# Supplementary material for: Functional enrichment analysis of LYSET and identification of related hub gene signatures as novel biomarkers to predict prognosis and immune infiltration status of clear cell renal cell carcinoma
Source: J Cancer Res Clin Oncol. 2023 Sep 23;149(18):16905–29. doi: 10.1007/s00432-023-05280-2 (PMC10645642; doi:10.1007/s00432-023-05280-2)
Supplement: Supplementary file 1 — Supplementary file1 (ZIP 557 KB) [file 432_2023_5280_MOESM1_ESM.zip]

Archive with 4 entries (4 files):
- Supplementary Data Sheet 1. GSEA analysis results/GSEA analysis results (GO-BP).xlsx
- Supplementary Data Sheet 1. GSEA analysis results/GSEA analysis results (GO-CC).xlsx
- Supplementary Data Sheet 1. GSEA analysis results/GSEA analysis results (GO-MF).xlsx
- Supplementary Data Sheet 1. GSEA analysis results/GSEA analysis results (KEGG).xlsx
