# Supplementary material for: Functional enrichment analysis of LYSET and identification of related hub gene signatures as novel biomarkers to predict prognosis and immune infiltration status of clear cell renal cell carcinoma
Source: J Cancer Res Clin Oncol. 2023 Sep 23;149(18):16905–29. doi: 10.1007/s00432-023-05280-2 (PMC10645642; doi:10.1007/s00432-023-05280-2)
Supplement: Supplementary file 1 — Supplementary file1 (ZIP 557 KB) [file 432_2023_5280_MOESM1_ESM.zip › Supplementary Data Sheet 1. GSEA analysis results/GSEA analysis results (GO-BP).xlsx]

## Sheet: gsea_report_for_H_1668073333933
GSEA analysis results (GO-BP)
NAME	GS<br> follow link to MSigDB	GS DETAILS	SIZE	ES	NES	NOM p-val	FDR q-val	FWER p-val	RANK AT MAX	LEADING EDGE
GOBP_CORTICAL_CYTOSKELETON_ORGANIZATION	GOBP_CORTICAL_CYTOSKELETON_ORGANIZATION	Details ...	61	0.61344	2.13163	0	0.373662	0.068	5191	tags=64%, list=27%, signal=87%
GOBP_RESPONSE_TO_IONIZING_RADIATION	GOBP_RESPONSE_TO_IONIZING_RADIATION	Details ...	142	0.559921	2.01288	0	0.91657	0.266	5738	tags=65%, list=29%, signal=92%
GOBP_RESPONSE_TO_GAMMA_RADIATION	GOBP_RESPONSE_TO_GAMMA_RADIATION	Details ...	55	0.590581	2.00946	0	0.631503	0.274	5345	tags=69%, list=27%, signal=95%
GOBP_RECEPTOR_CATABOLIC_PROCESS	GOBP_RECEPTOR_CATABOLIC_PROCESS	Details ...	28	0.644665	2.0026	0	0.505486	0.29	4354	tags=61%, list=22%, signal=78%
GOBP_CORTICAL_ACTIN_CYTOSKELETON_ORGANIZATION	GOBP_CORTICAL_ACTIN_CYTOSKELETON_ORGANIZATION	Details ...	40	0.630872	1.98589	0	0.496874	0.34	5191	tags=68%, list=27%, signal=92%
GOBP_REGULATION_OF_TUMOR_NECROSIS_FACTOR_MEDIATED_SIGNALING_PATHWAY	GOBP_REGULATION_OF_TUMOR_NECROSIS_FACTOR_MEDIATED_SIGNALING_PATHWAY	Details ...	54	0.5442	1.96864	0	0.503844	0.378	5235	tags=54%, list=27%, signal=73%
GOBP_MEMBRANE_FUSION	GOBP_MEMBRANE_FUSION	Details ...	176	0.47226	1.94966	0	0.529315	0.438	6120	tags=50%, list=31%, signal=72%
GOBP_POST_EMBRYONIC_ANIMAL_ORGAN_DEVELOPMENT	GOBP_POST_EMBRYONIC_ANIMAL_ORGAN_DEVELOPMENT	Details ...	18	0.639171	1.9101	0	0.712257	0.556	4350	tags=56%, list=22%, signal=71%
GOBP_ORGANELLE_MEMBRANE_FUSION	GOBP_ORGANELLE_MEMBRANE_FUSION	Details ...	120	0.494867	1.9084	0	0.644726	0.563	6120	tags=56%, list=31%, signal=81%
GOBP_REGULATION_OF_VIRAL_PROCESS	GOBP_REGULATION_OF_VIRAL_PROCESS	Details ...	159	0.500992	1.90235	0	0.616456	0.584	6703	tags=64%, list=34%, signal=96%
GOBP_POSITIVE_REGULATION_OF_VIRAL_PROCESS	GOBP_POSITIVE_REGULATION_OF_VIRAL_PROCESS	Details ...	64	0.562102	1.89971	0	0.576044	0.588	7882	tags=84%, list=40%, signal=141%
GOBP_CELLULAR_RESPONSE_TO_IONIZING_RADIATION	GOBP_CELLULAR_RESPONSE_TO_IONIZING_RADIATION	Details ...	73	0.563691	1.89403	0	0.56817	0.616	6034	tags=70%, list=31%, signal=101%
GOBP_REGULATION_OF_VESICLE_SIZE	GOBP_REGULATION_OF_VESICLE_SIZE	Details ...	19	0.641691	1.89072	0.00201207	0.541384	0.627	4717	tags=68%, list=24%, signal=90%
GOBP_REGULATION_OF_PROTEIN_POLYUBIQUITINATION	GOBP_REGULATION_OF_PROTEIN_POLYUBIQUITINATION	Details ...	29	0.610718	1.88992	0.00194175	0.506616	0.627	5149	tags=66%, list=26%, signal=89%
GOBP_TRANSCRIPTION_BY_RNA_POLYMERASE_I	GOBP_TRANSCRIPTION_BY_RNA_POLYMERASE_I	Details ...	59	0.605083	1.88435	0.0020284	0.501767	0.642	5152	tags=71%, list=26%, signal=96%
GOBP_PROTEIN_LOCALIZATION_TO_NUCLEUS	GOBP_PROTEIN_LOCALIZATION_TO_NUCLEUS	Details ...	305	0.493888	1.87803	0	0.50247	0.655	5421	tags=54%, list=28%, signal=74%
GOBP_REGULATION_OF_TRANSCRIPTION_BY_RNA_POLYMERASE_I	GOBP_REGULATION_OF_TRANSCRIPTION_BY_RNA_POLYMERASE_I	Details ...	42	0.613416	1.8717	0.004	0.506076	0.67	4942	tags=69%, list=25%, signal=92%
GOBP_CELLULAR_RESPONSE_TO_RADIATION	GOBP_CELLULAR_RESPONSE_TO_RADIATION	Details ...	185	0.474263	1.8713	0	0.480746	0.67	6122	tags=55%, list=31%, signal=79%
GOBP_CHAPERONE_MEDIATED_PROTEIN_FOLDING	GOBP_CHAPERONE_MEDIATED_PROTEIN_FOLDING	Details ...	69	0.541884	1.86847	0.00406504	0.469652	0.679	2947	tags=45%, list=15%, signal=53%
GOBP_VIRAL_PROCESS	GOBP_VIRAL_PROCESS	Details ...	412	0.462534	1.86764	0	0.448831	0.681	7006	tags=61%, list=36%, signal=93%
GOBP_CELLULAR_RESPONSE_TO_ABIOTIC_STIMULUS	GOBP_CELLULAR_RESPONSE_TO_ABIOTIC_STIMULUS	Details ...	332	0.437307	1.86648	0	0.433859	0.683	6667	tags=52%, list=34%, signal=77%
GOBP_NUCLEUS_ORGANIZATION	GOBP_NUCLEUS_ORGANIZATION	Details ...	140	0.53496	1.86395	0	0.424192	0.69	5021	tags=59%, list=26%, signal=78%
GOBP_REGULATION_OF_DOUBLE_STRAND_BREAK_REPAIR	GOBP_REGULATION_OF_DOUBLE_STRAND_BREAK_REPAIR	Details ...	134	0.53834	1.85586	0	0.44342	0.707	6590	tags=70%, list=34%, signal=105%
GOBP_NUCLEOSIDE_MONOPHOSPHATE_BIOSYNTHETIC_PROCESS	GOBP_NUCLEOSIDE_MONOPHOSPHATE_BIOSYNTHETIC_PROCESS	Details ...	42	0.553271	1.84987	0.00385356	0.453595	0.725	3894	tags=50%, list=20%, signal=62%
GOBP_POSITIVE_REGULATION_OF_TRANSCRIPTION_BY_RNA_POLYMERASE_I	GOBP_POSITIVE_REGULATION_OF_TRANSCRIPTION_BY_RNA_POLYMERASE_I	Details ...	32	0.660676	1.84739	0.0020284	0.445472	0.728	4687	tags=75%, list=24%, signal=99%
GOBP_PORE_COMPLEX_ASSEMBLY	GOBP_PORE_COMPLEX_ASSEMBLY	Details ...	21	0.679352	1.84664	0	0.431154	0.728	2436	tags=57%, list=12%, signal=65%
GOBP_REGULATION_OF_TRANSCRIPTION_BY_RNA_POLYMERASE_III	GOBP_REGULATION_OF_TRANSCRIPTION_BY_RNA_POLYMERASE_III	Details ...	29	0.643581	1.84164	0.00200803	0.436071	0.737	5456	tags=72%, list=28%, signal=100%
GOBP_RNA_LOCALIZATION	GOBP_RNA_LOCALIZATION	Details ...	201	0.545434	1.83969	0.00199203	0.427467	0.738	4622	tags=60%, list=24%, signal=78%
GOBP_TUMOR_NECROSIS_FACTOR_MEDIATED_SIGNALING_PATHWAY	GOBP_TUMOR_NECROSIS_FACTOR_MEDIATED_SIGNALING_PATHWAY	Details ...	104	0.486792	1.83603	0.00610998	0.428022	0.743	5944	tags=51%, list=30%, signal=73%
GOBP_PROTEIN_POLYUBIQUITINATION	GOBP_PROTEIN_POLYUBIQUITINATION	Details ...	243	0.510512	1.83531	0	0.416308	0.744	6130	tags=62%, list=31%, signal=89%
GOBP_REGULATION_OF_CHROMATIN_ORGANIZATION	GOBP_REGULATION_OF_CHROMATIN_ORGANIZATION	Details ...	44	0.614001	1.83381	0.00821355	0.40941	0.748	5209	tags=73%, list=27%, signal=99%
GOBP_ENDOPLASMIC_RETICULUM_TO_CYTOSOL_TRANSPORT	GOBP_ENDOPLASMIC_RETICULUM_TO_CYTOSOL_TRANSPORT	Details ...	28	0.638265	1.83319	0.0019802	0.399488	0.75	4190	tags=68%, list=21%, signal=86%
GOBP_HISTONE_DEUBIQUITINATION	GOBP_HISTONE_DEUBIQUITINATION	Details ...	45	0.625424	1.83091	0.00202429	0.396057	0.755	5647	tags=78%, list=29%, signal=109%
GOBP_REGULATION_OF_PROGRAMMED_NECROTIC_CELL_DEATH	GOBP_REGULATION_OF_PROGRAMMED_NECROTIC_CELL_DEATH	Details ...	28	0.575478	1.83073	0.00200803	0.385084	0.755	3442	tags=50%, list=18%, signal=61%
GOBP_PROTEIN_LOCALIZATION_TO_CHROMOSOME	GOBP_PROTEIN_LOCALIZATION_TO_CHROMOSOME	Details ...	115	0.571313	1.83058	0.00396825	0.374857	0.755	5141	tags=63%, list=26%, signal=84%
GOBP_NUCLEOTIDE_SUGAR_METABOLIC_PROCESS	GOBP_NUCLEOTIDE_SUGAR_METABOLIC_PROCESS	Details ...	36	0.588433	1.82975	0.00988142	0.367789	0.755	4191	tags=56%, list=21%, signal=71%
GOBP_NUCLEAR_TRANSPORT	GOBP_NUCLEAR_TRANSPORT	Details ...	327	0.494165	1.82947	0.00200401	0.359045	0.755	5453	tags=56%, list=28%, signal=76%
GOBP_TRANSCRIPTION_INITIATION_AT_RNA_POLYMERASE_II_PROMOTER	GOBP_TRANSCRIPTION_INITIATION_AT_RNA_POLYMERASE_II_PROMOTER	Details ...	94	0.536632	1.82912	0.0059761	0.350491	0.755	6292	tags=67%, list=32%, signal=98%
GOBP_PROTEIN_MODIFICATION_BY_SMALL_PROTEIN_REMOVAL	GOBP_PROTEIN_MODIFICATION_BY_SMALL_PROTEIN_REMOVAL	Details ...	168	0.525076	1.82633	0	0.352698	0.764	5677	tags=57%, list=29%, signal=80%
GOBP_REGULATION_OF_OSTEOCLAST_DIFFERENTIATION	GOBP_REGULATION_OF_OSTEOCLAST_DIFFERENTIATION	Details ...	68	0.480291	1.82512	0.00592885	0.347331	0.768	5534	tags=46%, list=28%, signal=63%
GOBP_PROTEIN_SUMOYLATION	GOBP_PROTEIN_SUMOYLATION	Details ...	63	0.534345	1.82352	0.00197239	0.344674	0.773	6546	tags=68%, list=34%, signal=102%
GOBP_VIRAL_GENE_EXPRESSION	GOBP_VIRAL_GENE_EXPRESSION	Details ...	99	0.528083	1.82243	0.00198413	0.340857	0.777	7873	tags=81%, list=40%, signal=135%
GOBP_IMPORT_INTO_NUCLEUS	GOBP_IMPORT_INTO_NUCLEUS	Details ...	168	0.48775	1.81939	0.00201207	0.34243	0.786	5405	tags=53%, list=28%, signal=73%
GOBP_CELL_CYCLE_G1_S_PHASE_TRANSITION	GOBP_CELL_CYCLE_G1_S_PHASE_TRANSITION	Details ...	249	0.476034	1.81843	0.00203666	0.337871	0.788	6975	tags=61%, list=36%, signal=94%
GOBP_REGULATION_OF_DNA_REPAIR	GOBP_REGULATION_OF_DNA_REPAIR	Details ...	211	0.522711	1.81486	0	0.341413	0.796	6590	tags=69%, list=34%, signal=103%
GOBP_AUTOPHAGY_OF_NUCLEUS	GOBP_AUTOPHAGY_OF_NUCLEUS	Details ...	16	0.673325	1.81263	0.00393701	0.341119	0.8	3852	tags=75%, list=20%, signal=93%
GOBP_ESTABLISHMENT_OF_PROTEIN_LOCALIZATION_TO_VACUOLE	GOBP_ESTABLISHMENT_OF_PROTEIN_LOCALIZATION_TO_VACUOLE	Details ...	58	0.550517	1.81254	0	0.334245	0.8	5910	tags=66%, list=30%, signal=94%
GOBP_POSITIVE_REGULATION_OF_TRANSLATIONAL_INITIATION	GOBP_POSITIVE_REGULATION_OF_TRANSLATIONAL_INITIATION	Details ...	31	0.57705	1.81178	0.00205339	0.330538	0.803	6122	tags=65%, list=31%, signal=94%
GOBP_NEGATIVE_REGULATION_OF_MYELOID_LEUKOCYTE_DIFFERENTIATION	GOBP_NEGATIVE_REGULATION_OF_MYELOID_LEUKOCYTE_DIFFERENTIATION	Details ...	50	0.504068	1.81064	0.0100604	0.326883	0.803	4953	tags=44%, list=25%, signal=59%
GOBP_REGULATION_OF_LAMELLIPODIUM_ASSEMBLY	GOBP_REGULATION_OF_LAMELLIPODIUM_ASSEMBLY	Details ...	40	0.553284	1.80969	0.00587084	0.323373	0.805	4510	tags=58%, list=23%, signal=75%
GOBP_PROTEIN_DEPHOSPHORYLATION	GOBP_PROTEIN_DEPHOSPHORYLATION		259	0.457703	1.8095	0.00207469	0.317569	0.805	7807	tags=64%, list=40%, signal=105%
GOBP_DNA_TEMPLATED_TRANSCRIPTION_INITIATION	GOBP_DNA_TEMPLATED_TRANSCRIPTION_INITIATION		134	0.519047	1.80798	0.00199203	0.315858	0.808	6420	tags=66%, list=33%, signal=97%
GOBP_VESICLE_ORGANIZATION	GOBP_VESICLE_ORGANIZATION		346	0.458166	1.80787	0.00204918	0.310421	0.808	6556	tags=55%, list=34%, signal=82%
GOBP_POSITIVE_REGULATION_OF_HEMOPOIESIS	GOBP_POSITIVE_REGULATION_OF_HEMOPOIESIS		183	0.473743	1.80724	0.004	0.307061	0.81	6684	tags=60%, list=34%, signal=91%
GOBP_POSITIVE_REGULATION_OF_LYMPHOCYTE_DIFFERENTIATION	GOBP_POSITIVE_REGULATION_OF_LYMPHOCYTE_DIFFERENTIATION		129	0.496165	1.80478	0.00785855	0.308977	0.815	6684	tags=64%, list=34%, signal=96%
GOBP_MIDBRAIN_DEVELOPMENT	GOBP_MIDBRAIN_DEVELOPMENT		90	0.438726	1.80452	0.00202429	0.304304	0.816	3998	tags=34%, list=20%, signal=43%
GOBP_POSITIVE_REGULATION_OF_STEM_CELL_POPULATION_MAINTENANCE	GOBP_POSITIVE_REGULATION_OF_STEM_CELL_POPULATION_MAINTENANCE		47	0.58884	1.80299	0.00411523	0.303188	0.816	6219	tags=77%, list=32%, signal=112%
GOBP_NEGATIVE_REGULATION_OF_OSTEOCLAST_DIFFERENTIATION	GOBP_NEGATIVE_REGULATION_OF_OSTEOCLAST_DIFFERENTIATION		32	0.545383	1.8025	0.008	0.299391	0.817	5467	tags=50%, list=28%, signal=69%
GOBP_NUCLEOBASE_CONTAINING_COMPOUND_TRANSPORT	GOBP_NUCLEOBASE_CONTAINING_COMPOUND_TRANSPORT		221	0.493422	1.80249	0.00202429	0.294317	0.817	6762	tags=63%, list=35%, signal=96%
GOBP_POSITIVE_REGULATION_OF_PROTEIN_LOCALIZATION_TO_NUCLEUS	GOBP_POSITIVE_REGULATION_OF_PROTEIN_LOCALIZATION_TO_NUCLEUS		87	0.512225	1.8024	0.006	0.289605	0.817	5402	tags=55%, list=28%, signal=76%
GOBP_NUCLEAR_EXPORT	GOBP_NUCLEAR_EXPORT		164	0.527215	1.79931	0.00400802	0.293177	0.82	6742	tags=70%, list=35%, signal=105%
GOBP_REGULATION_OF_HETEROCHROMATIN_FORMATION	GOBP_REGULATION_OF_HETEROCHROMATIN_FORMATION		29	0.639859	1.79873	0.00411523	0.290051	0.822	5001	tags=76%, list=26%, signal=102%
GOBP_OSTEOCLAST_DIFFERENTIATION	GOBP_OSTEOCLAST_DIFFERENTIATION		100	0.464011	1.79675	0.00613497	0.291032	0.826	6085	tags=50%, list=31%, signal=72%
GOBP_POSITIVE_REGULATION_OF_TRANSCRIPTION_BY_RNA_POLYMERASE_III	GOBP_POSITIVE_REGULATION_OF_TRANSCRIPTION_BY_RNA_POLYMERASE_III		18	0.718583	1.79665	0.002	0.286785	0.826	4405	tags=83%, list=23%, signal=108%
GOBP_DNA_TEMPLATED_TRANSCRIPTION_ELONGATION	GOBP_DNA_TEMPLATED_TRANSCRIPTION_ELONGATION		239	0.517327	1.79618	0.0039604	0.283803	0.827	6403	tags=66%, list=33%, signal=97%
GOBP_3_UTR_MEDIATED_MRNA_STABILIZATION	GOBP_3_UTR_MEDIATED_MRNA_STABILIZATION		24	0.584749	1.79612	0.00204918	0.279716	0.828	5759	tags=58%, list=30%, signal=83%
GOBP_EPIGENETIC_REGULATION_OF_GENE_EXPRESSION	GOBP_EPIGENETIC_REGULATION_OF_GENE_EXPRESSION		157	0.504193	1.79542	0.00199601	0.27685	0.829	6903	tags=64%, list=35%, signal=98%
GOBP_REGULATION_OF_DEPHOSPHORYLATION	GOBP_REGULATION_OF_DEPHOSPHORYLATION		131	0.467032	1.79518	0	0.273101	0.829	7388	tags=61%, list=38%, signal=98%
GOBP_B_CELL_ACTIVATION	GOBP_B_CELL_ACTIVATION		274	0.445089	1.79408	0.0114943	0.272468	0.833	7818	tags=59%, list=40%, signal=98%
GOBP_THYMOCYTE_APOPTOTIC_PROCESS	GOBP_THYMOCYTE_APOPTOTIC_PROCESS		19	0.61553	1.79379	0.00782779	0.269395	0.835	5637	tags=74%, list=29%, signal=104%
GOBP_MICROTUBULE_DEPOLYMERIZATION	GOBP_MICROTUBULE_DEPOLYMERIZATION		47	0.534813	1.79379	0.00604839	0.265632	0.835	3946	tags=51%, list=20%, signal=64%
GOBP_NEGATIVE_REGULATION_OF_CELLULAR_CATABOLIC_PROCESS	GOBP_NEGATIVE_REGULATION_OF_CELLULAR_CATABOLIC_PROCESS		242	0.45224	1.79369	0	0.262144	0.835	7037	tags=57%, list=36%, signal=89%
GOBP_REGULATION_OF_PROTEIN_LOCALIZATION_TO_NUCLEUS	GOBP_REGULATION_OF_PROTEIN_LOCALIZATION_TO_NUCLEUS		135	0.479407	1.7922	0.00199203	0.26159	0.839	5421	tags=53%, list=28%, signal=72%
GOBP_VIRAL_LIFE_CYCLE	GOBP_VIRAL_LIFE_CYCLE		313	0.434832	1.79214	0	0.258265	0.839	6703	tags=55%, list=34%, signal=83%
GOBP_REGULATION_OF_PROTEIN_LOCALIZATION_TO_PLASMA_MEMBRANE	GOBP_REGULATION_OF_PROTEIN_LOCALIZATION_TO_PLASMA_MEMBRANE		101	0.457494	1.79162	0.00197239	0.256092	0.839	7911	tags=62%, list=41%, signal=104%
GOBP_POSITIVE_REGULATION_OF_DENDRITIC_SPINE_MORPHOGENESIS	GOBP_POSITIVE_REGULATION_OF_DENDRITIC_SPINE_MORPHOGENESIS		18	0.617741	1.79107	0.0019802	0.254329	0.841	5065	tags=67%, list=26%, signal=90%
GOBP_ESTABLISHMENT_OF_RNA_LOCALIZATION	GOBP_ESTABLISHMENT_OF_RNA_LOCALIZATION		164	0.530332	1.79095	0.006	0.251435	0.842	6762	tags=70%, list=35%, signal=106%
GOBP_RNA_STABILIZATION	GOBP_RNA_STABILIZATION		68	0.517344	1.79064	0.00203666	0.248857	0.842	5759	tags=59%, list=30%, signal=83%
GOBP_TRANSCRIPTION_BY_RNA_POLYMERASE_III	GOBP_TRANSCRIPTION_BY_RNA_POLYMERASE_III		53	0.566893	1.78943	0.00197628	0.248035	0.843	5456	tags=66%, list=28%, signal=91%
GOBP_POSITIVE_REGULATION_OF_I_KAPPAB_KINASE_NF_KAPPAB_SIGNALING	GOBP_POSITIVE_REGULATION_OF_I_KAPPAB_KINASE_NF_KAPPAB_SIGNALING		189	0.481238	1.78924	0.00406504	0.245322	0.843	8015	tags=68%, list=41%, signal=115%
GOBP_RESPONSE_TO_RADIATION	GOBP_RESPONSE_TO_RADIATION		446	0.409715	1.7881	0	0.24453	0.844	6130	tags=46%, list=31%, signal=66%
GOBP_REGULATION_OF_NLRP3_INFLAMMASOME_COMPLEX_ASSEMBLY	GOBP_REGULATION_OF_NLRP3_INFLAMMASOME_COMPLEX_ASSEMBLY		22	0.572695	1.78737	0.00406504	0.243217	0.845	5467	tags=59%, list=28%, signal=82%
GOBP_REGULATION_OF_RESPONSE_TO_CYTOKINE_STIMULUS	GOBP_REGULATION_OF_RESPONSE_TO_CYTOKINE_STIMULUS		160	0.454801	1.78574	0.00785855	0.243895	0.848	5638	tags=50%, list=29%, signal=70%
GOBP_POSITIVE_REGULATION_OF_DOUBLE_STRAND_BREAK_REPAIR	GOBP_POSITIVE_REGULATION_OF_DOUBLE_STRAND_BREAK_REPAIR		88	0.524205	1.7855	0.00392927	0.241481	0.848	6123	tags=65%, list=31%, signal=94%
GOBP_INFLAMMATORY_RESPONSE_TO_WOUNDING	GOBP_INFLAMMATORY_RESPONSE_TO_WOUNDING		15	0.649883	1.78545	0.00399202	0.238827	0.848	5728	tags=73%, list=29%, signal=104%
GOBP_NEGATIVE_REGULATION_OF_PROGRAMMED_NECROTIC_CELL_DEATH	GOBP_NEGATIVE_REGULATION_OF_PROGRAMMED_NECROTIC_CELL_DEATH		17	0.585425	1.78538	0.00396825	0.236303	0.849	4282	tags=53%, list=22%, signal=68%
GOBP_REGULATION_OF_GENE_SILENCING_BY_RNA	GOBP_REGULATION_OF_GENE_SILENCING_BY_RNA		44	0.541494	1.7853	0.00208768	0.233722	0.849	3034	tags=43%, list=16%, signal=51%
GOBP_PEPTIDYL_LYSINE_MODIFICATION	GOBP_PEPTIDYL_LYSINE_MODIFICATION		413	0.477855	1.78519	0.00601202	0.231244	0.849	6804	tags=61%, list=35%, signal=92%
GOBP_DOUBLE_STRAND_BREAK_REPAIR	GOBP_DOUBLE_STRAND_BREAK_REPAIR		298	0.514099	1.78468	0	0.229564	0.849	5863	tags=63%, list=30%, signal=88%
GOBP_B_CELL_DIFFERENTIATION	GOBP_B_CELL_DIFFERENTIATION		151	0.443241	1.78453	0.00968992	0.227445	0.849	5987	tags=46%, list=31%, signal=65%
GOBP_NEGATIVE_REGULATION_OF_TYPE_I_INTERFERON_PRODUCTION	GOBP_NEGATIVE_REGULATION_OF_TYPE_I_INTERFERON_PRODUCTION		32	0.58154	1.78425	0.0119048	0.225724	0.851	5303	tags=69%, list=27%, signal=94%
GOBP_POSITIVE_REGULATION_OF_PROTEIN_CONTAINING_COMPLEX_ASSEMBLY	GOBP_POSITIVE_REGULATION_OF_PROTEIN_CONTAINING_COMPLEX_ASSEMBLY		193	0.437667	1.78416	0	0.223645	0.853	5467	tags=48%, list=28%, signal=66%
GOBP_TELOMERE_MAINTENANCE_VIA_TELOMERE_LENGTHENING	GOBP_TELOMERE_MAINTENANCE_VIA_TELOMERE_LENGTHENING		80	0.558336	1.78342	0	0.223011	0.856	5157	tags=65%, list=26%, signal=88%
GOBP_POSITIVE_REGULATION_OF_VIRAL_GENOME_REPLICATION	GOBP_POSITIVE_REGULATION_OF_VIRAL_GENOME_REPLICATION		32	0.580593	1.78277	0.00198413	0.221974	0.857	7624	tags=84%, list=39%, signal=138%
GOBP_PROTEIN_K48_LINKED_UBIQUITINATION	GOBP_PROTEIN_K48_LINKED_UBIQUITINATION		68	0.55155	1.78224	0.00396825	0.220769	0.859	6130	tags=71%, list=31%, signal=103%
GOBP_REGULATION_OF_PROTEIN_MODIFICATION_BY_SMALL_PROTEIN_CONJUGATION_OR_REMOVAL	GOBP_REGULATION_OF_PROTEIN_MODIFICATION_BY_SMALL_PROTEIN_CONJUGATION_OR_REMOVAL		248	0.466428	1.78194	0.0019802	0.219231	0.859	4889	tags=50%, list=25%, signal=66%
GOBP_CHROMOSOME_SEGREGATION	GOBP_CHROMOSOME_SEGREGATION		373	0.503823	1.78161	0.00804829	0.217797	0.859	6584	tags=63%, list=34%, signal=94%
GOBP_CHROMATIN_REMODELING	GOBP_CHROMATIN_REMODELING		362	0.469401	1.78159	0.00398406	0.215602	0.859	6920	tags=55%, list=35%, signal=84%
GOBP_POSITIVE_REGULATION_OF_CALCINEURIN_MEDIATED_SIGNALING	GOBP_POSITIVE_REGULATION_OF_CALCINEURIN_MEDIATED_SIGNALING		22	0.554234	1.78112	0.00201613	0.214363	0.86	4738	tags=50%, list=24%, signal=66%
GOBP_REGULATION_OF_CELL_CYCLE_G1_S_PHASE_TRANSITION	GOBP_REGULATION_OF_CELL_CYCLE_G1_S_PHASE_TRANSITION		182	0.468271	1.7805	0.00200401	0.213596	0.861	6800	tags=59%, list=35%, signal=89%
GOBP_PROTEIN_EXIT_FROM_ENDOPLASMIC_RETICULUM	GOBP_PROTEIN_EXIT_FROM_ENDOPLASMIC_RETICULUM		49	0.558196	1.77981	0.00988142	0.213082	0.863	4190	tags=55%, list=21%, signal=70%
GOBP_RNA_CATABOLIC_PROCESS	GOBP_RNA_CATABOLIC_PROCESS		287	0.482246	1.77925	0.00795229	0.212273	0.865	7037	tags=65%, list=36%, signal=100%
GOBP_POSITIVE_REGULATION_OF_ORGANELLE_ASSEMBLY	GOBP_POSITIVE_REGULATION_OF_ORGANELLE_ASSEMBLY		83	0.524702	1.77924	0.0020202	0.210245	0.865	5774	tags=63%, list=30%, signal=89%
GOBP_NEGATIVE_REGULATION_OF_CYSTEINE_TYPE_ENDOPEPTIDASE_ACTIVITY	GOBP_NEGATIVE_REGULATION_OF_CYSTEINE_TYPE_ENDOPEPTIDASE_ACTIVITY		88	0.431934	1.77903	0.00198807	0.208619	0.866	6874	tags=49%, list=35%, signal=75%
GOBP_TRANSCRIPTION_ELONGATION_BY_RNA_POLYMERASE_II_PROMOTER	GOBP_TRANSCRIPTION_ELONGATION_BY_RNA_POLYMERASE_II_PROMOTER		108	0.546007	1.77848	0.00199601	0.20783	0.868	6292	tags=69%, list=32%, signal=101%
GOBP_PROTEIN_ACETYLATION	GOBP_PROTEIN_ACETYLATION		226	0.49261	1.77799	0.011811	0.206768	0.868	6769	tags=64%, list=35%, signal=96%
GOBP_DNA_LIGATION	GOBP_DNA_LIGATION		16	0.651824	1.77712	0.00389105	0.206547	0.87	6108	tags=81%, list=31%, signal=118%
GOBP_MITOTIC_CELL_CYCLE_PHASE_TRANSITION	GOBP_MITOTIC_CELL_CYCLE_PHASE_TRANSITION		441	0.472699	1.77639	0.00601202	0.206152	0.872	7730	tags=67%, list=40%, signal=108%
GOBP_REGULATION_OF_MITOTIC_CELL_CYCLE_PHASE_TRANSITION	GOBP_REGULATION_OF_MITOTIC_CELL_CYCLE_PHASE_TRANSITION		323	0.482365	1.77489	0.0059761	0.207188	0.873	7730	tags=68%, list=40%, signal=111%
GOBP_NUCLEOTIDE_SUGAR_BIOSYNTHETIC_PROCESS	GOBP_NUCLEOTIDE_SUGAR_BIOSYNTHETIC_PROCESS		19	0.641316	1.7742	0.0121704	0.206508	0.873	3325	tags=58%, list=17%, signal=70%
GOBP_NUCLEOBASE_BIOSYNTHETIC_PROCESS	GOBP_NUCLEOBASE_BIOSYNTHETIC_PROCESS		19	0.653919	1.77382	0.00389864	0.205526	0.873	3466	tags=63%, list=18%, signal=77%
GOBP_DOUBLE_STRAND_BREAK_REPAIR_VIA_NONHOMOLOGOUS_END_JOINING	GOBP_DOUBLE_STRAND_BREAK_REPAIR_VIA_NONHOMOLOGOUS_END_JOINING		71	0.548086	1.77346	0.00197628	0.204463	0.874	6990	tags=77%, list=36%, signal=120%
GOBP_RIBONUCLEOSIDE_MONOPHOSPHATE_BIOSYNTHETIC_PROCESS	GOBP_RIBONUCLEOSIDE_MONOPHOSPHATE_BIOSYNTHETIC_PROCESS		34	0.547592	1.77296	0.0136187	0.203491	0.874	3894	tags=50%, list=20%, signal=62%
GOBP_POSITIVE_REGULATION_OF_PROTEIN_POLYUBIQUITINATION	GOBP_POSITIVE_REGULATION_OF_PROTEIN_POLYUBIQUITINATION		17	0.669515	1.77285	0.00400802	0.201971	0.874	5149	tags=76%, list=26%, signal=104%
GOBP_PROTEIN_CONTAINING_COMPLEX_DISASSEMBLY	GOBP_PROTEIN_CONTAINING_COMPLEX_DISASSEMBLY		246	0.453993	1.77229	0.00200803	0.20117	0.875	7029	tags=59%, list=36%, signal=91%
GOBP_REGULATION_OF_MICROTUBULE_CYTOSKELETON_ORGANIZATION	GOBP_REGULATION_OF_MICROTUBULE_CYTOSKELETON_ORGANIZATION		155	0.466601	1.77202	0.0059761	0.1998	0.875	5379	tags=52%, list=28%, signal=72%
GOBP_POSITIVE_REGULATION_OF_PROTEIN_LOCALIZATION_TO_CELL_PERIPHERY	GOBP_POSITIVE_REGULATION_OF_PROTEIN_LOCALIZATION_TO_CELL_PERIPHERY		66	0.468364	1.77172	0.00395257	0.198752	0.876	7911	tags=64%, list=41%, signal=107%
GOBP_PROTEIN_ACYLATION	GOBP_PROTEIN_ACYLATION		268	0.475401	1.77142	0.0137255	0.197572	0.876	6915	tags=62%, list=35%, signal=94%
GOBP_REGULATION_OF_CALCINEURIN_MEDIATED_SIGNALING	GOBP_REGULATION_OF_CALCINEURIN_MEDIATED_SIGNALING		42	0.483291	1.77087	0.00606061	0.196835	0.876	4738	tags=45%, list=24%, signal=60%
GOBP_NEGATIVE_REGULATION_OF_MACROAUTOPHAGY	GOBP_NEGATIVE_REGULATION_OF_MACROAUTOPHAGY		35	0.592237	1.7705	0.00208768	0.195699	0.876	4510	tags=63%, list=23%, signal=82%
GOBP_REGULATION_OF_ORGANELLE_ASSEMBLY	GOBP_REGULATION_OF_ORGANELLE_ASSEMBLY		228	0.475309	1.77044	0.00395257	0.194207	0.876	6371	tags=57%, list=33%, signal=84%
GOBP_HETEROCHROMATIN_ORGANIZATION	GOBP_HETEROCHROMATIN_ORGANIZATION		87	0.529437	1.76878	0.00399202	0.195725	0.876	5300	tags=61%, list=27%, signal=83%
GOBP_HISTONE_MODIFICATION	GOBP_HISTONE_MODIFICATION		474	0.486185	1.76794	0.015873	0.195688	0.876	6769	tags=62%, list=35%, signal=93%
GOBP_REGULATION_OF_PROTEIN_LOCALIZATION_TO_CELL_PERIPHERY	GOBP_REGULATION_OF_PROTEIN_LOCALIZATION_TO_CELL_PERIPHERY		123	0.445002	1.76689	0	0.196097	0.877	7911	tags=61%, list=41%, signal=102%
GOBP_NEGATIVE_REGULATION_OF_INNATE_IMMUNE_RESPONSE	GOBP_NEGATIVE_REGULATION_OF_INNATE_IMMUNE_RESPONSE		74	0.523466	1.7661	0.0179283	0.195745	0.877	4843	tags=53%, list=25%, signal=70%
GOBP_PYRIMIDINE_CONTAINING_COMPOUND_BIOSYNTHETIC_PROCESS	GOBP_PYRIMIDINE_CONTAINING_COMPOUND_BIOSYNTHETIC_PROCESS		35	0.528841	1.76569	0.00200401	0.194735	0.877	3746	tags=46%, list=19%, signal=56%
GOBP_REGULATION_OF_RESPONSE_TO_DNA_DAMAGE_STIMULUS	GOBP_REGULATION_OF_RESPONSE_TO_DNA_DAMAGE_STIMULUS		311	0.493152	1.7656	0	0.193391	0.877	6788	tags=67%, list=35%, signal=101%
GOBP_POSITIVE_REGULATION_OF_PROTEIN_MODIFICATION_BY_SMALL_PROTEIN_CONJUGATION_OR_REMOVAL	GOBP_POSITIVE_REGULATION_OF_PROTEIN_MODIFICATION_BY_SMALL_PROTEIN_CONJUGATION_OR_REMOVAL		135	0.48447	1.76462	0.00396825	0.193971	0.88	4846	tags=53%, list=25%, signal=70%
GOBP_REGULATION_OF_HEMOPOIESIS	GOBP_REGULATION_OF_HEMOPOIESIS		407	0.420968	1.76412	0.0078125	0.193259	0.88	8352	tags=60%, list=43%, signal=103%
GOBP_REGULATION_OF_PROTEIN_DEPHOSPHORYLATION	GOBP_REGULATION_OF_PROTEIN_DEPHOSPHORYLATION		93	0.477222	1.76394	0.00407332	0.192093	0.88	7305	tags=62%, list=37%, signal=99%
GOBP_I_KAPPAB_KINASE_NF_KAPPAB_SIGNALING	GOBP_I_KAPPAB_KINASE_NF_KAPPAB_SIGNALING		282	0.454133	1.7638	0.002	0.190921	0.88	8025	tags=65%, list=41%, signal=109%
GOBP_SECRETORY_GRANULE_ORGANIZATION	GOBP_SECRETORY_GRANULE_ORGANIZATION		57	0.477137	1.76351	0.00407332	0.18994	0.88	4974	tags=47%, list=25%, signal=63%
GOBP_INTRINSIC_APOPTOTIC_SIGNALING_PATHWAY	GOBP_INTRINSIC_APOPTOTIC_SIGNALING_PATHWAY		290	0.432327	1.76296	0.00202429	0.189486	0.88	8115	tags=62%, list=42%, signal=105%
GOBP_NEGATIVE_REGULATION_OF_CELL_CYCLE	GOBP_NEGATIVE_REGULATION_OF_CELL_CYCLE		375	0.458534	1.76167	0.00408998	0.19047	0.881	7463	tags=61%, list=38%, signal=97%
GOBP_REGULATION_OF_LEUKOCYTE_DIFFERENTIATION	GOBP_REGULATION_OF_LEUKOCYTE_DIFFERENTIATION		312	0.435371	1.76123	0.0138067	0.189826	0.881	6720	tags=53%, list=34%, signal=80%
GOBP_POSITIVE_REGULATION_OF_ALPHA_BETA_T_CELL_DIFFERENTIATION	GOBP_POSITIVE_REGULATION_OF_ALPHA_BETA_T_CELL_DIFFERENTIATION		52	0.534249	1.76092	0.0275591	0.189063	0.881	5341	tags=58%, list=27%, signal=79%
GOBP_INFLAMMASOME_COMPLEX_ASSEMBLY	GOBP_INFLAMMASOME_COMPLEX_ASSEMBLY		26	0.562161	1.76091	0.00816326	0.187683	0.881	5467	tags=62%, list=28%, signal=85%
GOBP_POSITIVE_REGULATION_OF_G1_S_TRANSITION_OF_MITOTIC_CELL_CYCLE	GOBP_POSITIVE_REGULATION_OF_G1_S_TRANSITION_OF_MITOTIC_CELL_CYCLE		44	0.531117	1.76075	0.0139721	0.186592	0.881	5274	tags=57%, list=27%, signal=78%
GOBP_POSITIVE_REGULATION_OF_DNA_METABOLIC_PROCESS	GOBP_POSITIVE_REGULATION_OF_DNA_METABOLIC_PROCESS		301	0.476418	1.75898	0.0020284	0.188317	0.884	5474	tags=54%, list=28%, signal=75%
GOBP_TYPE_I_INTERFERON_PRODUCTION	GOBP_TYPE_I_INTERFERON_PRODUCTION		101	0.524711	1.75853	0.00587084	0.187682	0.886	6594	tags=70%, list=34%, signal=106%
GOBP_POSITIVE_REGULATION_OF_MITOTIC_CELL_CYCLE	GOBP_POSITIVE_REGULATION_OF_MITOTIC_CELL_CYCLE		118	0.490984	1.75815	0.00801603	0.186982	0.887	7944	tags=72%, list=41%, signal=121%
GOBP_ORGANELLE_FUSION	GOBP_ORGANELLE_FUSION		154	0.458069	1.75631	0.00201613	0.188559	0.889	6120	tags=51%, list=31%, signal=73%
GOBP_RESPONSE_TO_TYPE_I_INTERFERON	GOBP_RESPONSE_TO_TYPE_I_INTERFERON		81	0.482769	1.75595	0.00811359	0.187933	0.889	4872	tags=44%, list=25%, signal=59%
GOBP_REGULATION_OF_MYELOID_LEUKOCYTE_DIFFERENTIATION	GOBP_REGULATION_OF_MYELOID_LEUKOCYTE_DIFFERENTIATION		118	0.440332	1.75536	0.0141414	0.187768	0.89	5944	tags=47%, list=30%, signal=67%
GOBP_VACUOLAR_LOCALIZATION	GOBP_VACUOLAR_LOCALIZATION		87	0.464845	1.75529	0.00408163	0.186576	0.89	5409	tags=46%, list=28%, signal=63%
GOBP_SUBSTANTIA_NIGRA_DEVELOPMENT	GOBP_SUBSTANTIA_NIGRA_DEVELOPMENT		43	0.509568	1.75513	0.00401606	0.185572	0.89	3853	tags=42%, list=20%, signal=52%
GOBP_NUCLEAR_ENVELOPE_ORGANIZATION	GOBP_NUCLEAR_ENVELOPE_ORGANIZATION		59	0.535605	1.75511	0.00784314	0.184338	0.89	4942	tags=59%, list=25%, signal=79%
GOBP_REGULATION_OF_RESPONSE_TO_BIOTIC_STIMULUS	GOBP_REGULATION_OF_RESPONSE_TO_BIOTIC_STIMULUS		348	0.444933	1.75489	0.0209125	0.18349	0.89	6318	tags=53%, list=32%, signal=76%
GOBP_NON_MEMBRANE_BOUNDED_ORGANELLE_ASSEMBLY	GOBP_NON_MEMBRANE_BOUNDED_ORGANELLE_ASSEMBLY		397	0.444439	1.75449	0.00207039	0.18302	0.892	6283	tags=52%, list=32%, signal=76%
GOBP_MRNA_TRANSPORT	GOBP_MRNA_TRANSPORT		128	0.536513	1.75398	0.00801603	0.182814	0.892	6762	tags=73%, list=35%, signal=110%
GOBP_RNA_EXPORT_FROM_NUCLEUS	GOBP_RNA_EXPORT_FROM_NUCLEUS		89	0.551023	1.75373	0.0196078	0.181972	0.892	4600	tags=58%, list=24%, signal=76%
GOBP_REGULATION_OF_PHOSPHOPROTEIN_PHOSPHATASE_ACTIVITY	GOBP_REGULATION_OF_PHOSPHOPROTEIN_PHOSPHATASE_ACTIVITY		58	0.492455	1.75305	0.00618557	0.182055	0.892	6568	tags=57%, list=34%, signal=85%
GOBP_POSITIVE_REGULATION_OF_NF_KAPPAB_TRANSCRIPTION_FACTOR_ACTIVITY	GOBP_POSITIVE_REGULATION_OF_NF_KAPPAB_TRANSCRIPTION_FACTOR_ACTIVITY		154	0.459164	1.75286	0.00200401	0.18124	0.892	6065	tags=53%, list=31%, signal=76%
GOBP_REGULATION_OF_DOUBLE_STRAND_BREAK_REPAIR_VIA_HOMOLOGOUS_RECOMBINATION	GOBP_REGULATION_OF_DOUBLE_STRAND_BREAK_REPAIR_VIA_HOMOLOGOUS_RECOMBINATION		72	0.542367	1.75273	0.00198807	0.180389	0.892	5670	tags=65%, list=29%, signal=92%
GOBP_TOXIN_TRANSPORT	GOBP_TOXIN_TRANSPORT		40	0.548016	1.75254	0.0119522	0.179544	0.892	3617	tags=43%, list=19%, signal=52%
GOBP_REGULATION_OF_PHOSPHATASE_ACTIVITY	GOBP_REGULATION_OF_PHOSPHATASE_ACTIVITY		83	0.460999	1.75218	0.00205761	0.179063	0.892	6886	tags=54%, list=35%, signal=83%
GOBP_CELLULAR_RESPONSE_TO_VIRUS	GOBP_CELLULAR_RESPONSE_TO_VIRUS		106	0.44651	1.75186	0.0116959	0.178469	0.893	7624	tags=58%, list=39%, signal=94%
GOBP_MRNA_CATABOLIC_PROCESS	GOBP_MRNA_CATABOLIC_PROCESS		240	0.480814	1.75164	0.00986193	0.177696	0.893	7761	tags=70%, list=40%, signal=115%
GOBP_DEPHOSPHORYLATION	GOBP_DEPHOSPHORYLATION		354	0.426299	1.75157	0.00202429	0.17664	0.893	6890	tags=54%, list=35%, signal=82%
GOBP_POSITIVE_REGULATION_OF_CELL_GROWTH	GOBP_POSITIVE_REGULATION_OF_CELL_GROWTH		161	0.420733	1.75144	0	0.175683	0.893	6942	tags=52%, list=36%, signal=79%
GOBP_TELOMERE_ORGANIZATION	GOBP_TELOMERE_ORGANIZATION		184	0.505581	1.75025	0.00200401	0.176597	0.894	6788	tags=64%, list=35%, signal=97%
GOBP_REGULATION_OF_CELL_CYCLE_PHASE_TRANSITION	GOBP_REGULATION_OF_CELL_CYCLE_PHASE_TRANSITION		418	0.472369	1.75023	0.00610998	0.175507	0.894	6424	tags=59%, list=33%, signal=86%
GOBP_NEGATIVE_REGULATION_OF_GENE_EXPRESSION_EPIGENETIC	GOBP_NEGATIVE_REGULATION_OF_GENE_EXPRESSION_EPIGENETIC		88	0.527259	1.75007	0.00397614	0.174622	0.894	5400	tags=63%, list=28%, signal=86%
GOBP_POSITIVE_REGULATION_OF_DNA_REPAIR	GOBP_POSITIVE_REGULATION_OF_DNA_REPAIR		128	0.500914	1.75002	0.00201207	0.173616	0.894	6243	tags=63%, list=32%, signal=91%
GOBP_PEPTIDYL_LYSINE_ACETYLATION	GOBP_PEPTIDYL_LYSINE_ACETYLATION		197	0.496091	1.75001	0.019685	0.172575	0.894	6769	tags=64%, list=35%, signal=98%
GOBP_MUSCLE_HYPERTROPHY	GOBP_MUSCLE_HYPERTROPHY		85	0.444498	1.74993	0.00422833	0.171616	0.894	4573	tags=39%, list=23%, signal=50%
GOBP_PROTEIN_TARGETING_TO_VACUOLE	GOBP_PROTEIN_TARGETING_TO_VACUOLE		41	0.580476	1.74948	0.0118577	0.171367	0.894	5910	tags=71%, list=30%, signal=101%
GOBP_NEGATIVE_REGULATION_OF_RNA_CATABOLIC_PROCESS	GOBP_NEGATIVE_REGULATION_OF_RNA_CATABOLIC_PROCESS		80	0.4971	1.74925	0.002079	0.170717	0.894	7037	tags=64%, list=36%, signal=99%
GOBP_POST_TRANSLATIONAL_PROTEIN_MODIFICATION	GOBP_POST_TRANSLATIONAL_PROTEIN_MODIFICATION		56	0.503558	1.74885	0.002	0.170287	0.894	4161	tags=48%, list=21%, signal=61%
GOBP_MITOTIC_NUCLEAR_DIVISION	GOBP_MITOTIC_NUCLEAR_DIVISION		325	0.499163	1.74883	0.00996016	0.169298	0.894	6559	tags=63%, list=34%, signal=93%
GOBP_TELOMERE_MAINTENANCE	GOBP_TELOMERE_MAINTENANCE		153	0.52667	1.74828	0.00201207	0.168871	0.894	6788	tags=73%, list=35%, signal=111%
GOBP_REGULATION_OF_CELL_PROJECTION_ASSEMBLY	GOBP_REGULATION_OF_CELL_PROJECTION_ASSEMBLY		222	0.435226	1.74811	0	0.16814	0.894	7333	tags=55%, list=38%, signal=88%
GOBP_REGULATION_OF_VIRAL_GENOME_REPLICATION	GOBP_REGULATION_OF_VIRAL_GENOME_REPLICATION		86	0.497984	1.74793	0.0134357	0.167444	0.894	6703	tags=66%, list=34%, signal=101%
GOBP_REGULATION_OF_STEM_CELL_POPULATION_MAINTENANCE	GOBP_REGULATION_OF_STEM_CELL_POPULATION_MAINTENANCE		70	0.53131	1.74791	0.00808081	0.166517	0.894	6219	tags=66%, list=32%, signal=96%
GOBP_TELOMERASE_RNA_LOCALIZATION	GOBP_TELOMERASE_RNA_LOCALIZATION		19	0.717689	1.74631	0.0100604	0.167998	0.897	4518	tags=89%, list=23%, signal=116%
GOBP_SPINDLE_ORGANIZATION	GOBP_SPINDLE_ORGANIZATION		210	0.491202	1.74604	0.014	0.167409	0.897	6334	tags=61%, list=32%, signal=90%
GOBP_GENE_SILENCING_BY_RNA	GOBP_GENE_SILENCING_BY_RNA		119	0.506687	1.74594	0.00826446	0.166675	0.897	6392	tags=62%, list=33%, signal=92%
GOBP_CELLULAR_RESPONSE_TO_GAMMA_RADIATION	GOBP_CELLULAR_RESPONSE_TO_GAMMA_RADIATION		28	0.571787	1.74587	0.0102669	0.165803	0.897	6776	tags=79%, list=35%, signal=120%
GOBP_NIK_NF_KAPPAB_SIGNALING	GOBP_NIK_NF_KAPPAB_SIGNALING		126	0.463459	1.74467	0.004	0.166789	0.898	8015	tags=66%, list=41%, signal=111%
GOBP_POSITIVE_REGULATION_OF_DOUBLE_STRAND_BREAK_REPAIR_VIA_HOMOLOGOUS_RECOMBINATION	GOBP_POSITIVE_REGULATION_OF_DOUBLE_STRAND_BREAK_REPAIR_VIA_HOMOLOGOUS_RECOMBINATION		39	0.574191	1.7445	0.00793651	0.166089	0.898	4634	tags=62%, list=24%, signal=81%
GOBP_FIBROBLAST_APOPTOTIC_PROCESS	GOBP_FIBROBLAST_APOPTOTIC_PROCESS		24	0.584965	1.74386	0.0123457	0.166129	0.898	5989	tags=71%, list=31%, signal=102%
GOBP_NEGATIVE_REGULATION_OF_MITOTIC_CELL_CYCLE	GOBP_NEGATIVE_REGULATION_OF_MITOTIC_CELL_CYCLE		224	0.469278	1.74329	0.00803213	0.166019	0.898	7463	tags=63%, list=38%, signal=100%
GOBP_MAINTENANCE_OF_CELL_NUMBER	GOBP_MAINTENANCE_OF_CELL_NUMBER		180	0.473825	1.74323	0.0122449	0.165166	0.898	6252	tags=56%, list=32%, signal=81%
GOBP_POSITIVE_REGULATION_OF_CHROMOSOME_ORGANIZATION	GOBP_POSITIVE_REGULATION_OF_CHROMOSOME_ORGANIZATION		106	0.542668	1.74311	0	0.164445	0.898	4971	tags=62%, list=25%, signal=83%
GOBP_RESPONSE_TO_ANTIBIOTIC	GOBP_RESPONSE_TO_ANTIBIOTIC		47	0.478184	1.74241	0.00412371	0.164604	0.899	6735	tags=60%, list=35%, signal=91%
GOBP_INOSITOL_PHOSPHATE_BIOSYNTHETIC_PROCESS	GOBP_INOSITOL_PHOSPHATE_BIOSYNTHETIC_PROCESS		28	0.503086	1.74237	0.00392927	0.163782	0.899	5837	tags=54%, list=30%, signal=76%
GOBP_POSITIVE_REGULATION_OF_MITOTIC_CELL_CYCLE_PHASE_TRANSITION	GOBP_POSITIVE_REGULATION_OF_MITOTIC_CELL_CYCLE_PHASE_TRANSITION		89	0.511871	1.74228	0.0121212	0.163063	0.899	6769	tags=67%, list=35%, signal=103%
GOBP_POSITIVE_REGULATION_OF_PEPTIDYL_THREONINE_PHOSPHORYLATION	GOBP_POSITIVE_REGULATION_OF_PEPTIDYL_THREONINE_PHOSPHORYLATION		29	0.537023	1.74153	0.00746269	0.163173	0.899	3487	tags=41%, list=18%, signal=50%
GOBP_NEGATIVE_REGULATION_OF_CATABOLIC_PROCESS	GOBP_NEGATIVE_REGULATION_OF_CATABOLIC_PROCESS		326	0.423412	1.74147	0.00606061	0.162386	0.899	7558	tags=57%, list=39%, signal=92%
GOBP_COPII_COATED_VESICLE_BUDDING	GOBP_COPII_COATED_VESICLE_BUDDING		42	0.552827	1.74146	0.0156556	0.161531	0.899	6790	tags=74%, list=35%, signal=113%
GOBP_ESTABLISHMENT_OF_PROTEIN_LOCALIZATION_TO_ORGANELLE	GOBP_ESTABLISHMENT_OF_PROTEIN_LOCALIZATION_TO_ORGANELLE		436	0.446203	1.74134	0.00590551	0.160914	0.9	5479	tags=49%, list=28%, signal=67%
GOBP_ESTABLISHMENT_OF_ORGANELLE_LOCALIZATION	GOBP_ESTABLISHMENT_OF_ORGANELLE_LOCALIZATION		437	0.429951	1.74097	0	0.160535	0.9	6133	tags=51%, list=31%, signal=72%
GOBP_RESPONSE_TO_VIRUS	GOBP_RESPONSE_TO_VIRUS		394	0.438536	1.74091	0.0101215	0.159748	0.9	8562	tags=66%, list=44%, signal=116%
GOBP_NEGATIVE_REGULATION_OF_CELL_CYCLE_PROCESS	GOBP_NEGATIVE_REGULATION_OF_CELL_CYCLE_PROCESS		292	0.482276	1.74047	0.00829876	0.159396	0.9	5964	tags=57%, list=31%, signal=80%
GOBP_MYELOID_CELL_DIFFERENTIATION	GOBP_MYELOID_CELL_DIFFERENTIATION		402	0.406778	1.73967	0.002	0.159661	0.901	8352	tags=58%, list=43%, signal=99%
GOBP_METHYLATION	GOBP_METHYLATION		377	0.456059	1.73928	0	0.159459	0.901	6936	tags=58%, list=36%, signal=88%
GOBP_G0_TO_G1_TRANSITION	GOBP_G0_TO_G1_TRANSITION		39	0.549579	1.73916	0.0120968	0.158789	0.901	6123	tags=67%, list=31%, signal=97%
GOBP_MEMBRANE_RAFT_ORGANIZATION	GOBP_MEMBRANE_RAFT_ORGANIZATION		24	0.514772	1.73914	0.00199601	0.158	0.901	5801	tags=54%, list=30%, signal=77%
GOBP_MONOUBIQUITINATED_PROTEIN_DEUBIQUITINATION	GOBP_MONOUBIQUITINATED_PROTEIN_DEUBIQUITINATION		34	0.615853	1.73816	0.00775194	0.158527	0.901	5647	tags=79%, list=29%, signal=112%
GOBP_POSITIVE_REGULATION_OF_CELLULAR_COMPONENT_BIOGENESIS	GOBP_POSITIVE_REGULATION_OF_CELLULAR_COMPONENT_BIOGENESIS		497	0.401289	1.73771	0	0.158284	0.901	6901	tags=49%, list=35%, signal=73%
GOBP_REGULATION_OF_VACUOLE_ORGANIZATION	GOBP_REGULATION_OF_VACUOLE_ORGANIZATION		50	0.551021	1.73681	0.00603622	0.158633	0.901	5774	tags=66%, list=30%, signal=93%
GOBP_NUCLEAR_CHROMOSOME_SEGREGATION	GOBP_NUCLEAR_CHROMOSOME_SEGREGATION		314	0.495313	1.73516	0.00809717	0.160346	0.904	6584	tags=62%, list=34%, signal=92%
GOBP_GOLGI_VESICLE_TRANSPORT	GOBP_GOLGI_VESICLE_TRANSPORT		298	0.480445	1.73504	0.00792079	0.159771	0.904	7292	tags=66%, list=37%, signal=104%
GOBP_ACROSOME_ASSEMBLY	GOBP_ACROSOME_ASSEMBLY		21	0.535512	1.73489	0.00200401	0.159175	0.905	4277	tags=43%, list=22%, signal=55%
GOBP_REGULATION_OF_TRANSCRIPTION_ELONGATION_BY_RNA_POLYMERASE_II	GOBP_REGULATION_OF_TRANSCRIPTION_ELONGATION_BY_RNA_POLYMERASE_II		85	0.553561	1.73429	0.00401606	0.159336	0.906	5609	tags=67%, list=29%, signal=94%
GOBP_PROTEIN_LOCALIZATION_TO_CHROMOSOME_TELOMERIC_REGION	GOBP_PROTEIN_LOCALIZATION_TO_CHROMOSOME_TELOMERIC_REGION		30	0.638954	1.73418	0.00801603	0.158688	0.907	4652	tags=77%, list=24%, signal=101%
GOBP_SUPPRESSION_OF_VIRAL_RELEASE_BY_HOST	GOBP_SUPPRESSION_OF_VIRAL_RELEASE_BY_HOST		16	0.685123	1.73386	0.00410678	0.158351	0.907	4651	tags=81%, list=24%, signal=107%
GOBP_SISTER_CHROMATID_SEGREGATION	GOBP_SISTER_CHROMATID_SEGREGATION		232	0.531812	1.73309	0.014	0.158558	0.907	6511	tags=71%, list=33%, signal=105%
GOBP_VESICLE_BUDDING_FROM_MEMBRANE	GOBP_VESICLE_BUDDING_FROM_MEMBRANE		81	0.50946	1.73265	0.0156556	0.158397	0.907	6537	tags=64%, list=33%, signal=96%
GOBP_REGULATION_OF_VIRAL_TRANSCRIPTION	GOBP_REGULATION_OF_VIRAL_TRANSCRIPTION		19	0.633058	1.73219	0.00210526	0.158351	0.908	5579	tags=74%, list=29%, signal=103%
GOBP_REGULATION_OF_PROTEIN_CONTAINING_COMPLEX_ASSEMBLY	GOBP_REGULATION_OF_PROTEIN_CONTAINING_COMPLEX_ASSEMBLY		407	0.413031	1.73199	0	0.157881	0.909	7163	tags=54%, list=37%, signal=83%
GOBP_REGULATION_OF_MYELOID_CELL_DIFFERENTIATION	GOBP_REGULATION_OF_MYELOID_CELL_DIFFERENTIATION		209	0.410522	1.73178	0.0117647	0.157391	0.909	8352	tags=56%, list=43%, signal=98%
GOBP_REGULATION_OF_MITOTIC_CELL_CYCLE	GOBP_REGULATION_OF_MITOTIC_CELL_CYCLE		487	0.442488	1.73109	0.00396825	0.157537	0.91	7730	tags=62%, list=40%, signal=99%
GOBP_MULTIVESICULAR_BODY_SORTING_PATHWAY	GOBP_MULTIVESICULAR_BODY_SORTING_PATHWAY		48	0.544001	1.73048	0.00587084	0.157753	0.91	6072	tags=65%, list=31%, signal=94%
GOBP_REGULATION_OF_LYMPHOCYTE_DIFFERENTIATION	GOBP_REGULATION_OF_LYMPHOCYTE_DIFFERENTIATION		207	0.451178	1.73019	0.0157791	0.157391	0.911	6720	tags=57%, list=34%, signal=86%
GOBP_CHROMOSOME_LOCALIZATION	GOBP_CHROMOSOME_LOCALIZATION		90	0.531258	1.73018	0.0118812	0.156674	0.911	6324	tags=67%, list=32%, signal=98%
GOBP_REGULATION_OF_CHROMOSOME_ORGANIZATION	GOBP_REGULATION_OF_CHROMOSOME_ORGANIZATION		250	0.52382	1.72968	0.00408163	0.156665	0.911	6788	tags=72%, list=35%, signal=108%
GOBP_DNA_METHYLATION	GOBP_DNA_METHYLATION		75	0.478454	1.72952	0.00401606	0.156091	0.911	5449	tags=48%, list=28%, signal=66%
GOBP_REGULATION_OF_NECROTIC_CELL_DEATH	GOBP_REGULATION_OF_NECROTIC_CELL_DEATH		43	0.478276	1.72906	0.00596422	0.155989	0.911	6219	tags=51%, list=32%, signal=75%
GOBP_PROGRAMMED_NECROTIC_CELL_DEATH	GOBP_PROGRAMMED_NECROTIC_CELL_DEATH		46	0.507558	1.72897	0.01	0.15545	0.912	7052	tags=65%, list=36%, signal=102%
GOBP_POSITIVE_REGULATION_OF_CELLULAR_AMIDE_METABOLIC_PROCESS	GOBP_POSITIVE_REGULATION_OF_CELLULAR_AMIDE_METABOLIC_PROCESS		166	0.45231	1.72846	0.0100402	0.155358	0.912	7974	tags=65%, list=41%, signal=109%
GOBP_NEGATIVE_REGULATION_OF_MITOTIC_CELL_CYCLE_PHASE_TRANSITION	GOBP_NEGATIVE_REGULATION_OF_MITOTIC_CELL_CYCLE_PHASE_TRANSITION		174	0.488939	1.72814	0.00811359	0.155036	0.913	7463	tags=66%, list=38%, signal=106%
GOBP_DENDRITIC_SPINE_DEVELOPMENT	GOBP_DENDRITIC_SPINE_DEVELOPMENT		91	0.4626	1.72785	0.00609756	0.154745	0.913	4793	tags=46%, list=25%, signal=61%
GOBP_GLYCOPROTEIN_BIOSYNTHETIC_PROCESS	GOBP_GLYCOPROTEIN_BIOSYNTHETIC_PROCESS		309	0.404983	1.72725	0.00203252	0.154834	0.913	9392	tags=68%, list=48%, signal=128%
GOBP_POSITIVE_REGULATION_OF_LAMELLIPODIUM_ORGANIZATION	GOBP_POSITIVE_REGULATION_OF_LAMELLIPODIUM_ORGANIZATION		37	0.539902	1.72643	0.00994036	0.155134	0.913	5746	tags=62%, list=29%, signal=88%
GOBP_NEGATIVE_REGULATION_OF_PHOSPHOPROTEIN_PHOSPHATASE_ACTIVITY	GOBP_NEGATIVE_REGULATION_OF_PHOSPHOPROTEIN_PHOSPHATASE_ACTIVITY		26	0.510505	1.72639	0.0257937	0.154476	0.913	6324	tags=58%, list=32%, signal=85%
GOBP_PROTEIN_LOCALIZATION_TO_VACUOLE	GOBP_PROTEIN_LOCALIZATION_TO_VACUOLE		76	0.504318	1.72629	0.0040568	0.153871	0.913	5910	tags=59%, list=30%, signal=85%
GOBP_DEFENSE_RESPONSE_TO_SYMBIONT	GOBP_DEFENSE_RESPONSE_TO_SYMBIONT		299	0.445984	1.72551	0.01002	0.154115	0.913	8179	tags=64%, list=42%, signal=109%
GOBP_RESPONSE_TO_UV	GOBP_RESPONSE_TO_UV		148	0.464562	1.72471	0.00606061	0.154421	0.913	6130	tags=58%, list=31%, signal=84%
GOBP_CELLULAR_COMPONENT_DISASSEMBLY	GOBP_CELLULAR_COMPONENT_DISASSEMBLY		481	0.416319	1.72461	0	0.153908	0.914	7555	tags=56%, list=39%, signal=89%
GOBP_POSITIVE_REGULATION_OF_TELOMERE_MAINTENANCE	GOBP_POSITIVE_REGULATION_OF_TELOMERE_MAINTENANCE		67	0.548653	1.72361	0.00396825	0.154703	0.915	4351	tags=60%, list=22%, signal=77%
GOBP_POSITIVE_REGULATION_OF_LAMELLIPODIUM_ASSEMBLY	GOBP_POSITIVE_REGULATION_OF_LAMELLIPODIUM_ASSEMBLY		29	0.558369	1.72347	0.01	0.154217	0.915	4510	tags=59%, list=23%, signal=76%
GOBP_INTERLEUKIN_1_MEDIATED_SIGNALING_PATHWAY	GOBP_INTERLEUKIN_1_MEDIATED_SIGNALING_PATHWAY		27	0.566767	1.7229	0.00401606	0.154306	0.916	1255	tags=37%, list=6%, signal=40%
GOBP_HEPATOCYTE_APOPTOTIC_PROCESS	GOBP_HEPATOCYTE_APOPTOTIC_PROCESS		17	0.636575	1.7227	0.00809717	0.153845	0.917	5536	tags=71%, list=28%, signal=98%
GOBP_RAS_PROTEIN_SIGNAL_TRANSDUCTION	GOBP_RAS_PROTEIN_SIGNAL_TRANSDUCTION		352	0.43461	1.72225	0.00994036	0.153946	0.918	7323	tags=59%, list=38%, signal=93%
GOBP_REGULATION_OF_DNA_TEMPLATED_TRANSCRIPTION_ELONGATION	GOBP_REGULATION_OF_DNA_TEMPLATED_TRANSCRIPTION_ELONGATION		103	0.545827	1.72214	0.00598802	0.153433	0.918	6403	tags=71%, list=33%, signal=105%
GOBP_PARAXIAL_MESODERM_DEVELOPMENT	GOBP_PARAXIAL_MESODERM_DEVELOPMENT		18	0.586782	1.722	0.0102041	0.153037	0.919	3771	tags=50%, list=19%, signal=62%
GOBP_NEGATIVE_REGULATION_OF_RESPONSE_TO_BIOTIC_STIMULUS	GOBP_NEGATIVE_REGULATION_OF_RESPONSE_TO_BIOTIC_STIMULUS		112	0.465112	1.72186	0.0198413	0.152569	0.919	6165	tags=53%, list=32%, signal=77%
GOBP_GLYCOPROTEIN_METABOLIC_PROCESS	GOBP_GLYCOPROTEIN_METABOLIC_PROCESS		381	0.396323	1.72171	0.00604839	0.152177	0.919	9392	tags=66%, list=48%, signal=124%
GOBP_CELLULAR_NITROGEN_COMPOUND_CATABOLIC_PROCESS	GOBP_CELLULAR_NITROGEN_COMPOUND_CATABOLIC_PROCESS		468	0.417622	1.72148	0.0060241	0.151772	0.919	7552	tags=56%, list=39%, signal=88%
GOBP_POSITIVE_REGULATION_OF_NECROTIC_CELL_DEATH	GOBP_POSITIVE_REGULATION_OF_NECROTIC_CELL_DEATH		16	0.572579	1.71961	0.0218688	0.153346	0.92	2768	tags=44%, list=14%, signal=51%
GOBP_INTRACELLULAR_RECEPTOR_SIGNALING_PATHWAY	GOBP_INTRACELLULAR_RECEPTOR_SIGNALING_PATHWAY		262	0.417078	1.71956	0.00782779	0.152768	0.92	6424	tags=47%, list=33%, signal=70%
GOBP_RETROGRADE_VESICLE_MEDIATED_TRANSPORT_GOLGI_TO_ENDOPLASMIC_RETICULUM	GOBP_RETROGRADE_VESICLE_MEDIATED_TRANSPORT_GOLGI_TO_ENDOPLASMIC_RETICULUM		53	0.547359	1.71937	0.00988142	0.152331	0.92	7099	tags=77%, list=36%, signal=121%
GOBP_MICROTUBULE_CYTOSKELETON_ORGANIZATION_INVOLVED_IN_MITOSIS	GOBP_MICROTUBULE_CYTOSKELETON_ORGANIZATION_INVOLVED_IN_MITOSIS		164	0.510772	1.71886	0.0233918	0.152286	0.92	6333	tags=66%, list=32%, signal=98%
GOBP_NEGATIVE_REGULATION_OF_DNA_REPLICATION	GOBP_NEGATIVE_REGULATION_OF_DNA_REPLICATION		32	0.583261	1.71799	0.00207469	0.152895	0.92	5964	tags=72%, list=31%, signal=103%
GOBP_PROTEIN_LOCALIZATION_TO_NUCLEOLUS	GOBP_PROTEIN_LOCALIZATION_TO_NUCLEOLUS		18	0.599923	1.71778	0.0158103	0.152563	0.92	2968	tags=50%, list=15%, signal=59%
GOBP_REGULATION_OF_INNATE_IMMUNE_RESPONSE	GOBP_REGULATION_OF_INNATE_IMMUNE_RESPONSE		232	0.46565	1.71778	0.0326296	0.151945	0.92	6684	tags=59%, list=34%, signal=88%
GOBP_ENDOPLASMIC_RETICULUM_TO_GOLGI_VESICLE_MEDIATED_TRANSPORT	GOBP_ENDOPLASMIC_RETICULUM_TO_GOLGI_VESICLE_MEDIATED_TRANSPORT		136	0.490753	1.7169	0.0155642	0.152497	0.92	6553	tags=62%, list=34%, signal=92%
GOBP_NCRNA_PROCESSING	GOBP_NCRNA_PROCESSING		424	0.492329	1.71581	0.0294118	0.153401	0.921	7428	tags=70%, list=38%, signal=110%
GOBP_POSITIVE_REGULATION_OF_B_CELL_ACTIVATION	GOBP_POSITIVE_REGULATION_OF_B_CELL_ACTIVATION		84	0.472419	1.71538	0.0256917	0.153395	0.921	6594	tags=60%, list=34%, signal=90%
GOBP_FACULTATIVE_HETEROCHROMATIN_FORMATION	GOBP_FACULTATIVE_HETEROCHROMATIN_FORMATION		33	0.578252	1.71466	0.006	0.153822	0.921	6897	tags=82%, list=35%, signal=126%
GOBP_MITOTIC_SPINDLE_ORGANIZATION	GOBP_MITOTIC_SPINDLE_ORGANIZATION		134	0.523524	1.71413	0.0196464	0.153964	0.921	6333	tags=69%, list=32%, signal=102%
GOBP_RESPONSE_TO_X_RAY	GOBP_RESPONSE_TO_X_RAY		32	0.572978	1.71388	0.00404858	0.153742	0.921	5657	tags=72%, list=29%, signal=101%
GOBP_COPII_COATED_VESICLE_CARGO_LOADING	GOBP_COPII_COATED_VESICLE_CARGO_LOADING		15	0.674741	1.71364	0.00984252	0.15345	0.921	3490	tags=73%, list=18%, signal=89%
GOBP_PROTEOGLYCAN_METABOLIC_PROCESS	GOBP_PROTEOGLYCAN_METABOLIC_PROCESS		90	0.455039	1.71358	0.0123203	0.152981	0.921	4874	tags=44%, list=25%, signal=59%
GOBP_POSITIVE_REGULATION_OF_DNA_BINDING_TRANSCRIPTION_FACTOR_ACTIVITY	GOBP_POSITIVE_REGULATION_OF_DNA_BINDING_TRANSCRIPTION_FACTOR_ACTIVITY		263	0.417976	1.71312	0.00204918	0.152994	0.922	6839	tags=51%, list=35%, signal=77%
GOBP_SMALL_REGULATORY_NCRNA_PROCESSING	GOBP_SMALL_REGULATORY_NCRNA_PROCESSING		58	0.53794	1.70876	0.0204918	0.158176	0.925	6252	tags=69%, list=32%, signal=101%
GOBP_NEUROTRANSMITTER_RECEPTOR_LOCALIZATION_TO_POSTSYNAPTIC_SPECIALIZATION_MEMBRANE	GOBP_NEUROTRANSMITTER_RECEPTOR_LOCALIZATION_TO_POSTSYNAPTIC_SPECIALIZATION_MEMBRANE		16	0.58708	1.70832	0.00824742	0.158142	0.925	3428	tags=38%, list=18%, signal=45%
GOBP_REGULATION_OF_EXECUTION_PHASE_OF_APOPTOSIS	GOBP_REGULATION_OF_EXECUTION_PHASE_OF_APOPTOSIS		16	0.615203	1.70744	0.0183299	0.158641	0.927	1046	tags=38%, list=5%, signal=40%
GOBP_NEGATIVE_REGULATION_OF_ORGANELLE_ASSEMBLY	GOBP_NEGATIVE_REGULATION_OF_ORGANELLE_ASSEMBLY		44	0.546083	1.70732	0.00407332	0.158166	0.927	6371	tags=70%, list=33%, signal=104%
GOBP_HISTONE_H2A_ACETYLATION	GOBP_HISTONE_H2A_ACETYLATION		22	0.63361	1.70722	0.00596422	0.157651	0.927	4239	tags=68%, list=22%, signal=87%
GOBP_REGULATION_OF_MACROAUTOPHAGY	GOBP_REGULATION_OF_MACROAUTOPHAGY		160	0.470447	1.70606	0.00801603	0.158586	0.928	6371	tags=57%, list=33%, signal=84%
GOBP_POSITIVE_REGULATION_OF_CELL_CYCLE_PROCESS	GOBP_POSITIVE_REGULATION_OF_CELL_CYCLE_PROCESS		247	0.444122	1.70591	0.0159681	0.158231	0.928	7704	tags=60%, list=39%, signal=98%
GOBP_RUFFLE_ASSEMBLY	GOBP_RUFFLE_ASSEMBLY		47	0.482149	1.70492	0.00994036	0.158989	0.929	3421	tags=38%, list=18%, signal=46%
GOBP_CELL_CYCLE_DNA_REPLICATION	GOBP_CELL_CYCLE_DNA_REPLICATION		43	0.59297	1.70486	0.0194553	0.158475	0.929	6206	tags=79%, list=32%, signal=116%
GOBP_NEURON_DEATH	GOBP_NEURON_DEATH		360	0.385094	1.70455	0	0.15836	0.929	7336	tags=48%, list=38%, signal=76%
GOBP_POSITIVE_REGULATION_OF_CYTOKINESIS	GOBP_POSITIVE_REGULATION_OF_CYTOKINESIS		45	0.497418	1.70372	0.0195312	0.15884	0.929	7660	tags=60%, list=39%, signal=99%
GOBP_POSITIVE_REGULATION_OF_RESPONSE_TO_DNA_DAMAGE_STIMULUS	GOBP_POSITIVE_REGULATION_OF_RESPONSE_TO_DNA_DAMAGE_STIMULUS		166	0.471519	1.70287	0.00601202	0.159378	0.929	6246	tags=60%, list=32%, signal=87%
GOBP_REGULATION_OF_LAMELLIPODIUM_ORGANIZATION	GOBP_REGULATION_OF_LAMELLIPODIUM_ORGANIZATION		52	0.510539	1.70263	0.00407332	0.159107	0.929	4510	tags=52%, list=23%, signal=67%
GOBP_REGULATION_OF_DNA_RECOMBINATION	GOBP_REGULATION_OF_DNA_RECOMBINATION		132	0.482052	1.70251	0.00401606	0.15868	0.929	6594	tags=61%, list=34%, signal=92%
GOBP_NEGATIVE_REGULATION_OF_ORGANELLE_ORGANIZATION	GOBP_NEGATIVE_REGULATION_OF_ORGANELLE_ORGANIZATION		357	0.42023	1.70206	0.00400802	0.158622	0.93	8363	tags=63%, list=43%, signal=108%
GOBP_REGULATION_OF_CELLULAR_AMIDE_METABOLIC_PROCESS	GOBP_REGULATION_OF_CELLULAR_AMIDE_METABOLIC_PROCESS		457	0.43626	1.70167	0.008	0.158518	0.931	7187	tags=58%, list=37%, signal=89%
GOBP_REGULATION_OF_UBIQUITIN_DEPENDENT_PROTEIN_CATABOLIC_PROCESS	GOBP_REGULATION_OF_UBIQUITIN_DEPENDENT_PROTEIN_CATABOLIC_PROCESS		170	0.446424	1.70165	0.00585938	0.157981	0.931	6551	tags=55%, list=34%, signal=83%
GOBP_MICROTUBULE_ORGANIZING_CENTER_LOCALIZATION	GOBP_MICROTUBULE_ORGANIZING_CENTER_LOCALIZATION		33	0.597575	1.70162	0.0060241	0.157459	0.932	4486	tags=64%, list=23%, signal=82%
GOBP_DEOXYRIBONUCLEOTIDE_BIOSYNTHETIC_PROCESS	GOBP_DEOXYRIBONUCLEOTIDE_BIOSYNTHETIC_PROCESS		15	0.645804	1.70157	0.010101	0.156941	0.932	3811	tags=67%, list=20%, signal=83%
GOBP_CALCINEURIN_MEDIATED_SIGNALING	GOBP_CALCINEURIN_MEDIATED_SIGNALING		51	0.448442	1.70151	0.00606061	0.156439	0.932	5405	tags=45%, list=28%, signal=62%
GOBP_POSITIVE_REGULATION_OF_TRANSCRIPTION_ELONGATION_BY_RNA_POLYMERASE_II	GOBP_POSITIVE_REGULATION_OF_TRANSCRIPTION_ELONGATION_BY_RNA_POLYMERASE_II		49	0.557237	1.70139	0.0176817	0.156066	0.932	6292	tags=71%, list=32%, signal=105%
GOBP_LEUKOCYTE_APOPTOTIC_PROCESS	GOBP_LEUKOCYTE_APOPTOTIC_PROCESS		115	0.447431	1.7011	0.019685	0.155933	0.932	8927	tags=72%, list=46%, signal=132%
GOBP_VIRAL_GENOME_REPLICATION	GOBP_VIRAL_GENOME_REPLICATION		126	0.464023	1.70099	0.0196078	0.155527	0.932	6703	tags=61%, list=34%, signal=92%
GOBP_MAINTENANCE_OF_CELL_POLARITY	GOBP_MAINTENANCE_OF_CELL_POLARITY		20	0.540964	1.70096	0.0197628	0.154994	0.932	2433	tags=40%, list=12%, signal=46%
GOBP_NEGATIVE_REGULATION_OF_NIK_NF_KAPPAB_SIGNALING	GOBP_NEGATIVE_REGULATION_OF_NIK_NF_KAPPAB_SIGNALING		28	0.526419	1.70058	0.0183673	0.154948	0.932	5660	tags=61%, list=29%, signal=85%
GOBP_REGULATION_OF_PROTEIN_MATURATION	GOBP_REGULATION_OF_PROTEIN_MATURATION		72	0.431046	1.70004	0.00204499	0.155039	0.932	5941	tags=43%, list=30%, signal=62%
GOBP_SOMATIC_DIVERSIFICATION_OF_IMMUNOGLOBULINS	GOBP_SOMATIC_DIVERSIFICATION_OF_IMMUNOGLOBULINS		66	0.507394	1.69989	0.00595238	0.154718	0.932	6594	tags=70%, list=34%, signal=105%
GOBP_MYELOID_LEUKOCYTE_DIFFERENTIATION	GOBP_MYELOID_LEUKOCYTE_DIFFERENTIATION		215	0.419639	1.69986	0.00813008	0.154197	0.932	8006	tags=59%, list=41%, signal=98%
GOBP_REGULATION_OF_NUCLEOTIDE_EXCISION_REPAIR	GOBP_REGULATION_OF_NUCLEOTIDE_EXCISION_REPAIR		28	0.58402	1.6997	0.0100402	0.153832	0.932	6123	tags=75%, list=31%, signal=109%
GOBP_CYTOKINESIS	GOBP_CYTOKINESIS		185	0.439718	1.6995	0.015748	0.153547	0.932	9407	tags=72%, list=48%, signal=137%
GOBP_FORMATION_OF_EXTRACHROMOSOMAL_CIRCULAR_DNA	GOBP_FORMATION_OF_EXTRACHROMOSOMAL_CIRCULAR_DNA		15	0.644293	1.69903	0.00798403	0.153602	0.932	4171	tags=67%, list=21%, signal=85%
GOBP_PATTERN_RECOGNITION_RECEPTOR_SIGNALING_PATHWAY	GOBP_PATTERN_RECOGNITION_RECEPTOR_SIGNALING_PATHWAY		184	0.45932	1.6987	0.0255906	0.1535	0.932	8015	tags=66%, list=41%, signal=111%
GOBP_RECEPTOR_INTERNALIZATION	GOBP_RECEPTOR_INTERNALIZATION		121	0.405439	1.69868	0.0020284	0.152997	0.932	7642	tags=50%, list=39%, signal=81%
GOBP_RECOMBINATIONAL_REPAIR	GOBP_RECOMBINATIONAL_REPAIR		173	0.509703	1.69753	0.0100402	0.153931	0.932	5863	tags=63%, list=30%, signal=89%
GOBP_SOMATIC_DIVERSIFICATION_OF_IMMUNE_RECEPTORS	GOBP_SOMATIC_DIVERSIFICATION_OF_IMMUNE_RECEPTORS		79	0.503354	1.69736	0.00801603	0.153647	0.932	8253	tags=80%, list=42%, signal=138%
GOBP_T_CELL_APOPTOTIC_PROCESS	GOBP_T_CELL_APOPTOTIC_PROCESS		57	0.469013	1.69693	0.0176817	0.153713	0.932	8558	tags=68%, list=44%, signal=121%
GOBP_POSITIVE_REGULATION_OF_TRANSLATION	GOBP_POSITIVE_REGULATION_OF_TRANSLATION		140	0.454946	1.69681	0.019802	0.153306	0.932	7974	tags=66%, list=41%, signal=112%
GOBP_METAPHASE_PLATE_CONGRESSION	GOBP_METAPHASE_PLATE_CONGRESSION		72	0.546321	1.69642	0.0254902	0.153199	0.932	6324	tags=71%, list=32%, signal=104%
GOBP_REGULATION_OF_TRANSCRIPTION_INVOLVED_IN_G1_S_TRANSITION_OF_MITOTIC_CELL_CYCLE	GOBP_REGULATION_OF_TRANSCRIPTION_INVOLVED_IN_G1_S_TRANSITION_OF_MITOTIC_CELL_CYCLE		21	0.573997	1.69627	0.011811	0.152915	0.932	4713	tags=62%, list=24%, signal=82%
GOBP_DNA_RECOMBINATION	GOBP_DNA_RECOMBINATION		324	0.460084	1.69593	0.0120724	0.152844	0.932	6594	tags=58%, list=34%, signal=86%
GOBP_V_D_J_RECOMBINATION	GOBP_V_D_J_RECOMBINATION		20	0.59701	1.69556	0.0116959	0.152809	0.932	4656	tags=65%, list=24%, signal=85%
GOBP_NEGATIVE_REGULATION_OF_NF_KAPPAB_TRANSCRIPTION_FACTOR_ACTIVITY	GOBP_NEGATIVE_REGULATION_OF_NF_KAPPAB_TRANSCRIPTION_FACTOR_ACTIVITY		88	0.448204	1.69553	0.00806452	0.152349	0.932	5405	tags=49%, list=28%, signal=67%
GOBP_NEGATIVE_REGULATION_OF_PROTEIN_DEPHOSPHORYLATION	GOBP_NEGATIVE_REGULATION_OF_PROTEIN_DEPHOSPHORYLATION		34	0.519261	1.69546	0.0182556	0.151915	0.932	6629	tags=65%, list=34%, signal=98%
GOBP_POSITIVE_REGULATION_OF_CELL_CYCLE	GOBP_POSITIVE_REGULATION_OF_CELL_CYCLE		339	0.423272	1.69506	0.00808081	0.151809	0.932	7704	tags=57%, list=39%, signal=93%
GOBP_POSITIVE_REGULATION_OF_VIRAL_LIFE_CYCLE	GOBP_POSITIVE_REGULATION_OF_VIRAL_LIFE_CYCLE		24	0.54625	1.69488	0.0291667	0.151481	0.932	7723	tags=79%, list=40%, signal=131%
GOBP_HISTONE_METHYLATION	GOBP_HISTONE_METHYLATION		168	0.485729	1.69439	0.0141414	0.15149	0.932	6769	tags=63%, list=35%, signal=95%
GOBP_INOSITOL_PHOSPHATE_METABOLIC_PROCESS	GOBP_INOSITOL_PHOSPHATE_METABOLIC_PROCESS		55	0.453051	1.69397	0.00200803	0.151623	0.932	7669	tags=64%, list=39%, signal=105%
GOBP_NUCLEOSIDE_MONOPHOSPHATE_METABOLIC_PROCESS	GOBP_NUCLEOSIDE_MONOPHOSPHATE_METABOLIC_PROCESS		77	0.459714	1.69377	0.00606061	0.151367	0.932	4273	tags=40%, list=22%, signal=51%
GOBP_REGULATION_OF_BINDING	GOBP_REGULATION_OF_BINDING		367	0.408036	1.6936	0.00201613	0.151106	0.932	8630	tags=61%, list=44%, signal=107%
GOBP_POSITIVE_REGULATION_OF_DNA_TEMPLATED_TRANSCRIPTION_ELONGATION	GOBP_POSITIVE_REGULATION_OF_DNA_TEMPLATED_TRANSCRIPTION_ELONGATION		60	0.545187	1.6934	0.0117878	0.150866	0.932	6292	tags=70%, list=32%, signal=103%
GOBP_NEGATIVE_REGULATION_OF_SIGNAL_TRANSDUCTION_BY_P53_CLASS_MEDIATOR	GOBP_NEGATIVE_REGULATION_OF_SIGNAL_TRANSDUCTION_BY_P53_CLASS_MEDIATOR		33	0.510847	1.69302	0.0156556	0.150916	0.933	7626	tags=73%, list=39%, signal=119%
GOBP_REGULATION_OF_TELOMERE_MAINTENANCE	GOBP_REGULATION_OF_TELOMERE_MAINTENANCE		101	0.531362	1.69291	0.01	0.150558	0.933	4969	tags=62%, list=25%, signal=83%
GOBP_INTRINSIC_APOPTOTIC_SIGNALING_PATHWAY_IN_RESPONSE_TO_DNA_DAMAGE	GOBP_INTRINSIC_APOPTOTIC_SIGNALING_PATHWAY_IN_RESPONSE_TO_DNA_DAMAGE		101	0.46067	1.6926	0.0141129	0.150458	0.933	7936	tags=68%, list=41%, signal=115%
GOBP_SPINDLE_ASSEMBLY	GOBP_SPINDLE_ASSEMBLY		143	0.487468	1.69238	0.0142857	0.150295	0.933	6283	tags=59%, list=32%, signal=87%
GOBP_BIOLOGICAL_PROCESS_INVOLVED_IN_SYMBIOTIC_INTERACTION	GOBP_BIOLOGICAL_PROCESS_INVOLVED_IN_SYMBIOTIC_INTERACTION		303	0.394806	1.69222	0.0019685	0.149893	0.933	8089	tags=56%, list=41%, signal=94%
GOBP_REGULATION_OF_TELOMERE_MAINTENANCE_VIA_TELOMERE_LENGTHENING	GOBP_REGULATION_OF_TELOMERE_MAINTENANCE_VIA_TELOMERE_LENGTHENING		61	0.555986	1.69164	0.00808081	0.150141	0.934	4969	tags=64%, list=25%, signal=86%
GOBP_PROTEIN_K63_LINKED_DEUBIQUITINATION	GOBP_PROTEIN_K63_LINKED_DEUBIQUITINATION		38	0.56811	1.69135	0.0122951	0.150045	0.934	5677	tags=63%, list=29%, signal=89%
GOBP_NEGATIVE_REGULATION_OF_DEPHOSPHORYLATION	GOBP_NEGATIVE_REGULATION_OF_DEPHOSPHORYLATION		47	0.48062	1.69133	0.0163934	0.149591	0.934	6767	tags=60%, list=35%, signal=91%
GOBP_REGULATION_OF_MRNA_CATABOLIC_PROCESS	GOBP_REGULATION_OF_MRNA_CATABOLIC_PROCESS		182	0.465692	1.69115	0.0137795	0.149326	0.934	7552	tags=66%, list=39%, signal=107%
GOBP_REGULATION_OF_INTRINSIC_APOPTOTIC_SIGNALING_PATHWAY	GOBP_REGULATION_OF_INTRINSIC_APOPTOTIC_SIGNALING_PATHWAY		165	0.423324	1.69093	0.0140281	0.149112	0.934	8094	tags=62%, list=41%, signal=106%
GOBP_PROTEIN_DEPOLYMERIZATION	GOBP_PROTEIN_DEPOLYMERIZATION		119	0.425151	1.69085	0.0119284	0.148776	0.934	7555	tags=58%, list=39%, signal=94%
GOBP_ESTABLISHMENT_OF_PROTEIN_LOCALIZATION_TO_CHROMOSOME	GOBP_ESTABLISHMENT_OF_PROTEIN_LOCALIZATION_TO_CHROMOSOME		27	0.605873	1.69043	0.026694	0.14886	0.934	4171	tags=63%, list=21%, signal=80%
GOBP_FILOPODIUM_ASSEMBLY	GOBP_FILOPODIUM_ASSEMBLY		69	0.439724	1.69024	0.00598802	0.148634	0.934	7609	tags=59%, list=39%, signal=97%
GOBP_CELLULAR_RESPONSE_TO_ALKALOID	GOBP_CELLULAR_RESPONSE_TO_ALKALOID		36	0.462887	1.68998	0.00608519	0.148486	0.934	4641	tags=42%, list=24%, signal=55%
GOBP_NUCLEAR_TRANSCRIBED_MRNA_CATABOLIC_PROCESS_NONSENSE_MEDIATED_DECAY	GOBP_NUCLEAR_TRANSCRIBED_MRNA_CATABOLIC_PROCESS_NONSENSE_MEDIATED_DECAY		40	0.576898	1.68994	0.014	0.148079	0.934	4518	tags=68%, list=23%, signal=88%
GOBP_REGULATION_OF_CELL_MORPHOGENESIS	GOBP_REGULATION_OF_CELL_MORPHOGENESIS		308	0.411428	1.68931	0.00203252	0.148446	0.935	8645	tags=63%, list=44%, signal=112%
GOBP_NUCLEOBASE_METABOLIC_PROCESS	GOBP_NUCLEOBASE_METABOLIC_PROCESS		40	0.501406	1.68888	0.0190476	0.148613	0.935	3466	tags=38%, list=18%, signal=46%
GOBP_IMMUNE_RESPONSE_REGULATING_SIGNALING_PATHWAY	GOBP_IMMUNE_RESPONSE_REGULATING_SIGNALING_PATHWAY		418	0.445635	1.68857	0.0392157	0.148548	0.935	8015	tags=64%, list=41%, signal=107%
GOBP_NEGATIVE_REGULATION_OF_STEM_CELL_DIFFERENTIATION	GOBP_NEGATIVE_REGULATION_OF_STEM_CELL_DIFFERENTIATION		27	0.573439	1.6881	0.0163934	0.148616	0.936	3760	tags=48%, list=19%, signal=60%
GOBP_MITOTIC_SPINDLE_ASSEMBLY	GOBP_MITOTIC_SPINDLE_ASSEMBLY		75	0.526722	1.68776	0.0178571	0.148526	0.936	6620	tags=71%, list=34%, signal=107%
GOBP_PEPTIDYL_THREONINE_MODIFICATION	GOBP_PEPTIDYL_THREONINE_MODIFICATION		117	0.444582	1.68774	0.00395257	0.148083	0.936	4706	tags=43%, list=24%, signal=56%
GOBP_PROTEIN_MATURATION	GOBP_PROTEIN_MATURATION		332	0.370418	1.6876	0	0.147797	0.936	6811	tags=43%, list=35%, signal=65%
GOBP_DNA_TEMPLATED_DNA_REPLICATION_MAINTENANCE_OF_FIDELITY	GOBP_DNA_TEMPLATED_DNA_REPLICATION_MAINTENANCE_OF_FIDELITY		57	0.554032	1.68632	0.0177515	0.148948	0.936	6127	tags=70%, list=31%, signal=102%
GOBP_PROTEIN_METHYLATION	GOBP_PROTEIN_METHYLATION		206	0.47621	1.68621	0.00821355	0.148587	0.936	6769	tags=61%, list=35%, signal=93%
GOBP_RNA_PHOSPHODIESTER_BOND_HYDROLYSIS	GOBP_RNA_PHOSPHODIESTER_BOND_HYDROLYSIS		151	0.461262	1.6862	0.0100604	0.148165	0.936	7030	tags=60%, list=36%, signal=93%
GOBP_RNA_TEMPLATED_DNA_BIOSYNTHETIC_PROCESS	GOBP_RNA_TEMPLATED_DNA_BIOSYNTHETIC_PROCESS		69	0.548744	1.68581	0.0020202	0.148188	0.937	5157	tags=67%, list=26%, signal=90%
GOBP_POSITIVE_REGULATION_OF_RNA_SPLICING	GOBP_POSITIVE_REGULATION_OF_RNA_SPLICING		39	0.552474	1.68579	0.011811	0.147757	0.937	4824	tags=59%, list=25%, signal=78%
GOBP_MRNA_PROCESSING	GOBP_MRNA_PROCESSING		469	0.486274	1.68573	0.0337302	0.147374	0.937	6590	tags=63%, list=34%, signal=93%
GOBP_NEGATIVE_REGULATION_OF_CELL_CYCLE_G1_S_PHASE_TRANSITION	GOBP_NEGATIVE_REGULATION_OF_CELL_CYCLE_G1_S_PHASE_TRANSITION		77	0.462054	1.68558	0.00206186	0.147105	0.938	6916	tags=56%, list=35%, signal=86%
GOBP_NEURON_APOPTOTIC_PROCESS	GOBP_NEURON_APOPTOTIC_PROCESS		248	0.38411	1.68545	0	0.146856	0.938	6903	tags=46%, list=35%, signal=70%
GOBP_ESTROUS_CYCLE	GOBP_ESTROUS_CYCLE		15	0.595555	1.68508	0.0136452	0.146952	0.938	1841	tags=40%, list=9%, signal=44%
GOBP_NEGATIVE_REGULATION_OF_PHOSPHATASE_ACTIVITY	GOBP_NEGATIVE_REGULATION_OF_PHOSPHATASE_ACTIVITY		37	0.465312	1.68503	0.010352	0.146567	0.938	6767	tags=54%, list=35%, signal=83%
GOBP_REGULATION_OF_EXTRINSIC_APOPTOTIC_SIGNALING_PATHWAY_VIA_DEATH_DOMAIN_RECEPTORS	GOBP_REGULATION_OF_EXTRINSIC_APOPTOTIC_SIGNALING_PATHWAY_VIA_DEATH_DOMAIN_RECEPTORS		48	0.485025	1.68465	0.0176817	0.146609	0.938	8280	tags=71%, list=42%, signal=123%
GOBP_MICROVILLUS_ORGANIZATION	GOBP_MICROVILLUS_ORGANIZATION		30	0.526112	1.68462	0.00974659	0.146206	0.938	2833	tags=37%, list=15%, signal=43%
GOBP_MRNA_EXPORT_FROM_NUCLEUS	GOBP_MRNA_EXPORT_FROM_NUCLEUS		67	0.547272	1.68415	0.0199601	0.146322	0.939	4600	tags=60%, list=24%, signal=78%
GOBP_POSITIVE_REGULATION_OF_PROTEIN_LOCALIZATION	GOBP_POSITIVE_REGULATION_OF_PROTEIN_LOCALIZATION		445	0.390851	1.68374	0.00200401	0.14644	0.939	8007	tags=55%, list=41%, signal=92%
GOBP_REGULATION_OF_CELL_SHAPE	GOBP_REGULATION_OF_CELL_SHAPE		152	0.434747	1.68322	0.0083682	0.146495	0.939	8752	tags=68%, list=45%, signal=123%
GOBP_POSITIVE_REGULATION_OF_MYELOID_CELL_DIFFERENTIATION	GOBP_POSITIVE_REGULATION_OF_MYELOID_CELL_DIFFERENTIATION		100	0.442198	1.68257	0.0105263	0.14688	0.94	8118	tags=63%, list=42%, signal=107%
GOBP_PROTEIN_K63_LINKED_UBIQUITINATION	GOBP_PROTEIN_K63_LINKED_UBIQUITINATION		56	0.518658	1.68226	0.00976562	0.146823	0.941	6130	tags=64%, list=31%, signal=93%
GOBP_MICROTUBULE_POLYMERIZATION_OR_DEPOLYMERIZATION	GOBP_MICROTUBULE_POLYMERIZATION_OR_DEPOLYMERIZATION		126	0.445743	1.68225	0.0103306	0.146402	0.941	6996	tags=58%, list=36%, signal=90%
GOBP_REGULATION_OF_PROTEIN_UBIQUITINATION	GOBP_REGULATION_OF_PROTEIN_UBIQUITINATION		206	0.440999	1.68209	0.00604839	0.146105	0.941	4889	tags=48%, list=25%, signal=63%
GOBP_ESTABLISHMENT_OR_MAINTENANCE_OF_BIPOLAR_CELL_POLARITY	GOBP_ESTABLISHMENT_OR_MAINTENANCE_OF_BIPOLAR_CELL_POLARITY		56	0.468974	1.68201	0.00401606	0.145798	0.941	3823	tags=34%, list=20%, signal=42%
GOBP_PEPTIDYL_SERINE_MODIFICATION	GOBP_PEPTIDYL_SERINE_MODIFICATION		328	0.403796	1.68196	0.00205761	0.145408	0.941	6050	tags=44%, list=31%, signal=63%
GOBP_REGULATION_OF_DNA_DAMAGE_CHECKPOINT	GOBP_REGULATION_OF_DNA_DAMAGE_CHECKPOINT		26	0.611559	1.68194	0.0178218	0.145012	0.941	5495	tags=81%, list=28%, signal=112%
GOBP_REGULATION_OF_DNA_BIOSYNTHETIC_PROCESS	GOBP_REGULATION_OF_DNA_BIOSYNTHETIC_PROCESS		125	0.484263	1.68155	0.00404858	0.145056	0.941	4969	tags=54%, list=25%, signal=71%
GOBP_CELLULAR_RESPONSE_TO_PROSTAGLANDIN_E_STIMULUS	GOBP_CELLULAR_RESPONSE_TO_PROSTAGLANDIN_E_STIMULUS		15	0.617014	1.6815	0.00595238	0.144663	0.941	5345	tags=67%, list=27%, signal=92%
GOBP_NEGATIVE_REGULATION_OF_CYTOKINE_PRODUCTION	GOBP_NEGATIVE_REGULATION_OF_CYTOKINE_PRODUCTION		282	0.399851	1.68139	0.0101833	0.144394	0.942	6884	tags=49%, list=35%, signal=75%
GOBP_LYMPHOCYTE_APOPTOTIC_PROCESS	GOBP_LYMPHOCYTE_APOPTOTIC_PROCESS		79	0.45071	1.68124	0.0232558	0.14413	0.942	8927	tags=70%, list=46%, signal=128%
GOBP_POSITIVE_REGULATION_OF_RESPONSE_TO_CYTOKINE_STIMULUS	GOBP_POSITIVE_REGULATION_OF_RESPONSE_TO_CYTOKINE_STIMULUS		64	0.480389	1.68025	0.0288462	0.144834	0.942	7884	tags=69%, list=40%, signal=115%
GOBP_REGULATION_OF_PROTEIN_CONTAINING_COMPLEX_DISASSEMBLY	GOBP_REGULATION_OF_PROTEIN_CONTAINING_COMPLEX_DISASSEMBLY		126	0.443499	1.68016	0.00613497	0.144517	0.942	7018	tags=59%, list=36%, signal=91%
GOBP_STRESS_ACTIVATED_PROTEIN_KINASE_SIGNALING_CASCADE	GOBP_STRESS_ACTIVATED_PROTEIN_KINASE_SIGNALING_CASCADE		243	0.413807	1.68	0.00400802	0.144308	0.942	8536	tags=62%, list=44%, signal=108%
GOBP_REGULATION_OF_ATTACHMENT_OF_SPINDLE_MICROTUBULES_TO_KINETOCHORE	GOBP_REGULATION_OF_ATTACHMENT_OF_SPINDLE_MICROTUBULES_TO_KINETOCHORE		18	0.696262	1.67915	0.021611	0.145066	0.942	4137	tags=78%, list=21%, signal=99%
GOBP_CYTOSKELETON_DEPENDENT_CYTOKINESIS	GOBP_CYTOSKELETON_DEPENDENT_CYTOKINESIS		112	0.464389	1.67899	0.0159046	0.144864	0.944	7997	tags=67%, list=41%, signal=113%
GOBP_POSITIVE_REGULATION_OF_PROTEIN_LOCALIZATION_TO_MEMBRANE	GOBP_POSITIVE_REGULATION_OF_PROTEIN_LOCALIZATION_TO_MEMBRANE		100	0.424383	1.67766	0.00782779	0.146113	0.944	8050	tags=59%, list=41%, signal=100%
GOBP_LAMELLIPODIUM_ORGANIZATION	GOBP_LAMELLIPODIUM_ORGANIZATION		90	0.471424	1.67741	0.00819672	0.146094	0.944	4613	tags=48%, list=24%, signal=62%
GOBP_REGULATION_OF_MRNA_METABOLIC_PROCESS	GOBP_REGULATION_OF_MRNA_METABOLIC_PROCESS		300	0.469434	1.67701	0.0236686	0.14614	0.944	7552	tags=67%, list=39%, signal=107%
GOBP_PROTEIN_PROCESSING	GOBP_PROTEIN_PROCESSING		248	0.373761	1.67685	0	0.145893	0.944	6811	tags=43%, list=35%, signal=65%
GOBP_NUCLEAR_TRANSCRIBED_MRNA_CATABOLIC_PROCESS	GOBP_NUCLEAR_TRANSCRIBED_MRNA_CATABOLIC_PROCESS		127	0.50924	1.67633	0.027451	0.146125	0.944	7761	tags=76%, list=40%, signal=126%
GOBP_ARP2_3_COMPLEX_MEDIATED_ACTIN_NUCLEATION	GOBP_ARP2_3_COMPLEX_MEDIATED_ACTIN_NUCLEATION		45	0.492785	1.67572	0.0158103	0.1464	0.944	8363	tags=73%, list=43%, signal=128%
GOBP_INTERLEUKIN_6_MEDIATED_SIGNALING_PATHWAY	GOBP_INTERLEUKIN_6_MEDIATED_SIGNALING_PATHWAY		18	0.601096	1.67569	0.01417	0.146024	0.944	4713	tags=67%, list=24%, signal=88%
GOBP_POSITIVE_REGULATION_OF_NEURON_DEATH	GOBP_POSITIVE_REGULATION_OF_NEURON_DEATH		88	0.439108	1.6744	0.00811359	0.147216	0.944	6921	tags=58%, list=35%, signal=89%
GOBP_VIRAL_TRANSCRIPTION	GOBP_VIRAL_TRANSCRIPTION		51	0.533938	1.6743	0.0162933	0.146925	0.944	7844	tags=80%, list=40%, signal=134%
GOBP_REGULATION_OF_MICROTUBULE_BASED_PROCESS	GOBP_REGULATION_OF_MICROTUBULE_BASED_PROCESS		247	0.417191	1.67397	0.00400802	0.146933	0.945	6137	tags=49%, list=31%, signal=71%
GOBP_POSITIVE_REGULATION_OF_RESPONSE_TO_BIOTIC_STIMULUS	GOBP_POSITIVE_REGULATION_OF_RESPONSE_TO_BIOTIC_STIMULUS		180	0.444034	1.67386	0.0287356	0.146665	0.945	8006	tags=63%, list=41%, signal=105%
GOBP_REGULATION_OF_PROTEIN_BINDING	GOBP_REGULATION_OF_PROTEIN_BINDING		198	0.419486	1.67349	0.00203666	0.146749	0.945	8591	tags=62%, list=44%, signal=109%
GOBP_REGULATION_OF_RUFFLE_ASSEMBLY	GOBP_REGULATION_OF_RUFFLE_ASSEMBLY		32	0.492632	1.67336	0.0179283	0.146533	0.945	3421	tags=38%, list=18%, signal=45%
GOBP_T_CELL_DIFFERENTIATION	GOBP_T_CELL_DIFFERENTIATION		294	0.43229	1.67327	0.040856	0.146243	0.945	7621	tags=60%, list=39%, signal=97%
GOBP_REGULATION_OF_DEFENSE_RESPONSE_TO_VIRUS_BY_HOST	GOBP_REGULATION_OF_DEFENSE_RESPONSE_TO_VIRUS_BY_HOST		42	0.506664	1.67308	0.0352941	0.146032	0.945	3877	tags=45%, list=20%, signal=56%
GOBP_PEPTIDYL_LYSINE_METHYLATION	GOBP_PEPTIDYL_LYSINE_METHYLATION		144	0.48375	1.67284	0.01417	0.146045	0.946	6769	tags=63%, list=35%, signal=95%
GOBP_DNA_BIOSYNTHETIC_PROCESS	GOBP_DNA_BIOSYNTHETIC_PROCESS		194	0.466333	1.67267	0.0121457	0.145849	0.946	5157	tags=53%, list=26%, signal=71%
GOBP_REGULATION_OF_FIBROBLAST_APOPTOTIC_PROCESS	GOBP_REGULATION_OF_FIBROBLAST_APOPTOTIC_PROCESS		18	0.577408	1.67265	0.0263158	0.145508	0.946	5989	tags=67%, list=31%, signal=96%
GOBP_PROTEIN_POLYMERIZATION	GOBP_PROTEIN_POLYMERIZATION		280	0.394295	1.67108	0.00610998	0.146816	0.946	6902	tags=50%, list=35%, signal=76%
GOBP_MONONUCLEAR_CELL_DIFFERENTIATION	GOBP_MONONUCLEAR_CELL_DIFFERENTIATION		469	0.409558	1.67078	0.025641	0.146781	0.946	7874	tags=56%, list=40%, signal=92%
GOBP_ACTIN_NUCLEATION	GOBP_ACTIN_NUCLEATION		57	0.456241	1.67032	0.00806452	0.146896	0.946	8363	tags=65%, list=43%, signal=113%
GOBP_REGULATION_OF_PEPTIDYL_THREONINE_PHOSPHORYLATION	GOBP_REGULATION_OF_PEPTIDYL_THREONINE_PHOSPHORYLATION		43	0.469285	1.66979	0.00574713	0.147162	0.948	3823	tags=37%, list=20%, signal=46%
GOBP_ACTIN_FILAMENT_ORGANIZATION	GOBP_ACTIN_FILAMENT_ORGANIZATION		446	0.387335	1.66965	0.00209644	0.146951	0.949	7054	tags=49%, list=36%, signal=74%
GOBP_REGULATION_OF_DOUBLE_STRAND_BREAK_REPAIR_VIA_NONHOMOLOGOUS_END_JOINING	GOBP_REGULATION_OF_DOUBLE_STRAND_BREAK_REPAIR_VIA_NONHOMOLOGOUS_END_JOINING		31	0.548305	1.66929	0.0101626	0.146997	0.949	6590	tags=74%, list=34%, signal=112%
GOBP_LEUKOCYTE_CELL_CELL_ADHESION	GOBP_LEUKOCYTE_CELL_CELL_ADHESION		399	0.420872	1.66928	0.0392927	0.146633	0.949	8488	tags=63%, list=43%, signal=110%
GOBP_HISTONE_MRNA_METABOLIC_PROCESS	GOBP_HISTONE_MRNA_METABOLIC_PROCESS		24	0.600788	1.66923	0.0212766	0.146277	0.949	4959	tags=71%, list=25%, signal=95%
GOBP_GLYCOSYLATION	GOBP_GLYCOSYLATION		246	0.405232	1.66896	0.00809717	0.146206	0.949	9496	tags=69%, list=49%, signal=132%
GOBP_NUCLEOTIDE_BINDING_DOMAIN_LEUCINE_RICH_REPEAT_CONTAINING_RECEPTOR_SIGNALING_PATHWAY	GOBP_NUCLEOTIDE_BINDING_DOMAIN_LEUCINE_RICH_REPEAT_CONTAINING_RECEPTOR_SIGNALING_PATHWAY		26	0.594459	1.66873	0.0200401	0.146041	0.949	5467	tags=69%, list=28%, signal=96%
GOBP_CELLULAR_RESPONSE_TO_CHEMICAL_STRESS	GOBP_CELLULAR_RESPONSE_TO_CHEMICAL_STRESS		330	0.39156	1.66846	0.00394477	0.145939	0.949	7432	tags=50%, list=38%, signal=80%
GOBP_NEGATIVE_REGULATION_OF_TRANSFERASE_ACTIVITY	GOBP_NEGATIVE_REGULATION_OF_TRANSFERASE_ACTIVITY		264	0.400298	1.66841	0	0.14561	0.949	6966	tags=51%, list=36%, signal=78%
GOBP_PROTEIN_TARGETING_TO_LYSOSOME	GOBP_PROTEIN_TARGETING_TO_LYSOSOME		28	0.597568	1.66835	0.0182186	0.145327	0.949	5258	tags=68%, list=27%, signal=93%
GOBP_NEGATIVE_REGULATION_OF_AUTOPHAGY	GOBP_NEGATIVE_REGULATION_OF_AUTOPHAGY		87	0.462675	1.66822	0.0143149	0.14509	0.949	6874	tags=59%, list=35%, signal=90%
GOBP_REGULATION_OF_LYMPHOCYTE_ACTIVATION	GOBP_REGULATION_OF_LYMPHOCYTE_ACTIVATION		493	0.420259	1.66784	0.0414201	0.145143	0.949	8412	tags=63%, list=43%, signal=109%
GOBP_HISTONE_H4_ACETYLATION	GOBP_HISTONE_H4_ACETYLATION		72	0.517919	1.6675	0.0177866	0.14515	0.949	6354	tags=67%, list=33%, signal=98%
GOBP_PROTEIN_LOCALIZATION_TO_PLASMA_MEMBRANE	GOBP_PROTEIN_LOCALIZATION_TO_PLASMA_MEMBRANE		281	0.399794	1.66742	0.00795229	0.144869	0.949	9025	tags=64%, list=46%, signal=117%
GOBP_REGULATION_OF_AUTOPHAGY	GOBP_REGULATION_OF_AUTOPHAGY		345	0.427549	1.66706	0.00204082	0.144923	0.949	8156	tags=63%, list=42%, signal=106%
GOBP_POSITIVE_REGULATION_OF_AXON_EXTENSION	GOBP_POSITIVE_REGULATION_OF_AXON_EXTENSION		38	0.512039	1.66671	0.0207039	0.144995	0.949	3694	tags=47%, list=19%, signal=58%
GOBP_NUCLEIC_ACID_PHOSPHODIESTER_BOND_HYDROLYSIS	GOBP_NUCLEIC_ACID_PHOSPHODIESTER_BOND_HYDROLYSIS		244	0.441159	1.66653	0.0100402	0.144905	0.949	7030	tags=57%, list=36%, signal=89%
GOBP_NEGATIVE_REGULATION_OF_VIRAL_PROCESS	GOBP_NEGATIVE_REGULATION_OF_VIRAL_PROCESS		89	0.475264	1.66636	0.046875	0.14476	0.949	6598	tags=58%, list=34%, signal=88%
GOBP_REGULATION_OF_PROTEIN_ACETYLATION	GOBP_REGULATION_OF_PROTEIN_ACETYLATION		87	0.476434	1.66521	0.018	0.145875	0.949	6643	tags=60%, list=34%, signal=90%
GOBP_REGULATION_OF_B_CELL_ACTIVATION	GOBP_REGULATION_OF_B_CELL_ACTIVATION		131	0.460795	1.6651	0.0465116	0.14564	0.949	7818	tags=66%, list=40%, signal=110%
GOBP_POSITIVE_REGULATION_OF_MYELOID_LEUKOCYTE_DIFFERENTIATION	GOBP_POSITIVE_REGULATION_OF_MYELOID_LEUKOCYTE_DIFFERENTIATION		57	0.465209	1.66497	0.0290456	0.145428	0.949	8118	tags=67%, list=42%, signal=114%
GOBP_FIBROBLAST_PROLIFERATION	GOBP_FIBROBLAST_PROLIFERATION		101	0.427148	1.66407	0.015444	0.146163	0.95	9360	tags=73%, list=48%, signal=140%
GOBP_NUCLEAR_MEMBRANE_ORGANIZATION	GOBP_NUCLEAR_MEMBRANE_ORGANIZATION		43	0.534604	1.66374	0.0275591	0.146125	0.95	4914	tags=60%, list=25%, signal=81%
GOBP_REGULATION_OF_INTRACELLULAR_TRANSPORT	GOBP_REGULATION_OF_INTRACELLULAR_TRANSPORT		331	0.40894	1.66361	0.00592885	0.145906	0.95	7886	tags=58%, list=40%, signal=96%
GOBP_REGULATION_OF_DNA_BINDING_TRANSCRIPTION_FACTOR_ACTIVITY	GOBP_REGULATION_OF_DNA_BINDING_TRANSCRIPTION_FACTOR_ACTIVITY		430	0.386951	1.66328	0.00204499	0.145931	0.95	6614	tags=47%, list=34%, signal=69%
GOBP_MACROAUTOPHAGY	GOBP_MACROAUTOPHAGY		316	0.452726	1.66327	0.0181818	0.145588	0.95	6846	tags=57%, list=35%, signal=87%
GOBP_POSITIVE_REGULATION_OF_ALPHA_BETA_T_CELL_ACTIVATION	GOBP_POSITIVE_REGULATION_OF_ALPHA_BETA_T_CELL_ACTIVATION		71	0.510424	1.66302	0.0595238	0.145567	0.95	5732	tags=61%, list=29%, signal=85%
GOBP_REGULATION_OF_B_CELL_DIFFERENTIATION	GOBP_REGULATION_OF_B_CELL_DIFFERENTIATION		32	0.556949	1.66283	0.0448343	0.145433	0.951	6594	tags=72%, list=34%, signal=108%
GOBP_POSITIVE_REGULATION_OF_CELL_CYCLE_G1_S_PHASE_TRANSITION	GOBP_POSITIVE_REGULATION_OF_CELL_CYCLE_G1_S_PHASE_TRANSITION		57	0.473156	1.66197	0.0258449	0.146019	0.952	6719	tags=58%, list=34%, signal=88%
GOBP_NEGATIVE_REGULATION_OF_CELL_CYCLE_G2_M_PHASE_TRANSITION	GOBP_NEGATIVE_REGULATION_OF_CELL_CYCLE_G2_M_PHASE_TRANSITION		63	0.514948	1.66173	0.0123711	0.145938	0.952	5760	tags=57%, list=30%, signal=81%
GOBP_RNA_3_END_PROCESSING	GOBP_RNA_3_END_PROCESSING		111	0.492775	1.66168	0.029703	0.145616	0.952	6590	tags=63%, list=34%, signal=95%
GOBP_PURINE_NUCLEOSIDE_MONOPHOSPHATE_BIOSYNTHETIC_PROCESS	GOBP_PURINE_NUCLEOSIDE_MONOPHOSPHATE_BIOSYNTHETIC_PROCESS		22	0.572262	1.66139	0.0216963	0.145542	0.952	3894	tags=59%, list=20%, signal=74%
GOBP_NEGATIVE_REGULATION_OF_LEUKOCYTE_CELL_CELL_ADHESION	GOBP_NEGATIVE_REGULATION_OF_LEUKOCYTE_CELL_CELL_ADHESION		135	0.430049	1.66094	0.0392157	0.145685	0.952	7818	tags=56%, list=40%, signal=93%
GOBP_ENTRY_INTO_HOST	GOBP_ENTRY_INTO_HOST		158	0.407293	1.66068	0.0101626	0.145622	0.952	8243	tags=59%, list=42%, signal=102%
GOBP_NEGATIVE_REGULATION_OF_CELL_CELL_ADHESION	GOBP_NEGATIVE_REGULATION_OF_CELL_CELL_ADHESION		190	0.403948	1.66063	0.01	0.145299	0.952	8373	tags=56%, list=43%, signal=98%
GOBP_POSITIVE_REGULATION_OF_PROTEIN_KINASE_ACTIVITY	GOBP_POSITIVE_REGULATION_OF_PROTEIN_KINASE_ACTIVITY		408	0.368385	1.6603	0	0.145386	0.952	7414	tags=48%, list=38%, signal=75%
GOBP_REGULATION_OF_CHROMOSOME_SEGREGATION	GOBP_REGULATION_OF_CHROMOSOME_SEGREGATION		128	0.525987	1.65978	0.0260521	0.145713	0.953	6584	tags=70%, list=34%, signal=105%
GOBP_POSITIVE_REGULATION_OF_NEURON_PROJECTION_DEVELOPMENT	GOBP_POSITIVE_REGULATION_OF_NEURON_PROJECTION_DEVELOPMENT		151	0.40356	1.65949	0.01	0.145712	0.955	6032	tags=44%, list=31%, signal=63%
GOBP_POSITIVE_REGULATION_OF_CELL_PROJECTION_ORGANIZATION	GOBP_POSITIVE_REGULATION_OF_CELL_PROJECTION_ORGANIZATION		345	0.388177	1.6587	0.00407332	0.146264	0.955	8661	tags=57%, list=44%, signal=101%
GOBP_REGULATION_OF_PROTEIN_LOCALIZATION_TO_MEMBRANE	GOBP_REGULATION_OF_PROTEIN_LOCALIZATION_TO_MEMBRANE		170	0.405511	1.65852	0.00402414	0.146131	0.955	8050	tags=56%, list=41%, signal=95%
GOBP_TELENCEPHALON_GLIAL_CELL_MIGRATION	GOBP_TELENCEPHALON_GLIAL_CELL_MIGRATION		25	0.526569	1.65823	0.0342857	0.146126	0.956	3079	tags=48%, list=16%, signal=57%
GOBP_REGULATION_OF_HISTONE_MODIFICATION	GOBP_REGULATION_OF_HISTONE_MODIFICATION		178	0.466875	1.658	0.0221328	0.146021	0.957	6769	tags=61%, list=35%, signal=93%
GOBP_NCRNA_TRANSCRIPTION	GOBP_NCRNA_TRANSCRIPTION		63	0.50473	1.65766	0.0162933	0.146016	0.957	6559	tags=67%, list=34%, signal=100%
GOBP_PYRIMIDINE_NUCLEOSIDE_MONOPHOSPHATE_BIOSYNTHETIC_PROCESS	GOBP_PYRIMIDINE_NUCLEOSIDE_MONOPHOSPHATE_BIOSYNTHETIC_PROCESS		15	0.595693	1.65673	0.012	0.146847	0.958	3746	tags=47%, list=19%, signal=58%
GOBP_REGULATION_OF_RESPONSE_TO_OXIDATIVE_STRESS	GOBP_REGULATION_OF_RESPONSE_TO_OXIDATIVE_STRESS		92	0.418383	1.65632	0.00606061	0.146971	0.959	6874	tags=49%, list=35%, signal=75%
GOBP_REGULATION_OF_PROTEIN_SERINE_THREONINE_KINASE_ACTIVITY	GOBP_REGULATION_OF_PROTEIN_SERINE_THREONINE_KINASE_ACTIVITY		380	0.38433	1.65597	0	0.146964	0.959	8115	tags=55%, list=42%, signal=93%
GOBP_LYMPHOCYTE_ACTIVATION_INVOLVED_IN_IMMUNE_RESPONSE	GOBP_LYMPHOCYTE_ACTIVATION_INVOLVED_IN_IMMUNE_RESPONSE		206	0.417753	1.65586	0.0352941	0.146775	0.959	7937	tags=58%, list=41%, signal=97%
GOBP_INOSITOL_PHOSPHATE_MEDIATED_SIGNALING	GOBP_INOSITOL_PHOSPHATE_MEDIATED_SIGNALING		58	0.437124	1.65554	0.0125261	0.146792	0.959	4738	tags=41%, list=24%, signal=54%
GOBP_MITOTIC_METAPHASE_PLATE_CONGRESSION	GOBP_MITOTIC_METAPHASE_PLATE_CONGRESSION		58	0.560262	1.65535	0.0270793	0.146748	0.959	6324	tags=74%, list=32%, signal=109%
GOBP_B_CELL_ACTIVATION_INVOLVED_IN_IMMUNE_RESPONSE	GOBP_B_CELL_ACTIVATION_INVOLVED_IN_IMMUNE_RESPONSE		87	0.444832	1.65531	0.0153551	0.146437	0.959	7928	tags=69%, list=41%, signal=116%
GOBP_MRNA_CLEAVAGE	GOBP_MRNA_CLEAVAGE		20	0.603282	1.65516	0.0203666	0.146269	0.959	4054	tags=60%, list=21%, signal=76%
GOBP_INTERSTRAND_CROSS_LINK_REPAIR	GOBP_INTERSTRAND_CROSS_LINK_REPAIR		41	0.578046	1.6551	0.0222672	0.146041	0.959	5601	tags=71%, list=29%, signal=99%
GOBP_REGULATION_OF_CELL_CYCLE_CHECKPOINT	GOBP_REGULATION_OF_CELL_CYCLE_CHECKPOINT		48	0.55162	1.65504	0.0322581	0.145766	0.959	5495	tags=69%, list=28%, signal=95%
GOBP_REGULATION_OF_PROTEIN_CATABOLIC_PROCESS	GOBP_REGULATION_OF_PROTEIN_CATABOLIC_PROCESS		357	0.404981	1.65477	0.0180361	0.145688	0.959	6953	tags=54%, list=36%, signal=82%
GOBP_REGULATION_OF_PEPTIDYL_LYSINE_ACETYLATION	GOBP_REGULATION_OF_PEPTIDYL_LYSINE_ACETYLATION		77	0.471458	1.65475	0.0238569	0.145366	0.959	6643	tags=60%, list=34%, signal=90%
GOBP_REGULATION_OF_NUCLEOCYTOPLASMIC_TRANSPORT	GOBP_REGULATION_OF_NUCLEOCYTOPLASMIC_TRANSPORT		109	0.462136	1.65416	0.0178218	0.145653	0.959	6559	tags=59%, list=34%, signal=88%
GOBP_MAINTENANCE_OF_PROTEIN_LOCATION	GOBP_MAINTENANCE_OF_PROTEIN_LOCATION		92	0.448909	1.65398	0.004	0.145483	0.959	5724	tags=51%, list=29%, signal=72%
GOBP_POSITIVE_REGULATION_OF_DEFENSE_RESPONSE_TO_VIRUS_BY_HOST	GOBP_POSITIVE_REGULATION_OF_DEFENSE_RESPONSE_TO_VIRUS_BY_HOST		31	0.52439	1.65395	0.0417495	0.145184	0.959	3877	tags=48%, list=20%, signal=60%
GOBP_ENDOSOMAL_TRANSPORT	GOBP_ENDOSOMAL_TRANSPORT		248	0.45715	1.65384	0.0122449	0.144962	0.959	5659	tags=53%, list=29%, signal=74%
GOBP_PEPTIDYL_ASPARAGINE_MODIFICATION	GOBP_PEPTIDYL_ASPARAGINE_MODIFICATION		25	0.601627	1.65382	0.0361446	0.144653	0.959	4994	tags=72%, list=26%, signal=97%
GOBP_POSITIVE_REGULATION_OF_BONE_RESORPTION	GOBP_POSITIVE_REGULATION_OF_BONE_RESORPTION		18	0.581669	1.65359	0.0363985	0.144579	0.959	7335	tags=78%, list=38%, signal=124%
GOBP_ESTABLISHMENT_OR_MAINTENANCE_OF_MONOPOLAR_CELL_POLARITY	GOBP_ESTABLISHMENT_OR_MAINTENANCE_OF_MONOPOLAR_CELL_POLARITY		27	0.522645	1.65316	0.0226337	0.144794	0.959	3731	tags=41%, list=19%, signal=50%
GOBP_NEGATIVE_REGULATION_OF_IMMUNE_SYSTEM_PROCESS	GOBP_NEGATIVE_REGULATION_OF_IMMUNE_SYSTEM_PROCESS		427	0.395108	1.65257	0.0273973	0.145167	0.959	8388	tags=57%, list=43%, signal=98%
GOBP_POSITIVE_REGULATION_OF_GROWTH	GOBP_POSITIVE_REGULATION_OF_GROWTH		249	0.374184	1.65242	0.004158	0.145	0.959	6942	tags=45%, list=36%, signal=69%
GOBP_REPLICATION_FORK_PROCESSING	GOBP_REPLICATION_FORK_PROCESSING		48	0.53848	1.65224	0.019685	0.144851	0.959	5697	tags=65%, list=29%, signal=91%
GOBP_CYTOSOLIC_TRANSPORT	GOBP_CYTOSOLIC_TRANSPORT		173	0.468162	1.65187	0.0121457	0.144945	0.959	6312	tags=58%, list=32%, signal=86%
GOBP_RIBONUCLEOSIDE_MONOPHOSPHATE_METABOLIC_PROCESS	GOBP_RIBONUCLEOSIDE_MONOPHOSPHATE_METABOLIC_PROCESS		60	0.45445	1.65152	0.0176471	0.144954	0.959	4273	tags=40%, list=22%, signal=51%
GOBP_REGULATION_OF_CHROMOSOME_SEPARATION	GOBP_REGULATION_OF_CHROMOSOME_SEPARATION		109	0.529889	1.65137	0.0375494	0.144771	0.959	6477	tags=71%, list=33%, signal=105%
GOBP_REGULATION_OF_NIK_NF_KAPPAB_SIGNALING	GOBP_REGULATION_OF_NIK_NF_KAPPAB_SIGNALING		99	0.437464	1.65128	0.0220884	0.144549	0.959	8015	tags=61%, list=41%, signal=102%
GOBP_POSITIVE_REGULATION_OF_INNATE_IMMUNE_RESPONSE	GOBP_POSITIVE_REGULATION_OF_INNATE_IMMUNE_RESPONSE		140	0.454725	1.65127	0.0440613	0.144262	0.96	7884	tags=65%, list=40%, signal=108%
GOBP_VACUOLAR_TRANSPORT	GOBP_VACUOLAR_TRANSPORT		160	0.462875	1.65096	0.0162602	0.144235	0.961	5398	tags=51%, list=28%, signal=69%
GOBP_RIBONUCLEOPROTEIN_COMPLEX_BIOGENESIS	GOBP_RIBONUCLEOPROTEIN_COMPLEX_BIOGENESIS		445	0.491853	1.65038	0.0667976	0.144571	0.961	7587	tags=71%, list=39%, signal=114%
GOBP_POSITIVE_REGULATION_OF_TUMOR_NECROSIS_FACTOR_SUPERFAMILY_CYTOKINE_PRODUCTION	GOBP_POSITIVE_REGULATION_OF_TUMOR_NECROSIS_FACTOR_SUPERFAMILY_CYTOKINE_PRODUCTION		105	0.457206	1.65037	0.0467836	0.144265	0.961	6701	tags=56%, list=34%, signal=85%
GOBP_DNA_REPLICATION	GOBP_DNA_REPLICATION		286	0.491898	1.65028	0.022541	0.144051	0.961	5812	tags=60%, list=30%, signal=85%
GOBP_POSITIVE_REGULATION_OF_PLASMA_MEMBRANE_BOUNDED_CELL_PROJECTION_ASSEMBLY	GOBP_POSITIVE_REGULATION_OF_PLASMA_MEMBRANE_BOUNDED_CELL_PROJECTION_ASSEMBLY		111	0.41706	1.65018	0.00200401	0.14383	0.961	5234	tags=42%, list=27%, signal=58%
GOBP_NEGATIVE_REGULATION_OF_NECROTIC_CELL_DEATH	GOBP_NEGATIVE_REGULATION_OF_NECROTIC_CELL_DEATH		22	0.516945	1.64924	0.0181452	0.144495	0.962	6094	tags=50%, list=31%, signal=73%
GOBP_REGULATION_OF_PLATELET_DERIVED_GROWTH_FACTOR_RECEPTOR_SIGNALING_PATHWAY	GOBP_REGULATION_OF_PLATELET_DERIVED_GROWTH_FACTOR_RECEPTOR_SIGNALING_PATHWAY		23	0.547215	1.64917	0.0126316	0.144249	0.962	5693	tags=57%, list=29%, signal=80%
GOBP_BLASTOCYST_GROWTH	GOBP_BLASTOCYST_GROWTH		22	0.579931	1.64799	0.0143443	0.145316	0.962	5019	tags=68%, list=26%, signal=92%
GOBP_POSITIVE_REGULATION_OF_CELL_CYCLE_PHASE_TRANSITION	GOBP_POSITIVE_REGULATION_OF_CELL_CYCLE_PHASE_TRANSITION		111	0.46644	1.64751	0.0245399	0.145607	0.963	6769	tags=60%, list=35%, signal=92%
GOBP_REGULATION_OF_DNA_METHYLATION_DEPENDENT_HETEROCHROMATIN_FORMATION	GOBP_REGULATION_OF_DNA_METHYLATION_DEPENDENT_HETEROCHROMATIN_FORMATION		18	0.604154	1.64739	0.019802	0.145438	0.963	4478	tags=67%, list=23%, signal=86%
GOBP_NECROTIC_CELL_DEATH	GOBP_NECROTIC_CELL_DEATH		63	0.447469	1.6469	0.0262097	0.14564	0.963	6391	tags=52%, list=33%, signal=78%
GOBP_POSITIVE_REGULATION_OF_PROTEOLYSIS	GOBP_POSITIVE_REGULATION_OF_PROTEOLYSIS		365	0.379963	1.64684	0.0059761	0.145413	0.963	8070	tags=55%, list=41%, signal=92%
GOBP_NEGATIVE_REGULATION_OF_RECEPTOR_INTERNALIZATION	GOBP_NEGATIVE_REGULATION_OF_RECEPTOR_INTERNALIZATION		16	0.534231	1.64648	0.0239044	0.145527	0.963	5891	tags=56%, list=30%, signal=81%
GOBP_POSITIVE_REGULATION_OF_MACROPHAGE_CYTOKINE_PRODUCTION	GOBP_POSITIVE_REGULATION_OF_MACROPHAGE_CYTOKINE_PRODUCTION		24	0.574517	1.64562	0.046	0.146047	0.964	2867	tags=50%, list=15%, signal=59%
GOBP_PROTEOGLYCAN_BIOSYNTHETIC_PROCESS	GOBP_PROTEOGLYCAN_BIOSYNTHETIC_PROCESS		62	0.449172	1.64524	0.0181818	0.14614	0.964	4701	tags=44%, list=24%, signal=57%
GOBP_IN_UTERO_EMBRYONIC_DEVELOPMENT	GOBP_IN_UTERO_EMBRYONIC_DEVELOPMENT		395	0.396379	1.64461	0.00824742	0.146551	0.965	8433	tags=59%, list=43%, signal=101%
GOBP_LAMELLIPODIUM_ASSEMBLY	GOBP_LAMELLIPODIUM_ASSEMBLY		71	0.461822	1.64441	0.0140845	0.146444	0.965	4510	tags=46%, list=23%, signal=60%
GOBP_NEGATIVE_REGULATION_OF_RESPONSE_TO_DNA_DAMAGE_STIMULUS	GOBP_NEGATIVE_REGULATION_OF_RESPONSE_TO_DNA_DAMAGE_STIMULUS		81	0.467109	1.64402	0.0199203	0.146592	0.965	7621	tags=70%, list=39%, signal=115%
GOBP_REGULATION_OF_FIBROBLAST_PROLIFERATION	GOBP_REGULATION_OF_FIBROBLAST_PROLIFERATION		85	0.421571	1.64377	0.015534	0.146611	0.966	9360	tags=72%, list=48%, signal=137%
GOBP_BLASTOCYST_DEVELOPMENT	GOBP_BLASTOCYST_DEVELOPMENT		116	0.417401	1.64357	0.00391389	0.146528	0.966	6192	tags=48%, list=32%, signal=70%
GOBP_ESTABLISHMENT_OF_PROTEIN_LOCALIZATION_TO_TELOMERE	GOBP_ESTABLISHMENT_OF_PROTEIN_LOCALIZATION_TO_TELOMERE		17	0.666103	1.64343	0.0306122	0.146387	0.966	4171	tags=76%, list=21%, signal=97%
GOBP_MRNA_TRANSCRIPTION	GOBP_MRNA_TRANSCRIPTION		48	0.528522	1.64318	0.0295276	0.146368	0.966	6186	tags=67%, list=32%, signal=97%
GOBP_REGULATION_OF_PATTERN_RECOGNITION_RECEPTOR_SIGNALING_PATHWAY	GOBP_REGULATION_OF_PATTERN_RECOGNITION_RECEPTOR_SIGNALING_PATHWAY		102	0.449042	1.64309	0.0216963	0.146177	0.966	8275	tags=67%, list=42%, signal=115%
GOBP_NEGATIVE_REGULATION_OF_INTRINSIC_APOPTOTIC_SIGNALING_PATHWAY_IN_RESPONSE_TO_DNA_DAMAGE	GOBP_NEGATIVE_REGULATION_OF_INTRINSIC_APOPTOTIC_SIGNALING_PATHWAY_IN_RESPONSE_TO_DNA_DAMAGE		30	0.494622	1.64307	0.0176817	0.145891	0.966	7621	tags=73%, list=39%, signal=120%
GOBP_PROTEIN_ADP_RIBOSYLATION	GOBP_PROTEIN_ADP_RIBOSYLATION		39	0.507797	1.64251	0.0116959	0.146182	0.966	5341	tags=54%, list=27%, signal=74%
GOBP_POSITIVE_REGULATION_OF_T_HELPER_CELL_DIFFERENTIATION	GOBP_POSITIVE_REGULATION_OF_T_HELPER_CELL_DIFFERENTIATION		22	0.541893	1.64246	0.0365112	0.145922	0.966	5310	tags=55%, list=27%, signal=75%
GOBP_CELLULAR_RESPONSE_TO_ALCOHOL	GOBP_CELLULAR_RESPONSE_TO_ALCOHOL		96	0.411792	1.64241	0.00411523	0.145655	0.966	6137	tags=43%, list=31%, signal=62%
GOBP_EXTRINSIC_APOPTOTIC_SIGNALING_PATHWAY_VIA_DEATH_DOMAIN_RECEPTORS	GOBP_EXTRINSIC_APOPTOTIC_SIGNALING_PATHWAY_VIA_DEATH_DOMAIN_RECEPTORS		83	0.440992	1.64223	0.0241449	0.145585	0.966	8435	tags=66%, list=43%, signal=116%
GOBP_T_CELL_DIFFERENTIATION_IN_THYMUS	GOBP_T_CELL_DIFFERENTIATION_IN_THYMUS		86	0.447391	1.6422	0.0239044	0.145319	0.966	7621	tags=60%, list=39%, signal=99%
GOBP_ACTIN_POLYMERIZATION_OR_DEPOLYMERIZATION	GOBP_ACTIN_POLYMERIZATION_OR_DEPOLYMERIZATION		198	0.400979	1.6422	0.0102669	0.145016	0.966	6773	tags=50%, list=35%, signal=76%
GOBP_REGULATION_OF_CELL_CELL_ADHESION	GOBP_REGULATION_OF_CELL_CELL_ADHESION		477	0.391913	1.64217	0.0217391	0.144758	0.966	8488	tags=59%, list=43%, signal=102%
GOBP_MAINTENANCE_OF_LOCATION_IN_CELL	GOBP_MAINTENANCE_OF_LOCATION_IN_CELL		220	0.372076	1.64213	0	0.144504	0.966	8748	tags=55%, list=45%, signal=99%
GOBP_NEGATIVE_REGULATION_OF_MRNA_METABOLIC_PROCESS	GOBP_NEGATIVE_REGULATION_OF_MRNA_METABOLIC_PROCESS		92	0.467659	1.642	0.0224949	0.144341	0.966	7552	tags=64%, list=39%, signal=104%
GOBP_PROTEIN_LOCALIZATION_TO_CELL_PERIPHERY	GOBP_PROTEIN_LOCALIZATION_TO_CELL_PERIPHERY		333	0.385509	1.64123	0.00596422	0.14489	0.966	9025	tags=61%, list=46%, signal=111%
GOBP_POSITIVE_REGULATION_OF_VACUOLE_ORGANIZATION	GOBP_POSITIVE_REGULATION_OF_VACUOLE_ORGANIZATION		21	0.577366	1.64068	0.0143737	0.145123	0.966	5774	tags=71%, list=30%, signal=101%
GOBP_SRP_DEPENDENT_COTRANSLATIONAL_PROTEIN_TARGETING_TO_MEMBRANE	GOBP_SRP_DEPENDENT_COTRANSLATIONAL_PROTEIN_TARGETING_TO_MEMBRANE		17	0.61967	1.64036	0.031746	0.145153	0.966	3332	tags=59%, list=17%, signal=71%
GOBP_ENSHEATHMENT_OF_NEURONS	GOBP_ENSHEATHMENT_OF_NEURONS		142	0.387654	1.64034	0.00407332	0.144873	0.966	6874	tags=46%, list=35%, signal=71%
GOBP_RNA_SPLICING	GOBP_RNA_SPLICING		431	0.474131	1.6403	0.0434783	0.144603	0.966	6724	tags=62%, list=34%, signal=93%
GOBP_RUFFLE_ORGANIZATION	GOBP_RUFFLE_ORGANIZATION		59	0.463668	1.64029	0.0201613	0.144316	0.966	3421	tags=39%, list=18%, signal=47%
GOBP_POSITIVE_REGULATION_OF_DNA_BIOSYNTHETIC_PROCESS	GOBP_POSITIVE_REGULATION_OF_DNA_BIOSYNTHETIC_PROCESS		74	0.488376	1.64007	0.037037	0.144259	0.966	4969	tags=55%, list=25%, signal=74%
GOBP_NEGATIVE_REGULATION_OF_INTRINSIC_APOPTOTIC_SIGNALING_PATHWAY	GOBP_NEGATIVE_REGULATION_OF_INTRINSIC_APOPTOTIC_SIGNALING_PATHWAY		98	0.437991	1.63993	0.0159681	0.14411	0.966	7659	tags=62%, list=39%, signal=102%
GOBP_PURINE_NUCLEOBASE_METABOLIC_PROCESS	GOBP_PURINE_NUCLEOBASE_METABOLIC_PROCESS		21	0.553045	1.63971	0.0333988	0.144033	0.966	5354	tags=48%, list=27%, signal=66%
GOBP_REGULATION_OF_DENDRITIC_SPINE_MORPHOGENESIS	GOBP_REGULATION_OF_DENDRITIC_SPINE_MORPHOGENESIS		43	0.460593	1.63891	0.00984252	0.144776	0.966	5065	tags=47%, list=26%, signal=63%
GOBP_HAIR_FOLLICLE_MATURATION	GOBP_HAIR_FOLLICLE_MATURATION		15	0.579518	1.63883	0.022	0.144588	0.966	4953	tags=60%, list=25%, signal=80%
GOBP_NEGATIVE_REGULATION_OF_PLASMA_MEMBRANE_BOUNDED_CELL_PROJECTION_ASSEMBLY	GOBP_NEGATIVE_REGULATION_OF_PLASMA_MEMBRANE_BOUNDED_CELL_PROJECTION_ASSEMBLY		34	0.503162	1.63877	0.00823045	0.144397	0.967	6404	tags=56%, list=33%, signal=83%
GOBP_REGULATION_OF_LEUKOCYTE_APOPTOTIC_PROCESS	GOBP_REGULATION_OF_LEUKOCYTE_APOPTOTIC_PROCESS		91	0.439012	1.63857	0.0177866	0.144352	0.967	8924	tags=70%, list=46%, signal=129%
GOBP_PROTEIN_DNA_COMPLEX_SUBUNIT_ORGANIZATION	GOBP_PROTEIN_DNA_COMPLEX_SUBUNIT_ORGANIZATION		261	0.445555	1.63851	0.023622	0.144097	0.967	6472	tags=48%, list=33%, signal=71%
GOBP_REGULATION_OF_TELOMERASE_ACTIVITY	GOBP_REGULATION_OF_TELOMERASE_ACTIVITY		50	0.510662	1.63851	0.00796813	0.143807	0.967	7730	tags=74%, list=40%, signal=122%
GOBP_REGULATION_OF_CYSTEINE_TYPE_ENDOPEPTIDASE_ACTIVITY	GOBP_REGULATION_OF_CYSTEINE_TYPE_ENDOPEPTIDASE_ACTIVITY		230	0.376787	1.63827	0.0162933	0.143837	0.967	8486	tags=56%, list=43%, signal=98%
GOBP_MATURATION_OF_SSU_RRNA	GOBP_MATURATION_OF_SSU_RRNA		53	0.56656	1.63822	0.0393701	0.143615	0.967	4784	tags=62%, list=25%, signal=82%
GOBP_INTRINSIC_APOPTOTIC_SIGNALING_PATHWAY_BY_P53_CLASS_MEDIATOR	GOBP_INTRINSIC_APOPTOTIC_SIGNALING_PATHWAY_BY_P53_CLASS_MEDIATOR		79	0.452816	1.63808	0.0124224	0.143473	0.967	8620	tags=71%, list=44%, signal=126%
GOBP_REGULATION_OF_DEFENSE_RESPONSE_TO_VIRUS	GOBP_REGULATION_OF_DEFENSE_RESPONSE_TO_VIRUS		73	0.466998	1.6379	0.0350195	0.143348	0.967	6112	tags=56%, list=31%, signal=81%
GOBP_REGULATION_OF_ENDOCYTOSIS	GOBP_REGULATION_OF_ENDOCYTOSIS		206	0.38782	1.63755	0.00402414	0.143451	0.967	5918	tags=43%, list=30%, signal=61%
GOBP_GLYCOPROTEIN_CATABOLIC_PROCESS	GOBP_GLYCOPROTEIN_CATABOLIC_PROCESS		30	0.491368	1.63748	0.0261569	0.143287	0.967	5187	tags=50%, list=27%, signal=68%
GOBP_REGULATION_OF_SPINDLE_ORGANIZATION	GOBP_REGULATION_OF_SPINDLE_ORGANIZATION		47	0.517116	1.63709	0.0196464	0.143393	0.968	6333	tags=64%, list=32%, signal=94%
GOBP_VESICLE_CARGO_LOADING	GOBP_VESICLE_CARGO_LOADING		33	0.536488	1.63705	0.0275591	0.143158	0.968	6556	tags=67%, list=34%, signal=100%
GOBP_BIOLOGICAL_PROCESS_INVOLVED_IN_INTERACTION_WITH_HOST	GOBP_BIOLOGICAL_PROCESS_INVOLVED_IN_INTERACTION_WITH_HOST		203	0.393746	1.63701	0.00813008	0.142932	0.968	8243	tags=58%, list=42%, signal=99%
GOBP_DNA_INTEGRITY_CHECKPOINT_SIGNALING	GOBP_DNA_INTEGRITY_CHECKPOINT_SIGNALING		128	0.502362	1.63677	0.0270833	0.142967	0.968	5964	tags=63%, list=31%, signal=89%
GOBP_REGULATION_OF_PROTEOLYSIS_INVOLVED_IN_PROTEIN_CATABOLIC_PROCESS	GOBP_REGULATION_OF_PROTEOLYSIS_INVOLVED_IN_PROTEIN_CATABOLIC_PROCESS		226	0.420544	1.6364	0.0238569	0.143075	0.969	6667	tags=54%, list=34%, signal=80%
GOBP_NEGATIVE_REGULATION_OF_PROTEIN_MODIFICATION_PROCESS	GOBP_NEGATIVE_REGULATION_OF_PROTEIN_MODIFICATION_PROCESS		497	0.383174	1.63627	0.0119522	0.142922	0.97	6669	tags=47%, list=34%, signal=70%
GOBP_ACTIVATION_OF_PROTEIN_KINASE_ACTIVITY	GOBP_ACTIVATION_OF_PROTEIN_KINASE_ACTIVITY		145	0.380958	1.636	0.00196464	0.142951	0.97	4673	tags=35%, list=24%, signal=46%
GOBP_REGULATION_OF_APOPTOTIC_SIGNALING_PATHWAY	GOBP_REGULATION_OF_APOPTOTIC_SIGNALING_PATHWAY		361	0.381444	1.63564	0.0100806	0.143072	0.97	8620	tags=59%, list=44%, signal=103%
GOBP_PROTEIN_COMPLEX_OLIGOMERIZATION	GOBP_PROTEIN_COMPLEX_OLIGOMERIZATION		247	0.367565	1.63536	0.00204499	0.143103	0.97	9965	tags=62%, list=51%, signal=126%
GOBP_REGULATION_OF_SMALL_GTPASE_MEDIATED_SIGNAL_TRANSDUCTION	GOBP_REGULATION_OF_SMALL_GTPASE_MEDIATED_SIGNAL_TRANSDUCTION		305	0.417992	1.63516	0.0215686	0.143018	0.97	7305	tags=57%, list=37%, signal=89%
GOBP_ENDOSOME_TRANSPORT_VIA_MULTIVESICULAR_BODY_SORTING_PATHWAY	GOBP_ENDOSOME_TRANSPORT_VIA_MULTIVESICULAR_BODY_SORTING_PATHWAY		40	0.540828	1.63465	0.0375494	0.143273	0.97	5398	tags=60%, list=28%, signal=83%
GOBP_ESTABLISHMENT_OF_PROTEIN_LOCALIZATION_TO_ENDOPLASMIC_RETICULUM	GOBP_ESTABLISHMENT_OF_PROTEIN_LOCALIZATION_TO_ENDOPLASMIC_RETICULUM		40	0.523368	1.63442	0.0461538	0.143227	0.97	7282	tags=75%, list=37%, signal=119%
GOBP_RRNA_TRANSCRIPTION	GOBP_RRNA_TRANSCRIPTION		37	0.558215	1.63433	0.0246407	0.143037	0.97	5137	tags=65%, list=26%, signal=88%
GOBP_RESPONSE_TO_INTERLEUKIN_6	GOBP_RESPONSE_TO_INTERLEUKIN_6		35	0.49584	1.63392	0.0127932	0.143266	0.97	4854	tags=49%, list=25%, signal=65%
GOBP_VESICLE_LOCALIZATION	GOBP_VESICLE_LOCALIZATION		213	0.431849	1.63371	0.0184426	0.143185	0.97	9407	tags=73%, list=48%, signal=140%
GOBP_REGULATION_OF_SUPRAMOLECULAR_FIBER_ORGANIZATION	GOBP_REGULATION_OF_SUPRAMOLECULAR_FIBER_ORGANIZATION		373	0.384596	1.63357	0.0123203	0.143033	0.97	8410	tags=58%, list=43%, signal=101%
GOBP_CELLULAR_RESPONSE_TO_OSMOTIC_STRESS	GOBP_CELLULAR_RESPONSE_TO_OSMOTIC_STRESS		48	0.447452	1.63334	0.0147059	0.142948	0.97	7726	tags=58%, list=40%, signal=96%
GOBP_REGULATION_OF_PROTEIN_STABILITY	GOBP_REGULATION_OF_PROTEIN_STABILITY		314	0.412977	1.63331	0.0136719	0.142706	0.97	6971	tags=53%, list=36%, signal=80%
GOBP_NEGATIVE_REGULATION_OF_LYMPHOCYTE_ACTIVATION	GOBP_NEGATIVE_REGULATION_OF_LYMPHOCYTE_ACTIVATION		161	0.425414	1.63303	0.0465116	0.142729	0.971	7818	tags=57%, list=40%, signal=95%
GOBP_REGULATION_OF_CELLULAR_MACROMOLECULE_BIOSYNTHETIC_PROCESS	GOBP_REGULATION_OF_CELLULAR_MACROMOLECULE_BIOSYNTHETIC_PROCESS		480	0.415192	1.63295	0.0181452	0.142569	0.971	7656	tags=58%, list=39%, signal=93%
GOBP_CYTOPLASMIC_PATTERN_RECOGNITION_RECEPTOR_SIGNALING_PATHWAY	GOBP_CYTOPLASMIC_PATTERN_RECOGNITION_RECEPTOR_SIGNALING_PATHWAY		59	0.508018	1.63238	0.0294695	0.142902	0.971	7163	tags=71%, list=37%, signal=112%
GOBP_METAPHASE_ANAPHASE_TRANSITION_OF_CELL_CYCLE	GOBP_METAPHASE_ANAPHASE_TRANSITION_OF_CELL_CYCLE		97	0.526581	1.63225	0.0457256	0.142758	0.971	7730	tags=79%, list=40%, signal=131%
GOBP_ANOIKIS	GOBP_ANOIKIS		35	0.506304	1.63119	0.0316832	0.143533	0.971	6642	tags=66%, list=34%, signal=99%
GOBP_REGULATION_OF_STRESS_ACTIVATED_PROTEIN_KINASE_SIGNALING_CASCADE	GOBP_REGULATION_OF_STRESS_ACTIVATED_PROTEIN_KINASE_SIGNALING_CASCADE		196	0.400449	1.63108	0.00792079	0.143409	0.971	8536	tags=60%, list=44%, signal=106%
GOBP_TROPHECTODERMAL_CELL_DIFFERENTIATION	GOBP_TROPHECTODERMAL_CELL_DIFFERENTIATION		19	0.560799	1.63081	0.0341365	0.143395	0.971	5005	tags=58%, list=26%, signal=78%
GOBP_ENDODERMAL_CELL_DIFFERENTIATION	GOBP_ENDODERMAL_CELL_DIFFERENTIATION		49	0.493431	1.6308	0.0251572	0.143139	0.971	4676	tags=51%, list=24%, signal=67%
GOBP_MITOCHONDRIAL_GENOME_MAINTENANCE	GOBP_MITOCHONDRIAL_GENOME_MAINTENANCE		32	0.533075	1.62935	0.0258449	0.144528	0.971	6679	tags=69%, list=34%, signal=104%
GOBP_GROWTH_HORMONE_RECEPTOR_SIGNALING_PATHWAY	GOBP_GROWTH_HORMONE_RECEPTOR_SIGNALING_PATHWAY		25	0.508413	1.62925	0.0200401	0.144325	0.971	6119	tags=52%, list=31%, signal=76%
GOBP_RIBOSOME_BIOGENESIS	GOBP_RIBOSOME_BIOGENESIS		300	0.498897	1.62906	0.0734127	0.14429	0.971	7233	tags=70%, list=37%, signal=110%
GOBP_POSITIVE_REGULATION_OF_MUSCLE_HYPERTROPHY	GOBP_POSITIVE_REGULATION_OF_MUSCLE_HYPERTROPHY		27	0.507651	1.62874	0.0264228	0.144375	0.971	4573	tags=44%, list=23%, signal=58%
GOBP_MYELOID_CELL_DEVELOPMENT	GOBP_MYELOID_CELL_DEVELOPMENT		82	0.440457	1.62818	0.0123203	0.144713	0.971	5944	tags=51%, list=30%, signal=73%
GOBP_MYD88_DEPENDENT_TOLL_LIKE_RECEPTOR_SIGNALING_PATHWAY	GOBP_MYD88_DEPENDENT_TOLL_LIKE_RECEPTOR_SIGNALING_PATHWAY		24	0.614986	1.62797	0.0510806	0.144645	0.971	5759	tags=75%, list=30%, signal=106%
GOBP_PEPTIDYL_LYSINE_TRIMETHYLATION	GOBP_PEPTIDYL_LYSINE_TRIMETHYLATION		56	0.528224	1.62778	0.0167015	0.144612	0.971	6907	tags=68%, list=35%, signal=105%
GOBP_CYTOKINE_MEDIATED_SIGNALING_PATHWAY	GOBP_CYTOKINE_MEDIATED_SIGNALING_PATHWAY		472	0.385767	1.62699	0.0298805	0.145315	0.971	7961	tags=51%, list=41%, signal=84%
GOBP_NUCLEOTIDE_EXCISION_REPAIR	GOBP_NUCLEOTIDE_EXCISION_REPAIR		85	0.48811	1.62696	0.0372549	0.145078	0.971	6123	tags=60%, list=31%, signal=87%
GOBP_DNA_METHYLATION_OR_DEMETHYLATION	GOBP_DNA_METHYLATION_OR_DEMETHYLATION		101	0.441626	1.62679	0.0144628	0.144996	0.971	5449	tags=46%, list=28%, signal=63%
GOBP_CELLULAR_RESPONSE_TO_UV	GOBP_CELLULAR_RESPONSE_TO_UV		88	0.443329	1.62646	0.0181818	0.145115	0.971	6122	tags=56%, list=31%, signal=81%
GOBP_NEGATIVE_REGULATION_OF_T_CELL_RECEPTOR_SIGNALING_PATHWAY	GOBP_NEGATIVE_REGULATION_OF_T_CELL_RECEPTOR_SIGNALING_PATHWAY		25	0.563178	1.62641	0.0458167	0.144892	0.971	5629	tags=64%, list=29%, signal=90%
GOBP_LEUKOCYTE_HOMEOSTASIS	GOBP_LEUKOCYTE_HOMEOSTASIS		99	0.444664	1.62636	0.0329457	0.144667	0.971	6789	tags=58%, list=35%, signal=88%
GOBP_POSITIVE_REGULATION_OF_MYOBLAST_DIFFERENTIATION	GOBP_POSITIVE_REGULATION_OF_MYOBLAST_DIFFERENTIATION		43	0.48041	1.62625	0.0194932	0.144508	0.971	6566	tags=56%, list=34%, signal=84%
GOBP_REGULATION_OF_BIOLOGICAL_PROCESS_INVOLVED_IN_SYMBIOTIC_INTERACTION	GOBP_REGULATION_OF_BIOLOGICAL_PROCESS_INVOLVED_IN_SYMBIOTIC_INTERACTION		59	0.448134	1.62614	0.0309917	0.14433	0.971	6803	tags=51%, list=35%, signal=78%
GOBP_NEGATIVE_REGULATION_OF_CELLULAR_AMIDE_METABOLIC_PROCESS	GOBP_NEGATIVE_REGULATION_OF_CELLULAR_AMIDE_METABOLIC_PROCESS		194	0.44707	1.62609	0.0199601	0.144115	0.971	7761	tags=65%, list=40%, signal=107%
GOBP_RETROGRADE_TRANSPORT_ENDOSOME_TO_GOLGI	GOBP_RETROGRADE_TRANSPORT_ENDOSOME_TO_GOLGI		96	0.484401	1.62589	0.0143737	0.14406	0.971	6487	tags=63%, list=33%, signal=93%
GOBP_POSITIVE_REGULATION_OF_UBIQUITIN_DEPENDENT_PROTEIN_CATABOLIC_PROCESS	GOBP_POSITIVE_REGULATION_OF_UBIQUITIN_DEPENDENT_PROTEIN_CATABOLIC_PROCESS		111	0.424515	1.62582	0.00990099	0.143859	0.971	6953	tags=54%, list=36%, signal=83%
GOBP_DNA_TEMPLATED_DNA_REPLICATION	GOBP_DNA_TEMPLATED_DNA_REPLICATION		167	0.519874	1.62577	0.0343434	0.143644	0.971	5978	tags=66%, list=31%, signal=95%
GOBP_PROTEIN_LOCALIZATION_TO_LYSOSOME	GOBP_PROTEIN_LOCALIZATION_TO_LYSOSOME		50	0.488294	1.62565	0.0243408	0.143497	0.971	6814	tags=60%, list=35%, signal=92%
GOBP_CELL_ACTIVATION_INVOLVED_IN_IMMUNE_RESPONSE	GOBP_CELL_ACTIVATION_INVOLVED_IN_IMMUNE_RESPONSE		296	0.406535	1.62554	0.0484496	0.143362	0.971	7937	tags=56%, list=41%, signal=93%
GOBP_NEGATIVE_REGULATION_OF_POST_TRANSCRIPTIONAL_GENE_SILENCING	GOBP_NEGATIVE_REGULATION_OF_POST_TRANSCRIPTIONAL_GENE_SILENCING		19	0.538222	1.62553	0.0193966	0.143112	0.971	2963	tags=42%, list=15%, signal=50%
GOBP_TRANSCRIPTION_PREINITIATION_COMPLEX_ASSEMBLY	GOBP_TRANSCRIPTION_PREINITIATION_COMPLEX_ASSEMBLY		69	0.510346	1.62545	0.0237154	0.142921	0.971	6420	tags=67%, list=33%, signal=99%
GOBP_RNA_MODIFICATION	GOBP_RNA_MODIFICATION		171	0.473149	1.62544	0.0240481	0.14267	0.971	7711	tags=71%, list=40%, signal=117%
GOBP_MYELIN_ASSEMBLY	GOBP_MYELIN_ASSEMBLY		21	0.533664	1.62542	0.0182556	0.142422	0.971	6705	tags=62%, list=34%, signal=94%
GOBP_RESPONSE_TO_ALKALOID	GOBP_RESPONSE_TO_ALKALOID		98	0.38527	1.62519	0.00212314	0.142392	0.971	5345	tags=38%, list=27%, signal=52%
GOBP_INTEGRIN_ACTIVATION	GOBP_INTEGRIN_ACTIVATION		26	0.531172	1.62514	0.0277778	0.142212	0.971	7629	tags=77%, list=39%, signal=126%
GOBP_HISTONE_UBIQUITINATION	GOBP_HISTONE_UBIQUITINATION		52	0.537701	1.625	0.0197628	0.142057	0.971	6190	tags=71%, list=32%, signal=104%
GOBP_REGULATION_OF_CELLULAR_COMPONENT_SIZE	GOBP_REGULATION_OF_CELLULAR_COMPONENT_SIZE		365	0.370403	1.6248	0.00207469	0.142009	0.971	7452	tags=48%, list=38%, signal=77%
GOBP_NADPH_REGENERATION	GOBP_NADPH_REGENERATION		22	0.535404	1.62442	0.0416667	0.142185	0.971	6376	tags=68%, list=33%, signal=101%
GOBP_REGULATION_OF_MUSCLE_ADAPTATION	GOBP_REGULATION_OF_MUSCLE_ADAPTATION		79	0.42595	1.62437	0.0215983	0.141962	0.971	4644	tags=37%, list=24%, signal=48%
GOBP_NEGATIVE_REGULATION_OF_CELL_ACTIVATION	GOBP_NEGATIVE_REGULATION_OF_CELL_ACTIVATION		213	0.405322	1.62401	0.042885	0.142063	0.971	8373	tags=59%, list=43%, signal=102%
GOBP_RESPONSE_TO_MUSCLE_STRETCH	GOBP_RESPONSE_TO_MUSCLE_STRETCH		26	0.511472	1.6239	0.0289256	0.141926	0.971	6094	tags=46%, list=31%, signal=67%
GOBP_PROTEIN_HOMOOLIGOMERIZATION	GOBP_PROTEIN_HOMOOLIGOMERIZATION		190	0.364065	1.6238	0.00207469	0.141793	0.971	9965	tags=60%, list=51%, signal=121%
GOBP_CELL_CYCLE_CHECKPOINT_SIGNALING	GOBP_CELL_CYCLE_CHECKPOINT_SIGNALING		184	0.494096	1.62373	0.0388548	0.141591	0.971	5863	tags=61%, list=30%, signal=86%
GOBP_RESPONSE_TO_PEPTIDE	GOBP_RESPONSE_TO_PEPTIDE		498	0.350377	1.62311	0	0.142031	0.971	7899	tags=47%, list=40%, signal=76%
GOBP_PYRIMIDINE_NUCLEOSIDE_MONOPHOSPHATE_METABOLIC_PROCESS	GOBP_PYRIMIDINE_NUCLEOSIDE_MONOPHOSPHATE_METABOLIC_PROCESS		21	0.540655	1.62255	0.019685	0.142372	0.971	4608	tags=43%, list=24%, signal=56%
GOBP_INTERFERON_BETA_PRODUCTION	GOBP_INTERFERON_BETA_PRODUCTION		56	0.525742	1.62228	0.034	0.142428	0.971	7733	tags=82%, list=40%, signal=136%
GOBP_POSITIVE_REGULATION_OF_PROTEIN_IMPORT_INTO_NUCLEUS	GOBP_POSITIVE_REGULATION_OF_PROTEIN_IMPORT_INTO_NUCLEUS		40	0.49313	1.62167	0.0302419	0.142826	0.971	4612	tags=48%, list=24%, signal=62%
GOBP_NEGATIVE_REGULATION_OF_DNA_METABOLIC_PROCESS	GOBP_NEGATIVE_REGULATION_OF_DNA_METABOLIC_PROCESS		145	0.446761	1.62148	0.0121704	0.142749	0.971	6590	tags=56%, list=34%, signal=84%
GOBP_HISTONE_H2A_UBIQUITINATION	GOBP_HISTONE_H2A_UBIQUITINATION		32	0.563911	1.62134	0.0239521	0.142639	0.971	6879	tags=81%, list=35%, signal=125%
GOBP_SIGNAL_TRANSDUCTION_BY_P53_CLASS_MEDIATOR	GOBP_SIGNAL_TRANSDUCTION_BY_P53_CLASS_MEDIATOR		172	0.415474	1.62055	0.0196464	0.143283	0.971	8620	tags=65%, list=44%, signal=116%
GOBP_REGULATION_OF_EMBRYONIC_DEVELOPMENT	GOBP_REGULATION_OF_EMBRYONIC_DEVELOPMENT		90	0.449646	1.62014	0.0204499	0.143439	0.971	4351	tags=44%, list=22%, signal=57%
GOBP_NEGATIVE_REGULATION_OF_VIRAL_TRANSCRIPTION	GOBP_NEGATIVE_REGULATION_OF_VIRAL_TRANSCRIPTION		15	0.618893	1.62013	0.0167015	0.143195	0.971	5330	tags=67%, list=27%, signal=92%
GOBP_POSITIVE_REGULATION_OF_DENDRITIC_SPINE_DEVELOPMENT	GOBP_POSITIVE_REGULATION_OF_DENDRITIC_SPINE_DEVELOPMENT		36	0.487614	1.62	0.0200401	0.14308	0.971	5950	tags=56%, list=30%, signal=80%
GOBP_RECEPTOR_METABOLIC_PROCESS	GOBP_RECEPTOR_METABOLIC_PROCESS		61	0.458714	1.61989	0.012024	0.142964	0.971	5040	tags=46%, list=26%, signal=62%
GOBP_ESTABLISHMENT_OF_PROTEIN_LOCALIZATION_TO_PLASMA_MEMBRANE	GOBP_ESTABLISHMENT_OF_PROTEIN_LOCALIZATION_TO_PLASMA_MEMBRANE		61	0.471162	1.61981	0.024	0.142776	0.971	7214	tags=67%, list=37%, signal=106%
GOBP_GMP_METABOLIC_PROCESS	GOBP_GMP_METABOLIC_PROCESS		28	0.514905	1.61971	0.03	0.142611	0.971	5354	tags=54%, list=27%, signal=74%
GOBP_CELL_DEATH_IN_RESPONSE_TO_OXIDATIVE_STRESS	GOBP_CELL_DEATH_IN_RESPONSE_TO_OXIDATIVE_STRESS		92	0.4128	1.61939	0.0059761	0.142753	0.971	9882	tags=68%, list=51%, signal=138%
GOBP_MRNA_MODIFICATION	GOBP_MRNA_MODIFICATION		30	0.556702	1.61924	0.0179283	0.142652	0.971	5905	tags=70%, list=30%, signal=100%
GOBP_MITOTIC_CYTOKINESIS	GOBP_MITOTIC_CYTOKINESIS		84	0.480477	1.61797	0.0258964	0.143777	0.972	7997	tags=73%, list=41%, signal=122%
GOBP_P38MAPK_CASCADE	GOBP_P38MAPK_CASCADE		54	0.450163	1.61786	0.0116732	0.143657	0.972	7894	tags=59%, list=40%, signal=99%
GOBP_PEPTIDYL_TYROSINE_DEPHOSPHORYLATION	GOBP_PEPTIDYL_TYROSINE_DEPHOSPHORYLATION		34	0.489275	1.61764	0.0184049	0.14366	0.972	4830	tags=47%, list=25%, signal=62%
GOBP_POSITIVE_REGULATION_OF_CELLULAR_CATABOLIC_PROCESS	GOBP_POSITIVE_REGULATION_OF_CELLULAR_CATABOLIC_PROCESS		419	0.410205	1.61761	0.0141129	0.143444	0.972	6720	tags=52%, list=34%, signal=77%
GOBP_PROTEIN_TARGETING	GOBP_PROTEIN_TARGETING		312	0.412919	1.61758	0.0308285	0.14323	0.972	8723	tags=63%, list=45%, signal=113%
GOBP_PROTEIN_O_LINKED_GLYCOSYLATION	GOBP_PROTEIN_O_LINKED_GLYCOSYLATION		92	0.412603	1.61756	0.0260521	0.143002	0.972	9496	tags=68%, list=49%, signal=133%
GOBP_REGULATION_OF_MICROTUBULE_DEPOLYMERIZATION	GOBP_REGULATION_OF_MICROTUBULE_DEPOLYMERIZATION		31	0.519997	1.61738	0.0207039	0.142938	0.972	7399	tags=74%, list=38%, signal=119%
GOBP_SYNAPTIC_VESICLE_MEMBRANE_ORGANIZATION	GOBP_SYNAPTIC_VESICLE_MEMBRANE_ORGANIZATION		24	0.51232	1.6172	0.0246914	0.142884	0.972	4180	tags=38%, list=21%, signal=48%
GOBP_SIGNAL_TRANSDUCTION_IN_RESPONSE_TO_DNA_DAMAGE	GOBP_SIGNAL_TRANSDUCTION_IN_RESPONSE_TO_DNA_DAMAGE		180	0.457927	1.61718	0.0266393	0.142657	0.972	7463	tags=66%, list=38%, signal=106%
GOBP_REGULATION_OF_CELL_CYCLE_G2_M_PHASE_TRANSITION	GOBP_REGULATION_OF_CELL_CYCLE_G2_M_PHASE_TRANSITION		107	0.474361	1.61646	0.0183299	0.143214	0.973	6242	tags=57%, list=32%, signal=83%
GOBP_PHAGOCYTOSIS	GOBP_PHAGOCYTOSIS		239	0.411913	1.61589	0.031746	0.143577	0.973	8417	tags=62%, list=43%, signal=107%
GOBP_POSITIVE_REGULATION_OF_CYTOKINE_PRODUCTION	GOBP_POSITIVE_REGULATION_OF_CYTOKINE_PRODUCTION		469	0.398045	1.61587	0.0521042	0.143357	0.973	6940	tags=51%, list=36%, signal=77%
GOBP_ESTABLISHMENT_OF_PROTEIN_LOCALIZATION_TO_MEMBRANE	GOBP_ESTABLISHMENT_OF_PROTEIN_LOCALIZATION_TO_MEMBRANE		257	0.402336	1.61543	0.0306513	0.143567	0.973	7645	tags=56%, list=39%, signal=92%
GOBP_POSITIVE_REGULATION_OF_CELL_ADHESION	GOBP_POSITIVE_REGULATION_OF_CELL_ADHESION		476	0.391624	1.61515	0.0284553	0.143643	0.973	8488	tags=60%, list=43%, signal=104%
GOBP_PROTEIN_FOLDING	GOBP_PROTEIN_FOLDING		213	0.412358	1.61504	0.0206186	0.143536	0.973	8638	tags=62%, list=44%, signal=111%
GOBP_FATTY_ACYL_COA_BIOSYNTHETIC_PROCESS	GOBP_FATTY_ACYL_COA_BIOSYNTHETIC_PROCESS		25	0.485777	1.61488	0.0221328	0.143447	0.973	7395	tags=56%, list=38%, signal=90%
GOBP_DNA_MODIFICATION	GOBP_DNA_MODIFICATION		123	0.425033	1.61473	0.0103734	0.143364	0.973	5449	tags=45%, list=28%, signal=62%
GOBP_CHROMOSOME_SEPARATION	GOBP_CHROMOSOME_SEPARATION		133	0.504767	1.61439	0.0422535	0.143475	0.973	6477	tags=66%, list=33%, signal=98%
GOBP_POSITIVE_REGULATION_OF_TYPE_I_INTERFERON_PRODUCTION	GOBP_POSITIVE_REGULATION_OF_TYPE_I_INTERFERON_PRODUCTION		62	0.49936	1.61431	0.0433925	0.143337	0.973	6577	tags=66%, list=34%, signal=99%
GOBP_REGULATION_OF_FILOPODIUM_ASSEMBLY	GOBP_REGULATION_OF_FILOPODIUM_ASSEMBLY		51	0.446339	1.61424	0.0237154	0.143165	0.973	7609	tags=61%, list=39%, signal=99%
GOBP_HISTONE_H3_K4_TRIMETHYLATION	GOBP_HISTONE_H3_K4_TRIMETHYLATION		23	0.57843	1.6142	0.0254902	0.142949	0.973	4495	tags=57%, list=23%, signal=73%
GOBP_PYRIMIDINE_RIBONUCLEOSIDE_MONOPHOSPHATE_METABOLIC_PROCESS	GOBP_PYRIMIDINE_RIBONUCLEOSIDE_MONOPHOSPHATE_METABOLIC_PROCESS		15	0.561882	1.61403	0.0182556	0.142901	0.973	3746	tags=40%, list=19%, signal=49%
GOBP_POSITIVE_REGULATION_OF_TELOMERASE_RNA_LOCALIZATION_TO_CAJAL_BODY	GOBP_POSITIVE_REGULATION_OF_TELOMERASE_RNA_LOCALIZATION_TO_CAJAL_BODY		15	0.70665	1.61355	0.0498008	0.143207	0.973	4463	tags=87%, list=23%, signal=112%
GOBP_CELL_CYCLE_G2_M_PHASE_TRANSITION	GOBP_CELL_CYCLE_G2_M_PHASE_TRANSITION		153	0.455438	1.61327	0.0264228	0.143266	0.973	7572	tags=63%, list=39%, signal=102%
GOBP_POSITIVE_REGULATION_OF_MUSCLE_CELL_APOPTOTIC_PROCESS	GOBP_POSITIVE_REGULATION_OF_MUSCLE_CELL_APOPTOTIC_PROCESS		26	0.483109	1.61317	0.0219561	0.14313	0.973	7117	tags=58%, list=36%, signal=91%
GOBP_CELLULAR_RESPONSE_TO_KETONE	GOBP_CELLULAR_RESPONSE_TO_KETONE		104	0.395745	1.61313	0.00403226	0.142942	0.973	6137	tags=42%, list=31%, signal=61%
GOBP_MITOTIC_SISTER_CHROMATID_COHESION	GOBP_MITOTIC_SISTER_CHROMATID_COHESION		26	0.613058	1.61307	0.0182186	0.142764	0.973	6771	tags=92%, list=35%, signal=141%
GOBP_MICROVILLUS_ASSEMBLY	GOBP_MICROVILLUS_ASSEMBLY		22	0.547239	1.61306	0.0222222	0.142558	0.973	2146	tags=41%, list=11%, signal=46%
GOBP_EXOCYTOSIS	GOBP_EXOCYTOSIS		368	0.358402	1.61267	0.00403226	0.142788	0.973	8386	tags=51%, list=43%, signal=87%
GOBP_RNA_POLYMERASE_II_PREINITIATION_COMPLEX_ASSEMBLY	GOBP_RNA_POLYMERASE_II_PREINITIATION_COMPLEX_ASSEMBLY		56	0.51978	1.61254	0.0262097	0.142696	0.973	6292	tags=68%, list=32%, signal=100%
GOBP_POSITIVE_REGULATION_OF_INTRACELLULAR_TRANSPORT	GOBP_POSITIVE_REGULATION_OF_INTRACELLULAR_TRANSPORT		197	0.411515	1.61253	0.0295858	0.14248	0.973	7882	tags=59%, list=40%, signal=98%
GOBP_ORGANELLE_TRANSPORT_ALONG_MICROTUBULE	GOBP_ORGANELLE_TRANSPORT_ALONG_MICROTUBULE		87	0.454567	1.61228	0.011976	0.142507	0.973	6133	tags=56%, list=31%, signal=82%
GOBP_TRANSFORMING_GROWTH_FACTOR_BETA_RECEPTOR_SIGNALING_PATHWAY	GOBP_TRANSFORMING_GROWTH_FACTOR_BETA_RECEPTOR_SIGNALING_PATHWAY		206	0.416324	1.61227	0.0424242	0.142274	0.973	8020	tags=60%, list=41%, signal=101%
GOBP_RESPONSE_TO_INTERFERON_GAMMA	GOBP_RESPONSE_TO_INTERFERON_GAMMA		138	0.445112	1.61124	0.0667976	0.143122	0.973	8392	tags=64%, list=43%, signal=111%
GOBP_SUBSTRATE_ADHESION_DEPENDENT_CELL_SPREADING	GOBP_SUBSTRATE_ADHESION_DEPENDENT_CELL_SPREADING		111	0.431192	1.61107	0.0259481	0.143057	0.974	8552	tags=68%, list=44%, signal=120%
GOBP_REGULATION_OF_PRODUCTION_OF_SMALL_RNA_INVOLVED_IN_GENE_SILENCING_BY_RNA	GOBP_REGULATION_OF_PRODUCTION_OF_SMALL_RNA_INVOLVED_IN_GENE_SILENCING_BY_RNA		26	0.516828	1.61079	0.017316	0.143114	0.974	2963	tags=42%, list=15%, signal=50%
GOBP_ACTIVATION_OF_INNATE_IMMUNE_RESPONSE	GOBP_ACTIVATION_OF_INNATE_IMMUNE_RESPONSE		62	0.484821	1.61078	0.0492424	0.142884	0.974	6246	tags=58%, list=32%, signal=85%
GOBP_REGULATION_OF_DNA_REPLICATION	GOBP_REGULATION_OF_DNA_REPLICATION		136	0.47702	1.61078	0.0363636	0.142653	0.974	8495	tags=76%, list=44%, signal=134%
GOBP_EXTRINSIC_APOPTOTIC_SIGNALING_PATHWAY	GOBP_EXTRINSIC_APOPTOTIC_SIGNALING_PATHWAY		221	0.38324	1.61064	0.0178218	0.142605	0.974	8435	tags=57%, list=43%, signal=100%
GOBP_POSITIVE_REGULATION_OF_PROTEIN_BINDING	GOBP_POSITIVE_REGULATION_OF_PROTEIN_BINDING		86	0.430451	1.61042	0.00784314	0.142613	0.974	7027	tags=55%, list=36%, signal=85%
GOBP_JNK_CASCADE	GOBP_JNK_CASCADE		172	0.408135	1.61001	0.0197628	0.142819	0.974	8025	tags=58%, list=41%, signal=97%
GOBP_REGULATION_OF_ACTIN_FILAMENT_BASED_PROCESS	GOBP_REGULATION_OF_ACTIN_FILAMENT_BASED_PROCESS		396	0.372617	1.60992	0.0102881	0.142691	0.974	7341	tags=49%, list=38%, signal=77%
GOBP_REGULATION_OF_STEM_CELL_DIFFERENTIATION	GOBP_REGULATION_OF_STEM_CELL_DIFFERENTIATION		82	0.458834	1.60983	0.0402414	0.14257	0.974	4476	tags=45%, list=23%, signal=58%
GOBP_NEURAL_NUCLEUS_DEVELOPMENT	GOBP_NEURAL_NUCLEUS_DEVELOPMENT		64	0.408716	1.60978	0.018	0.142388	0.974	5089	tags=36%, list=26%, signal=48%
GOBP_PROTEIN_LOCALIZATION_TO_ENDOPLASMIC_RETICULUM	GOBP_PROTEIN_LOCALIZATION_TO_ENDOPLASMIC_RETICULUM		67	0.4881	1.60975	0.0449219	0.142194	0.974	6579	tags=63%, list=34%, signal=94%
GOBP_AMYLOID_PRECURSOR_PROTEIN_METABOLIC_PROCESS	GOBP_AMYLOID_PRECURSOR_PROTEIN_METABOLIC_PROCESS		72	0.413636	1.60963	0.0120968	0.14207	0.974	8479	tags=61%, list=43%, signal=108%
GOBP_MAINTENANCE_OF_PROTEIN_LOCATION_IN_CELL	GOBP_MAINTENANCE_OF_PROTEIN_LOCATION_IN_CELL		64	0.456225	1.60948	0.0159681	0.141966	0.974	5724	tags=52%, list=29%, signal=73%
GOBP_REGULATION_OF_RAS_PROTEIN_SIGNAL_TRANSDUCTION	GOBP_REGULATION_OF_RAS_PROTEIN_SIGNAL_TRANSDUCTION		193	0.41617	1.60915	0.0374753	0.142113	0.975	7374	tags=58%, list=38%, signal=92%
GOBP_REGULATION_OF_RECEPTOR_SIGNALING_PATHWAY_VIA_STAT	GOBP_REGULATION_OF_RECEPTOR_SIGNALING_PATHWAY_VIA_STAT		105	0.382155	1.60899	0.0161616	0.142068	0.975	6594	tags=38%, list=34%, signal=57%
GOBP_DNA_METHYLATION_DEPENDENT_HETEROCHROMATIN_FORMATION	GOBP_DNA_METHYLATION_DEPENDENT_HETEROCHROMATIN_FORMATION		24	0.562135	1.60874	0.0296443	0.142119	0.975	6897	tags=79%, list=35%, signal=122%
GOBP_STRESS_GRANULE_ASSEMBLY	GOBP_STRESS_GRANULE_ASSEMBLY		28	0.590274	1.60871	0.0314342	0.141916	0.975	6283	tags=79%, list=32%, signal=116%
GOBP_VIRAL_TRANSLATION	GOBP_VIRAL_TRANSLATION		18	0.649999	1.60867	0.0196078	0.141731	0.975	5753	tags=89%, list=29%, signal=126%
GOBP_REGULATION_OF_T_CELL_RECEPTOR_SIGNALING_PATHWAY	GOBP_REGULATION_OF_T_CELL_RECEPTOR_SIGNALING_PATHWAY		44	0.515401	1.60865	0.0609037	0.141542	0.975	7737	tags=77%, list=40%, signal=128%
GOBP_RNA_SPLICING_VIA_TRANSESTERIFICATION_REACTIONS	GOBP_RNA_SPLICING_VIA_TRANSESTERIFICATION_REACTIONS		298	0.476235	1.60814	0.0633663	0.141804	0.975	6453	tags=62%, list=33%, signal=91%
GOBP_REGULATION_OF_VIRAL_ENTRY_INTO_HOST_CELL	GOBP_REGULATION_OF_VIRAL_ENTRY_INTO_HOST_CELL		46	0.472158	1.60809	0.0355649	0.141644	0.975	6598	tags=57%, list=34%, signal=85%
GOBP_NEGATIVE_REGULATION_OF_FIBROBLAST_PROLIFERATION	GOBP_NEGATIVE_REGULATION_OF_FIBROBLAST_PROLIFERATION		32	0.491239	1.60793	0.00801603	0.141592	0.975	5449	tags=56%, list=28%, signal=78%
GOBP_NEGATIVE_REGULATION_OF_PROTEIN_CONTAINING_COMPLEX_DISASSEMBLY	GOBP_NEGATIVE_REGULATION_OF_PROTEIN_CONTAINING_COMPLEX_DISASSEMBLY		82	0.435061	1.60779	0.0377734	0.141502	0.975	7555	tags=62%, list=39%, signal=101%
GOBP_STEROID_HORMONE_MEDIATED_SIGNALING_PATHWAY	GOBP_STEROID_HORMONE_MEDIATED_SIGNALING_PATHWAY		134	0.428713	1.60753	0.0184805	0.141569	0.975	6565	tags=49%, list=34%, signal=73%
GOBP_CELLULAR_RESPONSE_TO_PEPTIDE_HORMONE_STIMULUS	GOBP_CELLULAR_RESPONSE_TO_PEPTIDE_HORMONE_STIMULUS		300	0.363011	1.60719	0.00808081	0.141651	0.975	7942	tags=48%, list=41%, signal=80%
GOBP_REGULATION_OF_PROTEASOMAL_UBIQUITIN_DEPENDENT_PROTEIN_CATABOLIC_PROCESS	GOBP_REGULATION_OF_PROTEASOMAL_UBIQUITIN_DEPENDENT_PROTEIN_CATABOLIC_PROCESS		140	0.434918	1.60708	0.0319361	0.141517	0.975	6551	tags=54%, list=34%, signal=81%
GOBP_RESPONSE_TO_PEPTIDE_HORMONE	GOBP_RESPONSE_TO_PEPTIDE_HORMONE		414	0.347581	1.60678	0	0.141637	0.975	7942	tags=46%, list=41%, signal=76%
GOBP_SNARE_COMPLEX_ASSEMBLY	GOBP_SNARE_COMPLEX_ASSEMBLY		23	0.537811	1.60658	0.0365112	0.141652	0.975	7046	tags=65%, list=36%, signal=102%
GOBP_REGULATION_OF_INTRACELLULAR_PROTEIN_TRANSPORT	GOBP_REGULATION_OF_INTRACELLULAR_PROTEIN_TRANSPORT		223	0.401464	1.60647	0.0136986	0.141569	0.975	8007	tags=58%, list=41%, signal=98%
GOBP_REGULATION_OF_T_CELL_ACTIVATION	GOBP_REGULATION_OF_T_CELL_ACTIVATION		369	0.413976	1.60607	0.0717132	0.1417	0.975	8488	tags=64%, list=43%, signal=111%
GOBP_REGULATION_OF_INTRINSIC_APOPTOTIC_SIGNALING_PATHWAY_IN_RESPONSE_TO_DNA_DAMAGE	GOBP_REGULATION_OF_INTRINSIC_APOPTOTIC_SIGNALING_PATHWAY_IN_RESPONSE_TO_DNA_DAMAGE		38	0.470364	1.60513	0.025641	0.142466	0.976	7621	tags=71%, list=39%, signal=116%
GOBP_CELLULAR_RESPONSE_TO_PEPTIDE	GOBP_CELLULAR_RESPONSE_TO_PEPTIDE		364	0.359677	1.60506	0.00408998	0.142304	0.976	7942	tags=49%, list=41%, signal=80%
GOBP_CELLULAR_RESPONSE_TO_OXIDATIVE_STRESS	GOBP_CELLULAR_RESPONSE_TO_OXIDATIVE_STRESS		273	0.379102	1.60464	0.0136986	0.142614	0.976	7432	tags=49%, list=38%, signal=78%
GOBP_T_HELPER_1_CELL_DIFFERENTIATION	GOBP_T_HELPER_1_CELL_DIFFERENTIATION		21	0.565304	1.60449	0.0271845	0.142544	0.976	4335	tags=62%, list=22%, signal=79%
GOBP_HOMEOSTASIS_OF_NUMBER_OF_CELLS	GOBP_HOMEOSTASIS_OF_NUMBER_OF_CELLS		292	0.384808	1.60405	0.0121457	0.142809	0.976	7646	tags=53%, list=39%, signal=86%
GOBP_CELL_ADHESION_MEDIATED_BY_INTEGRIN	GOBP_CELL_ADHESION_MEDIATED_BY_INTEGRIN		88	0.453966	1.60377	0.0482897	0.142937	0.976	7629	tags=64%, list=39%, signal=104%
GOBP_REGULATION_OF_CYTOPLASMIC_TRANSLATION	GOBP_REGULATION_OF_CYTOPLASMIC_TRANSLATION		29	0.514108	1.60319	0.0255403	0.14334	0.977	7525	tags=69%, list=39%, signal=112%
GOBP_SOMATIC_DIVERSIFICATION_OF_IMMUNOGLOBULINS_INVOLVED_IN_IMMUNE_RESPONSE	GOBP_SOMATIC_DIVERSIFICATION_OF_IMMUNOGLOBULINS_INVOLVED_IN_IMMUNE_RESPONSE		52	0.483599	1.60235	0.0278884	0.143982	0.977	7928	tags=77%, list=41%, signal=129%
GOBP_POSITIVE_REGULATION_OF_CELL_ACTIVATION	GOBP_POSITIVE_REGULATION_OF_CELL_ACTIVATION		387	0.413161	1.60213	0.0537849	0.143987	0.977	8488	tags=64%, list=43%, signal=112%
GOBP_ACTIVATION_OF_IMMUNE_RESPONSE	GOBP_ACTIVATION_OF_IMMUNE_RESPONSE		311	0.4281	1.60206	0.0529412	0.143818	0.977	6669	tags=52%, list=34%, signal=78%
GOBP_POSITIVE_REGULATION_OF_BLOOD_VESSEL_ENDOTHELIAL_CELL_MIGRATION	GOBP_POSITIVE_REGULATION_OF_BLOOD_VESSEL_ENDOTHELIAL_CELL_MIGRATION		53	0.487945	1.60201	0.0533881	0.143643	0.977	7634	tags=68%, list=39%, signal=111%
GOBP_REGULATION_OF_MACROPHAGE_DIFFERENTIATION	GOBP_REGULATION_OF_MACROPHAGE_DIFFERENTIATION		22	0.542997	1.602	0.0169492	0.143427	0.977	4282	tags=55%, list=22%, signal=70%
GOBP_LATE_ENDOSOME_TO_VACUOLE_TRANSPORT_VIA_MULTIVESICULAR_BODY_SORTING_PATHWAY	GOBP_LATE_ENDOSOME_TO_VACUOLE_TRANSPORT_VIA_MULTIVESICULAR_BODY_SORTING_PATHWAY		26	0.57353	1.60189	0.0295858	0.14328	0.977	5398	tags=65%, list=28%, signal=90%
GOBP_REGULATION_OF_ANTIGEN_RECEPTOR_MEDIATED_SIGNALING_PATHWAY	GOBP_REGULATION_OF_ANTIGEN_RECEPTOR_MEDIATED_SIGNALING_PATHWAY		63	0.495103	1.60169	0.0639535	0.14329	0.977	7737	tags=71%, list=40%, signal=118%
GOBP_DNA_TEMPLATED_TRANSCRIPTION_TERMINATION	GOBP_DNA_TEMPLATED_TRANSCRIPTION_TERMINATION		23	0.565959	1.60159	0.0348837	0.143175	0.977	6316	tags=78%, list=32%, signal=116%
GOBP_ALTERNATIVE_MRNA_SPLICING_VIA_SPLICEOSOME	GOBP_ALTERNATIVE_MRNA_SPLICING_VIA_SPLICEOSOME		81	0.482578	1.60134	0.0403226	0.143205	0.977	7656	tags=67%, list=39%, signal=109%
GOBP_GTP_METABOLIC_PROCESS	GOBP_GTP_METABOLIC_PROCESS		24	0.530484	1.60099	0.0184426	0.143328	0.977	1978	tags=42%, list=10%, signal=46%
GOBP_REGULATION_OF_GLUCOSE_TRANSMEMBRANE_TRANSPORT	GOBP_REGULATION_OF_GLUCOSE_TRANSMEMBRANE_TRANSPORT		72	0.392485	1.60078	0.0143149	0.143321	0.977	8362	tags=57%, list=43%, signal=99%
GOBP_REGULATION_OF_DENDRITIC_SPINE_DEVELOPMENT	GOBP_REGULATION_OF_DENDRITIC_SPINE_DEVELOPMENT		55	0.459798	1.60064	0.033264	0.143233	0.977	6870	tags=58%, list=35%, signal=90%
GOBP_NEGATIVE_REGULATION_OF_STRESS_ACTIVATED_PROTEIN_KINASE_SIGNALING_CASCADE	GOBP_NEGATIVE_REGULATION_OF_STRESS_ACTIVATED_PROTEIN_KINASE_SIGNALING_CASCADE		49	0.45168	1.60055	0.0227273	0.143103	0.977	8025	tags=59%, list=41%, signal=100%
GOBP_NUCLEOLUS_ORGANIZATION	GOBP_NUCLEOLUS_ORGANIZATION		18	0.597021	1.60027	0.0224949	0.143151	0.977	5001	tags=72%, list=26%, signal=97%
GOBP_REGULATION_OF_CYTOKINESIS	GOBP_REGULATION_OF_CYTOKINESIS		94	0.438446	1.60001	0.0341365	0.143232	0.977	9157	tags=68%, list=47%, signal=128%
GOBP_SPERMATID_NUCLEUS_DIFFERENTIATION	GOBP_SPERMATID_NUCLEUS_DIFFERENTIATION		18	0.549286	1.59998	0.026694	0.143063	0.977	4277	tags=50%, list=22%, signal=64%
GOBP_REGULATION_OF_SISTER_CHROMATID_COHESION	GOBP_REGULATION_OF_SISTER_CHROMATID_COHESION		21	0.585205	1.59998	0.0290135	0.142851	0.977	6067	tags=81%, list=31%, signal=117%
GOBP_TOLL_LIKE_RECEPTOR_SIGNALING_PATHWAY	GOBP_TOLL_LIKE_RECEPTOR_SIGNALING_PATHWAY		120	0.446523	1.59988	0.0512821	0.142764	0.977	8112	tags=65%, list=42%, signal=111%
GOBP_REGULATION_OF_CELL_SIZE	GOBP_REGULATION_OF_CELL_SIZE		184	0.383275	1.59976	0.0123967	0.142671	0.977	8622	tags=55%, list=44%, signal=97%
GOBP_MISMATCH_REPAIR	GOBP_MISMATCH_REPAIR		32	0.532237	1.59971	0.0243408	0.142486	0.977	7097	tags=69%, list=36%, signal=108%
GOBP_DNA_DEALKYLATION	GOBP_DNA_DEALKYLATION		37	0.491285	1.59953	0.0310559	0.142444	0.977	4224	tags=46%, list=22%, signal=59%
GOBP_REGULATION_OF_PROTEIN_IMPORT_INTO_NUCLEUS	GOBP_REGULATION_OF_PROTEIN_IMPORT_INTO_NUCLEUS		59	0.451659	1.59952	0.0332681	0.142235	0.977	5405	tags=47%, list=28%, signal=65%
GOBP_REGULATION_OF_OXIDATIVE_STRESS_INDUCED_CELL_DEATH	GOBP_REGULATION_OF_OXIDATIVE_STRESS_INDUCED_CELL_DEATH		71	0.410435	1.59945	0.0119284	0.142097	0.977	7149	tags=49%, list=37%, signal=78%
GOBP_DEMETHYLATION	GOBP_DEMETHYLATION		74	0.443758	1.59911	0.0143149	0.142199	0.977	6645	tags=54%, list=34%, signal=82%
GOBP_REGULATION_OF_DNA_TEMPLATED_TRANSCRIPTION_INITIATION	GOBP_REGULATION_OF_DNA_TEMPLATED_TRANSCRIPTION_INITIATION		76	0.493608	1.59887	0.040856	0.14224	0.977	6292	tags=64%, list=32%, signal=95%
GOBP_CYTOPLASMIC_MICROTUBULE_ORGANIZATION	GOBP_CYTOPLASMIC_MICROTUBULE_ORGANIZATION		62	0.478063	1.59838	0.0186335	0.142557	0.977	8183	tags=71%, list=42%, signal=122%
GOBP_ESTABLISHMENT_OR_MAINTENANCE_OF_CELL_POLARITY	GOBP_ESTABLISHMENT_OR_MAINTENANCE_OF_CELL_POLARITY		235	0.400246	1.59801	0.0203666	0.14274	0.977	5103	tags=40%, list=26%, signal=54%
GOBP_VESICLE_TARGETING	GOBP_VESICLE_TARGETING		65	0.500999	1.5979	0.0361446	0.14266	0.977	7914	tags=75%, list=41%, signal=126%
GOBP_PROTEIN_AUTOPHOSPHORYLATION	GOBP_PROTEIN_AUTOPHOSPHORYLATION		225	0.407607	1.59769	0.02	0.142666	0.977	8108	tags=59%, list=42%, signal=100%
GOBP_NEGATIVE_REGULATION_OF_KINASE_ACTIVITY	GOBP_NEGATIVE_REGULATION_OF_KINASE_ACTIVITY		229	0.387929	1.59762	0.00604839	0.142513	0.977	6966	tags=50%, list=36%, signal=77%
GOBP_PROTEIN_MONOUBIQUITINATION	GOBP_PROTEIN_MONOUBIQUITINATION		84	0.501012	1.59761	0.0164609	0.142317	0.977	7033	tags=71%, list=36%, signal=111%
GOBP_POSITIVE_REGULATION_OF_PROTEIN_ACETYLATION	GOBP_POSITIVE_REGULATION_OF_PROTEIN_ACETYLATION		49	0.484383	1.59757	0.0321285	0.142149	0.977	6643	tags=61%, list=34%, signal=93%
GOBP_RESPONSE_TO_ENDOPLASMIC_RETICULUM_STRESS	GOBP_RESPONSE_TO_ENDOPLASMIC_RETICULUM_STRESS		258	0.407596	1.59739	0.0372549	0.142097	0.977	7439	tags=55%, list=38%, signal=88%
GOBP_POSITIVE_REGULATION_OF_PRODUCTION_OF_MOLECULAR_MEDIATOR_OF_IMMUNE_RESPONSE	GOBP_POSITIVE_REGULATION_OF_PRODUCTION_OF_MOLECULAR_MEDIATOR_OF_IMMUNE_RESPONSE		134	0.413326	1.59734	0.0439122	0.141913	0.977	8292	tags=61%, list=42%, signal=106%
GOBP_NITRIC_OXIDE_SYNTHASE_BIOSYNTHETIC_PROCESS	GOBP_NITRIC_OXIDE_SYNTHASE_BIOSYNTHETIC_PROCESS		21	0.549507	1.59722	0.0259481	0.141837	0.977	5679	tags=57%, list=29%, signal=81%
GOBP_LYSOSOMAL_TRANSPORT	GOBP_LYSOSOMAL_TRANSPORT		127	0.452351	1.59715	0.0331263	0.141697	0.977	6578	tags=54%, list=34%, signal=81%
GOBP_POSITIVE_REGULATION_OF_TOLL_LIKE_RECEPTOR_SIGNALING_PATHWAY	GOBP_POSITIVE_REGULATION_OF_TOLL_LIKE_RECEPTOR_SIGNALING_PATHWAY		28	0.520012	1.59713	0.046332	0.141509	0.977	8275	tags=79%, list=42%, signal=136%
GOBP_PROTEIN_LOCALIZATION_TO_CHROMATIN	GOBP_PROTEIN_LOCALIZATION_TO_CHROMATIN		54	0.534809	1.59703	0.0524272	0.141399	0.977	4727	tags=46%, list=24%, signal=61%
GOBP_POSITIVE_REGULATION_OF_TELOMERE_MAINTENANCE_VIA_TELOMERE_LENGTHENING	GOBP_POSITIVE_REGULATION_OF_TELOMERE_MAINTENANCE_VIA_TELOMERE_LENGTHENING		37	0.560106	1.59695	0.0141988	0.141291	0.977	4137	tags=59%, list=21%, signal=75%
GOBP_REGULATION_OF_MICROTUBULE_POLYMERIZATION_OR_DEPOLYMERIZATION	GOBP_REGULATION_OF_MICROTUBULE_POLYMERIZATION_OR_DEPOLYMERIZATION		87	0.422701	1.59682	0.0206186	0.141222	0.977	8354	tags=64%, list=43%, signal=112%
GOBP_MAINTENANCE_OF_LOCATION	GOBP_MAINTENANCE_OF_LOCATION		331	0.352941	1.59632	0	0.141564	0.977	8748	tags=52%, list=45%, signal=92%
GOBP_NEGATIVE_REGULATION_OF_PROTEIN_SERINE_THREONINE_KINASE_ACTIVITY	GOBP_NEGATIVE_REGULATION_OF_PROTEIN_SERINE_THREONINE_KINASE_ACTIVITY		113	0.420558	1.59623	0.0224033	0.141414	0.977	7170	tags=54%, list=37%, signal=85%
GOBP_NEGATIVE_REGULATION_OF_NEURON_DEATH	GOBP_NEGATIVE_REGULATION_OF_NEURON_DEATH		214	0.368386	1.59618	0.00214592	0.141258	0.977	7291	tags=43%, list=37%, signal=68%
GOBP_NEUROBLAST_PROLIFERATION	GOBP_NEUROBLAST_PROLIFERATION		66	0.433392	1.59574	0.0121457	0.141498	0.977	6322	tags=48%, list=32%, signal=71%
GOBP_REGULATION_OF_HISTONE_METHYLATION	GOBP_REGULATION_OF_HISTONE_METHYLATION		82	0.494633	1.59531	0.0245902	0.141728	0.977	6769	tags=66%, list=35%, signal=100%
GOBP_NEGATIVE_REGULATION_OF_IMMUNE_RESPONSE	GOBP_NEGATIVE_REGULATION_OF_IMMUNE_RESPONSE		183	0.420515	1.59505	0.059761	0.141802	0.977	8323	tags=62%, list=43%, signal=107%
GOBP_CELLULAR_RESPONSE_TO_MECHANICAL_STIMULUS	GOBP_CELLULAR_RESPONSE_TO_MECHANICAL_STIMULUS		73	0.445	1.59483	0.0323887	0.141801	0.977	8141	tags=63%, list=42%, signal=108%
GOBP_AUTOPHAGOSOME_ORGANIZATION	GOBP_AUTOPHAGOSOME_ORGANIZATION		115	0.462533	1.59476	0.0246914	0.141673	0.977	6846	tags=60%, list=35%, signal=92%
GOBP_MATURATION_OF_SSU_RRNA_FROM_TRICISTRONIC_RRNA_TRANSCRIPT_SSU_RRNA_5_8S_RRNA_LSU_RRNA	GOBP_MATURATION_OF_SSU_RRNA_FROM_TRICISTRONIC_RRNA_TRANSCRIPT_SSU_RRNA_5_8S_RRNA_LSU_RRNA		37	0.570907	1.59472	0.0577689	0.141501	0.977	4784	tags=62%, list=25%, signal=82%
GOBP_VESICLE_TRANSPORT_ALONG_MICROTUBULE	GOBP_VESICLE_TRANSPORT_ALONG_MICROTUBULE		45	0.488767	1.5946	0.0163934	0.141402	0.977	6620	tags=64%, list=34%, signal=97%
GOBP_BONE_RESORPTION	GOBP_BONE_RESORPTION		63	0.426536	1.5945	0.0333988	0.14129	0.977	6214	tags=49%, list=32%, signal=72%
GOBP_STRESS_FIBER_ASSEMBLY	GOBP_STRESS_FIBER_ASSEMBLY		106	0.428259	1.59448	0.0301811	0.141102	0.977	9262	tags=72%, list=47%, signal=136%
GOBP_REGULATION_OF_RRNA_PROCESSING	GOBP_REGULATION_OF_RRNA_PROCESSING		16	0.623805	1.59429	0.0442656	0.141088	0.977	5681	tags=81%, list=29%, signal=115%
GOBP_BONE_CELL_DEVELOPMENT	GOBP_BONE_CELL_DEVELOPMENT		39	0.487526	1.59382	0.0248963	0.141424	0.978	5944	tags=56%, list=30%, signal=81%
GOBP_POSITIVE_REGULATION_OF_MICROTUBULE_POLYMERIZATION_OR_DEPOLYMERIZATION	GOBP_POSITIVE_REGULATION_OF_MICROTUBULE_POLYMERIZATION_OR_DEPOLYMERIZATION		36	0.482185	1.59371	0.0177866	0.14133	0.978	5081	tags=50%, list=26%, signal=67%
GOBP_POSITIVE_REGULATION_OF_MRNA_METABOLIC_PROCESS	GOBP_POSITIVE_REGULATION_OF_MRNA_METABOLIC_PROCESS		132	0.482997	1.59344	0.0433925	0.141367	0.978	6252	tags=61%, list=32%, signal=90%
GOBP_POSITIVE_REGULATION_OF_NEURON_APOPTOTIC_PROCESS	GOBP_POSITIVE_REGULATION_OF_NEURON_APOPTOTIC_PROCESS		52	0.439777	1.59341	0.0229645	0.141198	0.978	6903	tags=56%, list=35%, signal=86%
GOBP_POSITIVE_REGULATION_OF_CYTOSKELETON_ORGANIZATION	GOBP_POSITIVE_REGULATION_OF_CYTOSKELETON_ORGANIZATION		193	0.391921	1.5933	0.0241449	0.141102	0.978	8410	tags=58%, list=43%, signal=101%
GOBP_PROTEIN_N_LINKED_GLYCOSYLATION	GOBP_PROTEIN_N_LINKED_GLYCOSYLATION		71	0.469429	1.59319	0.0609037	0.140993	0.978	5530	tags=55%, list=28%, signal=76%
GOBP_RESPONSE_TO_ANGIOTENSIN	GOBP_RESPONSE_TO_ANGIOTENSIN		30	0.463013	1.59296	0.0120724	0.140995	0.978	6590	tags=53%, list=34%, signal=80%
GOBP_RECEPTOR_MEDIATED_ENDOCYTOSIS	GOBP_RECEPTOR_MEDIATED_ENDOCYTOSIS		256	0.375544	1.59295	0.00412371	0.140805	0.978	7657	tags=50%, list=39%, signal=81%
GOBP_NEGATIVE_REGULATION_OF_CILIUM_ASSEMBLY	GOBP_NEGATIVE_REGULATION_OF_CILIUM_ASSEMBLY		17	0.595847	1.59268	0.0221774	0.140913	0.978	6037	tags=76%, list=31%, signal=111%
GOBP_PEPTIDYL_PROLINE_MODIFICATION	GOBP_PEPTIDYL_PROLINE_MODIFICATION		49	0.452605	1.59259	0.03	0.140808	0.978	6574	tags=57%, list=34%, signal=86%
GOBP_POSITIVE_REGULATION_OF_APOPTOTIC_SIGNALING_PATHWAY	GOBP_POSITIVE_REGULATION_OF_APOPTOTIC_SIGNALING_PATHWAY		127	0.393737	1.59253	0.027451	0.140673	0.978	9852	tags=69%, list=50%, signal=139%
GOBP_NEGATIVE_REGULATION_OF_ENDOCYTOSIS	GOBP_NEGATIVE_REGULATION_OF_ENDOCYTOSIS		52	0.428602	1.59216	0.010101	0.140778	0.978	5323	tags=44%, list=27%, signal=61%
GOBP_REGULATION_OF_MRNA_SPLICING_VIA_SPLICEOSOME	GOBP_REGULATION_OF_MRNA_SPLICING_VIA_SPLICEOSOME		108	0.483886	1.59201	0.0514851	0.140714	0.978	7656	tags=70%, list=39%, signal=115%
GOBP_POSITIVE_REGULATION_OF_ESTABLISHMENT_OF_PROTEIN_LOCALIZATION	GOBP_POSITIVE_REGULATION_OF_ESTABLISHMENT_OF_PROTEIN_LOCALIZATION		307	0.36734	1.5919	0.0117188	0.140629	0.978	7882	tags=52%, list=40%, signal=86%
GOBP_REGULATION_OF_PROTEIN_DEPOLYMERIZATION	GOBP_REGULATION_OF_PROTEIN_DEPOLYMERIZATION		88	0.418694	1.59158	0.0240481	0.140722	0.978	7555	tags=59%, list=39%, signal=96%
GOBP_MUSCLE_HYPERTROPHY_IN_RESPONSE_TO_STRESS	GOBP_MUSCLE_HYPERTROPHY_IN_RESPONSE_TO_STRESS		23	0.485899	1.59116	0.0222222	0.140948	0.978	4222	tags=35%, list=22%, signal=44%
GOBP_CELL_GROWTH	GOBP_CELL_GROWTH		484	0.35532	1.59104	0.0181818	0.140846	0.978	7399	tags=46%, list=38%, signal=73%
GOBP_LIPOPOLYSACCHARIDE_MEDIATED_SIGNALING_PATHWAY	GOBP_LIPOPOLYSACCHARIDE_MEDIATED_SIGNALING_PATHWAY		63	0.46244	1.59075	0.054878	0.140941	0.978	6668	tags=52%, list=34%, signal=79%
GOBP_POSITIVE_REGULATION_OF_INTERLEUKIN_6_PRODUCTION	GOBP_POSITIVE_REGULATION_OF_INTERLEUKIN_6_PRODUCTION		95	0.431031	1.59014	0.0573614	0.141331	0.978	8293	tags=63%, list=42%, signal=109%
GOBP_RECEPTOR_SIGNALING_PATHWAY_VIA_STAT	GOBP_RECEPTOR_SIGNALING_PATHWAY_VIA_STAT		171	0.374039	1.58981	0.0182186	0.141469	0.978	6660	tags=41%, list=34%, signal=62%
GOBP_POSITIVE_REGULATION_OF_PEPTIDASE_ACTIVITY	GOBP_POSITIVE_REGULATION_OF_PEPTIDASE_ACTIVITY		187	0.377574	1.58966	0.0239521	0.141428	0.978	8435	tags=57%, list=43%, signal=100%
GOBP_NEGATIVE_REGULATION_OF_RESPONSE_TO_CYTOKINE_STIMULUS	GOBP_NEGATIVE_REGULATION_OF_RESPONSE_TO_CYTOKINE_STIMULUS		76	0.401597	1.58955	0.0211538	0.141339	0.978	5235	tags=41%, list=27%, signal=56%
GOBP_NEGATIVE_REGULATION_OF_RESPONSE_TO_EXTERNAL_STIMULUS	GOBP_NEGATIVE_REGULATION_OF_RESPONSE_TO_EXTERNAL_STIMULUS		392	0.353423	1.58945	0.025641	0.141254	0.978	9284	tags=55%, list=48%, signal=103%
GOBP_REGULATION_OF_EXTRINSIC_APOPTOTIC_SIGNALING_PATHWAY	GOBP_REGULATION_OF_EXTRINSIC_APOPTOTIC_SIGNALING_PATHWAY		152	0.39049	1.58934	0.014	0.141178	0.978	8280	tags=57%, list=42%, signal=99%
GOBP_INTERLEUKIN_12_PRODUCTION	GOBP_INTERLEUKIN_12_PRODUCTION		62	0.491462	1.58929	0.0862745	0.141034	0.978	6940	tags=65%, list=36%, signal=100%
GOBP_U2_TYPE_PRESPLICEOSOME_ASSEMBLY	GOBP_U2_TYPE_PRESPLICEOSOME_ASSEMBLY		24	0.606877	1.58888	0.054	0.141193	0.978	6241	tags=83%, list=32%, signal=122%
GOBP_CEREBRAL_CORTEX_RADIALLY_ORIENTED_CELL_MIGRATION	GOBP_CEREBRAL_CORTEX_RADIALLY_ORIENTED_CELL_MIGRATION		34	0.488978	1.58887	0.0414201	0.141003	0.978	4538	tags=50%, list=23%, signal=65%
GOBP_REGULATION_OF_TYPE_I_INTERFERON_MEDIATED_SIGNALING_PATHWAY	GOBP_REGULATION_OF_TYPE_I_INTERFERON_MEDIATED_SIGNALING_PATHWAY		39	0.496301	1.58883	0.0339321	0.140854	0.978	4591	tags=51%, list=24%, signal=67%
GOBP_CELLULAR_RESPONSE_TO_LIGHT_STIMULUS	GOBP_CELLULAR_RESPONSE_TO_LIGHT_STIMULUS		120	0.404796	1.58874	0.00431035	0.140783	0.978	6122	tags=46%, list=31%, signal=66%
GOBP_NEGATIVE_REGULATION_OF_DEFENSE_RESPONSE	GOBP_NEGATIVE_REGULATION_OF_DEFENSE_RESPONSE		233	0.387872	1.58868	0.0440882	0.140646	0.978	8275	tags=57%, list=42%, signal=97%
GOBP_SISTER_CHROMATID_COHESION	GOBP_SISTER_CHROMATID_COHESION		57	0.523327	1.5881	0.0357853	0.141093	0.978	6771	tags=75%, list=35%, signal=115%
GOBP_HOMEOSTASIS_OF_NUMBER_OF_CELLS_WITHIN_A_TISSUE	GOBP_HOMEOSTASIS_OF_NUMBER_OF_CELLS_WITHIN_A_TISSUE		29	0.483371	1.58791	0.0266393	0.141077	0.978	6600	tags=59%, list=34%, signal=88%
GOBP_MRNA_3_END_PROCESSING	GOBP_MRNA_3_END_PROCESSING		58	0.520606	1.58766	0.0475248	0.141178	0.978	6590	tags=71%, list=34%, signal=106%
GOBP_RESPONSE_TO_TRANSFORMING_GROWTH_FACTOR_BETA	GOBP_RESPONSE_TO_TRANSFORMING_GROWTH_FACTOR_BETA		265	0.404973	1.58762	0.0532787	0.141024	0.978	8020	tags=58%, list=41%, signal=97%
GOBP_POST_EMBRYONIC_ANIMAL_MORPHOGENESIS	GOBP_POST_EMBRYONIC_ANIMAL_MORPHOGENESIS		15	0.544461	1.58756	0.0189873	0.140895	0.978	4652	tags=47%, list=24%, signal=61%
GOBP_NEGATIVE_REGULATION_OF_ANTIGEN_RECEPTOR_MEDIATED_SIGNALING_PATHWAY	GOBP_NEGATIVE_REGULATION_OF_ANTIGEN_RECEPTOR_MEDIATED_SIGNALING_PATHWAY		32	0.53062	1.58738	0.0628684	0.140883	0.978	5630	tags=59%, list=29%, signal=83%
GOBP_RNA_METHYLATION	GOBP_RNA_METHYLATION		86	0.498205	1.58728	0.0351562	0.140808	0.978	7967	tags=79%, list=41%, signal=133%
GOBP_POSITIVE_REGULATION_OF_NEUROGENESIS	GOBP_POSITIVE_REGULATION_OF_NEUROGENESIS		226	0.37385	1.587	0.0125261	0.140884	0.978	5446	tags=39%, list=28%, signal=54%
GOBP_RAC_PROTEIN_SIGNAL_TRANSDUCTION	GOBP_RAC_PROTEIN_SIGNAL_TRANSDUCTION		44	0.501634	1.58685	0.0357143	0.140841	0.978	7116	tags=70%, list=36%, signal=111%
GOBP_REGULATION_OF_ADAPTIVE_IMMUNE_RESPONSE	GOBP_REGULATION_OF_ADAPTIVE_IMMUNE_RESPONSE		195	0.430661	1.5865	0.0661479	0.140997	0.978	8323	tags=67%, list=43%, signal=116%
GOBP_NEGATIVE_REGULATION_OF_CELL_ADHESION	GOBP_NEGATIVE_REGULATION_OF_CELL_ADHESION		286	0.375491	1.58582	0.0123711	0.141485	0.979	8445	tags=54%, list=43%, signal=94%
GOBP_REGULATION_OF_DNA_TEMPLATED_DNA_REPLICATION	GOBP_REGULATION_OF_DNA_TEMPLATED_DNA_REPLICATION		57	0.543936	1.58545	0.0632411	0.141643	0.979	5964	tags=70%, list=31%, signal=101%
GOBP_POSITIVE_REGULATION_OF_MYELOID_LEUKOCYTE_CYTOKINE_PRODUCTION_INVOLVED_IN_IMMUNE_RESPONSE	GOBP_POSITIVE_REGULATION_OF_MYELOID_LEUKOCYTE_CYTOKINE_PRODUCTION_INVOLVED_IN_IMMUNE_RESPONSE		35	0.508061	1.58537	0.0526316	0.141527	0.979	2867	tags=43%, list=15%, signal=50%
GOBP_NEGATIVE_REGULATION_OF_CHROMOSOME_ORGANIZATION	GOBP_NEGATIVE_REGULATION_OF_CHROMOSOME_ORGANIZATION		96	0.512331	1.58479	0.0577689	0.14191	0.979	5081	tags=60%, list=26%, signal=81%
GOBP_RESPONSE_TO_TUMOR_NECROSIS_FACTOR	GOBP_RESPONSE_TO_TUMOR_NECROSIS_FACTOR		241	0.368541	1.58467	0.0237624	0.141817	0.979	6767	tags=41%, list=35%, signal=63%
GOBP_PROTEIN_PEPTIDYL_PROLYL_ISOMERIZATION	GOBP_PROTEIN_PEPTIDYL_PROLYL_ISOMERIZATION		31	0.459733	1.58443	0.01875	0.141909	0.979	9251	tags=71%, list=47%, signal=135%
GOBP_REGULATION_OF_MRNA_PROCESSING	GOBP_REGULATION_OF_MRNA_PROCESSING		138	0.48268	1.58401	0.0636183	0.142125	0.979	6724	tags=64%, list=34%, signal=98%
GOBP_MAST_CELL_MEDIATED_IMMUNITY	GOBP_MAST_CELL_MEDIATED_IMMUNITY		58	0.450966	1.5839	0.0435644	0.142048	0.979	5409	tags=43%, list=28%, signal=59%
GOBP_POSITIVE_REGULATION_OF_KINASE_ACTIVITY	GOBP_POSITIVE_REGULATION_OF_KINASE_ACTIVITY		484	0.351088	1.58383	0.00409836	0.141946	0.979	7723	tags=48%, list=40%, signal=77%
GOBP_RRNA_METABOLIC_PROCESS	GOBP_RRNA_METABOLIC_PROCESS		259	0.480007	1.58377	0.083004	0.141805	0.979	5415	tags=57%, list=28%, signal=78%
GOBP_POSTSYNAPTIC_MODULATION_OF_CHEMICAL_SYNAPTIC_TRANSMISSION	GOBP_POSTSYNAPTIC_MODULATION_OF_CHEMICAL_SYNAPTIC_TRANSMISSION		16	0.543504	1.58359	0.0300601	0.141832	0.979	5677	tags=50%, list=29%, signal=70%
GOBP_FIBROBLAST_MIGRATION	GOBP_FIBROBLAST_MIGRATION		54	0.471783	1.5835	0.0389344	0.141724	0.979	5334	tags=50%, list=27%, signal=69%
GOBP_HISTONE_H3_K4_METHYLATION	GOBP_HISTONE_H3_K4_METHYLATION		75	0.487241	1.58324	0.0386965	0.141743	0.979	6354	tags=61%, list=33%, signal=91%
GOBP_REGULATION_OF_LYMPHOCYTE_APOPTOTIC_PROCESS	GOBP_REGULATION_OF_LYMPHOCYTE_APOPTOTIC_PROCESS		61	0.441826	1.58323	0.0302419	0.141564	0.979	8924	tags=67%, list=46%, signal=123%
GOBP_REGULATION_OF_PRODUCTION_OF_MOLECULAR_MEDIATOR_OF_IMMUNE_RESPONSE	GOBP_REGULATION_OF_PRODUCTION_OF_MOLECULAR_MEDIATOR_OF_IMMUNE_RESPONSE		187	0.394771	1.58296	0.0314342	0.141668	0.979	8341	tags=60%, list=43%, signal=104%
GOBP_POSITIVE_REGULATION_OF_ACTIN_FILAMENT_BUNDLE_ASSEMBLY	GOBP_POSITIVE_REGULATION_OF_ACTIN_FILAMENT_BUNDLE_ASSEMBLY		62	0.435907	1.58288	0.040404	0.141572	0.979	6966	tags=53%, list=36%, signal=83%
GOBP_POSITIVE_REGULATION_OF_PATTERN_RECOGNITION_RECEPTOR_SIGNALING_PATHWAY	GOBP_POSITIVE_REGULATION_OF_PATTERN_RECOGNITION_RECEPTOR_SIGNALING_PATHWAY		44	0.483097	1.58272	0.0495049	0.141519	0.979	8275	tags=73%, list=42%, signal=126%
GOBP_REGULATION_OF_LIPOPOLYSACCHARIDE_MEDIATED_SIGNALING_PATHWAY	GOBP_REGULATION_OF_LIPOPOLYSACCHARIDE_MEDIATED_SIGNALING_PATHWAY		28	0.472772	1.5827	0.045738	0.14137	0.979	5174	tags=43%, list=27%, signal=58%
GOBP_POSITIVE_REGULATION_OF_POST_TRANSCRIPTIONAL_GENE_SILENCING	GOBP_POSITIVE_REGULATION_OF_POST_TRANSCRIPTIONAL_GENE_SILENCING		25	0.537529	1.58261	0.0388548	0.141271	0.979	6115	tags=60%, list=31%, signal=87%
GOBP_NEGATIVE_REGULATION_OF_DNA_BINDING_TRANSCRIPTION_FACTOR_ACTIVITY	GOBP_NEGATIVE_REGULATION_OF_DNA_BINDING_TRANSCRIPTION_FACTOR_ACTIVITY		169	0.381347	1.5824	0.0121212	0.141268	0.979	6594	tags=47%, list=34%, signal=71%
GOBP_TRNA_PROCESSING	GOBP_TRNA_PROCESSING		132	0.485933	1.58195	0.0517928	0.141587	0.979	6955	tags=68%, list=36%, signal=105%
GOBP_MITOTIC_G2_M_TRANSITION_CHECKPOINT	GOBP_MITOTIC_G2_M_TRANSITION_CHECKPOINT		49	0.522369	1.58182	0.0390947	0.141545	0.979	5474	tags=59%, list=28%, signal=82%
GOBP_CELLULAR_RESPONSE_TO_ACID_CHEMICAL	GOBP_CELLULAR_RESPONSE_TO_ACID_CHEMICAL		80	0.410217	1.58172	0.0161943	0.141457	0.979	7414	tags=51%, list=38%, signal=82%
GOBP_LONG_CHAIN_FATTY_ACYL_COA_METABOLIC_PROCESS	GOBP_LONG_CHAIN_FATTY_ACYL_COA_METABOLIC_PROCESS		25	0.481267	1.5816	0.0324544	0.141389	0.979	7988	tags=60%, list=41%, signal=101%
GOBP_PLATELET_MORPHOGENESIS	GOBP_PLATELET_MORPHOGENESIS		22	0.542647	1.58143	0.031746	0.141362	0.979	4647	tags=59%, list=24%, signal=77%
GOBP_POSITIVE_REGULATION_OF_DEFENSE_RESPONSE	GOBP_POSITIVE_REGULATION_OF_DEFENSE_RESPONSE		290	0.388682	1.58139	0.0528376	0.141243	0.979	8039	tags=55%, list=41%, signal=92%
GOBP_POSITIVE_REGULATION_OF_DNA_RECOMBINATION	GOBP_POSITIVE_REGULATION_OF_DNA_RECOMBINATION		72	0.474481	1.58106	0.0301811	0.141353	0.979	6543	tags=63%, list=34%, signal=94%
GOBP_POSITIVE_REGULATION_OF_CALCIUM_ION_TRANSMEMBRANE_TRANSPORTER_ACTIVITY	GOBP_POSITIVE_REGULATION_OF_CALCIUM_ION_TRANSMEMBRANE_TRANSPORTER_ACTIVITY		45	0.412981	1.58059	0.0162602	0.141663	0.979	5307	tags=40%, list=27%, signal=55%
GOBP_IMMUNE_RESPONSE_REGULATING_CELL_SURFACE_RECEPTOR_SIGNALING_PATHWAY	GOBP_IMMUNE_RESPONSE_REGULATING_CELL_SURFACE_RECEPTOR_SIGNALING_PATHWAY		258	0.431825	1.58053	0.077821	0.141571	0.979	8007	tags=62%, list=41%, signal=104%
GOBP_EXOCYTIC_PROCESS	GOBP_EXOCYTIC_PROCESS		84	0.409847	1.57974	0.018	0.142243	0.98	8131	tags=60%, list=42%, signal=102%
GOBP_POSITIVE_REGULATION_OF_DEPHOSPHORYLATION	GOBP_POSITIVE_REGULATION_OF_DEPHOSPHORYLATION		64	0.444713	1.57962	0.0324544	0.142172	0.98	7388	tags=61%, list=38%, signal=98%
GOBP_PROTEIN_STABILIZATION	GOBP_PROTEIN_STABILIZATION		204	0.408113	1.57828	0.0198807	0.143244	0.981	8695	tags=62%, list=45%, signal=111%
GOBP_CHONDROITIN_SULFATE_BIOSYNTHETIC_PROCESS	GOBP_CHONDROITIN_SULFATE_BIOSYNTHETIC_PROCESS		18	0.589609	1.57807	0.0476191	0.14333	0.981	6201	tags=72%, list=32%, signal=106%
GOBP_REGULATION_OF_AUTOPHAGOSOME_MATURATION	GOBP_REGULATION_OF_AUTOPHAGOSOME_MATURATION		17	0.568938	1.57746	0.0403226	0.143686	0.981	6371	tags=76%, list=33%, signal=113%
GOBP_NEGATIVE_REGULATION_OF_JUN_KINASE_ACTIVITY	GOBP_NEGATIVE_REGULATION_OF_JUN_KINASE_ACTIVITY		15	0.560843	1.57742	0.029703	0.143541	0.981	7170	tags=67%, list=37%, signal=105%
GOBP_REGULATION_OF_ALPHA_BETA_T_CELL_ACTIVATION	GOBP_REGULATION_OF_ALPHA_BETA_T_CELL_ACTIVATION		113	0.452682	1.57718	0.0727273	0.143584	0.981	5732	tags=52%, list=29%, signal=73%
GOBP_NEGATIVE_REGULATION_OF_TYPE_I_INTERFERON_MEDIATED_SIGNALING_PATHWAY	GOBP_NEGATIVE_REGULATION_OF_TYPE_I_INTERFERON_MEDIATED_SIGNALING_PATHWAY		18	0.561757	1.57716	0.0392157	0.143432	0.981	4591	tags=61%, list=24%, signal=80%
GOBP_TRNA_METABOLIC_PROCESS	GOBP_TRNA_METABOLIC_PROCESS		192	0.474989	1.57615	0.0577689	0.1442	0.981	6955	tags=66%, list=36%, signal=101%
GOBP_NEGATIVE_REGULATION_OF_PHOSPHORUS_METABOLIC_PROCESS	GOBP_NEGATIVE_REGULATION_OF_PHOSPHORUS_METABOLIC_PROCESS		417	0.365626	1.57598	0.0160966	0.144179	0.981	6966	tags=47%, list=36%, signal=71%
GOBP_DENDRITIC_SPINE_MORPHOGENESIS	GOBP_DENDRITIC_SPINE_MORPHOGENESIS		57	0.433134	1.5756	0.0143149	0.14435	0.981	5065	tags=44%, list=26%, signal=59%
GOBP_NEGATIVE_REGULATION_OF_PROTEIN_CATABOLIC_PROCESS	GOBP_NEGATIVE_REGULATION_OF_PROTEIN_CATABOLIC_PROCESS		109	0.412727	1.57502	0.0420842	0.144728	0.981	6594	tags=53%, list=34%, signal=80%
GOBP_REGULATION_OF_IMMUNE_EFFECTOR_PROCESS	GOBP_REGULATION_OF_IMMUNE_EFFECTOR_PROCESS		374	0.387917	1.57473	0.0640777	0.144892	0.981	8341	tags=57%, list=43%, signal=98%
GOBP_AMYLOID_PRECURSOR_PROTEIN_CATABOLIC_PROCESS	GOBP_AMYLOID_PRECURSOR_PROTEIN_CATABOLIC_PROCESS		55	0.428119	1.57454	0.0205761	0.144935	0.981	8464	tags=64%, list=43%, signal=112%
GOBP_CELL_JUNCTION_DISASSEMBLY	GOBP_CELL_JUNCTION_DISASSEMBLY		23	0.542766	1.57448	0.0526316	0.144798	0.981	3839	tags=52%, list=20%, signal=65%
GOBP_POSITIVE_REGULATION_OF_PROTEIN_POLYMERIZATION	GOBP_POSITIVE_REGULATION_OF_PROTEIN_POLYMERIZATION		92	0.410048	1.57439	0.0203666	0.144721	0.982	5392	tags=45%, list=28%, signal=61%
GOBP_REGULATION_OF_TISSUE_REMODELING	GOBP_REGULATION_OF_TISSUE_REMODELING		72	0.406891	1.57424	0.0197628	0.144716	0.982	7492	tags=51%, list=38%, signal=83%
GOBP_REGULATION_OF_PEPTIDASE_ACTIVITY	GOBP_REGULATION_OF_PEPTIDASE_ACTIVITY		436	0.343247	1.57419	0.0101215	0.144572	0.982	8090	tags=46%, list=41%, signal=77%
GOBP_NUCLEAR_TRANSCRIBED_MRNA_CATABOLIC_PROCESS_DEADENYLATION_DEPENDENT_DECAY	GOBP_NUCLEAR_TRANSCRIBED_MRNA_CATABOLIC_PROCESS_DEADENYLATION_DEPENDENT_DECAY		68	0.505291	1.57416	0.0381526	0.144407	0.982	5753	tags=60%, list=29%, signal=85%
GOBP_NEGATIVE_REGULATION_OF_HEMOPOIESIS	GOBP_NEGATIVE_REGULATION_OF_HEMOPOIESIS		108	0.394019	1.57376	0.0331384	0.144653	0.982	8352	tags=54%, list=43%, signal=93%
GOBP_CHONDROITIN_SULFATE_PROTEOGLYCAN_METABOLIC_PROCESS	GOBP_CHONDROITIN_SULFATE_PROTEOGLYCAN_METABOLIC_PROCESS		35	0.481157	1.5737	0.038055	0.14452	0.982	6459	tags=54%, list=33%, signal=81%
GOBP_TOR_SIGNALING	GOBP_TOR_SIGNALING		125	0.421592	1.57298	0.0399202	0.145103	0.982	6903	tags=57%, list=35%, signal=87%
GOBP_PRODUCTION_OF_MOLECULAR_MEDIATOR_OF_IMMUNE_RESPONSE	GOBP_PRODUCTION_OF_MOLECULAR_MEDIATOR_OF_IMMUNE_RESPONSE		236	0.399714	1.57292	0.0552268	0.144975	0.982	8341	tags=61%, list=43%, signal=105%
GOBP_CELLULAR_RESPONSE_TO_EXTERNAL_STIMULUS	GOBP_CELLULAR_RESPONSE_TO_EXTERNAL_STIMULUS		323	0.367553	1.57232	0.0200401	0.14539	0.982	8329	tags=54%, list=43%, signal=93%
GOBP_REGULATION_OF_SIGNAL_TRANSDUCTION_BY_P53_CLASS_MEDIATOR	GOBP_REGULATION_OF_SIGNAL_TRANSDUCTION_BY_P53_CLASS_MEDIATOR		103	0.432007	1.57232	0.0385396	0.145211	0.982	7730	tags=62%, list=40%, signal=102%
GOBP_REGULATION_OF_HISTONE_H3_K4_METHYLATION	GOBP_REGULATION_OF_HISTONE_H3_K4_METHYLATION		39	0.523532	1.57205	0.0309278	0.14526	0.982	4775	tags=59%, list=24%, signal=78%
GOBP_ENDOPLASMIC_RETICULUM_ORGANIZATION	GOBP_ENDOPLASMIC_RETICULUM_ORGANIZATION		93	0.441036	1.57155	0.0550098	0.14555	0.982	8077	tags=65%, list=41%, signal=110%
GOBP_AXON_EXTENSION	GOBP_AXON_EXTENSION		122	0.392751	1.57151	0.0264766	0.145405	0.982	7375	tags=49%, list=38%, signal=79%
GOBP_MYELOID_CELL_HOMEOSTASIS	GOBP_MYELOID_CELL_HOMEOSTASIS		167	0.393139	1.57123	0.0178926	0.145532	0.983	4953	tags=39%, list=25%, signal=52%
GOBP_CELLULAR_RESPONSE_TO_INTERFERON_GAMMA	GOBP_CELLULAR_RESPONSE_TO_INTERFERON_GAMMA		116	0.441031	1.5712	0.0674603	0.145384	0.983	8369	tags=62%, list=43%, signal=108%
GOBP_POSITIVE_REGULATION_OF_PROTEOLYSIS_INVOLVED_IN_PROTEIN_CATABOLIC_PROCESS	GOBP_POSITIVE_REGULATION_OF_PROTEOLYSIS_INVOLVED_IN_PROTEIN_CATABOLIC_PROCESS		136	0.405055	1.57107	0.0260521	0.145343	0.983	7322	tags=55%, list=38%, signal=88%
GOBP_REGULATION_OF_EXTENT_OF_CELL_GROWTH	GOBP_REGULATION_OF_EXTENT_OF_CELL_GROWTH		108	0.390254	1.57089	0.0205761	0.145358	0.983	7712	tags=51%, list=40%, signal=84%
GOBP_TISSUE_REMODELING	GOBP_TISSUE_REMODELING		165	0.374858	1.57067	0.0102669	0.1454	0.983	8292	tags=55%, list=42%, signal=94%
GOBP_PURINE_NUCLEOSIDE_MONOPHOSPHATE_METABOLIC_PROCESS	GOBP_PURINE_NUCLEOSIDE_MONOPHOSPHATE_METABOLIC_PROCESS		45	0.453406	1.57032	0.0299401	0.145567	0.983	4273	tags=42%, list=22%, signal=54%
GOBP_REGULATION_OF_RNA_SPLICING	GOBP_REGULATION_OF_RNA_SPLICING		177	0.463209	1.57023	0.0618763	0.145466	0.983	7534	tags=65%, list=39%, signal=105%
GOBP_REGULATION_OF_NUCLEOBASE_CONTAINING_COMPOUND_TRANSPORT	GOBP_REGULATION_OF_NUCLEOBASE_CONTAINING_COMPOUND_TRANSPORT		15	0.667487	1.56971	0.048	0.145744	0.983	6499	tags=100%, list=33%, signal=150%
GOBP_CELL_MATRIX_ADHESION	GOBP_CELL_MATRIX_ADHESION		233	0.396922	1.56927	0.0505263	0.146031	0.983	9492	tags=67%, list=49%, signal=130%
GOBP_POSITIVE_REGULATION_OF_LEUKOCYTE_CELL_CELL_ADHESION	GOBP_POSITIVE_REGULATION_OF_LEUKOCYTE_CELL_CELL_ADHESION		270	0.424913	1.56923	0.0781563	0.145903	0.983	8538	tags=68%, list=44%, signal=119%
GOBP_3_PHOSPHOADENOSINE_5_PHOSPHOSULFATE_METABOLIC_PROCESS	GOBP_3_PHOSPHOADENOSINE_5_PHOSPHOSULFATE_METABOLIC_PROCESS		21	0.510473	1.5691	0.0443548	0.145862	0.983	2589	tags=33%, list=13%, signal=38%
GOBP_POSITIVE_REGULATION_OF_VOLTAGE_GATED_CALCIUM_CHANNEL_ACTIVITY	GOBP_POSITIVE_REGULATION_OF_VOLTAGE_GATED_CALCIUM_CHANNEL_ACTIVITY		18	0.511559	1.56878	0.0305499	0.146021	0.983	4298	tags=44%, list=22%, signal=57%
GOBP_ADAPTIVE_IMMUNE_RESPONSE_BASED_ON_SOMATIC_RECOMBINATION_OF_IMMUNE_RECEPTORS_BUILT_FROM_IMMUNOGLOBULIN_SUPERFAMILY_DOMAINS	GOBP_ADAPTIVE_IMMUNE_RESPONSE_BASED_ON_SOMATIC_RECOMBINATION_OF_IMMUNE_RECEPTORS_BUILT_FROM_IMMUNOGLOBULIN_SUPERFAMILY_DOMAINS		297	0.430556	1.5686	0.0873786	0.14605	0.983	8323	tags=65%, list=43%, signal=112%
GOBP_MAST_CELL_ACTIVATION	GOBP_MAST_CELL_ACTIVATION		71	0.447656	1.56848	0.0495049	0.145958	0.983	5600	tags=45%, list=29%, signal=63%
GOBP_POSITIVE_REGULATION_OF_CHROMATIN_ORGANIZATION	GOBP_POSITIVE_REGULATION_OF_CHROMATIN_ORGANIZATION		17	0.635414	1.56818	0.0339321	0.146052	0.983	4478	tags=71%, list=23%, signal=92%
GOBP_BIOLOGICAL_PROCESS_INVOLVED_IN_INTERACTION_WITH_SYMBIONT	GOBP_BIOLOGICAL_PROCESS_INVOLVED_IN_INTERACTION_WITH_SYMBIONT		112	0.40057	1.56808	0.0116732	0.145944	0.983	7928	tags=54%, list=41%, signal=91%
GOBP_NEGATIVE_REGULATION_OF_T_CELL_PROLIFERATION	GOBP_NEGATIVE_REGULATION_OF_T_CELL_PROLIFERATION		69	0.433988	1.56798	0.0471513	0.145853	0.983	7818	tags=58%, list=40%, signal=96%
GOBP_INTRA_GOLGI_VESICLE_MEDIATED_TRANSPORT	GOBP_INTRA_GOLGI_VESICLE_MEDIATED_TRANSPORT		34	0.526234	1.56792	0.046	0.145725	0.983	7271	tags=76%, list=37%, signal=122%
GOBP_CELLULAR_RESPONSE_TO_STEROID_HORMONE_STIMULUS	GOBP_CELLULAR_RESPONSE_TO_STEROID_HORMONE_STIMULUS		207	0.381953	1.56755	0.0101215	0.145928	0.983	6970	tags=44%, list=36%, signal=68%
GOBP_POST_GOLGI_VESICLE_MEDIATED_TRANSPORT	GOBP_POST_GOLGI_VESICLE_MEDIATED_TRANSPORT		103	0.47009	1.56753	0.0419162	0.14577	0.983	7205	tags=67%, list=37%, signal=106%
GOBP_ACTIVATION_OF_CYSTEINE_TYPE_ENDOPEPTIDASE_ACTIVITY_INVOLVED_IN_APOPTOTIC_PROCESS	GOBP_ACTIVATION_OF_CYSTEINE_TYPE_ENDOPEPTIDASE_ACTIVITY_INVOLVED_IN_APOPTOTIC_PROCESS		79	0.399243	1.56746	0.0365854	0.145671	0.983	8435	tags=59%, list=43%, signal=104%
GOBP_NEGATIVE_REGULATION_OF_BINDING	GOBP_NEGATIVE_REGULATION_OF_BINDING		161	0.389673	1.56729	0.0119284	0.145643	0.983	8620	tags=58%, list=44%, signal=104%
GOBP_REGULATION_OF_FIBROBLAST_MIGRATION	GOBP_REGULATION_OF_FIBROBLAST_MIGRATION		39	0.485885	1.56719	0.0367347	0.145566	0.983	6767	tags=62%, list=35%, signal=94%
GOBP_ADHERENS_JUNCTION_ORGANIZATION	GOBP_ADHERENS_JUNCTION_ORGANIZATION		51	0.472284	1.56718	0.0703625	0.145419	0.983	6836	tags=53%, list=35%, signal=81%
GOBP_RNA_DESTABILIZATION	GOBP_RNA_DESTABILIZATION		100	0.480714	1.56712	0.0526316	0.145314	0.983	6252	tags=61%, list=32%, signal=89%
GOBP_REGULATION_OF_PROTEIN_K63_LINKED_UBIQUITINATION	GOBP_REGULATION_OF_PROTEIN_K63_LINKED_UBIQUITINATION		15	0.59662	1.56696	0.0215264	0.145293	0.983	5149	tags=67%, list=26%, signal=90%
GOBP_REGULATION_OF_JNK_CASCADE	GOBP_REGULATION_OF_JNK_CASCADE		141	0.399921	1.56683	0.0262097	0.145244	0.983	8025	tags=57%, list=41%, signal=96%
GOBP_INTRINSIC_APOPTOTIC_SIGNALING_PATHWAY_IN_RESPONSE_TO_ENDOPLASMIC_RETICULUM_STRESS	GOBP_INTRINSIC_APOPTOTIC_SIGNALING_PATHWAY_IN_RESPONSE_TO_ENDOPLASMIC_RETICULUM_STRESS		63	0.431683	1.56677	0.0367347	0.14512	0.983	8252	tags=60%, list=42%, signal=104%
GOBP_POSITIVE_REGULATION_OF_PROTEIN_SERINE_THREONINE_KINASE_ACTIVITY	GOBP_POSITIVE_REGULATION_OF_PROTEIN_SERINE_THREONINE_KINASE_ACTIVITY		221	0.373173	1.56672	0.00617284	0.144984	0.983	7414	tags=50%, list=38%, signal=79%
GOBP_POSITIVE_REGULATION_OF_INTRACELLULAR_PROTEIN_TRANSPORT	GOBP_POSITIVE_REGULATION_OF_INTRACELLULAR_PROTEIN_TRANSPORT		155	0.408478	1.56638	0.0436508	0.145164	0.983	7882	tags=59%, list=40%, signal=99%
GOBP_RIBONUCLEOPROTEIN_COMPLEX_SUBUNIT_ORGANIZATION	GOBP_RIBONUCLEOPROTEIN_COMPLEX_SUBUNIT_ORGANIZATION		205	0.4723	1.56632	0.0645161	0.14506	0.983	7628	tags=69%, list=39%, signal=113%
GOBP_AUTOPHAGOSOME_MATURATION	GOBP_AUTOPHAGOSOME_MATURATION		63	0.477314	1.56628	0.0470348	0.144927	0.983	6371	tags=57%, list=33%, signal=85%
GOBP_NEGATIVE_REGULATION_OF_RECEPTOR_MEDIATED_ENDOCYTOSIS	GOBP_NEGATIVE_REGULATION_OF_RECEPTOR_MEDIATED_ENDOCYTOSIS		32	0.464567	1.56612	0.0198807	0.144955	0.983	4319	tags=44%, list=22%, signal=56%
GOBP_ENDOCYTIC_RECYCLING	GOBP_ENDOCYTIC_RECYCLING		85	0.451581	1.56584	0.0376238	0.145056	0.983	5659	tags=53%, list=29%, signal=74%
GOBP_TUMOR_NECROSIS_FACTOR_SUPERFAMILY_CYTOKINE_PRODUCTION	GOBP_TUMOR_NECROSIS_FACTOR_SUPERFAMILY_CYTOKINE_PRODUCTION		168	0.411164	1.56559	0.0745098	0.145164	0.983	6726	tags=51%, list=34%, signal=77%
GOBP_VESICLE_TARGETING_TO_FROM_OR_WITHIN_GOLGI	GOBP_VESICLE_TARGETING_TO_FROM_OR_WITHIN_GOLGI		33	0.516883	1.56558	0.0380762	0.144995	0.983	7292	tags=70%, list=37%, signal=111%
GOBP_BASEMENT_MEMBRANE_ORGANIZATION	GOBP_BASEMENT_MEMBRANE_ORGANIZATION		36	0.491221	1.56523	0.0546875	0.145188	0.983	6452	tags=61%, list=33%, signal=91%
GOBP_POSITIVE_REGULATION_OF_CELL_DEVELOPMENT	GOBP_POSITIVE_REGULATION_OF_CELL_DEVELOPMENT		302	0.361556	1.56522	0.00621118	0.145026	0.983	8455	tags=54%, list=43%, signal=93%
GOBP_APOPTOTIC_PROCESS_INVOLVED_IN_MORPHOGENESIS	GOBP_APOPTOTIC_PROCESS_INVOLVED_IN_MORPHOGENESIS		27	0.486686	1.56509	0.0414079	0.144963	0.983	4294	tags=37%, list=22%, signal=47%
GOBP_MODULATION_BY_HOST_OF_SYMBIONT_PROCESS	GOBP_MODULATION_BY_HOST_OF_SYMBIONT_PROCESS		80	0.433231	1.56474	0.0306748	0.145153	0.983	7882	tags=64%, list=40%, signal=106%
GOBP_RESPONSE_TO_GROWTH_HORMONE	GOBP_RESPONSE_TO_GROWTH_HORMONE		37	0.438217	1.56376	0.0262626	0.145878	0.983	7599	tags=51%, list=39%, signal=84%
GOBP_POSITIVE_REGULATION_OF_CANONICAL_WNT_SIGNALING_PATHWAY	GOBP_POSITIVE_REGULATION_OF_CANONICAL_WNT_SIGNALING_PATHWAY		102	0.419458	1.56376	0.0329218	0.145705	0.983	8818	tags=68%, list=45%, signal=123%
GOBP_PROTEIN_EXPORT_FROM_NUCLEUS	GOBP_PROTEIN_EXPORT_FROM_NUCLEUS		59	0.466845	1.56375	0.027027	0.145537	0.983	6854	tags=63%, list=35%, signal=96%
GOBP_INTRINSIC_APOPTOTIC_SIGNALING_PATHWAY_IN_RESPONSE_TO_DNA_DAMAGE_BY_P53_CLASS_MEDIATOR	GOBP_INTRINSIC_APOPTOTIC_SIGNALING_PATHWAY_IN_RESPONSE_TO_DNA_DAMAGE_BY_P53_CLASS_MEDIATOR		44	0.472365	1.56367	0.0268041	0.145459	0.983	8115	tags=73%, list=42%, signal=124%
GOBP_NEGATIVE_REGULATION_OF_PROTEIN_MODIFICATION_BY_SMALL_PROTEIN_CONJUGATION_OR_REMOVAL	GOBP_NEGATIVE_REGULATION_OF_PROTEIN_MODIFICATION_BY_SMALL_PROTEIN_CONJUGATION_OR_REMOVAL		94	0.423153	1.56339	0.0300601	0.14556	0.983	5027	tags=45%, list=26%, signal=60%
GOBP_GLYCEROL_ETHER_METABOLIC_PROCESS	GOBP_GLYCEROL_ETHER_METABOLIC_PROCESS		20	0.473996	1.56332	0.0332031	0.145464	0.983	4599	tags=40%, list=24%, signal=52%
GOBP_NEGATIVE_REGULATION_OF_STEM_CELL_POPULATION_MAINTENANCE	GOBP_NEGATIVE_REGULATION_OF_STEM_CELL_POPULATION_MAINTENANCE		25	0.529036	1.56328	0.036961	0.145368	0.983	6219	tags=64%, list=32%, signal=94%
GOBP_REGULATION_OF_TOLL_LIKE_RECEPTOR_SIGNALING_PATHWAY	GOBP_REGULATION_OF_TOLL_LIKE_RECEPTOR_SIGNALING_PATHWAY		72	0.446622	1.56316	0.0578842	0.145289	0.983	8464	tags=68%, list=43%, signal=120%
GOBP_GLUCOSE_6_PHOSPHATE_METABOLIC_PROCESS	GOBP_GLUCOSE_6_PHOSPHATE_METABOLIC_PROCESS		27	0.518902	1.56313	0.0591837	0.145167	0.983	6376	tags=67%, list=33%, signal=99%
GOBP_ENDODERM_FORMATION	GOBP_ENDODERM_FORMATION		58	0.461981	1.56262	0.0477178	0.145536	0.983	4676	tags=47%, list=24%, signal=61%
GOBP_PROTEIN_TARGETING_TO_MEMBRANE	GOBP_PROTEIN_TARGETING_TO_MEMBRANE		123	0.414921	1.56248	0.0335968	0.145501	0.983	7645	tags=57%, list=39%, signal=93%
GOBP_REGULATION_OF_MYELINATION	GOBP_REGULATION_OF_MYELINATION		48	0.432528	1.56243	0.026749	0.145366	0.983	4608	tags=42%, list=24%, signal=54%
GOBP_PROTEIN_DNA_COMPLEX_DISASSEMBLY	GOBP_PROTEIN_DNA_COMPLEX_DISASSEMBLY		21	0.549993	1.56213	0.0493827	0.1455	0.983	6178	tags=67%, list=32%, signal=97%
GOBP_PROTEIN_DESTABILIZATION	GOBP_PROTEIN_DESTABILIZATION		48	0.46785	1.56199	0.0258449	0.14542	0.983	6312	tags=56%, list=32%, signal=83%
GOBP_POSITIVE_REGULATION_OF_MEMBRANE_POTENTIAL	GOBP_POSITIVE_REGULATION_OF_MEMBRANE_POTENTIAL		16	0.548059	1.56192	0.046371	0.145313	0.983	3841	tags=44%, list=20%, signal=54%
GOBP_RIBOSOMAL_SUBUNIT_EXPORT_FROM_NUCLEUS	GOBP_RIBOSOMAL_SUBUNIT_EXPORT_FROM_NUCLEUS		15	0.616656	1.56171	0.0516899	0.145363	0.983	2248	tags=53%, list=12%, signal=60%
GOBP_REGULATION_OF_PROTEIN_POLYMERIZATION	GOBP_REGULATION_OF_PROTEIN_POLYMERIZATION		199	0.378912	1.56143	0.0209205	0.145501	0.983	8363	tags=58%, list=43%, signal=100%
GOBP_NEGATIVE_REGULATION_OF_NEURON_APOPTOTIC_PROCESS	GOBP_NEGATIVE_REGULATION_OF_NEURON_APOPTOTIC_PROCESS		151	0.364693	1.56135	0.0128205	0.145416	0.983	7291	tags=43%, list=37%, signal=68%
GOBP_NEGATIVE_REGULATION_OF_DNA_BIOSYNTHETIC_PROCESS	GOBP_NEGATIVE_REGULATION_OF_DNA_BIOSYNTHETIC_PROCESS		38	0.488245	1.56112	0.0286885	0.145461	0.983	4920	tags=53%, list=25%, signal=70%
GOBP_MEMBRANE_PROTEIN_PROTEOLYSIS	GOBP_MEMBRANE_PROTEIN_PROTEOLYSIS		58	0.424654	1.56109	0.0449898	0.145318	0.983	5728	tags=45%, list=29%, signal=63%
GOBP_AXONAL_TRANSPORT	GOBP_AXONAL_TRANSPORT		65	0.4297	1.56105	0.0428016	0.145181	0.983	6133	tags=54%, list=31%, signal=78%
GOBP_POSITIVE_REGULATION_OF_RESPONSE_TO_ENDOPLASMIC_RETICULUM_STRESS	GOBP_POSITIVE_REGULATION_OF_RESPONSE_TO_ENDOPLASMIC_RETICULUM_STRESS		35	0.481765	1.56093	0.0302419	0.145112	0.983	3637	tags=46%, list=19%, signal=56%
GOBP_POSITIVE_REGULATION_OF_STRESS_FIBER_ASSEMBLY	GOBP_POSITIVE_REGULATION_OF_STRESS_FIBER_ASSEMBLY		52	0.443362	1.56055	0.0381526	0.145314	0.983	6966	tags=56%, list=36%, signal=86%
GOBP_POSITIVE_REGULATION_OF_B_CELL_PROLIFERATION	GOBP_POSITIVE_REGULATION_OF_B_CELL_PROLIFERATION		45	0.457727	1.56036	0.0604288	0.14533	0.983	6566	tags=53%, list=34%, signal=80%
GOBP_ANTIGEN_RECEPTOR_MEDIATED_SIGNALING_PATHWAY	GOBP_ANTIGEN_RECEPTOR_MEDIATED_SIGNALING_PATHWAY		172	0.444941	1.56005	0.08	0.145437	0.983	6669	tags=56%, list=34%, signal=85%
GOBP_POSITIVE_REGULATION_OF_PEPTIDYL_LYSINE_ACETYLATION	GOBP_POSITIVE_REGULATION_OF_PEPTIDYL_LYSINE_ACETYLATION		40	0.473009	1.5599	0.0426829	0.145406	0.983	6643	tags=60%, list=34%, signal=91%
GOBP_REGULATION_OF_TRANSLATIONAL_INITIATION	GOBP_REGULATION_OF_TRANSLATIONAL_INITIATION		82	0.454092	1.55984	0.0656371	0.145299	0.983	7656	tags=63%, list=39%, signal=104%
GOBP_REGULATION_OF_CELL_ADHESION_MEDIATED_BY_INTEGRIN	GOBP_REGULATION_OF_CELL_ADHESION_MEDIATED_BY_INTEGRIN		49	0.463732	1.5589	0.0625	0.146037	0.983	7629	tags=67%, list=39%, signal=110%
GOBP_POSITIVE_REGULATION_OF_ADAPTIVE_IMMUNE_RESPONSE	GOBP_POSITIVE_REGULATION_OF_ADAPTIVE_IMMUNE_RESPONSE		117	0.442869	1.5587	0.0803922	0.146081	0.983	8292	tags=70%, list=42%, signal=121%
GOBP_POSITIVE_REGULATION_OF_WNT_SIGNALING_PATHWAY	GOBP_POSITIVE_REGULATION_OF_WNT_SIGNALING_PATHWAY		138	0.407088	1.55828	0.0289855	0.146316	0.983	8818	tags=65%, list=45%, signal=118%
GOBP_DNA_SYNTHESIS_INVOLVED_IN_DNA_REPAIR	GOBP_DNA_SYNTHESIS_INVOLVED_IN_DNA_REPAIR		39	0.505186	1.5582	0.0445344	0.146237	0.983	6912	tags=67%, list=35%, signal=103%
GOBP_TRANSLATIONAL_INITIATION	GOBP_TRANSLATIONAL_INITIATION		122	0.459796	1.55807	0.0618763	0.146203	0.983	7656	tags=66%, list=39%, signal=107%
GOBP_POSITIVE_REGULATION_OF_BINDING	GOBP_POSITIVE_REGULATION_OF_BINDING		176	0.385863	1.55728	0.0217822	0.146877	0.983	8630	tags=59%, list=44%, signal=105%
GOBP_REGULATION_OF_RIG_I_SIGNALING_PATHWAY	GOBP_REGULATION_OF_RIG_I_SIGNALING_PATHWAY		20	0.558945	1.55696	0.0341365	0.147032	0.983	6115	tags=70%, list=31%, signal=102%
GOBP_POSITIVE_REGULATION_OF_PROTEIN_CATABOLIC_PROCESS	GOBP_POSITIVE_REGULATION_OF_PROTEIN_CATABOLIC_PROCESS		207	0.391687	1.55693	0.0306122	0.14689	0.983	9811	tags=71%, list=50%, signal=140%
GOBP_POSITIVE_REGULATION_OF_STRESS_ACTIVATED_PROTEIN_KINASE_SIGNALING_CASCADE	GOBP_POSITIVE_REGULATION_OF_STRESS_ACTIVATED_PROTEIN_KINASE_SIGNALING_CASCADE		129	0.391722	1.55688	0.0238095	0.146779	0.983	8224	tags=58%, list=42%, signal=100%
GOBP_POSITIVE_REGULATION_OF_HISTONE_MODIFICATION	GOBP_POSITIVE_REGULATION_OF_HISTONE_MODIFICATION		102	0.454288	1.55674	0.0443548	0.146754	0.983	6769	tags=60%, list=35%, signal=91%
GOBP_HISTONE_MONOUBIQUITINATION	GOBP_HISTONE_MONOUBIQUITINATION		35	0.541727	1.55657	0.0374016	0.146756	0.983	6879	tags=77%, list=35%, signal=119%
GOBP_SNRNA_METABOLIC_PROCESS	GOBP_SNRNA_METABOLIC_PROCESS		64	0.473311	1.55651	0.055666	0.146647	0.983	7918	tags=69%, list=41%, signal=115%
GOBP_LEUKOCYTE_PROLIFERATION	GOBP_LEUKOCYTE_PROLIFERATION		344	0.384526	1.55639	0.0698603	0.146582	0.983	8412	tags=56%, list=43%, signal=97%
GOBP_DOSAGE_COMPENSATION	GOBP_DOSAGE_COMPENSATION		28	0.569677	1.55625	0.0343434	0.146564	0.983	4518	tags=64%, list=23%, signal=84%
GOBP_POSITIVE_REGULATION_OF_ENDOCYTOSIS	GOBP_POSITIVE_REGULATION_OF_ENDOCYTOSIS		97	0.381761	1.55594	0.0180361	0.14668	0.983	5655	tags=41%, list=29%, signal=58%
GOBP_PYRIMIDINE_NUCLEOTIDE_METABOLIC_PROCESS	GOBP_PYRIMIDINE_NUCLEOTIDE_METABOLIC_PROCESS		50	0.454913	1.55593	0.0398406	0.146523	0.983	5683	tags=48%, list=29%, signal=68%
GOBP_MICROTUBULE_ORGANIZING_CENTER_ORGANIZATION	GOBP_MICROTUBULE_ORGANIZING_CENTER_ORGANIZATION		151	0.446415	1.5558	0.0510806	0.146461	0.983	6189	tags=56%, list=32%, signal=82%
GOBP_PROTEIN_K11_LINKED_UBIQUITINATION	GOBP_PROTEIN_K11_LINKED_UBIQUITINATION		30	0.522767	1.55549	0.03	0.146691	0.983	6130	tags=67%, list=31%, signal=97%
GOBP_CHROMOSOME_CONDENSATION	GOBP_CHROMOSOME_CONDENSATION		48	0.481182	1.55449	0.0456349	0.147488	0.983	6726	tags=54%, list=34%, signal=82%
GOBP_NEGATIVE_REGULATION_OF_APOPTOTIC_SIGNALING_PATHWAY	GOBP_NEGATIVE_REGULATION_OF_APOPTOTIC_SIGNALING_PATHWAY		227	0.370768	1.55439	0.0197239	0.147453	0.983	8280	tags=55%, list=42%, signal=95%
GOBP_REGULATION_OF_ACTIN_FILAMENT_ORGANIZATION	GOBP_REGULATION_OF_ACTIN_FILAMENT_ORGANIZATION		270	0.377638	1.55399	0.026971	0.147676	0.983	8752	tags=60%, list=45%, signal=107%
GOBP_NEGATIVE_REGULATION_OF_CYCLIN_DEPENDENT_PROTEIN_SERINE_THREONINE_KINASE_ACTIVITY	GOBP_NEGATIVE_REGULATION_OF_CYCLIN_DEPENDENT_PROTEIN_SERINE_THREONINE_KINASE_ACTIVITY		30	0.504322	1.55382	0.0383838	0.147684	0.983	6953	tags=70%, list=36%, signal=109%
GOBP_VESICLE_DOCKING	GOBP_VESICLE_DOCKING		66	0.428797	1.55377	0.0384615	0.147592	0.983	8995	tags=68%, list=46%, signal=126%
GOBP_MITOTIC_CELL_CYCLE_CHECKPOINT_SIGNALING	GOBP_MITOTIC_CELL_CYCLE_CHECKPOINT_SIGNALING		139	0.477036	1.55296	0.0614754	0.148212	0.983	7463	tags=68%, list=38%, signal=109%
GOBP_RHO_PROTEIN_SIGNAL_TRANSDUCTION	GOBP_RHO_PROTEIN_SIGNAL_TRANSDUCTION		140	0.41014	1.55281	0.0584551	0.148248	0.983	8049	tags=58%, list=41%, signal=98%
GOBP_EXIT_FROM_MITOSIS	GOBP_EXIT_FROM_MITOSIS		29	0.496256	1.55214	0.026	0.148692	0.983	6559	tags=59%, list=34%, signal=88%
GOBP_POSITIVE_REGULATION_BY_HOST_OF_VIRAL_PROCESS	GOBP_POSITIVE_REGULATION_BY_HOST_OF_VIRAL_PROCESS		20	0.537565	1.55203	0.0316832	0.148615	0.983	5662	tags=65%, list=29%, signal=91%
GOBP_LONG_CHAIN_FATTY_ACYL_COA_BIOSYNTHETIC_PROCESS	GOBP_LONG_CHAIN_FATTY_ACYL_COA_BIOSYNTHETIC_PROCESS		19	0.501377	1.55195	0.0558882	0.148519	0.983	7395	tags=58%, list=38%, signal=93%
GOBP_PRIMARY_MIRNA_PROCESSING	GOBP_PRIMARY_MIRNA_PROCESSING		16	0.610988	1.55178	0.0433884	0.14849	0.983	5333	tags=75%, list=27%, signal=103%
GOBP_FC_EPSILON_RECEPTOR_SIGNALING_PATHWAY	GOBP_FC_EPSILON_RECEPTOR_SIGNALING_PATHWAY		24	0.559346	1.5512	0.0393701	0.148989	0.984	4330	tags=54%, list=22%, signal=70%
GOBP_POSITIVE_REGULATION_OF_IMMUNE_EFFECTOR_PROCESS	GOBP_POSITIVE_REGULATION_OF_IMMUNE_EFFECTOR_PROCESS		257	0.397608	1.55104	0.0644531	0.148962	0.984	8293	tags=59%, list=42%, signal=101%
GOBP_NEGATIVE_REGULATION_OF_PROTEIN_BINDING	GOBP_NEGATIVE_REGULATION_OF_PROTEIN_BINDING		95	0.405914	1.55064	0.0225873	0.14917	0.984	8852	tags=62%, list=45%, signal=113%
GOBP_DNA_DAMAGE_RESPONSE_SIGNAL_TRANSDUCTION_BY_P53_CLASS_MEDIATOR	GOBP_DNA_DAMAGE_RESPONSE_SIGNAL_TRANSDUCTION_BY_P53_CLASS_MEDIATOR		74	0.427715	1.55061	0.0359281	0.149033	0.984	9811	tags=80%, list=50%, signal=160%
GOBP_CEREBRAL_CORTEX_CELL_MIGRATION	GOBP_CEREBRAL_CORTEX_CELL_MIGRATION		46	0.455797	1.55032	0.0506073	0.149181	0.984	4538	tags=46%, list=23%, signal=59%
GOBP_T_CELL_RECEPTOR_SIGNALING_PATHWAY	GOBP_T_CELL_RECEPTOR_SIGNALING_PATHWAY		130	0.447173	1.55026	0.0854871	0.149072	0.984	8006	tags=67%, list=41%, signal=113%
GOBP_RNA_PHOSPHODIESTER_BOND_HYDROLYSIS_EXONUCLEOLYTIC	GOBP_RNA_PHOSPHODIESTER_BOND_HYDROLYSIS_EXONUCLEOLYTIC		43	0.503076	1.55025	0.0343434	0.148928	0.984	7365	tags=72%, list=38%, signal=116%
GOBP_RESPONSE_TO_TOPOLOGICALLY_INCORRECT_PROTEIN	GOBP_RESPONSE_TO_TOPOLOGICALLY_INCORRECT_PROTEIN		160	0.416783	1.54997	0.0531496	0.149035	0.985	4181	tags=39%, list=21%, signal=49%
GOBP_VIRAL_PROTEIN_PROCESSING	GOBP_VIRAL_PROTEIN_PROCESSING		31	0.490167	1.54975	0.0393375	0.149098	0.985	6903	tags=68%, list=35%, signal=105%
GOBP_VACUOLE_ORGANIZATION	GOBP_VACUOLE_ORGANIZATION		208	0.414211	1.54944	0.0587045	0.149278	0.985	6877	tags=53%, list=35%, signal=81%
GOBP_CELLULAR_METAL_ION_HOMEOSTASIS	GOBP_CELLULAR_METAL_ION_HOMEOSTASIS		413	0.318198	1.54937	0.00200401	0.149187	0.985	10017	tags=55%, list=51%, signal=110%
GOBP_REGULATION_OF_LEUKOCYTE_MEDIATED_IMMUNITY	GOBP_REGULATION_OF_LEUKOCYTE_MEDIATED_IMMUNITY		240	0.406538	1.5493	0.0727969	0.149104	0.985	8451	tags=62%, list=43%, signal=108%
GOBP_RETROGRADE_AXONAL_TRANSPORT	GOBP_RETROGRADE_AXONAL_TRANSPORT		21	0.497749	1.54913	0.0486381	0.149116	0.985	6070	tags=52%, list=31%, signal=76%
GOBP_INTEGRIN_MEDIATED_SIGNALING_PATHWAY	GOBP_INTEGRIN_MEDIATED_SIGNALING_PATHWAY		114	0.425343	1.54886	0.0511247	0.14923	0.985	8760	tags=68%, list=45%, signal=122%
GOBP_INTRINSIC_APOPTOTIC_SIGNALING_PATHWAY_IN_RESPONSE_TO_OXIDATIVE_STRESS	GOBP_INTRINSIC_APOPTOTIC_SIGNALING_PATHWAY_IN_RESPONSE_TO_OXIDATIVE_STRESS		45	0.453181	1.54856	0.0513834	0.149354	0.985	5866	tags=51%, list=30%, signal=73%
GOBP_HISTONE_DEACETYLATION	GOBP_HISTONE_DEACETYLATION		100	0.462205	1.54854	0.0595238	0.149208	0.985	6897	tags=61%, list=35%, signal=94%
GOBP_POSITIVE_REGULATION_OF_RESPONSE_TO_EXTERNAL_STIMULUS	GOBP_POSITIVE_REGULATION_OF_RESPONSE_TO_EXTERNAL_STIMULUS		443	0.369992	1.54804	0.0488281	0.149546	0.985	8039	tags=52%, list=41%, signal=87%
GOBP_CELL_SUBSTRATE_ADHESION	GOBP_CELL_SUBSTRATE_ADHESION		362	0.379835	1.54799	0.060166	0.149447	0.985	9542	tags=65%, list=49%, signal=125%
GOBP_REGULATION_OF_PHAGOCYTOSIS	GOBP_REGULATION_OF_PHAGOCYTOSIS		100	0.411919	1.54759	0.0652591	0.149625	0.985	8025	tags=58%, list=41%, signal=98%
GOBP_REGULATION_OF_NEURON_PROJECTION_DEVELOPMENT	GOBP_REGULATION_OF_NEURON_PROJECTION_DEVELOPMENT		438	0.3496	1.54751	0.0182927	0.149525	0.985	8670	tags=52%, list=44%, signal=92%
GOBP_RESPONSE_TO_LIGHT_STIMULUS	GOBP_RESPONSE_TO_LIGHT_STIMULUS		316	0.353457	1.54736	0.00625	0.14948	0.985	6130	tags=41%, list=31%, signal=58%
GOBP_NEGATIVE_REGULATION_OF_MAP_KINASE_ACTIVITY	GOBP_NEGATIVE_REGULATION_OF_MAP_KINASE_ACTIVITY		58	0.422202	1.54703	0.028169	0.149661	0.985	7170	tags=50%, list=37%, signal=79%
GOBP_VESICLE_MEDIATED_TRANSPORT_TO_THE_PLASMA_MEMBRANE	GOBP_VESICLE_MEDIATED_TRANSPORT_TO_THE_PLASMA_MEMBRANE		148	0.429877	1.54643	0.0583501	0.1501	0.985	7214	tags=59%, list=37%, signal=93%
GOBP_POSITIVE_REGULATION_OF_INTERFERON_BETA_PRODUCTION	GOBP_POSITIVE_REGULATION_OF_INTERFERON_BETA_PRODUCTION		39	0.5191	1.54602	0.072	0.150341	0.985	7733	tags=79%, list=40%, signal=131%
GOBP_CELLULAR_RESPONSE_TO_EXTRACELLULAR_STIMULUS	GOBP_CELLULAR_RESPONSE_TO_EXTRACELLULAR_STIMULUS		257	0.365929	1.54599	0.0280561	0.150208	0.985	9800	tags=64%, list=50%, signal=126%
GOBP_REGULATION_OF_MAP_KINASE_ACTIVITY	GOBP_REGULATION_OF_MAP_KINASE_ACTIVITY		187	0.368877	1.54596	0.0121457	0.150084	0.985	7305	tags=48%, list=37%, signal=75%
GOBP_POLARIZED_EPITHELIAL_CELL_DIFFERENTIATION	GOBP_POLARIZED_EPITHELIAL_CELL_DIFFERENTIATION		26	0.493749	1.54544	0.037037	0.150478	0.985	3731	tags=38%, list=19%, signal=47%
GOBP_NEGATIVE_REGULATION_OF_SUPRAMOLECULAR_FIBER_ORGANIZATION	GOBP_NEGATIVE_REGULATION_OF_SUPRAMOLECULAR_FIBER_ORGANIZATION		160	0.373568	1.54518	0.024	0.150569	0.985	8651	tags=59%, list=44%, signal=105%
GOBP_REGULATION_OF_CALCIUM_MEDIATED_SIGNALING	GOBP_REGULATION_OF_CALCIUM_MEDIATED_SIGNALING		82	0.391374	1.54505	0.0286885	0.150511	0.985	7908	tags=54%, list=41%, signal=90%
GOBP_ERYTHROCYTE_HOMEOSTASIS	GOBP_ERYTHROCYTE_HOMEOSTASIS		135	0.391143	1.54484	0.022	0.150567	0.985	8352	tags=56%, list=43%, signal=96%
GOBP_PROTEIN_TRANSPORT_TO_VACUOLE_INVOLVED_IN_UBIQUITIN_DEPENDENT_PROTEIN_CATABOLIC_PROCESS_VIA_THE_MULTIVESICULAR_BODY_SORTING_PATHWAY	GOBP_PROTEIN_TRANSPORT_TO_VACUOLE_INVOLVED_IN_UBIQUITIN_DEPENDENT_PROTEIN_CATABOLIC_PROCESS_VIA_THE_MULTIVESICULAR_BODY_SORTING_PATHWAY		15	0.592751	1.54454	0.0508806	0.150706	0.985	5398	tags=73%, list=28%, signal=101%
GOBP_T_CELL_HOMEOSTASIS	GOBP_T_CELL_HOMEOSTASIS		42	0.450293	1.54454	0.0682261	0.150548	0.985	8488	tags=69%, list=43%, signal=122%
GOBP_POSITIVE_REGULATION_OF_NERVOUS_SYSTEM_DEVELOPMENT	GOBP_POSITIVE_REGULATION_OF_NERVOUS_SYSTEM_DEVELOPMENT		273	0.353967	1.5444	0.0226804	0.150525	0.985	6942	tags=43%, list=36%, signal=66%
GOBP_LIPID_PHOSPHORYLATION	GOBP_LIPID_PHOSPHORYLATION		16	0.552304	1.54409	0.0396825	0.150686	0.985	7312	tags=69%, list=37%, signal=110%
GOBP_NEGATIVE_REGULATION_OF_CELL_PROJECTION_ORGANIZATION	GOBP_NEGATIVE_REGULATION_OF_CELL_PROJECTION_ORGANIZATION		188	0.36297	1.54405	0.0121457	0.150568	0.985	8215	tags=51%, list=42%, signal=86%
GOBP_ENDOPLASMIC_RETICULUM_UNFOLDED_PROTEIN_RESPONSE	GOBP_ENDOPLASMIC_RETICULUM_UNFOLDED_PROTEIN_RESPONSE		76	0.443944	1.54389	0.0477137	0.150539	0.985	4016	tags=42%, list=21%, signal=53%
GOBP_POSITIVE_REGULATION_OF_NIK_NF_KAPPAB_SIGNALING	GOBP_POSITIVE_REGULATION_OF_NIK_NF_KAPPAB_SIGNALING		65	0.432855	1.54382	0.0480962	0.150468	0.985	8676	tags=66%, list=44%, signal=119%
GOBP_NEGATIVE_REGULATION_OF_MICROTUBULE_POLYMERIZATION_OR_DEPOLYMERIZATION	GOBP_NEGATIVE_REGULATION_OF_MICROTUBULE_POLYMERIZATION_OR_DEPOLYMERIZATION		40	0.476169	1.54374	0.0467091	0.150404	0.985	8349	tags=75%, list=43%, signal=131%
GOBP_REGULATION_OF_GTPASE_ACTIVITY	GOBP_REGULATION_OF_GTPASE_ACTIVITY		370	0.368463	1.54326	0.0441767	0.150688	0.985	9390	tags=61%, list=48%, signal=115%
GOBP_ARF_PROTEIN_SIGNAL_TRANSDUCTION	GOBP_ARF_PROTEIN_SIGNAL_TRANSDUCTION		22	0.51082	1.54306	0.0547945	0.150692	0.985	7598	tags=77%, list=39%, signal=126%
GOBP_NEURON_PROJECTION_EXTENSION	GOBP_NEURON_PROJECTION_EXTENSION		171	0.367047	1.54292	0.0367347	0.150683	0.985	7375	tags=44%, list=38%, signal=71%
GOBP_REGULATION_OF_ANOIKIS	GOBP_REGULATION_OF_ANOIKIS		25	0.488794	1.54275	0.0502008	0.15069	0.985	7800	tags=68%, list=40%, signal=113%
GOBP_NEGATIVE_REGULATION_OF_MAPK_CASCADE	GOBP_NEGATIVE_REGULATION_OF_MAPK_CASCADE		165	0.372965	1.54211	0.016129	0.151142	0.985	8025	tags=50%, list=41%, signal=84%
GOBP_REGULATION_OF_NCRNA_TRANSCRIPTION	GOBP_REGULATION_OF_NCRNA_TRANSCRIPTION		23	0.563391	1.5421	0.0472279	0.150989	0.985	6849	tags=78%, list=35%, signal=120%
GOBP_REGULATION_OF_ACTOMYOSIN_STRUCTURE_ORGANIZATION	GOBP_REGULATION_OF_ACTOMYOSIN_STRUCTURE_ORGANIZATION		98	0.409174	1.54199	0.0403226	0.150944	0.985	9035	tags=64%, list=46%, signal=119%
GOBP_PRODUCTION_OF_MOLECULAR_MEDIATOR_INVOLVED_IN_INFLAMMATORY_RESPONSE	GOBP_PRODUCTION_OF_MOLECULAR_MEDIATOR_INVOLVED_IN_INFLAMMATORY_RESPONSE		82	0.422541	1.54139	0.0593047	0.151399	0.985	6023	tags=48%, list=31%, signal=68%
GOBP_VESICLE_CYTOSKELETAL_TRAFFICKING	GOBP_VESICLE_CYTOSKELETAL_TRAFFICKING		71	0.43069	1.54133	0.0361446	0.151295	0.985	9348	tags=73%, list=48%, signal=140%
GOBP_REGULATION_OF_CALCIUM_ION_TRANSPORT	GOBP_REGULATION_OF_CALCIUM_ION_TRANSPORT		257	0.327746	1.54112	0.0121951	0.151349	0.985	8802	tags=48%, list=45%, signal=87%
GOBP_CALCIUM_MEDIATED_SIGNALING	GOBP_CALCIUM_MEDIATED_SIGNALING		206	0.35224	1.54081	0.03	0.151501	0.986	9341	tags=57%, list=48%, signal=109%
GOBP_POSITIVE_REGULATION_OF_CYTOPLASMIC_TRANSLATION	GOBP_POSITIVE_REGULATION_OF_CYTOPLASMIC_TRANSLATION		15	0.602312	1.54024	0.046748	0.151919	0.986	6931	tags=80%, list=36%, signal=124%
GOBP_POSITIVE_REGULATION_OF_CALCIUM_ION_TRANSPORT	GOBP_POSITIVE_REGULATION_OF_CALCIUM_ION_TRANSPORT		128	0.348353	1.54023	0.0147992	0.151778	0.986	8802	tags=50%, list=45%, signal=90%
GOBP_PROTEIN_DEMETHYLATION	GOBP_PROTEIN_DEMETHYLATION		32	0.518008	1.54015	0.0612648	0.151707	0.986	7479	tags=75%, list=38%, signal=121%
GOBP_POSITIVE_REGULATION_OF_CELL_CELL_ADHESION	GOBP_POSITIVE_REGULATION_OF_CELL_CELL_ADHESION		317	0.399381	1.54014	0.0813008	0.151556	0.986	8488	tags=63%, list=43%, signal=110%
GOBP_NEGATIVE_REGULATION_OF_CYTOSKELETON_ORGANIZATION	GOBP_NEGATIVE_REGULATION_OF_CYTOSKELETON_ORGANIZATION		158	0.384337	1.54014	0.038	0.151401	0.986	8651	tags=61%, list=44%, signal=108%
GOBP_ACTIN_FILAMENT_BUNDLE_ORGANIZATION	GOBP_ACTIN_FILAMENT_BUNDLE_ORGANIZATION		161	0.392031	1.53968	0.039666	0.151656	0.986	7054	tags=51%, list=36%, signal=79%
GOBP_CELLULAR_CARBOHYDRATE_METABOLIC_PROCESS	GOBP_CELLULAR_CARBOHYDRATE_METABOLIC_PROCESS		288	0.343919	1.53923	0.00795229	0.151964	0.986	6905	tags=42%, list=35%, signal=65%
GOBP_REGULATION_OF_MUSCLE_HYPERTROPHY	GOBP_REGULATION_OF_MUSCLE_HYPERTROPHY		57	0.424079	1.53892	0.037422	0.152112	0.986	4573	tags=37%, list=23%, signal=48%
GOBP_POSITIVE_REGULATION_OF_INTERLEUKIN_1_PRODUCTION	GOBP_POSITIVE_REGULATION_OF_INTERLEUKIN_1_PRODUCTION		71	0.453674	1.53889	0.0654762	0.151979	0.986	6836	tags=55%, list=35%, signal=84%
GOBP_REGULATION_OF_AMYLOID_PRECURSOR_PROTEIN_CATABOLIC_PROCESS	GOBP_REGULATION_OF_AMYLOID_PRECURSOR_PROTEIN_CATABOLIC_PROCESS		42	0.423159	1.53857	0.0243902	0.152141	0.987	8464	tags=62%, list=43%, signal=109%
GOBP_REGULATION_OF_ACTIN_FILAMENT_LENGTH	GOBP_REGULATION_OF_ACTIN_FILAMENT_LENGTH		160	0.374931	1.53855	0.0284553	0.152014	0.987	6773	tags=48%, list=35%, signal=72%
GOBP_NEGATIVE_REGULATION_OF_INTERLEUKIN_12_PRODUCTION	GOBP_NEGATIVE_REGULATION_OF_INTERLEUKIN_12_PRODUCTION		18	0.616893	1.53853	0.0890688	0.151866	0.987	7333	tags=94%, list=38%, signal=151%
GOBP_PIGMENT_GRANULE_ORGANIZATION	GOBP_PIGMENT_GRANULE_ORGANIZATION		40	0.475304	1.53805	0.0509165	0.152179	0.987	6873	tags=58%, list=35%, signal=89%
GOBP_REGULATION_OF_DNA_TEMPLATED_TRANSCRIPTION_IN_RESPONSE_TO_STRESS	GOBP_REGULATION_OF_DNA_TEMPLATED_TRANSCRIPTION_IN_RESPONSE_TO_STRESS		45	0.475509	1.53776	0.0336134	0.152297	0.987	4504	tags=47%, list=23%, signal=61%
GOBP_NEGATIVE_REGULATION_OF_CALCIUM_MEDIATED_SIGNALING	GOBP_NEGATIVE_REGULATION_OF_CALCIUM_MEDIATED_SIGNALING		20	0.498784	1.53697	0.0490798	0.152956	0.988	7790	tags=70%, list=40%, signal=116%
GOBP_NEGATIVE_REGULATION_OF_DNA_TEMPLATED_DNA_REPLICATION	GOBP_NEGATIVE_REGULATION_OF_DNA_TEMPLATED_DNA_REPLICATION		15	0.632449	1.53681	0.0502008	0.152976	0.988	5964	tags=87%, list=31%, signal=125%
GOBP_CYTOPLASMIC_SEQUESTERING_OF_PROTEIN	GOBP_CYTOPLASMIC_SEQUESTERING_OF_PROTEIN		22	0.528186	1.53653	0.0493097	0.153067	0.988	8489	tags=86%, list=43%, signal=153%
GOBP_DE_NOVO_PROTEIN_FOLDING	GOBP_DE_NOVO_PROTEIN_FOLDING		40	0.48646	1.53647	0.0552147	0.152973	0.988	2905	tags=40%, list=15%, signal=47%
GOBP_CLATHRIN_DEPENDENT_ENDOCYTOSIS	GOBP_CLATHRIN_DEPENDENT_ENDOCYTOSIS		48	0.469825	1.53643	0.0556701	0.152846	0.988	8478	tags=75%, list=43%, signal=132%
GOBP_IMP_METABOLIC_PROCESS	GOBP_IMP_METABOLIC_PROCESS		18	0.511736	1.536	0.0627451	0.153104	0.989	3509	tags=44%, list=18%, signal=54%
GOBP_T_CELL_PROLIFERATION	GOBP_T_CELL_PROLIFERATION		210	0.407812	1.53587	0.0801603	0.153062	0.989	8412	tags=63%, list=43%, signal=109%
GOBP_VESICLE_TARGETING_ROUGH_ER_TO_CIS_GOLGI	GOBP_VESICLE_TARGETING_ROUGH_ER_TO_CIS_GOLGI		26	0.520363	1.53575	0.0489796	0.15303	0.989	7292	tags=69%, list=37%, signal=110%
GOBP_IMMUNOGLOBULIN_PRODUCTION	GOBP_IMMUNOGLOBULIN_PRODUCTION		121	0.421071	1.5357	0.0849421	0.152938	0.989	8253	tags=66%, list=42%, signal=114%
GOBP_POSITIVE_REGULATION_OF_TRANSCRIPTION_FROM_RNA_POLYMERASE_II_PROMOTER_IN_RESPONSE_TO_STRESS	GOBP_POSITIVE_REGULATION_OF_TRANSCRIPTION_FROM_RNA_POLYMERASE_II_PROMOTER_IN_RESPONSE_TO_STRESS		19	0.531756	1.53516	0.0594262	0.153296	0.989	4347	tags=53%, list=22%, signal=68%
GOBP_POSITIVE_REGULATION_OF_EXTRINSIC_APOPTOTIC_SIGNALING_PATHWAY	GOBP_POSITIVE_REGULATION_OF_EXTRINSIC_APOPTOTIC_SIGNALING_PATHWAY		49	0.440918	1.53483	0.0523139	0.1534	0.989	8070	tags=63%, list=41%, signal=108%
GOBP_PHOSPHATIDYLINOSITOL_BIOSYNTHETIC_PROCESS	GOBP_PHOSPHATIDYLINOSITOL_BIOSYNTHETIC_PROCESS		130	0.416513	1.53461	0.0516899	0.153453	0.989	6705	tags=54%, list=34%, signal=81%
GOBP_POSITIVE_REGULATION_OF_SUPRAMOLECULAR_FIBER_ORGANIZATION	GOBP_POSITIVE_REGULATION_OF_SUPRAMOLECULAR_FIBER_ORGANIZATION		175	0.384444	1.53399	0.0388548	0.153919	0.989	6966	tags=49%, list=36%, signal=75%
GOBP_LEUKOCYTE_MEDIATED_IMMUNITY	GOBP_LEUKOCYTE_MEDIATED_IMMUNITY		388	0.400132	1.53374	0.0933333	0.154018	0.989	8323	tags=59%, list=43%, signal=101%
GOBP_NEGATIVE_REGULATION_OF_DEFENSE_RESPONSE_TO_VIRUS	GOBP_NEGATIVE_REGULATION_OF_DEFENSE_RESPONSE_TO_VIRUS		26	0.524714	1.53365	0.0401606	0.153913	0.989	6065	tags=69%, list=31%, signal=100%
GOBP_SYNAPTIC_VESICLE_LOCALIZATION	GOBP_SYNAPTIC_VESICLE_LOCALIZATION		52	0.423477	1.5326	0.034413	0.154853	0.991	9815	tags=73%, list=50%, signal=147%
GOBP_RRNA_METHYLATION	GOBP_RRNA_METHYLATION		23	0.543938	1.53246	0.0438247	0.154852	0.991	7711	tags=83%, list=40%, signal=136%
GOBP_RNA_CAPPING	GOBP_RNA_CAPPING		20	0.580639	1.53245	0.0414201	0.154697	0.991	6068	tags=80%, list=31%, signal=116%
GOBP_MITOTIC_CHROMOSOME_CONDENSATION	GOBP_MITOTIC_CHROMOSOME_CONDENSATION		19	0.621601	1.53236	0.0690335	0.15463	0.991	6726	tags=84%, list=34%, signal=128%
GOBP_POSITIVE_REGULATION_OF_DNA_TEMPLATED_TRANSCRIPTION_INITIATION	GOBP_POSITIVE_REGULATION_OF_DNA_TEMPLATED_TRANSCRIPTION_INITIATION		65	0.488024	1.53218	0.0536779	0.154634	0.991	6292	tags=65%, list=32%, signal=95%
GOBP_CELLULAR_RESPONSE_TO_PROSTAGLANDIN_STIMULUS	GOBP_CELLULAR_RESPONSE_TO_PROSTAGLANDIN_STIMULUS		20	0.506236	1.5318	0.04	0.154865	0.992	5345	tags=50%, list=27%, signal=69%
GOBP_NEGATIVE_REGULATION_OF_PROTEIN_LOCALIZATION_TO_CELL_PERIPHERY	GOBP_NEGATIVE_REGULATION_OF_PROTEIN_LOCALIZATION_TO_CELL_PERIPHERY		26	0.49338	1.53158	0.0386847	0.154886	0.992	8528	tags=81%, list=44%, signal=143%
GOBP_STEM_CELL_DIVISION	GOBP_STEM_CELL_DIVISION		30	0.483458	1.53142	0.0524194	0.154902	0.992	7269	tags=63%, list=37%, signal=101%
GOBP_REGULATION_OF_B_CELL_MEDIATED_IMMUNITY	GOBP_REGULATION_OF_B_CELL_MEDIATED_IMMUNITY		64	0.433415	1.53138	0.0528376	0.154785	0.992	8253	tags=69%, list=42%, signal=119%
GOBP_LIPOPROTEIN_BIOSYNTHETIC_PROCESS	GOBP_LIPOPROTEIN_BIOSYNTHETIC_PROCESS		100	0.405206	1.53134	0.0313112	0.154674	0.992	7541	tags=54%, list=39%, signal=88%
GOBP_POSITIVE_REGULATION_OF_CELL_CYCLE_CHECKPOINT	GOBP_POSITIVE_REGULATION_OF_CELL_CYCLE_CHECKPOINT		19	0.610194	1.53093	0.0712871	0.154912	0.992	5157	tags=79%, list=26%, signal=107%
GOBP_MYELOID_LEUKOCYTE_CYTOKINE_PRODUCTION	GOBP_MYELOID_LEUKOCYTE_CYTOKINE_PRODUCTION		51	0.442599	1.53064	0.0510806	0.155064	0.992	5660	tags=51%, list=29%, signal=72%
GOBP_POSITIVE_REGULATION_OF_AXONOGENESIS	GOBP_POSITIVE_REGULATION_OF_AXONOGENESIS		78	0.410583	1.53056	0.0388548	0.154959	0.992	4659	tags=41%, list=24%, signal=54%
GOBP_HISTONE_H3_ACETYLATION	GOBP_HISTONE_H3_ACETYLATION		81	0.475687	1.53041	0.0536779	0.154942	0.992	8346	tags=77%, list=43%, signal=133%
GOBP_POSITIVE_REGULATION_OF_PROTEIN_DEPHOSPHORYLATION	GOBP_POSITIVE_REGULATION_OF_PROTEIN_DEPHOSPHORYLATION		49	0.444858	1.5299	0.0566802	0.155256	0.992	7305	tags=61%, list=37%, signal=98%
GOBP_SCF_DEPENDENT_PROTEASOMAL_UBIQUITIN_DEPENDENT_PROTEIN_CATABOLIC_PROCESS	GOBP_SCF_DEPENDENT_PROTEASOMAL_UBIQUITIN_DEPENDENT_PROTEIN_CATABOLIC_PROCESS		48	0.449629	1.52939	0.0489796	0.155605	0.992	7094	tags=58%, list=36%, signal=91%
GOBP_REGULATION_OF_NERVOUS_SYSTEM_DEVELOPMENT	GOBP_REGULATION_OF_NERVOUS_SYSTEM_DEVELOPMENT		446	0.338802	1.5281	0.0266393	0.156825	0.992	8349	tags=49%, list=43%, signal=84%
GOBP_REGULATION_OF_RECEPTOR_INTERNALIZATION	GOBP_REGULATION_OF_RECEPTOR_INTERNALIZATION		59	0.383909	1.52763	0.0120724	0.157164	0.992	7642	tags=47%, list=39%, signal=78%
GOBP_PYRIMIDINE_RIBONUCLEOTIDE_METABOLIC_PROCESS	GOBP_PYRIMIDINE_RIBONUCLEOTIDE_METABOLIC_PROCESS		30	0.45777	1.52734	0.0375494	0.157333	0.992	3746	tags=37%, list=19%, signal=45%
GOBP_NEGATIVE_REGULATION_OF_PHOSPHORYLATION	GOBP_NEGATIVE_REGULATION_OF_PHOSPHORYLATION		360	0.35802	1.52707	0.0262097	0.157449	0.992	8299	tags=53%, list=43%, signal=91%
GOBP_MITOCHONDRION_MORPHOGENESIS	GOBP_MITOCHONDRION_MORPHOGENESIS		20	0.519034	1.52705	0.0376984	0.157309	0.992	6829	tags=65%, list=35%, signal=100%
GOBP_REGULATION_OF_TOR_SIGNALING	GOBP_REGULATION_OF_TOR_SIGNALING		103	0.41653	1.52686	0.0493097	0.157337	0.992	10014	tags=78%, list=51%, signal=159%
GOBP_REGULATION_OF_OXIDATIVE_STRESS_INDUCED_INTRINSIC_APOPTOTIC_SIGNALING_PATHWAY	GOBP_REGULATION_OF_OXIDATIVE_STRESS_INDUCED_INTRINSIC_APOPTOTIC_SIGNALING_PATHWAY		29	0.475897	1.52683	0.0714286	0.157215	0.992	5096	tags=48%, list=26%, signal=65%
GOBP_NEGATIVE_REGULATION_OF_LEUKOCYTE_PROLIFERATION	GOBP_NEGATIVE_REGULATION_OF_LEUKOCYTE_PROLIFERATION		94	0.421279	1.52641	0.0736434	0.157428	0.992	7818	tags=57%, list=40%, signal=95%
GOBP_INTERFERON_GAMMA_MEDIATED_SIGNALING_PATHWAY	GOBP_INTERFERON_GAMMA_MEDIATED_SIGNALING_PATHWAY		26	0.549101	1.5263	0.0643275	0.157407	0.992	5618	tags=62%, list=29%, signal=86%
GOBP_MOTOR_NEURON_APOPTOTIC_PROCESS	GOBP_MOTOR_NEURON_APOPTOTIC_PROCESS		21	0.524103	1.52598	0.0452675	0.157573	0.992	5859	tags=57%, list=30%, signal=82%
GOBP_MITOCHONDRIAL_DNA_METABOLIC_PROCESS	GOBP_MITOCHONDRIAL_DNA_METABOLIC_PROCESS		24	0.526644	1.52593	0.0750988	0.157463	0.992	6679	tags=67%, list=34%, signal=101%
GOBP_REGULATION_OF_HEMATOPOIETIC_STEM_CELL_DIFFERENTIATION	GOBP_REGULATION_OF_HEMATOPOIETIC_STEM_CELL_DIFFERENTIATION		17	0.567823	1.52566	0.0445344	0.157594	0.992	3751	tags=53%, list=19%, signal=65%
GOBP_REGULATION_OF_POSTSYNAPSE_ORGANIZATION	GOBP_REGULATION_OF_POSTSYNAPSE_ORGANIZATION		85	0.385536	1.52556	0.027833	0.157533	0.992	5739	tags=41%, list=29%, signal=58%
GOBP_ANDROGEN_RECEPTOR_SIGNALING_PATHWAY	GOBP_ANDROGEN_RECEPTOR_SIGNALING_PATHWAY		46	0.466918	1.52526	0.0529532	0.15765	0.992	7348	tags=59%, list=38%, signal=94%
GOBP_NEUTROPHIL_HOMEOSTASIS	GOBP_NEUTROPHIL_HOMEOSTASIS		20	0.533213	1.52489	0.0529532	0.15791	0.992	6485	tags=65%, list=33%, signal=97%
GOBP_REGULATION_OF_WNT_SIGNALING_PATHWAY	GOBP_REGULATION_OF_WNT_SIGNALING_PATHWAY		321	0.367249	1.5246	0.0408163	0.15803	0.992	8944	tags=59%, list=46%, signal=107%
GOBP_NUCLEAR_BODY_ORGANIZATION	GOBP_NUCLEAR_BODY_ORGANIZATION		16	0.558248	1.52459	0.0499002	0.157903	0.992	7446	tags=69%, list=38%, signal=111%
GOBP_NEGATIVE_REGULATION_OF_INTERLEUKIN_8_PRODUCTION	GOBP_NEGATIVE_REGULATION_OF_INTERLEUKIN_8_PRODUCTION		18	0.529485	1.52453	0.0603622	0.157813	0.992	5095	tags=61%, list=26%, signal=83%
GOBP_REGULATION_OF_NEUROGENESIS	GOBP_REGULATION_OF_NEUROGENESIS		368	0.34589	1.5243	0.022869	0.15788	0.992	8349	tags=50%, list=43%, signal=86%
GOBP_REGULATION_OF_CILIUM_ASSEMBLY	GOBP_REGULATION_OF_CILIUM_ASSEMBLY		89	0.445712	1.5242	0.0383065	0.157824	0.992	7307	tags=58%, list=37%, signal=93%
GOBP_NEGATIVE_REGULATION_OF_PROTEIN_TYROSINE_KINASE_ACTIVITY	GOBP_NEGATIVE_REGULATION_OF_PROTEIN_TYROSINE_KINASE_ACTIVITY		31	0.468323	1.5229	0.0481928	0.158974	0.992	4839	tags=48%, list=25%, signal=64%
GOBP_REGULATION_OF_TOLL_LIKE_RECEPTOR_4_SIGNALING_PATHWAY	GOBP_REGULATION_OF_TOLL_LIKE_RECEPTOR_4_SIGNALING_PATHWAY		25	0.500525	1.52237	0.0647773	0.159351	0.992	8275	tags=68%, list=42%, signal=118%
GOBP_PROTEIN_LOCALIZATION_TO_GOLGI_APPARATUS	GOBP_PROTEIN_LOCALIZATION_TO_GOLGI_APPARATUS		30	0.500008	1.5223	0.0316206	0.159266	0.992	7099	tags=70%, list=36%, signal=110%
GOBP_LYMPHOCYTE_HOMEOSTASIS	GOBP_LYMPHOCYTE_HOMEOSTASIS		68	0.433933	1.52197	0.0643275	0.159463	0.992	7621	tags=62%, list=39%, signal=101%
GOBP_MEMBRANE_LIPID_BIOSYNTHETIC_PROCESS	GOBP_MEMBRANE_LIPID_BIOSYNTHETIC_PROCESS		148	0.366013	1.5219	0.0282828	0.159371	0.992	6865	tags=43%, list=35%, signal=65%
GOBP_INTRACELLULAR_ESTROGEN_RECEPTOR_SIGNALING_PATHWAY	GOBP_INTRACELLULAR_ESTROGEN_RECEPTOR_SIGNALING_PATHWAY		53	0.45074	1.52143	0.0427699	0.159711	0.992	6424	tags=53%, list=33%, signal=79%
GOBP_CELLULAR_RESPONSE_TO_INTERFERON_BETA	GOBP_CELLULAR_RESPONSE_TO_INTERFERON_BETA		22	0.51784	1.52138	0.0633663	0.159609	0.992	2744	tags=41%, list=14%, signal=48%
GOBP_HISTONE_H2A_MONOUBIQUITINATION	GOBP_HISTONE_H2A_MONOUBIQUITINATION		23	0.542099	1.52106	0.055336	0.159772	0.992	6879	tags=78%, list=35%, signal=121%
GOBP_CELL_CELL_SIGNALING_BY_WNT	GOBP_CELL_CELL_SIGNALING_BY_WNT		441	0.367166	1.52103	0.0475207	0.159645	0.992	8959	tags=59%, list=46%, signal=107%
GOBP_REGULATION_OF_SPINDLE_ASSEMBLY	GOBP_REGULATION_OF_SPINDLE_ASSEMBLY		33	0.501464	1.52087	0.0464646	0.159651	0.992	5379	tags=55%, list=28%, signal=75%
GOBP_MITOTIC_DNA_INTEGRITY_CHECKPOINT_SIGNALING	GOBP_MITOTIC_DNA_INTEGRITY_CHECKPOINT_SIGNALING		84	0.456305	1.52058	0.0688259	0.159802	0.992	7463	tags=64%, list=38%, signal=104%
GOBP_RESPONSE_TO_OXIDATIVE_STRESS	GOBP_RESPONSE_TO_OXIDATIVE_STRESS		420	0.336643	1.52047	0.0159363	0.159761	0.992	7432	tags=44%, list=38%, signal=70%
GOBP_NEGATIVE_REGULATION_OF_RECEPTOR_SIGNALING_PATHWAY_VIA_JAK_STAT	GOBP_NEGATIVE_REGULATION_OF_RECEPTOR_SIGNALING_PATHWAY_VIA_JAK_STAT		22	0.497802	1.52025	0.0327198	0.159835	0.992	8189	tags=73%, list=42%, signal=125%
GOBP_POSITIVE_REGULATION_OF_CYSTEINE_TYPE_ENDOPEPTIDASE_ACTIVITY	GOBP_POSITIVE_REGULATION_OF_CYSTEINE_TYPE_ENDOPEPTIDASE_ACTIVITY		141	0.366999	1.51946	0.0283401	0.160474	0.993	9864	tags=67%, list=51%, signal=135%
GOBP_REGULATION_OF_CELL_FATE_COMMITMENT	GOBP_REGULATION_OF_CELL_FATE_COMMITMENT		38	0.437669	1.51908	0.0319361	0.160743	0.993	3305	tags=32%, list=17%, signal=38%
GOBP_HISTONE_H3_K9_MODIFICATION	GOBP_HISTONE_H3_K9_MODIFICATION		50	0.476616	1.51899	0.04	0.160671	0.993	6769	tags=64%, list=35%, signal=98%
GOBP_PYRIMIDINE_NUCLEOBASE_METABOLIC_PROCESS	GOBP_PYRIMIDINE_NUCLEOBASE_METABOLIC_PROCESS		20	0.509968	1.51898	0.0479846	0.16052	0.993	3316	tags=40%, list=17%, signal=48%
GOBP_SNRNA_PROCESSING	GOBP_SNRNA_PROCESSING		35	0.484908	1.51868	0.0618956	0.160652	0.993	5528	tags=49%, list=28%, signal=68%
GOBP_ADAPTIVE_IMMUNE_RESPONSE	GOBP_ADAPTIVE_IMMUNE_RESPONSE		446	0.411644	1.51853	0.109405	0.160644	0.993	8323	tags=61%, list=43%, signal=104%
GOBP_REGULATION_OF_CELLULAR_RESPONSE_TO_TRANSFORMING_GROWTH_FACTOR_BETA_STIMULUS	GOBP_REGULATION_OF_CELLULAR_RESPONSE_TO_TRANSFORMING_GROWTH_FACTOR_BETA_STIMULUS		141	0.402427	1.51837	0.0633947	0.160661	0.993	8020	tags=59%, list=41%, signal=99%
GOBP_P_BODY_ASSEMBLY	GOBP_P_BODY_ASSEMBLY		21	0.569846	1.51811	0.0526316	0.160776	0.993	7536	tags=90%, list=39%, signal=147%
GOBP_NEUROMUSCULAR_PROCESS_CONTROLLING_POSTURE	GOBP_NEUROMUSCULAR_PROCESS_CONTROLLING_POSTURE		18	0.49061	1.5178	0.0408998	0.160925	0.993	6859	tags=50%, list=35%, signal=77%
GOBP_REGULATION_OF_LEUKOCYTE_PROLIFERATION	GOBP_REGULATION_OF_LEUKOCYTE_PROLIFERATION		264	0.393301	1.51762	0.0994036	0.160939	0.993	8412	tags=59%, list=43%, signal=102%
GOBP_BLASTOCYST_FORMATION	GOBP_BLASTOCYST_FORMATION		45	0.454017	1.51746	0.0486815	0.16095	0.993	6798	tags=58%, list=35%, signal=88%
GOBP_PHOSPHOLIPID_BIOSYNTHETIC_PROCESS	GOBP_PHOSPHOLIPID_BIOSYNTHETIC_PROCESS		252	0.381304	1.51732	0.0281125	0.16095	0.993	6865	tags=49%, list=35%, signal=75%
GOBP_POSITIVE_REGULATION_OF_ESTABLISHMENT_OF_PROTEIN_LOCALIZATION_TO_MITOCHONDRION	GOBP_POSITIVE_REGULATION_OF_ESTABLISHMENT_OF_PROTEIN_LOCALIZATION_TO_MITOCHONDRION		36	0.471233	1.51691	0.0569106	0.161215	0.993	8007	tags=72%, list=41%, signal=122%
GOBP_LATE_ENDOSOME_TO_VACUOLE_TRANSPORT	GOBP_LATE_ENDOSOME_TO_VACUOLE_TRANSPORT		36	0.515125	1.51686	0.0663984	0.161107	0.993	5398	tags=58%, list=28%, signal=80%
GOBP_VIRION_ASSEMBLY	GOBP_VIRION_ASSEMBLY		36	0.493864	1.51679	0.0749507	0.161035	0.993	6072	tags=58%, list=31%, signal=85%
GOBP_REGULATION_OF_AXONOGENESIS	GOBP_REGULATION_OF_AXONOGENESIS		156	0.369267	1.51668	0.0427699	0.160996	0.993	8773	tags=56%, list=45%, signal=100%
GOBP_RESPONSE_TO_PLATELET_DERIVED_GROWTH_FACTOR	GOBP_RESPONSE_TO_PLATELET_DERIVED_GROWTH_FACTOR		24	0.52182	1.51663	0.0524109	0.160906	0.993	7305	tags=71%, list=37%, signal=113%
GOBP_WOUND_HEALING	GOBP_WOUND_HEALING		432	0.348675	1.51637	0.0307377	0.161007	0.993	9790	tags=59%, list=50%, signal=115%
GOBP_REGULATION_OF_INTEGRIN_ACTIVATION	GOBP_REGULATION_OF_INTEGRIN_ACTIVATION		17	0.539443	1.51625	0.0802469	0.160961	0.993	7629	tags=82%, list=39%, signal=135%
GOBP_RESPONSE_TO_ISCHEMIA	GOBP_RESPONSE_TO_ISCHEMIA		54	0.406708	1.51552	0.0364372	0.161592	0.993	7399	tags=48%, list=38%, signal=77%
GOBP_EXECUTION_PHASE_OF_APOPTOSIS	GOBP_EXECUTION_PHASE_OF_APOPTOSIS		69	0.397115	1.51547	0.0325866	0.161496	0.993	8809	tags=61%, list=45%, signal=111%
GOBP_CYTOSKELETON_DEPENDENT_INTRACELLULAR_TRANSPORT	GOBP_CYTOSKELETON_DEPENDENT_INTRACELLULAR_TRANSPORT		207	0.402044	1.51522	0.0504032	0.16159	0.993	8698	tags=65%, list=45%, signal=116%
GOBP_POSITIVE_REGULATION_OF_MRNA_SPLICING_VIA_SPLICEOSOME	GOBP_POSITIVE_REGULATION_OF_MRNA_SPLICING_VIA_SPLICEOSOME		25	0.528287	1.51512	0.0775194	0.16153	0.993	4824	tags=56%, list=25%, signal=74%
GOBP_PYRIMIDINE_NUCLEOSIDE_TRIPHOSPHATE_METABOLIC_PROCESS	GOBP_PYRIMIDINE_NUCLEOSIDE_TRIPHOSPHATE_METABOLIC_PROCESS		23	0.501657	1.51407	0.0512821	0.162452	0.993	3674	tags=48%, list=19%, signal=59%
GOBP_NEGATIVE_REGULATION_OF_INTRINSIC_APOPTOTIC_SIGNALING_PATHWAY_BY_P53_CLASS_MEDIATOR	GOBP_NEGATIVE_REGULATION_OF_INTRINSIC_APOPTOTIC_SIGNALING_PATHWAY_BY_P53_CLASS_MEDIATOR		22	0.498854	1.51401	0.0526316	0.162371	0.993	7626	tags=73%, list=39%, signal=119%
GOBP_RESPONSE_TO_INTERFERON_BETA	GOBP_RESPONSE_TO_INTERFERON_BETA		30	0.516461	1.51339	0.078629	0.162906	0.993	6598	tags=67%, list=34%, signal=101%
GOBP_HEPARAN_SULFATE_PROTEOGLYCAN_METABOLIC_PROCESS	GOBP_HEPARAN_SULFATE_PROTEOGLYCAN_METABOLIC_PROCESS		40	0.45494	1.51328	0.0409836	0.162852	0.993	5373	tags=52%, list=28%, signal=72%
GOBP_HORMONE_MEDIATED_SIGNALING_PATHWAY	GOBP_HORMONE_MEDIATED_SIGNALING_PATHWAY		189	0.370863	1.51327	0.0372671	0.162707	0.993	6424	tags=40%, list=33%, signal=59%
GOBP_CHONDROITIN_SULFATE_PROTEOGLYCAN_BIOSYNTHETIC_PROCESS	GOBP_CHONDROITIN_SULFATE_PROTEOGLYCAN_BIOSYNTHETIC_PROCESS		23	0.519494	1.51303	0.0616016	0.162787	0.993	6459	tags=65%, list=33%, signal=97%
GOBP_RHYTHMIC_PROCESS	GOBP_RHYTHMIC_PROCESS		302	0.34848	1.51296	0.0203252	0.162705	0.993	7185	tags=43%, list=37%, signal=67%
GOBP_LIPOPROTEIN_LOCALIZATION	GOBP_LIPOPROTEIN_LOCALIZATION		17	0.502697	1.51283	0.0552147	0.16268	0.993	2303	tags=35%, list=12%, signal=40%
GOBP_REGULATION_OF_BONE_REMODELING	GOBP_REGULATION_OF_BONE_REMODELING		48	0.425038	1.51271	0.0486381	0.162655	0.993	7359	tags=54%, list=38%, signal=87%
GOBP_REGULATION_OF_T_CELL_APOPTOTIC_PROCESS	GOBP_REGULATION_OF_T_CELL_APOPTOTIC_PROCESS		41	0.435804	1.51258	0.0434783	0.16263	0.993	8488	tags=61%, list=43%, signal=108%
GOBP_METHYLGUANOSINE_CAP_DECAPPING	GOBP_METHYLGUANOSINE_CAP_DECAPPING		15	0.573215	1.51232	0.0598456	0.162734	0.993	4100	tags=53%, list=21%, signal=67%
GOBP_REGULATION_OF_CYCLIN_DEPENDENT_PROTEIN_KINASE_ACTIVITY	GOBP_REGULATION_OF_CYCLIN_DEPENDENT_PROTEIN_KINASE_ACTIVITY		109	0.398701	1.51218	0.04	0.162722	0.993	9006	tags=64%, list=46%, signal=119%
GOBP_POSITIVE_REGULATION_OF_FIBROBLAST_PROLIFERATION	GOBP_POSITIVE_REGULATION_OF_FIBROBLAST_PROLIFERATION		52	0.414397	1.51175	0.0545809	0.163043	0.993	9360	tags=71%, list=48%, signal=136%
GOBP_INTERLEUKIN_6_PRODUCTION	GOBP_INTERLEUKIN_6_PRODUCTION		149	0.400181	1.51155	0.0965251	0.163072	0.993	8293	tags=61%, list=42%, signal=105%
GOBP_BONE_REMODELING	GOBP_BONE_REMODELING		89	0.37864	1.51151	0.0354331	0.162953	0.993	8292	tags=55%, list=42%, signal=95%
GOBP_MUSCLE_CELL_APOPTOTIC_PROCESS	GOBP_MUSCLE_CELL_APOPTOTIC_PROCESS		73	0.387812	1.51149	0.0204082	0.162827	0.993	8181	tags=53%, list=42%, signal=92%
GOBP_REGULATION_OF_ERYTHROCYTE_DIFFERENTIATION	GOBP_REGULATION_OF_ERYTHROCYTE_DIFFERENTIATION		45	0.45681	1.51142	0.0524194	0.162743	0.993	8352	tags=71%, list=43%, signal=124%
GOBP_REGULATION_OF_CELL_MATRIX_ADHESION	GOBP_REGULATION_OF_CELL_MATRIX_ADHESION		121	0.408629	1.51126	0.0871369	0.162731	0.993	9492	tags=69%, list=49%, signal=133%
GOBP_OSTEOBLAST_DIFFERENTIATION	GOBP_OSTEOBLAST_DIFFERENTIATION		228	0.36549	1.51116	0.0468432	0.162661	0.993	8496	tags=57%, list=44%, signal=99%
GOBP_FC_RECEPTOR_MEDIATED_STIMULATORY_SIGNALING_PATHWAY	GOBP_FC_RECEPTOR_MEDIATED_STIMULATORY_SIGNALING_PATHWAY		33	0.503943	1.51105	0.0758755	0.162607	0.993	5750	tags=58%, list=29%, signal=81%
GOBP_REGULATION_OF_SYNAPSE_STRUCTURE_OR_ACTIVITY	GOBP_REGULATION_OF_SYNAPSE_STRUCTURE_OR_ACTIVITY		211	0.346254	1.51103	0.0283976	0.16248	0.993	6669	tags=39%, list=34%, signal=59%
GOBP_ACTIVATION_OF_GTPASE_ACTIVITY	GOBP_ACTIVATION_OF_GTPASE_ACTIVITY		120	0.393164	1.51092	0.0456349	0.162422	0.993	8284	tags=56%, list=42%, signal=96%
GOBP_OSTEOCLAST_DEVELOPMENT	GOBP_OSTEOCLAST_DEVELOPMENT		18	0.536094	1.51091	0.0640496	0.162288	0.993	5944	tags=67%, list=30%, signal=96%
GOBP_VESICLE_COATING	GOBP_VESICLE_COATING		39	0.491506	1.5108	0.0607287	0.162254	0.993	6790	tags=67%, list=35%, signal=102%
GOBP_NUCLEAR_MEMBRANE_REASSEMBLY	GOBP_NUCLEAR_MEMBRANE_REASSEMBLY		24	0.530884	1.51065	0.0741483	0.162243	0.993	4914	tags=54%, list=25%, signal=72%
GOBP_GOLGI_TO_VACUOLE_TRANSPORT	GOBP_GOLGI_TO_VACUOLE_TRANSPORT		20	0.535282	1.51023	0.0605428	0.162525	0.993	5756	tags=70%, list=29%, signal=99%
GOBP_MUCOPOLYSACCHARIDE_METABOLIC_PROCESS	GOBP_MUCOPOLYSACCHARIDE_METABOLIC_PROCESS		95	0.398303	1.51017	0.0367965	0.162454	0.993	4758	tags=38%, list=24%, signal=50%
GOBP_CYTOKINE_PRODUCTION_INVOLVED_IN_INFLAMMATORY_RESPONSE	GOBP_CYTOKINE_PRODUCTION_INVOLVED_IN_INFLAMMATORY_RESPONSE		56	0.426936	1.50989	0.0839844	0.1626	0.993	8341	tags=64%, list=43%, signal=112%
GOBP_MACROMOLECULE_DEACYLATION	GOBP_MACROMOLECULE_DEACYLATION		134	0.426094	1.50981	0.0817121	0.162522	0.993	6726	tags=56%, list=34%, signal=85%
GOBP_MICROTUBULE_POLYMERIZATION	GOBP_MICROTUBULE_POLYMERIZATION		86	0.420344	1.5098	0.0511247	0.16239	0.993	8452	tags=65%, list=43%, signal=114%
GOBP_REGULATION_OF_CELL_SUBSTRATE_ADHESION	GOBP_REGULATION_OF_CELL_SUBSTRATE_ADHESION		216	0.384348	1.50962	0.0736196	0.162408	0.993	9518	tags=66%, list=49%, signal=127%
GOBP_REGULATION_OF_MITOCHONDRION_ORGANIZATION	GOBP_REGULATION_OF_MITOCHONDRION_ORGANIZATION		148	0.38055	1.50943	0.0530452	0.16247	0.993	8070	tags=53%, list=41%, signal=89%
GOBP_GLYCEROPHOSPHOLIPID_BIOSYNTHETIC_PROCESS	GOBP_GLYCEROPHOSPHOLIPID_BIOSYNTHETIC_PROCESS		209	0.380143	1.50925	0.0320641	0.162501	0.993	6865	tags=49%, list=35%, signal=74%
GOBP_LYMPHOCYTE_MEDIATED_IMMUNITY	GOBP_LYMPHOCYTE_MEDIATED_IMMUNITY		290	0.412548	1.5091	0.119923	0.162522	0.993	8323	tags=62%, list=43%, signal=107%
GOBP_REGULATION_OF_ENDOPLASMIC_RETICULUM_UNFOLDED_PROTEIN_RESPONSE	GOBP_REGULATION_OF_ENDOPLASMIC_RETICULUM_UNFOLDED_PROTEIN_RESPONSE		29	0.488642	1.50887	0.054878	0.162626	0.993	6278	tags=59%, list=32%, signal=86%
GOBP_RRNA_MODIFICATION	GOBP_RRNA_MODIFICATION		34	0.529159	1.50875	0.0681363	0.162607	0.993	7711	tags=82%, list=40%, signal=136%
GOBP_PLATELET_ACTIVATION	GOBP_PLATELET_ACTIVATION		133	0.378436	1.50849	0.0522088	0.162731	0.993	9872	tags=67%, list=51%, signal=134%
GOBP_NEURON_DEATH_IN_RESPONSE_TO_OXIDATIVE_STRESS	GOBP_NEURON_DEATH_IN_RESPONSE_TO_OXIDATIVE_STRESS		33	0.459327	1.50814	0.039604	0.162934	0.993	6720	tags=52%, list=34%, signal=78%
GOBP_HISTONE_H3_K27_METHYLATION	GOBP_HISTONE_H3_K27_METHYLATION		18	0.527676	1.50775	0.0422535	0.16319	0.993	6503	tags=50%, list=33%, signal=75%
GOBP_REGULATION_OF_ACTIN_FILAMENT_BUNDLE_ASSEMBLY	GOBP_REGULATION_OF_ACTIN_FILAMENT_BUNDLE_ASSEMBLY		103	0.401716	1.50762	0.0731707	0.163158	0.993	9035	tags=64%, list=46%, signal=119%
GOBP_POSITIVE_REGULATION_OF_IMMUNOGLOBULIN_PRODUCTION	GOBP_POSITIVE_REGULATION_OF_IMMUNOGLOBULIN_PRODUCTION		53	0.427295	1.50762	0.0450098	0.163008	0.993	8253	tags=64%, list=42%, signal=111%
GOBP_REGULATION_OF_PROTEIN_EXIT_FROM_ENDOPLASMIC_RETICULUM	GOBP_REGULATION_OF_PROTEIN_EXIT_FROM_ENDOPLASMIC_RETICULUM		25	0.498744	1.50758	0.0513834	0.162905	0.993	4818	tags=48%, list=25%, signal=64%
GOBP_INTERLEUKIN_1_PRODUCTION	GOBP_INTERLEUKIN_1_PRODUCTION		112	0.407593	1.50738	0.0829959	0.16298	0.993	5534	tags=42%, list=28%, signal=58%
GOBP_REGULATION_OF_GLUCOSE_IMPORT	GOBP_REGULATION_OF_GLUCOSE_IMPORT		55	0.382384	1.50696	0.039604	0.163264	0.993	8362	tags=55%, list=43%, signal=95%
GOBP_NEGATIVE_REGULATION_OF_CALCINEURIN_MEDIATED_SIGNALING	GOBP_NEGATIVE_REGULATION_OF_CALCINEURIN_MEDIATED_SIGNALING		15	0.529361	1.50678	0.0520833	0.163272	0.993	3654	tags=47%, list=19%, signal=57%
GOBP_REGULATION_OF_B_CELL_PROLIFERATION	GOBP_REGULATION_OF_B_CELL_PROLIFERATION		66	0.445261	1.50659	0.0884615	0.163313	0.993	7730	tags=61%, list=40%, signal=100%
GOBP_PHOSPHATIDYLINOSITOL_PHOSPHATE_BIOSYNTHETIC_PROCESS	GOBP_PHOSPHATIDYLINOSITOL_PHOSPHATE_BIOSYNTHETIC_PROCESS		65	0.45481	1.50652	0.0714286	0.163235	0.993	4913	tags=51%, list=25%, signal=68%
GOBP_HYALURONAN_CATABOLIC_PROCESS	GOBP_HYALURONAN_CATABOLIC_PROCESS		16	0.525429	1.50641	0.0684105	0.163199	0.993	4476	tags=50%, list=23%, signal=65%
GOBP_RESPONSE_TO_INSULIN	GOBP_RESPONSE_TO_INSULIN		265	0.352356	1.50641	0.0259481	0.163055	0.993	7839	tags=48%, list=40%, signal=80%
GOBP_RIG_I_SIGNALING_PATHWAY	GOBP_RIG_I_SIGNALING_PATHWAY		27	0.521499	1.5064	0.0591716	0.162912	0.993	6899	tags=74%, list=35%, signal=114%
GOBP_PHOSPHATIDYLINOSITOL_METABOLIC_PROCESS	GOBP_PHOSPHATIDYLINOSITOL_METABOLIC_PROCESS		158	0.396148	1.50623	0.0544355	0.162964	0.993	8870	tags=64%, list=45%, signal=116%
GOBP_REGULATION_OF_RELEASE_OF_CYTOCHROME_C_FROM_MITOCHONDRIA	GOBP_REGULATION_OF_RELEASE_OF_CYTOCHROME_C_FROM_MITOCHONDRIA		46	0.403287	1.50612	0.0597302	0.162939	0.993	10497	tags=74%, list=54%, signal=160%
GOBP_PROTEIN_LOCALIZATION_TO_MICROTUBULE_ORGANIZING_CENTER	GOBP_PROTEIN_LOCALIZATION_TO_MICROTUBULE_ORGANIZING_CENTER		34	0.532912	1.50606	0.0555556	0.162858	0.993	5770	tags=68%, list=30%, signal=96%
GOBP_ACTIN_CYTOSKELETON_REORGANIZATION	GOBP_ACTIN_CYTOSKELETON_REORGANIZATION		110	0.400508	1.50587	0.0446809	0.162895	0.993	8036	tags=56%, list=41%, signal=95%
GOBP_MAINTENANCE_OF_PROTEIN_LOCALIZATION_IN_ORGANELLE	GOBP_MAINTENANCE_OF_PROTEIN_LOCALIZATION_IN_ORGANELLE		41	0.475939	1.50576	0.0545455	0.162861	0.993	5724	tags=56%, list=29%, signal=79%
GOBP_REGULATION_OF_BLOOD_VESSEL_ENDOTHELIAL_CELL_MIGRATION	GOBP_REGULATION_OF_BLOOD_VESSEL_ENDOTHELIAL_CELL_MIGRATION		90	0.436522	1.50571	0.115464	0.162763	0.993	6889	tags=54%, list=35%, signal=84%
GOBP_MELANOSOME_ASSEMBLY	GOBP_MELANOSOME_ASSEMBLY		20	0.541887	1.50527	0.0684105	0.163068	0.993	6873	tags=70%, list=35%, signal=108%
GOBP_DNA_CONFORMATION_CHANGE	GOBP_DNA_CONFORMATION_CHANGE		103	0.489956	1.50524	0.0686869	0.16297	0.993	6964	tags=72%, list=36%, signal=111%
GOBP_POSITIVE_REGULATION_OF_CELL_MORPHOGENESIS_INVOLVED_IN_DIFFERENTIATION	GOBP_POSITIVE_REGULATION_OF_CELL_MORPHOGENESIS_INVOLVED_IN_DIFFERENTIATION		81	0.415703	1.50476	0.0283401	0.163292	0.993	5446	tags=46%, list=28%, signal=63%
GOBP_REGULATION_OF_CARBOHYDRATE_METABOLIC_PROCESS	GOBP_REGULATION_OF_CARBOHYDRATE_METABOLIC_PROCESS		179	0.347124	1.5043	0.0179641	0.163669	0.993	6905	tags=44%, list=35%, signal=67%
GOBP_POSITIVE_REGULATION_OF_CALCIUM_MEDIATED_SIGNALING	GOBP_POSITIVE_REGULATION_OF_CALCIUM_MEDIATED_SIGNALING		41	0.424208	1.50427	0.0601202	0.163542	0.993	4738	tags=39%, list=24%, signal=51%
GOBP_ERAD_PATHWAY	GOBP_ERAD_PATHWAY		111	0.423625	1.50411	0.0750988	0.163573	0.993	9473	tags=74%, list=49%, signal=143%
GOBP_POSITIVE_REGULATION_OF_GTPASE_ACTIVITY	GOBP_POSITIVE_REGULATION_OF_GTPASE_ACTIVITY		279	0.3569	1.50401	0.0498008	0.163536	0.993	8750	tags=54%, list=45%, signal=97%
GOBP_REGULATION_OF_JUN_KINASE_ACTIVITY	GOBP_REGULATION_OF_JUN_KINASE_ACTIVITY		60	0.427923	1.50388	0.0202429	0.163505	0.993	7237	tags=57%, list=37%, signal=90%
GOBP_DIVALENT_INORGANIC_CATION_HOMEOSTASIS	GOBP_DIVALENT_INORGANIC_CATION_HOMEOSTASIS		352	0.309302	1.50373	0.00400802	0.163522	0.993	9952	tags=53%, list=51%, signal=106%
GOBP_NEGATIVE_REGULATION_OF_TRANSPORT	GOBP_NEGATIVE_REGULATION_OF_TRANSPORT		423	0.320225	1.50364	0.00606061	0.163459	0.993	8034	tags=45%, list=41%, signal=75%
GOBP_POSITIVE_REGULATION_OF_JNK_CASCADE	GOBP_POSITIVE_REGULATION_OF_JNK_CASCADE		96	0.395133	1.5033	0.0466531	0.163647	0.993	8006	tags=57%, list=41%, signal=97%
GOBP_REGULATION_OF_ALPHA_BETA_T_CELL_DIFFERENTIATION	GOBP_REGULATION_OF_ALPHA_BETA_T_CELL_DIFFERENTIATION		72	0.447685	1.50264	0.0907258	0.164134	0.993	5561	tags=50%, list=28%, signal=70%
GOBP_MUSCLE_ADAPTATION	GOBP_MUSCLE_ADAPTATION		104	0.369559	1.50256	0.0235043	0.164106	0.993	4644	tags=32%, list=24%, signal=41%
GOBP_CENTROMERE_COMPLEX_ASSEMBLY	GOBP_CENTROMERE_COMPLEX_ASSEMBLY		32	0.570565	1.50247	0.104743	0.164057	0.993	7058	tags=81%, list=36%, signal=127%
GOBP_FUCOSYLATION	GOBP_FUCOSYLATION		17	0.486509	1.50181	0.0442656	0.164607	0.994	1755	tags=29%, list=9%, signal=32%
GOBP_MACROPHAGE_DIFFERENTIATION	GOBP_MACROPHAGE_DIFFERENTIATION		48	0.463034	1.5017	0.0684105	0.16459	0.994	8308	tags=73%, list=43%, signal=127%
GOBP_POSITIVE_REGULATION_OF_MACROPHAGE_DIFFERENTIATION	GOBP_POSITIVE_REGULATION_OF_MACROPHAGE_DIFFERENTIATION		15	0.54779	1.50167	0.0688259	0.164473	0.994	4282	tags=60%, list=22%, signal=77%
GOBP_POSITIVE_REGULATION_OF_TELOMERASE_ACTIVITY	GOBP_POSITIVE_REGULATION_OF_TELOMERASE_ACTIVITY		34	0.491798	1.50145	0.0652174	0.164559	0.994	7643	tags=71%, list=39%, signal=116%
GOBP_REGULATION_OF_ALTERNATIVE_MRNA_SPLICING_VIA_SPLICEOSOME	GOBP_REGULATION_OF_ALTERNATIVE_MRNA_SPLICING_VIA_SPLICEOSOME		62	0.463956	1.50135	0.0591837	0.164523	0.994	8619	tags=71%, list=44%, signal=127%
GOBP_CELL_SUBSTRATE_JUNCTION_ORGANIZATION	GOBP_CELL_SUBSTRATE_JUNCTION_ORGANIZATION		101	0.434855	1.50134	0.114754	0.16438	0.994	9198	tags=74%, list=47%, signal=140%
GOBP_MEMBRANE_DOCKING	GOBP_MEMBRANE_DOCKING		93	0.411068	1.50074	0.0565657	0.164851	0.995	8131	tags=60%, list=42%, signal=103%
GOBP_TROPHOBLAST_CELL_MIGRATION	GOBP_TROPHOBLAST_CELL_MIGRATION		16	0.51998	1.50026	0.0564516	0.165133	0.995	6585	tags=69%, list=34%, signal=104%
GOBP_RELEASE_OF_CYTOCHROME_C_FROM_MITOCHONDRIA	GOBP_RELEASE_OF_CYTOCHROME_C_FROM_MITOCHONDRIA		55	0.39216	1.50021	0.0764925	0.16505	0.995	10497	tags=71%, list=54%, signal=153%
GOBP_NEGATIVE_REGULATION_OF_DNA_REPAIR	GOBP_NEGATIVE_REGULATION_OF_DNA_REPAIR		35	0.496436	1.49986	0.055336	0.165263	0.995	8713	tags=86%, list=45%, signal=155%
GOBP_T_HELPER_2_CELL_DIFFERENTIATION	GOBP_T_HELPER_2_CELL_DIFFERENTIATION		15	0.537501	1.49966	0.0778947	0.165349	0.995	4492	tags=53%, list=23%, signal=69%
GOBP_REGULATION_OF_TRANSCRIPTION_REGULATORY_REGION_DNA_BINDING	GOBP_REGULATION_OF_TRANSCRIPTION_REGULATORY_REGION_DNA_BINDING		52	0.40323	1.49903	0.0482897	0.165851	0.995	5820	tags=46%, list=30%, signal=66%
GOBP_REGULATION_OF_SYNAPTIC_VESICLE_RECYCLING	GOBP_REGULATION_OF_SYNAPTIC_VESICLE_RECYCLING		20	0.512585	1.49895	0.0457256	0.165806	0.995	4607	tags=55%, list=24%, signal=72%
GOBP_REGULATION_OF_CELL_MORPHOGENESIS_INVOLVED_IN_DIFFERENTIATION	GOBP_REGULATION_OF_CELL_MORPHOGENESIS_INVOLVED_IN_DIFFERENTIATION		99	0.40115	1.49887	0.0376238	0.165757	0.995	8552	tags=63%, list=44%, signal=111%
GOBP_SULFUR_COMPOUND_BIOSYNTHETIC_PROCESS	GOBP_SULFUR_COMPOUND_BIOSYNTHETIC_PROCESS		144	0.365722	1.49847	0.0283976	0.166021	0.995	9242	tags=55%, list=47%, signal=103%
GOBP_NEGATIVE_REGULATION_OF_INFLAMMATORY_RESPONSE_TO_ANTIGENIC_STIMULUS	GOBP_NEGATIVE_REGULATION_OF_INFLAMMATORY_RESPONSE_TO_ANTIGENIC_STIMULUS		28	0.491423	1.49845	0.0987654	0.165892	0.995	8225	tags=79%, list=42%, signal=136%
GOBP_REGULATION_OF_MITOTIC_SPINDLE_ASSEMBLY	GOBP_REGULATION_OF_MITOTIC_SPINDLE_ASSEMBLY		23	0.508309	1.49807	0.0591716	0.166124	0.995	4741	tags=52%, list=24%, signal=69%
GOBP_FC_RECEPTOR_SIGNALING_PATHWAY	GOBP_FC_RECEPTOR_SIGNALING_PATHWAY		54	0.47553	1.49805	0.0767717	0.165989	0.995	8225	tags=70%, list=42%, signal=121%
GOBP_SKELETAL_MUSCLE_TISSUE_REGENERATION	GOBP_SKELETAL_MUSCLE_TISSUE_REGENERATION		39	0.42686	1.49793	0.0518672	0.165981	0.995	6266	tags=46%, list=32%, signal=68%
GOBP_GOLGI_TO_PLASMA_MEMBRANE_TRANSPORT	GOBP_GOLGI_TO_PLASMA_MEMBRANE_TRANSPORT		59	0.460355	1.49758	0.0677291	0.166202	0.995	8092	tags=71%, list=41%, signal=121%
GOBP_PROTEIN_LOCALIZATION_TO_CYTOSKELETON	GOBP_PROTEIN_LOCALIZATION_TO_CYTOSKELETON		58	0.462069	1.49741	0.0715706	0.166251	0.995	6669	tags=64%, list=34%, signal=97%
GOBP_NEGATIVE_REGULATION_OF_EXTRINSIC_APOPTOTIC_SIGNALING_PATHWAY_VIA_DEATH_DOMAIN_RECEPTORS	GOBP_NEGATIVE_REGULATION_OF_EXTRINSIC_APOPTOTIC_SIGNALING_PATHWAY_VIA_DEATH_DOMAIN_RECEPTORS		29	0.478563	1.49733	0.0761719	0.1662	0.995	8280	tags=76%, list=42%, signal=132%
GOBP_CELLULAR_RESPONSE_TO_BIOTIC_STIMULUS	GOBP_CELLULAR_RESPONSE_TO_BIOTIC_STIMULUS		244	0.373179	1.49723	0.0601202	0.166142	0.995	8562	tags=56%, list=44%, signal=98%
GOBP_GLIAL_CELL_MIGRATION	GOBP_GLIAL_CELL_MIGRATION		55	0.408735	1.49722	0.0572597	0.166012	0.995	5837	tags=45%, list=30%, signal=65%
GOBP_NATURAL_KILLER_CELL_ACTIVATION	GOBP_NATURAL_KILLER_CELL_ACTIVATION		99	0.402513	1.49712	0.0928433	0.165976	0.995	8388	tags=58%, list=43%, signal=100%
GOBP_POSTSYNAPSE_ORGANIZATION	GOBP_POSTSYNAPSE_ORGANIZATION		163	0.359713	1.49704	0.0452675	0.165905	0.995	8195	tags=52%, list=42%, signal=89%
GOBP_NEGATIVE_REGULATION_OF_PROTEIN_CONTAINING_COMPLEX_ASSEMBLY	GOBP_NEGATIVE_REGULATION_OF_PROTEIN_CONTAINING_COMPLEX_ASSEMBLY		144	0.365749	1.49702	0.0261044	0.165781	0.995	8651	tags=57%, list=44%, signal=102%
GOBP_AMINOGLYCAN_BIOSYNTHETIC_PROCESS	GOBP_AMINOGLYCAN_BIOSYNTHETIC_PROCESS		81	0.390295	1.49693	0.0390144	0.165708	0.995	9242	tags=64%, list=47%, signal=121%
GOBP_ENDOSOME_TO_LYSOSOME_TRANSPORT	GOBP_ENDOSOME_TO_LYSOSOME_TRANSPORT		73	0.423909	1.49668	0.0414079	0.165823	0.995	6578	tags=48%, list=34%, signal=72%
GOBP_REGULATION_OF_PROTEIN_TYROSINE_KINASE_ACTIVITY	GOBP_REGULATION_OF_PROTEIN_TYROSINE_KINASE_ACTIVITY		95	0.36988	1.49664	0.0339321	0.165729	0.995	4497	tags=34%, list=23%, signal=44%
GOBP_POSITIVE_REGULATION_OF_DENDRITE_MORPHOGENESIS	GOBP_POSITIVE_REGULATION_OF_DENDRITE_MORPHOGENESIS		35	0.459755	1.49618	0.038	0.166065	0.995	5097	tags=46%, list=26%, signal=62%
GOBP_MICROTUBULE_NUCLEATION	GOBP_MICROTUBULE_NUCLEATION		38	0.500683	1.49609	0.0614754	0.166046	0.995	6769	tags=68%, list=35%, signal=105%
GOBP_GOLGI_ORGANIZATION	GOBP_GOLGI_ORGANIZATION		160	0.420783	1.49577	0.0641283	0.16621	0.995	7271	tags=56%, list=37%, signal=89%
GOBP_GOLGI_TO_PLASMA_MEMBRANE_PROTEIN_TRANSPORT	GOBP_GOLGI_TO_PLASMA_MEMBRANE_PROTEIN_TRANSPORT		39	0.466351	1.49574	0.0521042	0.166087	0.995	6731	tags=64%, list=34%, signal=98%
GOBP_PEPTIDYL_ARGININE_METHYLATION	GOBP_PEPTIDYL_ARGININE_METHYLATION		18	0.523383	1.4956	0.0625	0.16606	0.995	6565	tags=67%, list=34%, signal=100%
GOBP_TOLL_LIKE_RECEPTOR_2_SIGNALING_PATHWAY	GOBP_TOLL_LIKE_RECEPTOR_2_SIGNALING_PATHWAY		18	0.586871	1.49531	0.110476	0.166261	0.995	7829	tags=89%, list=40%, signal=148%
GOBP_MATURATION_OF_5_8S_RRNA	GOBP_MATURATION_OF_5_8S_RRNA		36	0.514762	1.49524	0.105566	0.166188	0.995	7365	tags=78%, list=38%, signal=125%
GOBP_REGULATION_OF_CELL_FATE_SPECIFICATION	GOBP_REGULATION_OF_CELL_FATE_SPECIFICATION		25	0.491478	1.49516	0.0854871	0.166136	0.995	6897	tags=60%, list=35%, signal=93%
GOBP_HEMOSTASIS	GOBP_HEMOSTASIS		231	0.355803	1.49514	0.0435644	0.166025	0.995	9872	tags=59%, list=51%, signal=119%
GOBP_REGULATION_OF_LYMPHOCYTE_MEDIATED_IMMUNITY	GOBP_REGULATION_OF_LYMPHOCYTE_MEDIATED_IMMUNITY		177	0.403381	1.49464	0.109375	0.166396	0.995	8451	tags=63%, list=43%, signal=111%
GOBP_NEGATIVE_REGULATION_OF_MYELOID_CELL_DIFFERENTIATION	GOBP_NEGATIVE_REGULATION_OF_MYELOID_CELL_DIFFERENTIATION		93	0.382681	1.4946	0.0368217	0.166284	0.995	5893	tags=37%, list=30%, signal=52%
GOBP_TOLL_LIKE_RECEPTOR_4_SIGNALING_PATHWAY	GOBP_TOLL_LIKE_RECEPTOR_4_SIGNALING_PATHWAY		41	0.465512	1.4944	0.0815534	0.166361	0.996	8275	tags=66%, list=42%, signal=114%
GOBP_NEGATIVE_REGULATION_OF_JNK_CASCADE	GOBP_NEGATIVE_REGULATION_OF_JNK_CASCADE		38	0.444674	1.49398	0.0508806	0.166652	0.996	8025	tags=58%, list=41%, signal=98%
GOBP_REGULATION_OF_ACTIN_NUCLEATION	GOBP_REGULATION_OF_ACTIN_NUCLEATION		40	0.448738	1.49387	0.0712871	0.16662	0.996	8363	tags=68%, list=43%, signal=118%
GOBP_NEGATIVE_REGULATION_OF_NUCLEOCYTOPLASMIC_TRANSPORT	GOBP_NEGATIVE_REGULATION_OF_NUCLEOCYTOPLASMIC_TRANSPORT		23	0.480379	1.49385	0.0506823	0.166499	0.996	5405	tags=52%, list=28%, signal=72%
GOBP_ATTACHMENT_OF_SPINDLE_MICROTUBULES_TO_KINETOCHORE	GOBP_ATTACHMENT_OF_SPINDLE_MICROTUBULES_TO_KINETOCHORE		43	0.556134	1.4938	0.0873984	0.166408	0.996	5021	tags=67%, list=26%, signal=91%
GOBP_PEPTIDYL_TYROSINE_MODIFICATION	GOBP_PEPTIDYL_TYROSINE_MODIFICATION		374	0.339043	1.49379	0.0180723	0.16628	0.996	9864	tags=59%, list=51%, signal=118%
GOBP_POSITIVE_REGULATION_OF_NITRIC_OXIDE_SYNTHASE_BIOSYNTHETIC_PROCESS	GOBP_POSITIVE_REGULATION_OF_NITRIC_OXIDE_SYNTHASE_BIOSYNTHETIC_PROCESS		18	0.548003	1.49368	0.0654762	0.166232	0.996	5679	tags=61%, list=29%, signal=86%
GOBP_ETHER_METABOLIC_PROCESS	GOBP_ETHER_METABOLIC_PROCESS		25	0.430644	1.49358	0.0465587	0.1662	0.996	4599	tags=36%, list=24%, signal=47%
GOBP_REGULATION_OF_INFLAMMATORY_RESPONSE	GOBP_REGULATION_OF_INFLAMMATORY_RESPONSE		369	0.343095	1.49352	0.0617284	0.166098	0.996	8285	tags=50%, list=42%, signal=85%
GOBP_REGULATION_OF_DNA_METHYLATION	GOBP_REGULATION_OF_DNA_METHYLATION		25	0.497674	1.49351	0.0461216	0.165962	0.996	8026	tags=72%, list=41%, signal=122%
GOBP_CYTOKINETIC_PROCESS	GOBP_CYTOKINETIC_PROCESS		39	0.481971	1.49327	0.0606654	0.166073	0.996	6266	tags=59%, list=32%, signal=87%
GOBP_POSITIVE_REGULATION_OF_INTERLEUKIN_10_PRODUCTION	GOBP_POSITIVE_REGULATION_OF_INTERLEUKIN_10_PRODUCTION		40	0.462124	1.49312	0.0896686	0.166099	0.996	7928	tags=65%, list=41%, signal=109%
GOBP_ESTABLISHMENT_OF_SPINDLE_ORIENTATION	GOBP_ESTABLISHMENT_OF_SPINDLE_ORIENTATION		40	0.467469	1.49259	0.0757282	0.166484	0.996	5103	tags=48%, list=26%, signal=64%
GOBP_INTERLEUKIN_8_PRODUCTION	GOBP_INTERLEUKIN_8_PRODUCTION		84	0.416113	1.49257	0.0903491	0.166362	0.996	6872	tags=54%, list=35%, signal=82%
GOBP_NEGATIVE_REGULATION_OF_DNA_BINDING	GOBP_NEGATIVE_REGULATION_OF_DNA_BINDING		51	0.411529	1.49247	0.031068	0.166339	0.996	5579	tags=43%, list=29%, signal=60%
GOBP_PLATELET_DENSE_GRANULE_ORGANIZATION	GOBP_PLATELET_DENSE_GRANULE_ORGANIZATION		24	0.507924	1.49232	0.0814664	0.166335	0.996	6873	tags=67%, list=35%, signal=103%
GOBP_CELLULAR_SENESCENCE	GOBP_CELLULAR_SENESCENCE		97	0.415987	1.4918	0.0650407	0.166705	0.996	9834	tags=77%, list=50%, signal=155%
GOBP_REGULATION_OF_IMMUNOGLOBULIN_PRODUCTION	GOBP_REGULATION_OF_IMMUNOGLOBULIN_PRODUCTION		75	0.410646	1.4918	0.064	0.166566	0.996	9859	tags=76%, list=51%, signal=153%
GOBP_CELLULAR_RESPONSE_TO_UNFOLDED_PROTEIN	GOBP_CELLULAR_RESPONSE_TO_UNFOLDED_PROTEIN		98	0.417987	1.49134	0.0761523	0.166932	0.996	4016	tags=39%, list=21%, signal=49%
GOBP_REGULATION_OF_MAST_CELL_ACTIVATION	GOBP_REGULATION_OF_MAST_CELL_ACTIVATION		45	0.449334	1.49115	0.0665362	0.166962	0.996	5980	tags=49%, list=31%, signal=70%
GOBP_MACROPHAGE_CYTOKINE_PRODUCTION	GOBP_MACROPHAGE_CYTOKINE_PRODUCTION		37	0.464245	1.49112	0.073922	0.166846	0.996	2867	tags=41%, list=15%, signal=47%
GOBP_CELLULAR_RESPONSE_TO_TOPOLOGICALLY_INCORRECT_PROTEIN	GOBP_CELLULAR_RESPONSE_TO_TOPOLOGICALLY_INCORRECT_PROTEIN		118	0.415358	1.49095	0.0792079	0.166858	0.996	4181	tags=40%, list=21%, signal=50%
GOBP_NEGATIVE_REGULATION_OF_HISTONE_MODIFICATION	GOBP_NEGATIVE_REGULATION_OF_HISTONE_MODIFICATION		47	0.461831	1.49074	0.0610998	0.166952	0.996	6354	tags=60%, list=33%, signal=88%
GOBP_NEGATIVE_REGULATION_OF_INTRACELLULAR_TRANSPORT	GOBP_NEGATIVE_REGULATION_OF_INTRACELLULAR_TRANSPORT		60	0.401476	1.49063	0.0330739	0.16691	0.996	7808	tags=55%, list=40%, signal=91%
GOBP_POSITIVE_REGULATION_OF_MRNA_PROCESSING	GOBP_POSITIVE_REGULATION_OF_MRNA_PROCESSING		34	0.490211	1.49063	0.0972763	0.166772	0.996	4824	tags=53%, list=25%, signal=70%
GOBP_REGULATION_OF_EXTRACELLULAR_MATRIX_ORGANIZATION	GOBP_REGULATION_OF_EXTRACELLULAR_MATRIX_ORGANIZATION		55	0.44565	1.49039	0.0616016	0.166849	0.996	6974	tags=56%, list=36%, signal=87%
GOBP_ALPHA_BETA_T_CELL_ACTIVATION	GOBP_ALPHA_BETA_T_CELL_ACTIVATION		169	0.418624	1.49036	0.129225	0.166734	0.996	5746	tags=49%, list=29%, signal=69%
GOBP_POSITIVE_REGULATION_OF_CILIUM_ASSEMBLY	GOBP_POSITIVE_REGULATION_OF_CILIUM_ASSEMBLY		28	0.504238	1.49019	0.0435685	0.166769	0.996	5234	tags=54%, list=27%, signal=73%
GOBP_ASYMMETRIC_CELL_DIVISION	GOBP_ASYMMETRIC_CELL_DIVISION		18	0.509742	1.48993	0.0562016	0.166882	0.996	4009	tags=44%, list=21%, signal=56%
GOBP_POSITIVE_REGULATION_OF_ANTIGEN_RECEPTOR_MEDIATED_SIGNALING_PATHWAY	GOBP_POSITIVE_REGULATION_OF_ANTIGEN_RECEPTOR_MEDIATED_SIGNALING_PATHWAY		24	0.522772	1.48978	0.0938124	0.166898	0.996	7333	tags=79%, list=38%, signal=127%
GOBP_UBIQUITIN_DEPENDENT_ERAD_PATHWAY	GOBP_UBIQUITIN_DEPENDENT_ERAD_PATHWAY		86	0.434129	1.48969	0.0843137	0.166855	0.997	8852	tags=71%, list=45%, signal=129%
GOBP_TOLL_LIKE_RECEPTOR_3_SIGNALING_PATHWAY	GOBP_TOLL_LIKE_RECEPTOR_3_SIGNALING_PATHWAY		20	0.520783	1.48961	0.0896686	0.166808	0.997	6493	tags=65%, list=33%, signal=97%
GOBP_POSITIVE_REGULATION_OF_CHROMOSOME_SEGREGATION	GOBP_POSITIVE_REGULATION_OF_CHROMOSOME_SEGREGATION		25	0.583401	1.48961	0.0856574	0.166672	0.997	6309	tags=76%, list=32%, signal=112%
GOBP_CARBOHYDRATE_BIOSYNTHETIC_PROCESS	GOBP_CARBOHYDRATE_BIOSYNTHETIC_PROCESS		206	0.326661	1.48956	0.0101626	0.166579	0.997	6679	tags=39%, list=34%, signal=58%
GOBP_CEREBRAL_CORTEX_DEVELOPMENT	GOBP_CEREBRAL_CORTEX_DEVELOPMENT		116	0.377265	1.48937	0.0222222	0.166647	0.997	5863	tags=42%, list=30%, signal=60%
GOBP_NUCLEOLAR_LARGE_RRNA_TRANSCRIPTION_BY_RNA_POLYMERASE_I	GOBP_NUCLEOLAR_LARGE_RRNA_TRANSCRIPTION_BY_RNA_POLYMERASE_I		21	0.556717	1.48897	0.0696721	0.166907	0.997	6559	tags=76%, list=34%, signal=115%
GOBP_MULTIVESICULAR_BODY_ORGANIZATION	GOBP_MULTIVESICULAR_BODY_ORGANIZATION		32	0.512222	1.4888	0.0898438	0.166913	0.997	5398	tags=59%, list=28%, signal=82%
GOBP_MODULATION_BY_HOST_OF_VIRAL_PROCESS	GOBP_MODULATION_BY_HOST_OF_VIRAL_PROCESS		43	0.439219	1.48753	0.0589391	0.168063	0.997	5662	tags=51%, list=29%, signal=72%
GOBP_REGULATION_OF_PROTEIN_SUMOYLATION	GOBP_REGULATION_OF_PROTEIN_SUMOYLATION		25	0.509245	1.48748	0.0750507	0.16796	0.997	4752	tags=52%, list=24%, signal=69%
GOBP_ENDOSOME_ORGANIZATION	GOBP_ENDOSOME_ORGANIZATION		94	0.417224	1.48743	0.106796	0.167881	0.997	6423	tags=51%, list=33%, signal=76%
GOBP_PYRIMIDINE_CONTAINING_COMPOUND_METABOLIC_PROCESS	GOBP_PYRIMIDINE_CONTAINING_COMPOUND_METABOLIC_PROCESS		85	0.388093	1.48723	0.0422535	0.167933	0.997	3746	tags=32%, list=19%, signal=39%
GOBP_NEGATIVE_REGULATION_OF_INFLAMMATORY_RESPONSE	GOBP_NEGATIVE_REGULATION_OF_INFLAMMATORY_RESPONSE		148	0.360271	1.48701	0.0695296	0.16806	0.997	9935	tags=64%, list=51%, signal=128%
GOBP_ANTEROGRADE_AXONAL_TRANSPORT	GOBP_ANTEROGRADE_AXONAL_TRANSPORT		49	0.416146	1.48661	0.0478088	0.168313	0.997	8349	tags=63%, list=43%, signal=110%
GOBP_MITOTIC_G2_DNA_DAMAGE_CHECKPOINT_SIGNALING	GOBP_MITOTIC_G2_DNA_DAMAGE_CHECKPOINT_SIGNALING		34	0.50683	1.48647	0.0897959	0.168344	0.997	5474	tags=56%, list=28%, signal=78%
GOBP_VESICLE_DOCKING_INVOLVED_IN_EXOCYTOSIS	GOBP_VESICLE_DOCKING_INVOLVED_IN_EXOCYTOSIS		45	0.42723	1.48633	0.0695825	0.168332	0.997	8995	tags=71%, list=46%, signal=132%
GOBP_TRANSMEMBRANE_RECEPTOR_PROTEIN_SERINE_THREONINE_KINASE_SIGNALING_PATHWAY	GOBP_TRANSMEMBRANE_RECEPTOR_PROTEIN_SERINE_THREONINE_KINASE_SIGNALING_PATHWAY		375	0.349254	1.4861	0.0609244	0.168418	0.997	8032	tags=48%, list=41%, signal=80%
GOBP_REGULATION_OF_DNA_DAMAGE_RESPONSE_SIGNAL_TRANSDUCTION_BY_P53_CLASS_MEDIATOR	GOBP_REGULATION_OF_DNA_DAMAGE_RESPONSE_SIGNAL_TRANSDUCTION_BY_P53_CLASS_MEDIATOR		38	0.443142	1.48546	0.0653061	0.168926	0.997	9760	tags=84%, list=50%, signal=168%
GOBP_REGULATION_OF_ISOTYPE_SWITCHING	GOBP_REGULATION_OF_ISOTYPE_SWITCHING		38	0.47319	1.4854	0.0530612	0.168847	0.997	7818	tags=76%, list=40%, signal=127%
GOBP_OSSIFICATION	GOBP_OSSIFICATION		409	0.347955	1.48536	0.0458333	0.168745	0.997	8496	tags=54%, list=44%, signal=93%
GOBP_REGULATION_OF_CELL_JUNCTION_ASSEMBLY	GOBP_REGULATION_OF_CELL_JUNCTION_ASSEMBLY		199	0.361756	1.48532	0.0633947	0.168649	0.997	8108	tags=49%, list=42%, signal=83%
GOBP_REGULATION_OF_CELL_SUBSTRATE_JUNCTION_ORGANIZATION	GOBP_REGULATION_OF_CELL_SUBSTRATE_JUNCTION_ORGANIZATION		69	0.449983	1.48529	0.12753	0.168552	0.997	9035	tags=75%, list=46%, signal=140%
GOBP_CALCIUM_ION_HOMEOSTASIS	GOBP_CALCIUM_ION_HOMEOSTASIS		306	0.308842	1.48521	0.0120968	0.168479	0.997	9778	tags=52%, list=50%, signal=102%
GOBP_POSITIVE_REGULATION_OF_RUFFLE_ASSEMBLY	GOBP_POSITIVE_REGULATION_OF_RUFFLE_ASSEMBLY		15	0.521471	1.48512	0.0726915	0.168431	0.997	4472	tags=47%, list=23%, signal=60%
GOBP_KINETOCHORE_ASSEMBLY	GOBP_KINETOCHORE_ASSEMBLY		18	0.614326	1.48481	0.0855397	0.16861	0.997	5807	tags=78%, list=30%, signal=111%
GOBP_DNA_STRAND_ELONGATION	GOBP_DNA_STRAND_ELONGATION		37	0.521175	1.48446	0.0808081	0.16884	0.997	6788	tags=73%, list=35%, signal=112%
GOBP_PLATELET_AGGREGATION	GOBP_PLATELET_AGGREGATION		72	0.398696	1.48437	0.0770791	0.1688	0.997	4943	tags=42%, list=25%, signal=56%
GOBP_REGULATION_OF_INTRACELLULAR_STEROID_HORMONE_RECEPTOR_SIGNALING_PATHWAY	GOBP_REGULATION_OF_INTRACELLULAR_STEROID_HORMONE_RECEPTOR_SIGNALING_PATHWAY		71	0.422911	1.48423	0.0707071	0.168829	0.997	6970	tags=52%, list=36%, signal=81%
GOBP_POSITIVE_REGULATION_BY_HOST_OF_VIRAL_TRANSCRIPTION	GOBP_POSITIVE_REGULATION_BY_HOST_OF_VIRAL_TRANSCRIPTION		17	0.554537	1.48393	0.0722892	0.168989	0.997	6545	tags=76%, list=34%, signal=115%
GOBP_GLUCOSE_IMPORT	GOBP_GLUCOSE_IMPORT		71	0.360574	1.48365	0.036	0.169164	0.997	8386	tags=52%, list=43%, signal=91%
GOBP_REGULATION_OF_GRANULOCYTE_DIFFERENTIATION	GOBP_REGULATION_OF_GRANULOCYTE_DIFFERENTIATION		15	0.519078	1.4835	0.0750507	0.169174	0.997	4291	tags=47%, list=22%, signal=60%
GOBP_NEGATIVE_REGULATION_OF_PROTEASOMAL_PROTEIN_CATABOLIC_PROCESS	GOBP_NEGATIVE_REGULATION_OF_PROTEASOMAL_PROTEIN_CATABOLIC_PROCESS		50	0.456559	1.4834	0.0821643	0.169145	0.997	7642	tags=66%, list=39%, signal=108%
GOBP_FATTY_ACYL_COA_METABOLIC_PROCESS	GOBP_FATTY_ACYL_COA_METABOLIC_PROCESS		38	0.426276	1.48328	0.0482897	0.16911	0.997	8429	tags=58%, list=43%, signal=102%
GOBP_NEUROTROPHIN_TRK_RECEPTOR_SIGNALING_PATHWAY	GOBP_NEUROTROPHIN_TRK_RECEPTOR_SIGNALING_PATHWAY		24	0.477405	1.48317	0.0572597	0.169102	0.997	7220	tags=63%, list=37%, signal=99%
GOBP_MEMBRANE_PROTEIN_ECTODOMAIN_PROTEOLYSIS	GOBP_MEMBRANE_PROTEIN_ECTODOMAIN_PROTEOLYSIS		47	0.414925	1.48314	0.0978044	0.168986	0.997	5728	tags=47%, list=29%, signal=66%
GOBP_POSITIVE_REGULATION_OF_INTRINSIC_APOPTOTIC_SIGNALING_PATHWAY	GOBP_POSITIVE_REGULATION_OF_INTRINSIC_APOPTOTIC_SIGNALING_PATHWAY		59	0.406198	1.48271	0.0609756	0.169265	0.997	9852	tags=71%, list=50%, signal=143%
GOBP_SECOND_MESSENGER_MEDIATED_SIGNALING	GOBP_SECOND_MESSENGER_MEDIATED_SIGNALING		310	0.320648	1.48236	0.0326531	0.169501	0.997	9341	tags=53%, list=48%, signal=100%
GOBP_NEGATIVE_REGULATION_OF_MRNA_PROCESSING	GOBP_NEGATIVE_REGULATION_OF_MRNA_PROCESSING		25	0.542977	1.48224	0.100604	0.169476	0.997	4829	tags=60%, list=25%, signal=80%
GOBP_REGULATION_OF_CELLULAR_RESPONSE_TO_GROWTH_FACTOR_STIMULUS	GOBP_REGULATION_OF_CELLULAR_RESPONSE_TO_GROWTH_FACTOR_STIMULUS		308	0.354271	1.48152	0.0777311	0.170086	0.997	8032	tags=50%, list=41%, signal=83%
GOBP_ESTABLISHMENT_OF_EPITHELIAL_CELL_POLARITY	GOBP_ESTABLISHMENT_OF_EPITHELIAL_CELL_POLARITY		36	0.456212	1.48121	0.0707071	0.170252	0.997	7810	tags=58%, list=40%, signal=97%
GOBP_HISTONE_MRNA_CATABOLIC_PROCESS	GOBP_HISTONE_MRNA_CATABOLIC_PROCESS		15	0.581138	1.48073	0.0809249	0.170596	0.997	4518	tags=67%, list=23%, signal=87%
GOBP_BASE_EXCISION_REPAIR	GOBP_BASE_EXCISION_REPAIR		43	0.482868	1.48058	0.0965795	0.170621	0.997	5810	tags=60%, list=30%, signal=86%
GOBP_NEGATIVE_REGULATION_OF_TRANSFORMING_GROWTH_FACTOR_BETA_RECEPTOR_SIGNALING_PATHWAY	GOBP_NEGATIVE_REGULATION_OF_TRANSFORMING_GROWTH_FACTOR_BETA_RECEPTOR_SIGNALING_PATHWAY		92	0.406145	1.48045	0.0661157	0.170597	0.997	8182	tags=60%, list=42%, signal=102%
GOBP_CEREBELLAR_CORTEX_DEVELOPMENT	GOBP_CEREBELLAR_CORTEX_DEVELOPMENT		50	0.416052	1.47996	0.0480962	0.170963	0.997	8262	tags=56%, list=42%, signal=97%
GOBP_NEGATIVE_REGULATION_OF_LEUKOCYTE_APOPTOTIC_PROCESS	GOBP_NEGATIVE_REGULATION_OF_LEUKOCYTE_APOPTOTIC_PROCESS		54	0.414447	1.47975	0.0738523	0.171051	0.997	8924	tags=67%, list=46%, signal=122%
GOBP_PHAGOSOME_MATURATION	GOBP_PHAGOSOME_MATURATION		28	0.470109	1.47963	0.0695296	0.17103	0.997	8369	tags=75%, list=43%, signal=131%
GOBP_LIPOPROTEIN_METABOLIC_PROCESS	GOBP_LIPOPROTEIN_METABOLIC_PROCESS		139	0.368899	1.4795	0.0315582	0.171025	0.997	7782	tags=50%, list=40%, signal=83%
GOBP_SYNAPTIC_VESICLE_TRANSPORT	GOBP_SYNAPTIC_VESICLE_TRANSPORT		40	0.436073	1.4795	0.0645161	0.170888	0.997	4974	tags=45%, list=25%, signal=60%
GOBP_NEGATIVE_REGULATION_OF_RECEPTOR_SIGNALING_PATHWAY_VIA_STAT	GOBP_NEGATIVE_REGULATION_OF_RECEPTOR_SIGNALING_PATHWAY_VIA_STAT		25	0.457867	1.47942	0.0527383	0.170823	0.997	8189	tags=64%, list=42%, signal=110%
GOBP_REGULATION_OF_CARBOHYDRATE_BIOSYNTHETIC_PROCESS	GOBP_REGULATION_OF_CARBOHYDRATE_BIOSYNTHETIC_PROCESS		98	0.360697	1.47932	0.0261569	0.170765	0.997	6679	tags=44%, list=34%, signal=66%
GOBP_REGULATION_OF_CANONICAL_WNT_SIGNALING_PATHWAY	GOBP_REGULATION_OF_CANONICAL_WNT_SIGNALING_PATHWAY		245	0.363416	1.4792	0.0584551	0.170733	0.997	8936	tags=58%, list=46%, signal=106%
GOBP_RESPONSE_TO_MURAMYL_DIPEPTIDE	GOBP_RESPONSE_TO_MURAMYL_DIPEPTIDE		20	0.543589	1.47894	0.0763052	0.170866	0.997	6836	tags=75%, list=35%, signal=115%
GOBP_BARBED_END_ACTIN_FILAMENT_CAPPING	GOBP_BARBED_END_ACTIN_FILAMENT_CAPPING		26	0.466083	1.47842	0.0775194	0.17129	0.997	8363	tags=73%, list=43%, signal=128%
GOBP_NEGATIVE_REGULATION_OF_DOUBLE_STRAND_BREAK_REPAIR_VIA_HOMOLOGOUS_RECOMBINATION	GOBP_NEGATIVE_REGULATION_OF_DOUBLE_STRAND_BREAK_REPAIR_VIA_HOMOLOGOUS_RECOMBINATION		19	0.537128	1.47829	0.0766208	0.171279	0.997	8713	tags=95%, list=45%, signal=171%
GOBP_POSITIVE_REGULATION_OF_PROTEIN_KINASE_B_SIGNALING	GOBP_POSITIVE_REGULATION_OF_PROTEIN_KINASE_B_SIGNALING		108	0.350222	1.47823	0.0321285	0.171184	0.997	10423	tags=64%, list=53%, signal=136%
GOBP_CYTOPLASMIC_PATTERN_RECOGNITION_RECEPTOR_SIGNALING_PATHWAY_IN_RESPONSE_TO_VIRUS	GOBP_CYTOPLASMIC_PATTERN_RECOGNITION_RECEPTOR_SIGNALING_PATHWAY_IN_RESPONSE_TO_VIRUS		33	0.497669	1.47802	0.0695825	0.171243	0.997	8247	tags=79%, list=42%, signal=136%
GOBP_AUTOPHAGY_OF_MITOCHONDRION	GOBP_AUTOPHAGY_OF_MITOCHONDRION		90	0.43133	1.47801	0.0858283	0.171118	0.997	7553	tags=57%, list=39%, signal=92%
GOBP_CELLULAR_RESPONSE_TO_FLUID_SHEAR_STRESS	GOBP_CELLULAR_RESPONSE_TO_FLUID_SHEAR_STRESS		19	0.521661	1.47779	0.0805785	0.171189	0.997	7414	tags=68%, list=38%, signal=110%
GOBP_ESTABLISHMENT_OF_CELL_POLARITY	GOBP_ESTABLISHMENT_OF_CELL_POLARITY		152	0.39511	1.47771	0.0715746	0.171128	0.997	7813	tags=54%, list=40%, signal=89%
GOBP_POSITIVE_REGULATION_OF_EPITHELIAL_CELL_MIGRATION	GOBP_POSITIVE_REGULATION_OF_EPITHELIAL_CELL_MIGRATION		149	0.381135	1.47769	0.0967742	0.171004	0.997	6889	tags=48%, list=35%, signal=73%
GOBP_NEGATIVE_REGULATION_OF_CELL_GROWTH	GOBP_NEGATIVE_REGULATION_OF_CELL_GROWTH		184	0.3422	1.47741	0.0265306	0.171183	0.997	7966	tags=47%, list=41%, signal=78%
GOBP_AMINO_ACID_ACTIVATION	GOBP_AMINO_ACID_ACTIVATION		45	0.518341	1.47722	0.1002	0.171264	0.997	8176	tags=82%, list=42%, signal=141%
GOBP_REGULATION_OF_TRANSCRIPTION_OF_NUCLEOLAR_LARGE_RRNA_BY_RNA_POLYMERASE_I	GOBP_REGULATION_OF_TRANSCRIPTION_OF_NUCLEOLAR_LARGE_RRNA_BY_RNA_POLYMERASE_I		15	0.593891	1.47699	0.0626305	0.171374	0.997	3562	tags=60%, list=18%, signal=73%
GOBP_ERYTHROCYTE_DEVELOPMENT	GOBP_ERYTHROCYTE_DEVELOPMENT		38	0.446929	1.47699	0.0645161	0.171243	0.997	4858	tags=45%, list=25%, signal=59%
GOBP_REGULATION_OF_RECEPTOR_LOCALIZATION_TO_SYNAPSE	GOBP_REGULATION_OF_RECEPTOR_LOCALIZATION_TO_SYNAPSE		18	0.476906	1.47672	0.0545455	0.171377	0.997	5659	tags=50%, list=29%, signal=70%
GOBP_B_CELL_MEDIATED_IMMUNITY	GOBP_B_CELL_MEDIATED_IMMUNITY		143	0.427066	1.47656	0.123552	0.171389	0.997	7928	tags=63%, list=41%, signal=105%
GOBP_NEGATIVE_REGULATION_OF_VIRAL_GENOME_REPLICATION	GOBP_NEGATIVE_REGULATION_OF_VIRAL_GENOME_REPLICATION		56	0.463454	1.4761	0.117878	0.171726	0.997	7624	tags=68%, list=39%, signal=111%
GOBP_REGULATION_OF_RECEPTOR_MEDIATED_ENDOCYTOSIS	GOBP_REGULATION_OF_RECEPTOR_MEDIATED_ENDOCYTOSIS		110	0.360248	1.4757	0.0241449	0.171972	0.997	7742	tags=48%, list=40%, signal=79%
GOBP_GLYCEROPHOSPHOLIPID_METABOLIC_PROCESS	GOBP_GLYCEROPHOSPHOLIPID_METABOLIC_PROCESS		304	0.345005	1.47562	0.0321285	0.171921	0.997	6795	tags=43%, list=35%, signal=66%
GOBP_REGULATION_OF_CELL_DIVISION	GOBP_REGULATION_OF_CELL_DIVISION		188	0.349784	1.47518	0.02	0.172215	0.997	7660	tags=47%, list=39%, signal=76%
GOBP_DEVELOPMENTAL_CELL_GROWTH	GOBP_DEVELOPMENTAL_CELL_GROWTH		220	0.349401	1.47497	0.0556701	0.172266	0.997	7375	tags=44%, list=38%, signal=69%
GOBP_PRE_MIRNA_PROCESSING	GOBP_PRE_MIRNA_PROCESSING		15	0.560739	1.47493	0.0606061	0.172164	0.997	6252	tags=73%, list=32%, signal=108%
GOBP_LIPOSACCHARIDE_METABOLIC_PROCESS	GOBP_LIPOSACCHARIDE_METABOLIC_PROCESS		103	0.36851	1.47493	0.0524194	0.172032	0.997	6865	tags=44%, list=35%, signal=67%
GOBP_AXO_DENDRITIC_TRANSPORT	GOBP_AXO_DENDRITIC_TRANSPORT		78	0.415411	1.47492	0.0850202	0.171904	0.997	8464	tags=67%, list=43%, signal=117%
GOBP_NEGATIVE_REGULATION_OF_PROTEIN_LOCALIZATION_TO_MEMBRANE	GOBP_NEGATIVE_REGULATION_OF_PROTEIN_LOCALIZATION_TO_MEMBRANE		32	0.451356	1.4747	0.0368217	0.171974	0.997	8528	tags=72%, list=44%, signal=127%
GOBP_NLS_BEARING_PROTEIN_IMPORT_INTO_NUCLEUS	GOBP_NLS_BEARING_PROTEIN_IMPORT_INTO_NUCLEUS		20	0.537919	1.4747	0.078629	0.171844	0.997	3317	tags=45%, list=17%, signal=54%
GOBP_REGULATION_OF_MOTOR_NEURON_APOPTOTIC_PROCESS	GOBP_REGULATION_OF_MOTOR_NEURON_APOPTOTIC_PROCESS		15	0.525181	1.47466	0.0675105	0.171738	0.997	4387	tags=47%, list=22%, signal=60%
GOBP_STRIATED_MUSCLE_CELL_PROLIFERATION	GOBP_STRIATED_MUSCLE_CELL_PROLIFERATION		69	0.409774	1.47464	0.078629	0.171627	0.997	6940	tags=52%, list=36%, signal=81%
GOBP_REGULATION_OF_ARP2_3_COMPLEX_MEDIATED_ACTIN_NUCLEATION	GOBP_REGULATION_OF_ARP2_3_COMPLEX_MEDIATED_ACTIN_NUCLEATION		31	0.466744	1.47445	0.0712871	0.171698	0.997	8363	tags=71%, list=43%, signal=124%
GOBP_EPIBOLY	GOBP_EPIBOLY		38	0.446859	1.47441	0.0956341	0.171607	0.997	2780	tags=34%, list=14%, signal=40%
GOBP_POLYOL_METABOLIC_PROCESS	GOBP_POLYOL_METABOLIC_PROCESS		117	0.352439	1.47439	0.0348837	0.171503	0.997	7669	tags=48%, list=39%, signal=78%
GOBP_RESPONSE_TO_MOLECULE_OF_BACTERIAL_ORIGIN	GOBP_RESPONSE_TO_MOLECULE_OF_BACTERIAL_ORIGIN		342	0.345793	1.47436	0.0756972	0.171409	0.997	8329	tags=50%, list=43%, signal=86%
GOBP_CARBOHYDRATE_DERIVATIVE_CATABOLIC_PROCESS	GOBP_CARBOHYDRATE_DERIVATIVE_CATABOLIC_PROCESS		173	0.341785	1.47433	0.0382294	0.171304	0.997	7298	tags=43%, list=37%, signal=68%
GOBP_REGULATION_OF_TRANSLATION_IN_RESPONSE_TO_STRESS	GOBP_REGULATION_OF_TRANSLATION_IN_RESPONSE_TO_STRESS		21	0.532327	1.47415	0.0927022	0.171358	0.997	6679	tags=71%, list=34%, signal=108%
GOBP_POSITIVE_REGULATION_OF_CELL_CYCLE_G2_M_PHASE_TRANSITION	GOBP_POSITIVE_REGULATION_OF_CELL_CYCLE_G2_M_PHASE_TRANSITION		31	0.498439	1.47407	0.0766129	0.171288	0.997	7944	tags=77%, list=41%, signal=130%
GOBP_REGULATION_OF_CALCIUM_ION_TRANSMEMBRANE_TRANSPORTER_ACTIVITY	GOBP_REGULATION_OF_CALCIUM_ION_TRANSMEMBRANE_TRANSPORTER_ACTIVITY		96	0.342274	1.47404	0.0289256	0.171181	0.997	10316	tags=59%, list=53%, signal=125%
GOBP_AMYLOID_BETA_METABOLIC_PROCESS	GOBP_AMYLOID_BETA_METABOLIC_PROCESS		52	0.398196	1.474	0.0595238	0.171101	0.997	8479	tags=62%, list=43%, signal=109%
GOBP_POSITIVE_REGULATION_OF_MYOBLAST_FUSION	GOBP_POSITIVE_REGULATION_OF_MYOBLAST_FUSION		16	0.509095	1.474	0.0714286	0.170969	0.997	1851	tags=31%, list=9%, signal=34%
GOBP_GLIAL_CELL_PROLIFERATION	GOBP_GLIAL_CELL_PROLIFERATION		50	0.397305	1.47395	0.0588235	0.170894	0.997	8297	tags=62%, list=43%, signal=108%
GOBP_REGULATION_OF_SMOOTHENED_SIGNALING_PATHWAY	GOBP_REGULATION_OF_SMOOTHENED_SIGNALING_PATHWAY		84	0.398755	1.47387	0.046371	0.170838	0.997	6655	tags=48%, list=34%, signal=72%
GOBP_NEGATIVE_REGULATION_OF_LYMPHOCYTE_APOPTOTIC_PROCESS	GOBP_NEGATIVE_REGULATION_OF_LYMPHOCYTE_APOPTOTIC_PROCESS		36	0.431414	1.47384	0.07	0.170732	0.997	8924	tags=67%, list=46%, signal=123%
GOBP_NEGATIVE_REGULATION_OF_GLIAL_CELL_PROLIFERATION	GOBP_NEGATIVE_REGULATION_OF_GLIAL_CELL_PROLIFERATION		16	0.505328	1.47354	0.0934959	0.170903	0.997	8297	tags=75%, list=43%, signal=130%
GOBP_POSITIVE_REGULATION_OF_MAP_KINASE_ACTIVITY	GOBP_POSITIVE_REGULATION_OF_MAP_KINASE_ACTIVITY		118	0.366082	1.47329	0.0242424	0.171003	0.997	7305	tags=48%, list=37%, signal=77%
GOBP_POSITIVE_REGULATION_OF_PROTEASOMAL_UBIQUITIN_DEPENDENT_PROTEIN_CATABOLIC_PROCESS	GOBP_POSITIVE_REGULATION_OF_PROTEASOMAL_UBIQUITIN_DEPENDENT_PROTEIN_CATABOLIC_PROCESS		94	0.395693	1.47299	0.061753	0.171186	0.997	6117	tags=47%, list=31%, signal=68%
GOBP_SPLICEOSOMAL_SNRNP_ASSEMBLY	GOBP_SPLICEOSOMAL_SNRNP_ASSEMBLY		38	0.523636	1.47254	0.102249	0.171508	0.997	6430	tags=71%, list=33%, signal=106%
GOBP_POSITIVE_REGULATION_OF_AUTOPHAGY	GOBP_POSITIVE_REGULATION_OF_AUTOPHAGY		144	0.403515	1.47241	0.078629	0.171494	0.997	6903	tags=53%, list=35%, signal=81%
GOBP_KINETOCHORE_ORGANIZATION	GOBP_KINETOCHORE_ORGANIZATION		23	0.61051	1.47161	0.115768	0.172091	0.997	5807	tags=78%, list=30%, signal=111%
GOBP_DEOXYRIBONUCLEOTIDE_METABOLIC_PROCESS	GOBP_DEOXYRIBONUCLEOTIDE_METABOLIC_PROCESS		44	0.436608	1.47142	0.0501002	0.172149	0.997	4694	tags=41%, list=24%, signal=54%
GOBP_REGULATED_EXOCYTOSIS	GOBP_REGULATED_EXOCYTOSIS		241	0.34067	1.47133	0.0310559	0.172105	0.997	8000	tags=47%, list=41%, signal=79%
GOBP_REGULATION_OF_INOSITOL_PHOSPHATE_BIOSYNTHETIC_PROCESS	GOBP_REGULATION_OF_INOSITOL_PHOSPHATE_BIOSYNTHETIC_PROCESS		16	0.493792	1.47133	0.0758197	0.171977	0.997	2151	tags=31%, list=11%, signal=35%
GOBP_DEVELOPMENTAL_PIGMENTATION	GOBP_DEVELOPMENTAL_PIGMENTATION		49	0.407075	1.47107	0.0465587	0.1721	0.997	7223	tags=47%, list=37%, signal=74%
GOBP_RIBOSOMAL_SMALL_SUBUNIT_BIOGENESIS	GOBP_RIBOSOMAL_SMALL_SUBUNIT_BIOGENESIS		75	0.497622	1.47104	0.119433	0.171993	0.997	4784	tags=53%, list=25%, signal=70%
GOBP_POSITIVE_REGULATION_OF_GLIAL_CELL_DIFFERENTIATION	GOBP_POSITIVE_REGULATION_OF_GLIAL_CELL_DIFFERENTIATION		42	0.414141	1.47094	0.0455487	0.171985	0.997	6040	tags=43%, list=31%, signal=62%
GOBP_POST_TRANSLATIONAL_PROTEIN_TARGETING_TO_ENDOPLASMIC_RETICULUM_MEMBRANE	GOBP_POST_TRANSLATIONAL_PROTEIN_TARGETING_TO_ENDOPLASMIC_RETICULUM_MEMBRANE		16	0.531619	1.4709	0.0883534	0.171876	0.997	7645	tags=81%, list=39%, signal=133%
GOBP_REGULATION_OF_DNA_BINDING	GOBP_REGULATION_OF_DNA_BINDING		120	0.357617	1.4707	0.042885	0.171938	0.997	9654	tags=61%, list=49%, signal=120%
GOBP_POSITIVE_REGULATION_OF_CYTOKINE_PRODUCTION_INVOLVED_IN_INFLAMMATORY_RESPONSE	GOBP_POSITIVE_REGULATION_OF_CYTOKINE_PRODUCTION_INVOLVED_IN_INFLAMMATORY_RESPONSE		23	0.50078	1.47058	0.11284	0.17193	0.997	4590	tags=52%, list=24%, signal=68%
GOBP_NUCLEOTIDE_BINDING_OLIGOMERIZATION_DOMAIN_CONTAINING_2_SIGNALING_PATHWAY	GOBP_NUCLEOTIDE_BINDING_OLIGOMERIZATION_DOMAIN_CONTAINING_2_SIGNALING_PATHWAY		16	0.568272	1.47052	0.115079	0.171845	0.997	6836	tags=75%, list=35%, signal=115%
GOBP_EXTRACELLULAR_VESICLE_BIOGENESIS	GOBP_EXTRACELLULAR_VESICLE_BIOGENESIS		25	0.489064	1.47007	0.0949495	0.172155	0.997	5341	tags=56%, list=27%, signal=77%
GOBP_CARBOHYDRATE_DERIVATIVE_TRANSPORT	GOBP_CARBOHYDRATE_DERIVATIVE_TRANSPORT		79	0.384456	1.46976	0.048583	0.172361	0.997	6401	tags=46%, list=33%, signal=68%
GOBP_CENTRIOLE_ASSEMBLY	GOBP_CENTRIOLE_ASSEMBLY		47	0.475626	1.46971	0.0898438	0.172294	0.997	5811	tags=57%, list=30%, signal=82%
GOBP_PHOSPHOLIPID_METABOLIC_PROCESS	GOBP_PHOSPHOLIPID_METABOLIC_PROCESS		381	0.335172	1.46971	0.0283401	0.172164	0.997	6865	tags=42%, list=35%, signal=64%
GOBP_CELLULAR_RESPONSE_TO_REACTIVE_NITROGEN_SPECIES	GOBP_CELLULAR_RESPONSE_TO_REACTIVE_NITROGEN_SPECIES		19	0.467739	1.46878	0.0521042	0.172967	0.997	7236	tags=58%, list=37%, signal=92%
GOBP_TELOMERE_MAINTENANCE_IN_RESPONSE_TO_DNA_DAMAGE	GOBP_TELOMERE_MAINTENANCE_IN_RESPONSE_TO_DNA_DAMAGE		29	0.510196	1.46861	0.0698603	0.173001	0.997	8353	tags=83%, list=43%, signal=144%
GOBP_CYTOKINE_PRODUCTION_INVOLVED_IN_IMMUNE_RESPONSE	GOBP_CYTOKINE_PRODUCTION_INVOLVED_IN_IMMUNE_RESPONSE		121	0.390341	1.46852	0.083004	0.172973	0.997	8341	tags=60%, list=43%, signal=103%
GOBP_VESICLE_TETHERING	GOBP_VESICLE_TETHERING		31	0.510663	1.46835	0.0946746	0.172985	0.997	7914	tags=77%, list=41%, signal=130%
GOBP_POSITIVE_REGULATION_OF_GLUCOSE_IMPORT	GOBP_POSITIVE_REGULATION_OF_GLUCOSE_IMPORT		36	0.413545	1.46803	0.0552268	0.173171	0.997	8362	tags=56%, list=43%, signal=97%
GOBP_PROTEIN_CONTAINING_COMPLEX_LOCALIZATION	GOBP_PROTEIN_CONTAINING_COMPLEX_LOCALIZATION		177	0.387695	1.46782	0.0527344	0.173287	0.997	8631	tags=58%, list=44%, signal=102%
GOBP_POSITIVE_REGULATION_OF_B_CELL_MEDIATED_IMMUNITY	GOBP_POSITIVE_REGULATION_OF_B_CELL_MEDIATED_IMMUNITY		42	0.459594	1.46769	0.0831683	0.173295	0.997	8253	tags=74%, list=42%, signal=128%
GOBP_OLIGODENDROCYTE_DIFFERENTIATION	GOBP_OLIGODENDROCYTE_DIFFERENTIATION		99	0.361093	1.46761	0.0493827	0.17325	0.997	5937	tags=35%, list=30%, signal=51%
GOBP_REGULATION_OF_CENTROSOME_CYCLE	GOBP_REGULATION_OF_CENTROSOME_CYCLE		54	0.458502	1.46639	0.061144	0.174339	0.998	6072	tags=57%, list=31%, signal=83%
GOBP_ENDONUCLEOLYTIC_CLEAVAGE_INVOLVED_IN_RRNA_PROCESSING	GOBP_ENDONUCLEOLYTIC_CLEAVAGE_INVOLVED_IN_RRNA_PROCESSING		16	0.579899	1.46606	0.11976	0.174592	0.998	5548	tags=75%, list=28%, signal=105%
GOBP_MEMBRANE_LIPID_METABOLIC_PROCESS	GOBP_MEMBRANE_LIPID_METABOLIC_PROCESS		207	0.344237	1.46605	0.0610998	0.174471	0.998	6865	tags=41%, list=35%, signal=62%
GOBP_NEGATIVE_REGULATION_OF_LYMPHOCYTE_DIFFERENTIATION	GOBP_NEGATIVE_REGULATION_OF_LYMPHOCYTE_DIFFERENTIATION		56	0.407427	1.46563	0.077551	0.174798	0.998	8323	tags=55%, list=43%, signal=96%
GOBP_PROTEIN_KINASE_B_SIGNALING	GOBP_PROTEIN_KINASE_B_SIGNALING		190	0.329684	1.46544	0.0247423	0.174872	0.998	9962	tags=59%, list=51%, signal=119%
GOBP_NEGATIVE_REGULATION_OF_PROTEASOMAL_UBIQUITIN_DEPENDENT_PROTEIN_CATABOLIC_PROCESS	GOBP_NEGATIVE_REGULATION_OF_PROTEASOMAL_UBIQUITIN_DEPENDENT_PROTEIN_CATABOLIC_PROCESS		36	0.481141	1.46521	0.0947581	0.175018	0.998	7534	tags=69%, list=39%, signal=113%
GOBP_POSITIVE_REGULATION_OF_ERYTHROCYTE_DIFFERENTIATION	GOBP_POSITIVE_REGULATION_OF_ERYTHROCYTE_DIFFERENTIATION		32	0.465777	1.4652	0.0826613	0.174891	0.998	4135	tags=47%, list=21%, signal=59%
GOBP_POSITIVE_REGULATION_OF_SMALL_GTPASE_MEDIATED_SIGNAL_TRANSDUCTION	GOBP_POSITIVE_REGULATION_OF_SMALL_GTPASE_MEDIATED_SIGNAL_TRANSDUCTION		70	0.404717	1.46508	0.06875	0.174894	0.998	4950	tags=41%, list=25%, signal=55%
GOBP_RESPONSE_TO_TEMPERATURE_STIMULUS	GOBP_RESPONSE_TO_TEMPERATURE_STIMULUS		182	0.33487	1.46446	0.0123967	0.17535	0.998	6773	tags=40%, list=35%, signal=60%
GOBP_NEURON_PROJECTION_ORGANIZATION	GOBP_NEURON_PROJECTION_ORGANIZATION		89	0.38558	1.46428	0.0651731	0.175403	0.998	5065	tags=40%, list=26%, signal=54%
GOBP_CENTROSOME_DUPLICATION	GOBP_CENTROSOME_DUPLICATION		75	0.455846	1.46415	0.0746562	0.175372	0.998	5811	tags=56%, list=30%, signal=79%
GOBP_RESPONSE_TO_HEAT	GOBP_RESPONSE_TO_HEAT		111	0.373168	1.46392	0.0512295	0.175449	0.998	9787	tags=64%, list=50%, signal=128%
GOBP_POSTREPLICATION_REPAIR	GOBP_POSTREPLICATION_REPAIR		35	0.498853	1.46365	0.097166	0.175622	0.998	6912	tags=69%, list=35%, signal=106%
GOBP_ORGANELLE_DISASSEMBLY	GOBP_ORGANELLE_DISASSEMBLY		136	0.410109	1.4631	0.0972222	0.176028	0.998	7553	tags=55%, list=39%, signal=89%
GOBP_POSITIVE_REGULATION_OF_PHAGOCYTOSIS	GOBP_POSITIVE_REGULATION_OF_PHAGOCYTOSIS		71	0.416314	1.46308	0.0994036	0.175929	0.998	8025	tags=59%, list=41%, signal=100%
GOBP_NUCLEAR_TRANSCRIBED_MRNA_POLY_A_TAIL_SHORTENING	GOBP_NUCLEAR_TRANSCRIBED_MRNA_POLY_A_TAIL_SHORTENING		34	0.513004	1.46272	0.09375	0.176138	0.998	6660	tags=68%, list=34%, signal=103%
GOBP_REGULATION_OF_T_CELL_MIGRATION	GOBP_REGULATION_OF_T_CELL_MIGRATION		48	0.437447	1.46252	0.0953307	0.176212	0.998	7726	tags=65%, list=40%, signal=107%
GOBP_POSITIVE_REGULATION_OF_OLIGODENDROCYTE_DIFFERENTIATION	GOBP_POSITIVE_REGULATION_OF_OLIGODENDROCYTE_DIFFERENTIATION		25	0.468183	1.46237	0.0538302	0.176247	0.998	5423	tags=44%, list=28%, signal=61%
GOBP_POSITIVE_REGULATION_OF_LEUKOCYTE_MEDIATED_IMMUNITY	GOBP_POSITIVE_REGULATION_OF_LEUKOCYTE_MEDIATED_IMMUNITY		139	0.409403	1.46235	0.11501	0.176127	0.998	8388	tags=65%, list=43%, signal=113%
GOBP_AMINOGLYCAN_METABOLIC_PROCESS	GOBP_AMINOGLYCAN_METABOLIC_PROCESS		134	0.355198	1.4621	0.0421941	0.176249	0.998	9258	tags=56%, list=47%, signal=106%
GOBP_REGULATION_OF_SKELETAL_MUSCLE_CELL_PROLIFERATION	GOBP_REGULATION_OF_SKELETAL_MUSCLE_CELL_PROLIFERATION		15	0.50129	1.46177	0.0614754	0.176448	0.998	6325	tags=60%, list=32%, signal=89%
GOBP_POSITIVE_REGULATION_OF_AMYLOID_PRECURSOR_PROTEIN_CATABOLIC_PROCESS	GOBP_POSITIVE_REGULATION_OF_AMYLOID_PRECURSOR_PROTEIN_CATABOLIC_PROCESS		24	0.458928	1.46109	0.0512295	0.176971	0.998	7825	tags=58%, list=40%, signal=97%
GOBP_ENDODERM_DEVELOPMENT	GOBP_ENDODERM_DEVELOPMENT		83	0.403054	1.46108	0.0607287	0.176845	0.998	5937	tags=46%, list=30%, signal=66%
GOBP_HEMATOPOIETIC_PROGENITOR_CELL_DIFFERENTIATION	GOBP_HEMATOPOIETIC_PROGENITOR_CELL_DIFFERENTIATION		132	0.382462	1.46098	0.0665281	0.176815	0.998	4135	tags=35%, list=21%, signal=44%
GOBP_COTRANSLATIONAL_PROTEIN_TARGETING_TO_MEMBRANE	GOBP_COTRANSLATIONAL_PROTEIN_TARGETING_TO_MEMBRANE		22	0.533656	1.46082	0.10978	0.176838	0.998	3332	tags=50%, list=17%, signal=60%
GOBP_LEUKOCYTE_DEGRANULATION	GOBP_LEUKOCYTE_DEGRANULATION		81	0.420762	1.46031	0.122605	0.177208	0.998	5980	tags=44%, list=31%, signal=64%
GOBP_POSITIVE_REGULATION_OF_HISTONE_METHYLATION	GOBP_POSITIVE_REGULATION_OF_HISTONE_METHYLATION		51	0.471246	1.46027	0.0759754	0.177144	0.998	6769	tags=63%, list=35%, signal=96%
GOBP_POSITIVE_REGULATION_OF_JUN_KINASE_ACTIVITY	GOBP_POSITIVE_REGULATION_OF_JUN_KINASE_ACTIVITY		42	0.438566	1.46023	0.0515873	0.177054	0.998	7237	tags=60%, list=37%, signal=94%
GOBP_PROTEIN_AUTOPROCESSING	GOBP_PROTEIN_AUTOPROCESSING		27	0.43314	1.45993	0.0566802	0.177229	0.998	7149	tags=44%, list=37%, signal=70%
GOBP_COPPER_ION_TRANSPORT	GOBP_COPPER_ION_TRANSPORT		16	0.493263	1.45944	0.0657084	0.177654	0.998	6381	tags=56%, list=33%, signal=84%
GOBP_VASCULAR_TRANSPORT	GOBP_VASCULAR_TRANSPORT		87	0.352062	1.45934	0.0461847	0.177633	0.998	8401	tags=48%, list=43%, signal=84%
GOBP_POLY_A_PLUS_MRNA_EXPORT_FROM_NUCLEUS	GOBP_POLY_A_PLUS_MRNA_EXPORT_FROM_NUCLEUS		23	0.492436	1.4593	0.0597938	0.177547	0.998	4600	tags=43%, list=24%, signal=57%
GOBP_VESICLE_MEDIATED_TRANSPORT_IN_SYNAPSE	GOBP_VESICLE_MEDIATED_TRANSPORT_IN_SYNAPSE		211	0.342679	1.45921	0.0529532	0.177511	0.998	8386	tags=50%, list=43%, signal=87%
GOBP_MYELOID_LEUKOCYTE_MEDIATED_IMMUNITY	GOBP_MYELOID_LEUKOCYTE_MEDIATED_IMMUNITY		109	0.390135	1.45862	0.10728	0.177948	0.998	5587	tags=40%, list=29%, signal=56%
GOBP_REGULATION_OF_PROTEIN_TARGETING	GOBP_REGULATION_OF_PROTEIN_TARGETING		78	0.395662	1.45783	0.0721248	0.178629	0.998	8141	tags=58%, list=42%, signal=99%
GOBP_ACTIVATION_OF_CYSTEINE_TYPE_ENDOPEPTIDASE_ACTIVITY	GOBP_ACTIVATION_OF_CYSTEINE_TYPE_ENDOPEPTIDASE_ACTIVITY		18	0.487295	1.45772	0.0869565	0.178591	0.998	4282	tags=50%, list=22%, signal=64%
GOBP_CELLULAR_RESPONSE_TO_HEAT	GOBP_CELLULAR_RESPONSE_TO_HEAT		63	0.426988	1.45755	0.0903614	0.178628	0.998	9664	tags=75%, list=50%, signal=147%
GOBP_CELL_DIFFERENTIATION_INVOLVED_IN_EMBRYONIC_PLACENTA_DEVELOPMENT	GOBP_CELL_DIFFERENTIATION_INVOLVED_IN_EMBRYONIC_PLACENTA_DEVELOPMENT		24	0.454291	1.45645	0.0502008	0.179663	0.998	7419	tags=58%, list=38%, signal=94%
GOBP_SPINDLE_LOCALIZATION	GOBP_SPINDLE_LOCALIZATION		59	0.425309	1.45623	0.108481	0.179756	0.998	5379	tags=44%, list=28%, signal=61%
GOBP_PROTEIN_LOCALIZATION_TO_CONDENSED_CHROMOSOME	GOBP_PROTEIN_LOCALIZATION_TO_CONDENSED_CHROMOSOME		18	0.645818	1.45602	0.10757	0.179822	0.998	5807	tags=89%, list=30%, signal=126%
GOBP_NEGATIVE_REGULATION_OF_HYDROLASE_ACTIVITY	GOBP_NEGATIVE_REGULATION_OF_HYDROLASE_ACTIVITY		351	0.329181	1.45601	0.0247423	0.1797	0.998	6917	tags=37%, list=35%, signal=57%
GOBP_POSITIVE_REGULATION_OF_T_CELL_MIGRATION	GOBP_POSITIVE_REGULATION_OF_T_CELL_MIGRATION		34	0.462579	1.45599	0.102079	0.17958	0.998	7726	tags=71%, list=40%, signal=117%
GOBP_CELL_MIGRATION_IN_HINDBRAIN	GOBP_CELL_MIGRATION_IN_HINDBRAIN		16	0.496329	1.45565	0.0540541	0.179804	0.998	4702	tags=38%, list=24%, signal=49%
GOBP_REGULATION_OF_SUBSTRATE_ADHESION_DEPENDENT_CELL_SPREADING	GOBP_REGULATION_OF_SUBSTRATE_ADHESION_DEPENDENT_CELL_SPREADING		61	0.425706	1.45554	0.0838323	0.179767	0.998	8552	tags=69%, list=44%, signal=122%
GOBP_REGULATION_OF_CELLULAR_CARBOHYDRATE_METABOLIC_PROCESS	GOBP_REGULATION_OF_CELLULAR_CARBOHYDRATE_METABOLIC_PROCESS		149	0.337441	1.45546	0.0300601	0.179708	0.998	6905	tags=42%, list=35%, signal=65%
GOBP_REGULATION_OF_ESTABLISHMENT_OF_PROTEIN_LOCALIZATION_TO_MITOCHONDRION	GOBP_REGULATION_OF_ESTABLISHMENT_OF_PROTEIN_LOCALIZATION_TO_MITOCHONDRION		50	0.411193	1.45524	0.0852713	0.179815	0.998	8141	tags=62%, list=42%, signal=106%
GOBP_IMMUNOGLOBULIN_PRODUCTION_INVOLVED_IN_IMMUNOGLOBULIN_MEDIATED_IMMUNE_RESPONSE	GOBP_IMMUNOGLOBULIN_PRODUCTION_INVOLVED_IN_IMMUNOGLOBULIN_MEDIATED_IMMUNE_RESPONSE		71	0.443472	1.45515	0.11546	0.179776	0.998	7928	tags=72%, list=41%, signal=121%
GOBP_MRNA_METHYLATION	GOBP_MRNA_METHYLATION		16	0.572307	1.45511	0.103053	0.17968	0.998	6433	tags=81%, list=33%, signal=121%
GOBP_HISTONE_H3_K9_METHYLATION	GOBP_HISTONE_H3_K9_METHYLATION		35	0.483155	1.45505	0.0714286	0.179601	0.998	6769	tags=66%, list=35%, signal=100%
GOBP_POSITIVE_REGULATION_OF_NEURON_MIGRATION	GOBP_POSITIVE_REGULATION_OF_NEURON_MIGRATION		18	0.503315	1.45496	0.0952381	0.179553	0.998	8386	tags=72%, list=43%, signal=127%
GOBP_PERK_MEDIATED_UNFOLDED_PROTEIN_RESPONSE	GOBP_PERK_MEDIATED_UNFOLDED_PROTEIN_RESPONSE		18	0.519109	1.4545	0.104743	0.179928	0.998	3471	tags=44%, list=18%, signal=54%
GOBP_VASCULAR_ENDOTHELIAL_GROWTH_FACTOR_PRODUCTION	GOBP_VASCULAR_ENDOTHELIAL_GROWTH_FACTOR_PRODUCTION		36	0.430534	1.45435	0.0661323	0.179948	0.998	4200	tags=36%, list=22%, signal=46%
GOBP_SPHINGOLIPID_BIOSYNTHETIC_PROCESS	GOBP_SPHINGOLIPID_BIOSYNTHETIC_PROCESS		111	0.34703	1.45405	0.0454545	0.180131	0.998	6703	tags=40%, list=34%, signal=60%
GOBP_POSITIVE_REGULATION_OF_VASCULAR_ENDOTHELIAL_GROWTH_FACTOR_PRODUCTION	GOBP_POSITIVE_REGULATION_OF_VASCULAR_ENDOTHELIAL_GROWTH_FACTOR_PRODUCTION		28	0.45887	1.45365	0.062753	0.180392	0.998	4200	tags=39%, list=22%, signal=50%
GOBP_RNA_PHOSPHODIESTER_BOND_HYDROLYSIS_ENDONUCLEOLYTIC	GOBP_RNA_PHOSPHODIESTER_BOND_HYDROLYSIS_ENDONUCLEOLYTIC		79	0.404517	1.45356	0.0649087	0.180341	0.998	6689	tags=51%, list=34%, signal=77%
GOBP_RESPONSE_TO_STARVATION	GOBP_RESPONSE_TO_STARVATION		208	0.356077	1.45313	0.0517928	0.180677	0.998	7183	tags=45%, list=37%, signal=71%
GOBP_CALCIUM_ION_TRANSPORT	GOBP_CALCIUM_ION_TRANSPORT		423	0.301887	1.45299	0.022541	0.180717	0.998	9161	tags=47%, list=47%, signal=87%
GOBP_CYTOPLASMIC_TRANSLATIONAL_INITIATION	GOBP_CYTOPLASMIC_TRANSLATIONAL_INITIATION		39	0.517241	1.45293	0.125249	0.180643	0.998	4786	tags=59%, list=25%, signal=78%
GOBP_FATTY_ACID_DERIVATIVE_BIOSYNTHETIC_PROCESS	GOBP_FATTY_ACID_DERIVATIVE_BIOSYNTHETIC_PROCESS		48	0.380038	1.45291	0.0390947	0.180523	0.998	6697	tags=38%, list=34%, signal=57%
GOBP_REGULATION_OF_OLIGODENDROCYTE_DIFFERENTIATION	GOBP_REGULATION_OF_OLIGODENDROCYTE_DIFFERENTIATION		43	0.395858	1.45258	0.0575397	0.180737	0.998	5937	tags=40%, list=30%, signal=57%
GOBP_MANGANESE_ION_TRANSPORT	GOBP_MANGANESE_ION_TRANSPORT		16	0.494009	1.45237	0.0733198	0.18081	0.998	8046	tags=63%, list=41%, signal=106%
GOBP_POSITIVE_REGULATION_OF_ACTIN_FILAMENT_POLYMERIZATION	GOBP_POSITIVE_REGULATION_OF_ACTIN_FILAMENT_POLYMERIZATION		53	0.406266	1.45216	0.0761317	0.180876	0.998	8363	tags=62%, list=43%, signal=109%
GOBP_MYELOID_LEUKOCYTE_ACTIVATION	GOBP_MYELOID_LEUKOCYTE_ACTIVATION		232	0.373619	1.45212	0.125969	0.180776	0.998	8039	tags=53%, list=41%, signal=88%
GOBP_B_CELL_HOMEOSTASIS	GOBP_B_CELL_HOMEOSTASIS		32	0.505625	1.45203	0.0987903	0.180737	0.998	7621	tags=72%, list=39%, signal=118%
GOBP_PROTEIN_INSERTION_INTO_ER_MEMBRANE	GOBP_PROTEIN_INSERTION_INTO_ER_MEMBRANE		23	0.505133	1.45194	0.117878	0.180686	0.998	7637	tags=74%, list=39%, signal=121%
GOBP_DENDRITE_DEVELOPMENT	GOBP_DENDRITE_DEVELOPMENT		236	0.351688	1.45191	0.0540541	0.180578	0.998	8613	tags=53%, list=44%, signal=94%
GOBP_GLYCOLIPID_BIOSYNTHETIC_PROCESS	GOBP_GLYCOLIPID_BIOSYNTHETIC_PROCESS		71	0.370338	1.45188	0.050813	0.180464	0.998	6151	tags=39%, list=32%, signal=57%
GOBP_RESPONSE_TO_IRON_ION	GOBP_RESPONSE_TO_IRON_ION		31	0.432353	1.4515	0.0452675	0.180715	0.998	5746	tags=39%, list=29%, signal=55%
GOBP_MONOCYTE_DIFFERENTIATION	GOBP_MONOCYTE_DIFFERENTIATION		35	0.453221	1.45132	0.0968379	0.180753	0.998	8999	tags=69%, list=46%, signal=127%
GOBP_TRANSPORT_ALONG_MICROTUBULE	GOBP_TRANSPORT_ALONG_MICROTUBULE		167	0.396415	1.45119	0.0776892	0.180744	0.998	8530	tags=63%, list=44%, signal=112%
GOBP_REGULATION_OF_MITOTIC_NUCLEAR_DIVISION	GOBP_REGULATION_OF_MITOTIC_NUCLEAR_DIVISION		118	0.435656	1.45089	0.116564	0.180884	0.998	4606	tags=43%, list=24%, signal=56%
GOBP_RESPONSE_TO_PROSTAGLANDIN_E	GOBP_RESPONSE_TO_PROSTAGLANDIN_E		23	0.483291	1.4506	0.0753564	0.181076	0.998	7333	tags=61%, list=38%, signal=97%
GOBP_CELLULAR_RESPONSE_TO_STARVATION	GOBP_CELLULAR_RESPONSE_TO_STARVATION		172	0.362964	1.45047	0.0742188	0.181088	0.998	7183	tags=48%, list=37%, signal=75%
GOBP_REGULATION_OF_CARBOHYDRATE_CATABOLIC_PROCESS	GOBP_REGULATION_OF_CARBOHYDRATE_CATABOLIC_PROCESS		54	0.391475	1.45025	0.056	0.181137	0.998	7491	tags=54%, list=38%, signal=87%
GOBP_REGULATION_OF_MITOTIC_CELL_CYCLE_SPINDLE_ASSEMBLY_CHECKPOINT	GOBP_REGULATION_OF_MITOTIC_CELL_CYCLE_SPINDLE_ASSEMBLY_CHECKPOINT		21	0.539878	1.45005	0.114458	0.181222	0.998	7438	tags=76%, list=38%, signal=123%
GOBP_GLYCOSAMINOGLYCAN_CATABOLIC_PROCESS	GOBP_GLYCOSAMINOGLYCAN_CATABOLIC_PROCESS		30	0.447812	1.44977	0.0471092	0.181375	0.998	4874	tags=40%, list=25%, signal=53%
GOBP_RESPONSE_TO_OSMOTIC_STRESS	GOBP_RESPONSE_TO_OSMOTIC_STRESS		87	0.363924	1.44961	0.0301205	0.1814	0.998	7726	tags=49%, list=40%, signal=81%
GOBP_SKELETAL_MUSCLE_CELL_PROLIFERATION	GOBP_SKELETAL_MUSCLE_CELL_PROLIFERATION		20	0.475855	1.4495	0.0708502	0.181384	0.998	6874	tags=60%, list=35%, signal=93%
GOBP_FOCAL_ADHESION_ASSEMBLY	GOBP_FOCAL_ADHESION_ASSEMBLY		85	0.43056	1.44943	0.129098	0.181321	0.998	9198	tags=73%, list=47%, signal=137%
GOBP_PROTEIN_LOCALIZATION_TO_CELL_CELL_JUNCTION	GOBP_PROTEIN_LOCALIZATION_TO_CELL_CELL_JUNCTION		21	0.513183	1.44881	0.0942623	0.181813	0.998	5337	tags=52%, list=27%, signal=72%
GOBP_CELLULAR_RESPONSE_TO_INSULIN_STIMULUS	GOBP_CELLULAR_RESPONSE_TO_INSULIN_STIMULUS		205	0.354423	1.44852	0.0507099	0.181979	0.998	7839	tags=50%, list=40%, signal=82%
GOBP_REGULATION_OF_NEUTROPHIL_MIGRATION	GOBP_REGULATION_OF_NEUTROPHIL_MIGRATION		47	0.443256	1.4482	0.104126	0.182176	0.998	5759	tags=49%, list=30%, signal=69%
GOBP_FC_GAMMA_RECEPTOR_SIGNALING_PATHWAY	GOBP_FC_GAMMA_RECEPTOR_SIGNALING_PATHWAY		33	0.502569	1.44806	0.125	0.182168	0.998	7697	tags=73%, list=39%, signal=120%
GOBP_POSITIVE_REGULATION_OF_SIGNALING_RECEPTOR_ACTIVITY	GOBP_POSITIVE_REGULATION_OF_SIGNALING_RECEPTOR_ACTIVITY		46	0.399005	1.44787	0.0727969	0.182212	0.998	7359	tags=50%, list=38%, signal=80%
GOBP_POSITIVE_REGULATION_OF_ENDOTHELIAL_CELL_MIGRATION	GOBP_POSITIVE_REGULATION_OF_ENDOTHELIAL_CELL_MIGRATION		105	0.386155	1.44769	0.112936	0.182268	0.998	6889	tags=49%, list=35%, signal=75%
GOBP_POSITIVE_REGULATION_OF_MAPK_CASCADE	GOBP_POSITIVE_REGULATION_OF_MAPK_CASCADE		481	0.313324	1.44743	0.0292276	0.182402	0.998	9623	tags=53%, list=49%, signal=103%
GOBP_NEGATIVE_REGULATION_OF_CELL_MATRIX_ADHESION	GOBP_NEGATIVE_REGULATION_OF_CELL_MATRIX_ADHESION		36	0.447612	1.44737	0.0948454	0.18233	0.998	9186	tags=69%, list=47%, signal=131%
GOBP_POSITIVE_REGULATION_OF_CD4_POSITIVE_ALPHA_BETA_T_CELL_DIFFERENTIATION	GOBP_POSITIVE_REGULATION_OF_CD4_POSITIVE_ALPHA_BETA_T_CELL_DIFFERENTIATION		34	0.492102	1.44714	0.134809	0.182448	0.998	5341	tags=53%, list=27%, signal=73%
GOBP_SYNAPTIC_VESICLE_RECYCLING	GOBP_SYNAPTIC_VESICLE_RECYCLING		79	0.388007	1.44714	0.0540541	0.182322	0.998	4998	tags=39%, list=26%, signal=53%
GOBP_POSITIVE_REGULATION_OF_DOUBLE_STRAND_BREAK_REPAIR_VIA_NONHOMOLOGOUS_END_JOINING	GOBP_POSITIVE_REGULATION_OF_DOUBLE_STRAND_BREAK_REPAIR_VIA_NONHOMOLOGOUS_END_JOINING		16	0.529125	1.44698	0.0851485	0.18238	0.998	8253	tags=88%, list=42%, signal=151%
GOBP_CELLULAR_COPPER_ION_HOMEOSTASIS	GOBP_CELLULAR_COPPER_ION_HOMEOSTASIS		16	0.479249	1.4467	0.0787402	0.182514	0.998	7736	tags=63%, list=40%, signal=103%
GOBP_MEMBRANE_INVAGINATION	GOBP_MEMBRANE_INVAGINATION		72	0.396876	1.44656	0.0807692	0.182532	0.998	7957	tags=56%, list=41%, signal=93%
GOBP_O_GLYCAN_PROCESSING	GOBP_O_GLYCAN_PROCESSING		43	0.41008	1.44641	0.0888889	0.182559	0.998	7817	tags=56%, list=40%, signal=93%
GOBP_PODOSOME_ASSEMBLY	GOBP_PODOSOME_ASSEMBLY		20	0.514107	1.44638	0.10757	0.18246	0.998	6202	tags=65%, list=32%, signal=95%
GOBP_REGULATION_OF_INTRACELLULAR_ESTROGEN_RECEPTOR_SIGNALING_PATHWAY	GOBP_REGULATION_OF_INTRACELLULAR_ESTROGEN_RECEPTOR_SIGNALING_PATHWAY		35	0.447296	1.44604	0.0693878	0.182692	0.998	6424	tags=51%, list=33%, signal=77%
GOBP_GLYCEROLIPID_BIOSYNTHETIC_PROCESS	GOBP_GLYCEROLIPID_BIOSYNTHETIC_PROCESS		246	0.354889	1.446	0.0368098	0.182606	0.998	6865	tags=45%, list=35%, signal=68%
GOBP_NEGATIVE_REGULATION_OF_T_CELL_DIFFERENTIATION	GOBP_NEGATIVE_REGULATION_OF_T_CELL_DIFFERENTIATION		46	0.421737	1.44589	0.0941176	0.182588	0.998	8323	tags=59%, list=43%, signal=102%
GOBP_POSITIVE_REGULATION_OF_DNA_REPLICATION	GOBP_POSITIVE_REGULATION_OF_DNA_REPLICATION		40	0.449727	1.44554	0.102119	0.18284	0.998	4817	tags=48%, list=25%, signal=63%
GOBP_OLIGOSACCHARIDE_METABOLIC_PROCESS	GOBP_OLIGOSACCHARIDE_METABOLIC_PROCESS		63	0.352838	1.44551	0.0456432	0.18273	0.998	3377	tags=25%, list=17%, signal=31%
GOBP_NEGATIVE_REGULATION_OF_ALPHA_BETA_T_CELL_ACTIVATION	GOBP_NEGATIVE_REGULATION_OF_ALPHA_BETA_T_CELL_ACTIVATION		45	0.419173	1.44537	0.0797546	0.182741	0.998	5147	tags=42%, list=26%, signal=57%
GOBP_MAGNESIUM_ION_TRANSPORT	GOBP_MAGNESIUM_ION_TRANSPORT		19	0.532196	1.44526	0.0912779	0.182723	0.998	7173	tags=74%, list=37%, signal=116%
GOBP_POSITIVE_REGULATION_OF_OXIDATIVE_STRESS_INDUCED_CELL_DEATH	GOBP_POSITIVE_REGULATION_OF_OXIDATIVE_STRESS_INDUCED_CELL_DEATH		20	0.470028	1.44459	0.0748988	0.183239	0.998	6669	tags=50%, list=34%, signal=76%
GOBP_GLIOGENESIS	GOBP_GLIOGENESIS		301	0.321859	1.44458	0.045082	0.18313	0.998	8455	tags=48%, list=43%, signal=84%
GOBP_REGULATION_OF_MYELOID_LEUKOCYTE_MEDIATED_IMMUNITY	GOBP_REGULATION_OF_MYELOID_LEUKOCYTE_MEDIATED_IMMUNITY		61	0.430213	1.44454	0.107692	0.183031	0.998	8225	tags=61%, list=42%, signal=105%
GOBP_MITOCHONDRIAL_RNA_METABOLIC_PROCESS	GOBP_MITOCHONDRIAL_RNA_METABOLIC_PROCESS		50	0.484504	1.44446	0.0853175	0.182974	0.998	8331	tags=76%, list=43%, signal=132%
GOBP_COPPER_ION_HOMEOSTASIS	GOBP_COPPER_ION_HOMEOSTASIS		19	0.467303	1.4441	0.0849802	0.18322	0.998	7736	tags=63%, list=40%, signal=105%
GOBP_SEQUESTERING_OF_CALCIUM_ION	GOBP_SEQUESTERING_OF_CALCIUM_ION		127	0.342551	1.44273	0.0481172	0.18448	0.998	10302	tags=60%, list=53%, signal=126%
GOBP_PLATELET_DERIVED_GROWTH_FACTOR_RECEPTOR_SIGNALING_PATHWAY	GOBP_PLATELET_DERIVED_GROWTH_FACTOR_RECEPTOR_SIGNALING_PATHWAY		55	0.426674	1.44253	0.100823	0.184546	0.998	7305	tags=53%, list=37%, signal=84%
GOBP_REGULATION_OF_GLIAL_CELL_PROLIFERATION	GOBP_REGULATION_OF_GLIAL_CELL_PROLIFERATION		35	0.407833	1.44239	0.0678643	0.184575	0.998	8297	tags=63%, list=43%, signal=109%
GOBP_LYTIC_VACUOLE_ORGANIZATION	GOBP_LYTIC_VACUOLE_ORGANIZATION		95	0.392634	1.4423	0.0944882	0.184553	0.998	8372	tags=58%, list=43%, signal=101%
GOBP_POSITIVE_REGULATION_OF_TRANSMEMBRANE_TRANSPORT	GOBP_POSITIVE_REGULATION_OF_TRANSMEMBRANE_TRANSPORT		233	0.300961	1.44204	0.010142	0.184698	0.998	8386	tags=41%, list=43%, signal=71%
GOBP_CYTOPLASMIC_SEQUESTERING_OF_TRANSCRIPTION_FACTOR	GOBP_CYTOPLASMIC_SEQUESTERING_OF_TRANSCRIPTION_FACTOR		15	0.532108	1.44146	0.0990291	0.185174	0.998	8489	tags=87%, list=43%, signal=153%
GOBP_PEPTIDYL_GLUTAMIC_ACID_MODIFICATION	GOBP_PEPTIDYL_GLUTAMIC_ACID_MODIFICATION		27	0.437985	1.44039	0.0851485	0.186124	0.998	5688	tags=41%, list=29%, signal=57%
GOBP_POSITIVE_REGULATION_OF_LEUKOCYTE_APOPTOTIC_PROCESS	GOBP_POSITIVE_REGULATION_OF_LEUKOCYTE_APOPTOTIC_PROCESS		29	0.456299	1.44037	0.0746562	0.186018	0.998	8827	tags=72%, list=45%, signal=132%
GOBP_REGULATION_OF_TRANSLATIONAL_ELONGATION	GOBP_REGULATION_OF_TRANSLATIONAL_ELONGATION		19	0.503377	1.44026	0.0907336	0.186001	0.998	7390	tags=68%, list=38%, signal=110%
GOBP_TELOMERE_CAPPING	GOBP_TELOMERE_CAPPING		40	0.480473	1.44012	0.112	0.18601	0.998	9612	tags=88%, list=49%, signal=172%
GOBP_DETERMINATION_OF_ADULT_LIFESPAN	GOBP_DETERMINATION_OF_ADULT_LIFESPAN		19	0.481004	1.4399	0.0625	0.186125	0.998	1324	tags=32%, list=7%, signal=34%
GOBP_SPLICEOSOMAL_COMPLEX_ASSEMBLY	GOBP_SPLICEOSOMAL_COMPLEX_ASSEMBLY		74	0.453882	1.43975	0.133733	0.186153	0.998	6339	tags=59%, list=32%, signal=88%
GOBP_MITOTIC_G1_S_TRANSITION_CHECKPOINT_SIGNALING	GOBP_MITOTIC_G1_S_TRANSITION_CHECKPOINT_SIGNALING		29	0.456256	1.43973	0.0991903	0.186037	0.998	8115	tags=69%, list=42%, signal=118%
GOBP_POSITIVE_REGULATION_OF_NUCLEOCYTOPLASMIC_TRANSPORT	GOBP_POSITIVE_REGULATION_OF_NUCLEOCYTOPLASMIC_TRANSPORT		62	0.422524	1.43972	0.124748	0.185919	0.998	5681	tags=48%, list=29%, signal=68%
GOBP_NEGATIVE_REGULATION_OF_PROTEIN_LOCALIZATION_TO_NUCLEUS	GOBP_NEGATIVE_REGULATION_OF_PROTEIN_LOCALIZATION_TO_NUCLEUS		34	0.429918	1.43968	0.0673469	0.18583	0.998	6885	tags=56%, list=35%, signal=86%
GOBP_G_PROTEIN_COUPLED_RECEPTOR_SIGNALING_PATHWAY_INVOLVED_IN_HEART_PROCESS	GOBP_G_PROTEIN_COUPLED_RECEPTOR_SIGNALING_PATHWAY_INVOLVED_IN_HEART_PROCESS		15	0.554324	1.43968	0.103594	0.185707	0.998	3017	tags=47%, list=15%, signal=55%
GOBP_CANONICAL_WNT_SIGNALING_PATHWAY	GOBP_CANONICAL_WNT_SIGNALING_PATHWAY		295	0.348456	1.43966	0.0766045	0.185597	0.998	8940	tags=56%, list=46%, signal=102%
GOBP_POSITIVE_REGULATION_OF_ATP_DEPENDENT_ACTIVITY	GOBP_POSITIVE_REGULATION_OF_ATP_DEPENDENT_ACTIVITY		44	0.400903	1.43936	0.074	0.185809	0.998	6688	tags=50%, list=34%, signal=76%
GOBP_CELLULAR_RESPONSE_TO_VASCULAR_ENDOTHELIAL_GROWTH_FACTOR_STIMULUS	GOBP_CELLULAR_RESPONSE_TO_VASCULAR_ENDOTHELIAL_GROWTH_FACTOR_STIMULUS		61	0.420638	1.43843	0.119919	0.186683	0.998	7305	tags=51%, list=37%, signal=81%
GOBP_POSITIVE_REGULATION_OF_INTERLEUKIN_8_PRODUCTION	GOBP_POSITIVE_REGULATION_OF_INTERLEUKIN_8_PRODUCTION		63	0.411459	1.43822	0.110204	0.186772	0.998	7726	tags=57%, list=40%, signal=94%
GOBP_RESPONSE_TO_DSRNA	GOBP_RESPONSE_TO_DSRNA		56	0.391689	1.43806	0.0878906	0.186818	0.998	8323	tags=48%, list=43%, signal=84%
GOBP_TRANSFORMING_GROWTH_FACTOR_BETA_PRODUCTION	GOBP_TRANSFORMING_GROWTH_FACTOR_BETA_PRODUCTION		41	0.419668	1.4379	0.0942623	0.186865	0.999	9678	tags=76%, list=50%, signal=150%
GOBP_B_CELL_PROLIFERATION	GOBP_B_CELL_PROLIFERATION		103	0.386851	1.43744	0.107632	0.187225	0.999	8115	tags=49%, list=42%, signal=83%
GOBP_POSITIVE_REGULATION_OF_EXOSOMAL_SECRETION	GOBP_POSITIVE_REGULATION_OF_EXOSOMAL_SECRETION		15	0.530089	1.4373	0.111554	0.187225	0.999	5341	tags=60%, list=27%, signal=83%
GOBP_PROTEIN_AUTOUBIQUITINATION	GOBP_PROTEIN_AUTOUBIQUITINATION		80	0.421902	1.43729	0.0954274	0.187103	0.999	8881	tags=69%, list=46%, signal=126%
GOBP_POSITIVE_REGULATION_OF_MACROAUTOPHAGY	GOBP_POSITIVE_REGULATION_OF_MACROAUTOPHAGY		75	0.424992	1.4371	0.100205	0.187183	0.999	6786	tags=53%, list=35%, signal=81%
GOBP_GASTRULATION	GOBP_GASTRULATION		190	0.352924	1.43681	0.057971	0.187369	0.999	8096	tags=49%, list=41%, signal=84%
GOBP_T_HELPER_1_TYPE_IMMUNE_RESPONSE	GOBP_T_HELPER_1_TYPE_IMMUNE_RESPONSE		46	0.449061	1.4367	0.131783	0.187355	0.999	8289	tags=70%, list=42%, signal=121%
GOBP_UBIQUITIN_DEPENDENT_PROTEIN_CATABOLIC_PROCESS_VIA_THE_MULTIVESICULAR_BODY_SORTING_PATHWAY	GOBP_UBIQUITIN_DEPENDENT_PROTEIN_CATABOLIC_PROCESS_VIA_THE_MULTIVESICULAR_BODY_SORTING_PATHWAY		36	0.479936	1.43645	0.122772	0.187473	0.999	5398	tags=53%, list=28%, signal=73%
GOBP_NEGATIVE_REGULATION_OF_EXOCYTOSIS	GOBP_NEGATIVE_REGULATION_OF_EXOCYTOSIS		36	0.432524	1.43643	0.0736196	0.18737	0.999	7996	tags=61%, list=41%, signal=103%
GOBP_POSITIVE_REGULATION_OF_OSTEOBLAST_DIFFERENTIATION	GOBP_POSITIVE_REGULATION_OF_OSTEOBLAST_DIFFERENTIATION		67	0.399436	1.43619	0.10883	0.187474	0.999	9999	tags=73%, list=51%, signal=149%
GOBP_REGULATION_OF_LIPID_KINASE_ACTIVITY	GOBP_REGULATION_OF_LIPID_KINASE_ACTIVITY		68	0.382404	1.43592	0.0767677	0.187626	0.999	7514	tags=51%, list=38%, signal=83%
GOBP_REGULATION_OF_EXOCYTOSIS	GOBP_REGULATION_OF_EXOCYTOSIS		213	0.328255	1.43584	0.028866	0.187599	0.999	8386	tags=50%, list=43%, signal=86%
GOBP_RESPONSE_TO_ACID_CHEMICAL	GOBP_RESPONSE_TO_ACID_CHEMICAL		124	0.350824	1.43579	0.0384615	0.187511	0.999	6931	tags=40%, list=36%, signal=62%
GOBP_MITOCHONDRIAL_DNA_REPLICATION	GOBP_MITOCHONDRIAL_DNA_REPLICATION		15	0.558432	1.43578	0.0955166	0.1874	0.999	6449	tags=73%, list=33%, signal=109%
GOBP_ALPHA_BETA_T_CELL_DIFFERENTIATION	GOBP_ALPHA_BETA_T_CELL_DIFFERENTIATION		116	0.406513	1.43563	0.126761	0.187425	0.999	5746	tags=47%, list=29%, signal=67%
GOBP_MITOCHONDRIAL_CALCIUM_ION_HOMEOSTASIS	GOBP_MITOCHONDRIAL_CALCIUM_ION_HOMEOSTASIS		25	0.465251	1.43558	0.0874752	0.187349	0.999	5899	tags=44%, list=30%, signal=63%
GOBP_PROTEIN_DEMANNOSYLATION	GOBP_PROTEIN_DEMANNOSYLATION		17	0.550505	1.43536	0.0884086	0.187425	1	4440	tags=53%, list=23%, signal=68%
GOBP_POSITIVE_REGULATION_OF_GLUCOSE_TRANSMEMBRANE_TRANSPORT	GOBP_POSITIVE_REGULATION_OF_GLUCOSE_TRANSMEMBRANE_TRANSPORT		43	0.39539	1.43493	0.0623742	0.187793	1	8362	tags=53%, list=43%, signal=93%
GOBP_PROTEIN_LOCALIZATION_TO_EXTRACELLULAR_REGION	GOBP_PROTEIN_LOCALIZATION_TO_EXTRACELLULAR_REGION		354	0.299806	1.43493	0.00992064	0.187672	1	10216	tags=55%, list=52%, signal=113%
GOBP_CHONDROCYTE_DIFFERENTIATION	GOBP_CHONDROCYTE_DIFFERENTIATION		114	0.384559	1.43484	0.0927835	0.187639	1	9087	tags=62%, list=47%, signal=116%
GOBP_NEGATIVE_REGULATION_OF_AUTOPHAGOSOME_ASSEMBLY	GOBP_NEGATIVE_REGULATION_OF_AUTOPHAGOSOME_ASSEMBLY		15	0.532388	1.43463	0.110887	0.187716	1	6371	tags=67%, list=33%, signal=99%
GOBP_REGULATION_OF_RESPIRATORY_BURST	GOBP_REGULATION_OF_RESPIRATORY_BURST		16	0.513706	1.43462	0.102296	0.187603	1	3722	tags=44%, list=19%, signal=54%
GOBP_SCHWANN_CELL_DIFFERENTIATION	GOBP_SCHWANN_CELL_DIFFERENTIATION		37	0.422248	1.43429	0.0823045	0.187783	1	6040	tags=46%, list=31%, signal=66%
GOBP_POSITIVE_REGULATION_OF_CYTOKINE_PRODUCTION_INVOLVED_IN_IMMUNE_RESPONSE	GOBP_POSITIVE_REGULATION_OF_CYTOKINE_PRODUCTION_INVOLVED_IN_IMMUNE_RESPONSE		80	0.403171	1.4342	0.130261	0.18776	1	8292	tags=61%, list=42%, signal=106%
GOBP_APOPTOTIC_CELL_CLEARANCE	GOBP_APOPTOTIC_CELL_CLEARANCE		50	0.396699	1.434	0.0881226	0.187798	1	9490	tags=68%, list=49%, signal=132%
GOBP_POSITIVE_REGULATION_OF_TOR_SIGNALING	GOBP_POSITIVE_REGULATION_OF_TOR_SIGNALING		47	0.424746	1.43395	0.0879346	0.187719	1	9580	tags=77%, list=49%, signal=150%
GOBP_CLEAVAGE_INVOLVED_IN_RRNA_PROCESSING	GOBP_CLEAVAGE_INVOLVED_IN_RRNA_PROCESSING		28	0.512221	1.43354	0.139216	0.187991	1	7365	tags=79%, list=38%, signal=126%
GOBP_REGULATION_OF_DNA_STRAND_ELONGATION	GOBP_REGULATION_OF_DNA_STRAND_ELONGATION		17	0.532587	1.43331	0.0991735	0.188101	1	7210	tags=76%, list=37%, signal=121%
GOBP_RESPONSE_TO_PURINE_CONTAINING_COMPOUND	GOBP_RESPONSE_TO_PURINE_CONTAINING_COMPOUND		141	0.32346	1.43318	0.0293501	0.188097	1	7583	tags=42%, list=39%, signal=68%
GOBP_ESTABLISHMENT_OF_EPITHELIAL_CELL_APICAL_BASAL_POLARITY	GOBP_ESTABLISHMENT_OF_EPITHELIAL_CELL_APICAL_BASAL_POLARITY		19	0.489048	1.43301	0.0850622	0.188158	1	3017	tags=32%, list=15%, signal=37%
GOBP_NEGATIVE_REGULATION_OF_TELOMERE_MAINTENANCE_VIA_TELOMERE_LENGTHENING	GOBP_NEGATIVE_REGULATION_OF_TELOMERE_MAINTENANCE_VIA_TELOMERE_LENGTHENING		27	0.510311	1.43259	0.0967742	0.188454	1	6724	tags=70%, list=34%, signal=107%
GOBP_PEPTIDYL_LYSINE_DIMETHYLATION	GOBP_PEPTIDYL_LYSINE_DIMETHYLATION		27	0.503492	1.43247	0.0850622	0.18845	1	6682	tags=67%, list=34%, signal=101%
GOBP_REGULATION_OF_REPRODUCTIVE_PROCESS	GOBP_REGULATION_OF_REPRODUCTIVE_PROCESS		204	0.315543	1.43196	0.0307377	0.188878	1	6163	tags=34%, list=32%, signal=49%
GOBP_GOLGI_TO_ENDOSOME_TRANSPORT	GOBP_GOLGI_TO_ENDOSOME_TRANSPORT		17	0.55077	1.43194	0.0828283	0.188789	1	6812	tags=76%, list=35%, signal=117%
GOBP_PIGMENT_CELL_DIFFERENTIATION	GOBP_PIGMENT_CELL_DIFFERENTIATION		37	0.407541	1.43169	0.064257	0.188927	1	6873	tags=49%, list=35%, signal=75%
GOBP_POSITIVE_REGULATION_OF_MONONUCLEAR_CELL_MIGRATION	GOBP_POSITIVE_REGULATION_OF_MONONUCLEAR_CELL_MIGRATION		72	0.402655	1.43132	0.116732	0.189196	1	7726	tags=57%, list=40%, signal=94%
GOBP_DNA_CATABOLIC_PROCESS	GOBP_DNA_CATABOLIC_PROCESS		30	0.416716	1.43112	0.0708661	0.189292	1	1892	tags=23%, list=10%, signal=26%
GOBP_NEGATIVE_REGULATION_OF_NEURON_PROJECTION_DEVELOPMENT	GOBP_NEGATIVE_REGULATION_OF_NEURON_PROJECTION_DEVELOPMENT		140	0.333957	1.4311	0.0538922	0.189198	1	7712	tags=45%, list=40%, signal=74%
GOBP_VESICLE_FUSION_TO_PLASMA_MEMBRANE	GOBP_VESICLE_FUSION_TO_PLASMA_MEMBRANE		20	0.452179	1.431	0.0747475	0.189172	1	944	tags=20%, list=5%, signal=21%
GOBP_POSITIVE_REGULATION_OF_NEUROBLAST_PROLIFERATION	GOBP_POSITIVE_REGULATION_OF_NEUROBLAST_PROLIFERATION		28	0.440291	1.43072	0.0606654	0.189312	1	5937	tags=46%, list=30%, signal=67%
GOBP_REGULATION_OF_MITOTIC_SISTER_CHROMATID_SEGREGATION	GOBP_REGULATION_OF_MITOTIC_SISTER_CHROMATID_SEGREGATION		55	0.522111	1.4302	0.141988	0.189704	1	5081	tags=62%, list=26%, signal=83%
GOBP_T_CELL_MEDIATED_IMMUNITY	GOBP_T_CELL_MEDIATED_IMMUNITY		110	0.413552	1.42955	0.157685	0.19025	1	8451	tags=64%, list=43%, signal=112%
GOBP_REGULATION_OF_GOLGI_ORGANIZATION	GOBP_REGULATION_OF_GOLGI_ORGANIZATION		18	0.52944	1.4292	0.100592	0.190477	1	7653	tags=78%, list=39%, signal=128%
GOBP_POSITIVE_REGULATION_OF_CELL_SUBSTRATE_ADHESION	GOBP_POSITIVE_REGULATION_OF_CELL_SUBSTRATE_ADHESION		125	0.373849	1.42902	0.0920502	0.19054	1	9518	tags=63%, list=49%, signal=123%
GOBP_POSITIVE_REGULATION_OF_ISOTYPE_SWITCHING	GOBP_POSITIVE_REGULATION_OF_ISOTYPE_SWITCHING		28	0.478779	1.42882	0.077551	0.190615	1	8253	tags=79%, list=42%, signal=136%
GOBP_TRNA_METHYLATION	GOBP_TRNA_METHYLATION		42	0.491296	1.4285	0.110454	0.19076	1	7132	tags=71%, list=37%, signal=112%
GOBP_REGULATION_OF_CELLULAR_SENESCENCE	GOBP_REGULATION_OF_CELLULAR_SENESCENCE		44	0.429581	1.42841	0.101031	0.190749	1	10099	tags=82%, list=52%, signal=169%
GOBP_NEGATIVE_REGULATION_OF_INTERLEUKIN_1_BETA_PRODUCTION	GOBP_NEGATIVE_REGULATION_OF_INTERLEUKIN_1_BETA_PRODUCTION		32	0.451123	1.4283	0.0890269	0.190728	1	5338	tags=41%, list=27%, signal=56%
GOBP_AMINOGLYCAN_CATABOLIC_PROCESS	GOBP_AMINOGLYCAN_CATABOLIC_PROCESS		36	0.426577	1.4282	0.0686695	0.190707	1	5212	tags=39%, list=27%, signal=53%
GOBP_HISTONE_H3_K9_ACETYLATION	GOBP_HISTONE_H3_K9_ACETYLATION		18	0.509375	1.42811	0.0666667	0.190682	1	6532	tags=67%, list=33%, signal=100%
GOBP_REGULATION_OF_AUTOPHAGY_OF_MITOCHONDRION	GOBP_REGULATION_OF_AUTOPHAGY_OF_MITOCHONDRION		36	0.456494	1.42807	0.0991903	0.190595	1	7941	tags=61%, list=41%, signal=103%
GOBP_INSULIN_RECEPTOR_SIGNALING_PATHWAY	GOBP_INSULIN_RECEPTOR_SIGNALING_PATHWAY		119	0.368093	1.428	0.0814664	0.190541	1	7839	tags=53%, list=40%, signal=88%
GOBP_POSITIVE_REGULATION_OF_PROTEIN_MATURATION	GOBP_POSITIVE_REGULATION_OF_PROTEIN_MATURATION		28	0.414551	1.42798	0.0715706	0.190452	1	5941	tags=39%, list=30%, signal=56%
GOBP_REGULATION_OF_RESPONSE_TO_ENDOPLASMIC_RETICULUM_STRESS	GOBP_REGULATION_OF_RESPONSE_TO_ENDOPLASMIC_RETICULUM_STRESS		81	0.408348	1.42747	0.102823	0.190848	1	9732	tags=75%, list=50%, signal=150%
GOBP_PIGMENTATION	GOBP_PIGMENTATION		112	0.360146	1.42724	0.0682731	0.190913	1	10343	tags=63%, list=53%, signal=134%
GOBP_POLYOL_CATABOLIC_PROCESS	GOBP_POLYOL_CATABOLIC_PROCESS		27	0.448931	1.42724	0.117878	0.19079	1	7591	tags=63%, list=39%, signal=103%
GOBP_FORMATION_OF_PRIMARY_GERM_LAYER	GOBP_FORMATION_OF_PRIMARY_GERM_LAYER		123	0.365062	1.42693	0.0794297	0.191009	1	8096	tags=53%, list=41%, signal=90%
GOBP_RESPONSE_TO_OXYGEN_LEVELS	GOBP_RESPONSE_TO_OXYGEN_LEVELS		321	0.32169	1.42676	0.040404	0.191021	1	8874	tags=51%, list=45%, signal=92%
GOBP_DEOXYRIBONUCLEOSIDE_MONOPHOSPHATE_METABOLIC_PROCESS	GOBP_DEOXYRIBONUCLEOSIDE_MONOPHOSPHATE_METABOLIC_PROCESS		24	0.459144	1.42648	0.100775	0.191184	1	4608	tags=38%, list=24%, signal=49%
GOBP_REGULATION_OF_PROTEIN_LOCALIZATION_TO_SYNAPSE	GOBP_REGULATION_OF_PROTEIN_LOCALIZATION_TO_SYNAPSE		20	0.472696	1.42625	0.0661157	0.191279	1	5659	tags=50%, list=29%, signal=70%
GOBP_INOSITOL_PHOSPHATE_CATABOLIC_PROCESS	GOBP_INOSITOL_PHOSPHATE_CATABOLIC_PROCESS		19	0.493565	1.42614	0.0978044	0.191278	1	7591	tags=74%, list=39%, signal=120%
GOBP_CLATHRIN_COAT_ASSEMBLY	GOBP_CLATHRIN_COAT_ASSEMBLY		16	0.457807	1.42609	0.0910891	0.191196	1	8110	tags=63%, list=42%, signal=107%
GOBP_NEGATIVE_REGULATION_OF_TRANSMEMBRANE_RECEPTOR_PROTEIN_SERINE_THREONINE_KINASE_SIGNALING_PATHWAY	GOBP_NEGATIVE_REGULATION_OF_TRANSMEMBRANE_RECEPTOR_PROTEIN_SERINE_THREONINE_KINASE_SIGNALING_PATHWAY		146	0.354636	1.42607	0.0781893	0.19109	1	8020	tags=49%, list=41%, signal=82%
GOBP_ACTIN_FILAMENT_SEVERING	GOBP_ACTIN_FILAMENT_SEVERING		16	0.499121	1.42586	0.116054	0.19116	1	7913	tags=69%, list=41%, signal=116%
GOBP_CHONDROCYTE_DEVELOPMENT	GOBP_CHONDROCYTE_DEVELOPMENT		32	0.462017	1.42579	0.12249	0.191115	1	4420	tags=47%, list=23%, signal=60%
GOBP_SPHINGOLIPID_METABOLIC_PROCESS	GOBP_SPHINGOLIPID_METABOLIC_PROCESS		163	0.33313	1.42551	0.0662651	0.191352	1	6859	tags=40%, list=35%, signal=61%
GOBP_OOCYTE_MATURATION	GOBP_OOCYTE_MATURATION		30	0.436554	1.42538	0.0841487	0.191367	1	4322	tags=40%, list=22%, signal=51%
GOBP_VISUAL_BEHAVIOR	GOBP_VISUAL_BEHAVIOR		53	0.376433	1.42497	0.0486381	0.191698	1	8677	tags=53%, list=44%, signal=95%
GOBP_INTERMEMBRANE_LIPID_TRANSFER	GOBP_INTERMEMBRANE_LIPID_TRANSFER		49	0.3983	1.42493	0.0634615	0.191612	1	6416	tags=43%, list=33%, signal=64%
GOBP_PROTEIN_CATABOLIC_PROCESS_IN_THE_VACUOLE	GOBP_PROTEIN_CATABOLIC_PROCESS_IN_THE_VACUOLE		22	0.467935	1.42486	0.0806452	0.191552	1	8539	tags=73%, list=44%, signal=129%
GOBP_RNA_POLYADENYLATION	GOBP_RNA_POLYADENYLATION		43	0.487429	1.4246	0.124	0.191709	1	7963	tags=77%, list=41%, signal=129%
GOBP_I_KAPPAB_PHOSPHORYLATION	GOBP_I_KAPPAB_PHOSPHORYLATION		20	0.497942	1.42416	0.0878906	0.192007	1	5467	tags=55%, list=28%, signal=76%
GOBP_GLIAL_CELL_APOPTOTIC_PROCESS	GOBP_GLIAL_CELL_APOPTOTIC_PROCESS		16	0.486565	1.42398	0.0921844	0.192074	1	4899	tags=50%, list=25%, signal=67%
GOBP_HEMATOPOIETIC_STEM_CELL_PROLIFERATION	GOBP_HEMATOPOIETIC_STEM_CELL_PROLIFERATION		33	0.431855	1.42397	0.0893971	0.191958	1	2784	tags=33%, list=14%, signal=39%
GOBP_ZYMOGEN_ACTIVATION	GOBP_ZYMOGEN_ACTIVATION		66	0.407195	1.42393	0.0821643	0.191869	1	6701	tags=44%, list=34%, signal=67%
GOBP_CERAMIDE_BIOSYNTHETIC_PROCESS	GOBP_CERAMIDE_BIOSYNTHETIC_PROCESS		68	0.356798	1.42368	0.0460922	0.192037	1	6017	tags=38%, list=31%, signal=55%
GOBP_RNA_DECAPPING	GOBP_RNA_DECAPPING		18	0.506788	1.42365	0.0870406	0.191937	1	7030	tags=61%, list=36%, signal=95%
GOBP_REGULATION_OF_ACTIN_CYTOSKELETON_REORGANIZATION	GOBP_REGULATION_OF_ACTIN_CYTOSKELETON_REORGANIZATION		41	0.417098	1.42272	0.104082	0.192779	1	8036	tags=61%, list=41%, signal=103%
GOBP_MULTICELLULAR_ORGANISM_GROWTH	GOBP_MULTICELLULAR_ORGANISM_GROWTH		145	0.344985	1.42255	0.0724638	0.19282	1	7943	tags=48%, list=41%, signal=81%
GOBP_METENCEPHALON_DEVELOPMENT	GOBP_METENCEPHALON_DEVELOPMENT		110	0.342446	1.42241	0.064257	0.192848	1	8262	tags=51%, list=42%, signal=88%
GOBP_MACROPHAGE_MIGRATION	GOBP_MACROPHAGE_MIGRATION		58	0.381545	1.42225	0.0874752	0.192896	1	9170	tags=57%, list=47%, signal=107%
GOBP_NEGATIVE_REGULATION_OF_CARBOHYDRATE_METABOLIC_PROCESS	GOBP_NEGATIVE_REGULATION_OF_CARBOHYDRATE_METABOLIC_PROCESS		49	0.380228	1.42195	0.0805785	0.193073	1	10517	tags=73%, list=54%, signal=159%
GOBP_POSITIVE_REGULATION_OF_MITOCHONDRION_ORGANIZATION	GOBP_POSITIVE_REGULATION_OF_MITOCHONDRION_ORGANIZATION		74	0.383566	1.42164	0.111984	0.19325	1	8301	tags=54%, list=43%, signal=94%
GOBP_POSITIVE_REGULATION_OF_PEPTIDYL_SERINE_PHOSPHORYLATION	GOBP_POSITIVE_REGULATION_OF_PEPTIDYL_SERINE_PHOSPHORYLATION		108	0.337157	1.42159	0.0433884	0.193172	1	5341	tags=30%, list=27%, signal=41%
GOBP_RESPONSE_TO_LEUKEMIA_INHIBITORY_FACTOR	GOBP_RESPONSE_TO_LEUKEMIA_INHIBITORY_FACTOR		94	0.385893	1.42108	0.0994036	0.193594	1	9631	tags=67%, list=49%, signal=132%
GOBP_NEGATIVE_REGULATION_OF_NUCLEAR_DIVISION	GOBP_NEGATIVE_REGULATION_OF_NUCLEAR_DIVISION		63	0.487481	1.42098	0.161885	0.193587	1	4601	tags=52%, list=24%, signal=68%
GOBP_POLYSACCHARIDE_METABOLIC_PROCESS	GOBP_POLYSACCHARIDE_METABOLIC_PROCESS		106	0.346982	1.42069	0.056338	0.193746	1	7052	tags=43%, list=36%, signal=68%
GOBP_RESPONSE_TO_HYDROGEN_PEROXIDE	GOBP_RESPONSE_TO_HYDROGEN_PEROXIDE		122	0.347399	1.4204	0.0647059	0.193915	1	6669	tags=43%, list=34%, signal=64%
GOBP_ATTACHMENT_OF_MITOTIC_SPINDLE_MICROTUBULES_TO_KINETOCHORE	GOBP_ATTACHMENT_OF_MITOTIC_SPINDLE_MICROTUBULES_TO_KINETOCHORE		21	0.573152	1.42016	0.114	0.194024	1	6324	tags=81%, list=32%, signal=120%
GOBP_REGULATION_OF_GENERATION_OF_PRECURSOR_METABOLITES_AND_ENERGY	GOBP_REGULATION_OF_GENERATION_OF_PRECURSOR_METABOLITES_AND_ENERGY		128	0.344849	1.41995	0.0629921	0.19411	1	7583	tags=47%, list=39%, signal=76%
GOBP_DETECTION_OF_BIOTIC_STIMULUS	GOBP_DETECTION_OF_BIOTIC_STIMULUS		37	0.464733	1.41989	0.133333	0.194058	1	8242	tags=70%, list=42%, signal=121%
GOBP_PROTEIN_LOCALIZATION_TO_CHROMOSOME_CENTROMERIC_REGION	GOBP_PROTEIN_LOCALIZATION_TO_CHROMOSOME_CENTROMERIC_REGION		43	0.530709	1.41976	0.139847	0.194075	1	6324	tags=56%, list=32%, signal=82%
GOBP_MYELOID_CELL_ACTIVATION_INVOLVED_IN_IMMUNE_RESPONSE	GOBP_MYELOID_CELL_ACTIVATION_INVOLVED_IN_IMMUNE_RESPONSE		97	0.396366	1.41944	0.143689	0.194291	1	6120	tags=43%, list=31%, signal=63%
GOBP_FEMALE_GAMETE_GENERATION	GOBP_FEMALE_GAMETE_GENERATION		156	0.347511	1.41942	0.037422	0.194187	1	4649	tags=30%, list=24%, signal=39%
GOBP_POSITIVE_REGULATION_OF_B_CELL_DIFFERENTIATION	GOBP_POSITIVE_REGULATION_OF_B_CELL_DIFFERENTIATION		15	0.53555	1.41863	0.132812	0.194915	1	7599	tags=80%, list=39%, signal=131%
GOBP_POSITIVE_REGULATION_OF_LYMPHOCYTE_MEDIATED_IMMUNITY	GOBP_POSITIVE_REGULATION_OF_LYMPHOCYTE_MEDIATED_IMMUNITY		117	0.403302	1.41851	0.13215	0.194932	1	8388	tags=65%, list=43%, signal=113%
GOBP_NUCLEUS_LOCALIZATION	GOBP_NUCLEUS_LOCALIZATION		28	0.469648	1.41841	0.112	0.194923	1	8044	tags=64%, list=41%, signal=109%
GOBP_NEGATIVE_REGULATION_OF_I_KAPPAB_KINASE_NF_KAPPAB_SIGNALING	GOBP_NEGATIVE_REGULATION_OF_I_KAPPAB_KINASE_NF_KAPPAB_SIGNALING		46	0.425307	1.41828	0.10119	0.194909	1	9614	tags=76%, list=49%, signal=150%
GOBP_REGULATION_OF_BODY_FLUID_LEVELS	GOBP_REGULATION_OF_BODY_FLUID_LEVELS		391	0.306308	1.41815	0.0285714	0.194902	1	7996	tags=42%, list=41%, signal=70%
GOBP_POSITIVE_REGULATION_OF_FILOPODIUM_ASSEMBLY	GOBP_POSITIVE_REGULATION_OF_FILOPODIUM_ASSEMBLY		31	0.4201	1.41808	0.0878243	0.194849	1	9205	tags=65%, list=47%, signal=122%
GOBP_RESPONSE_TO_EPIDERMAL_GROWTH_FACTOR	GOBP_RESPONSE_TO_EPIDERMAL_GROWTH_FACTOR		47	0.445525	1.41793	0.135659	0.1949	1	3716	tags=36%, list=19%, signal=45%
GOBP_POSITIVE_REGULATION_OF_REPRODUCTIVE_PROCESS	GOBP_POSITIVE_REGULATION_OF_REPRODUCTIVE_PROCESS		86	0.346416	1.41783	0.0400844	0.194866	1	4135	tags=28%, list=21%, signal=35%
GOBP_EMBRYO_IMPLANTATION	GOBP_EMBRYO_IMPLANTATION		56	0.38259	1.41772	0.0727651	0.194838	1	7952	tags=54%, list=41%, signal=90%
GOBP_REGULATION_OF_REACTIVE_OXYGEN_SPECIES_METABOLIC_PROCESS	GOBP_REGULATION_OF_REACTIVE_OXYGEN_SPECIES_METABOLIC_PROCESS		140	0.33098	1.41744	0.0455446	0.19501	1	6046	tags=34%, list=31%, signal=49%
GOBP_REGULATION_OF_CIRCADIAN_RHYTHM	GOBP_REGULATION_OF_CIRCADIAN_RHYTHM		119	0.357844	1.41711	0.0687623	0.195192	1	7185	tags=44%, list=37%, signal=69%
GOBP_CELLULAR_PIGMENTATION	GOBP_CELLULAR_PIGMENTATION		64	0.406174	1.41682	0.0981964	0.195344	1	9020	tags=64%, list=46%, signal=119%
GOBP_STEM_CELL_DIFFERENTIATION	GOBP_STEM_CELL_DIFFERENTIATION		246	0.343753	1.41664	0.0786749	0.195413	1	7601	tags=45%, list=39%, signal=72%
GOBP_INFLAMMATORY_RESPONSE_TO_ANTIGENIC_STIMULUS	GOBP_INFLAMMATORY_RESPONSE_TO_ANTIGENIC_STIMULUS		73	0.40351	1.41661	0.126761	0.195315	1	8533	tags=64%, list=44%, signal=114%
GOBP_NEGATIVE_REGULATION_OF_METAPHASE_ANAPHASE_TRANSITION_OF_CELL_CYCLE	GOBP_NEGATIVE_REGULATION_OF_METAPHASE_ANAPHASE_TRANSITION_OF_CELL_CYCLE		50	0.525985	1.4162	0.165323	0.195653	1	4601	tags=60%, list=24%, signal=78%
GOBP_PALLIUM_DEVELOPMENT	GOBP_PALLIUM_DEVELOPMENT		173	0.333221	1.41602	0.0368098	0.195706	1	5863	tags=36%, list=30%, signal=51%
GOBP_TELENCEPHALON_DEVELOPMENT	GOBP_TELENCEPHALON_DEVELOPMENT		256	0.323694	1.41586	0.039666	0.195784	1	5863	tags=34%, list=30%, signal=48%
GOBP_PROTEIN_PALMITOYLATION	GOBP_PROTEIN_PALMITOYLATION		33	0.42543	1.41575	0.113095	0.19579	1	7541	tags=58%, list=39%, signal=94%
GOBP_CELLULAR_CARBOHYDRATE_CATABOLIC_PROCESS	GOBP_CELLULAR_CARBOHYDRATE_CATABOLIC_PROCESS		42	0.406029	1.41571	0.0750988	0.195696	1	7052	tags=50%, list=36%, signal=78%
GOBP_REGULATION_OF_MONONUCLEAR_CELL_MIGRATION	GOBP_REGULATION_OF_MONONUCLEAR_CELL_MIGRATION		122	0.376844	1.41565	0.124506	0.195625	1	7726	tags=52%, list=40%, signal=86%
GOBP_POSITIVE_REGULATION_OF_CHEMOKINE_PRODUCTION	GOBP_POSITIVE_REGULATION_OF_CHEMOKINE_PRODUCTION		69	0.390467	1.41551	0.102713	0.195649	1	3523	tags=32%, list=18%, signal=39%
GOBP_REGULATION_OF_T_CELL_MEDIATED_IMMUNITY	GOBP_REGULATION_OF_T_CELL_MEDIATED_IMMUNITY		87	0.417604	1.41539	0.162	0.195668	1	8451	tags=64%, list=43%, signal=113%
GOBP_POSITIVE_REGULATION_OF_CHROMOSOME_SEPARATION	GOBP_POSITIVE_REGULATION_OF_CHROMOSOME_SEPARATION		27	0.536909	1.41528	0.119919	0.195657	1	6309	tags=70%, list=32%, signal=104%
GOBP_NEGATIVE_REGULATION_OF_CELL_SUBSTRATE_ADHESION	GOBP_NEGATIVE_REGULATION_OF_CELL_SUBSTRATE_ADHESION		60	0.397898	1.41521	0.113772	0.195589	1	9335	tags=67%, list=48%, signal=127%
GOBP_VESICLE_MEDIATED_TRANSPORT_BETWEEN_ENDOSOMAL_COMPARTMENTS	GOBP_VESICLE_MEDIATED_TRANSPORT_BETWEEN_ENDOSOMAL_COMPARTMENTS		43	0.468659	1.41513	0.137374	0.195542	1	6047	tags=56%, list=31%, signal=81%
GOBP_INTERLEUKIN_10_PRODUCTION	GOBP_INTERLEUKIN_10_PRODUCTION		60	0.425285	1.41492	0.130019	0.195618	1	7928	tags=60%, list=41%, signal=101%
GOBP_REGULATION_OF_LEUKOCYTE_MIGRATION	GOBP_REGULATION_OF_LEUKOCYTE_MIGRATION		227	0.349689	1.4149	0.114625	0.195513	1	8039	tags=49%, list=41%, signal=83%
GOBP_CELLULAR_TRANSITION_METAL_ION_HOMEOSTASIS	GOBP_CELLULAR_TRANSITION_METAL_ION_HOMEOSTASIS		112	0.346424	1.4149	0.0508806	0.19539	1	9597	tags=59%, list=49%, signal=115%
GOBP_CIRCADIAN_REGULATION_OF_GENE_EXPRESSION	GOBP_CIRCADIAN_REGULATION_OF_GENE_EXPRESSION		71	0.400655	1.41484	0.0948617	0.195323	1	7185	tags=48%, list=37%, signal=76%
GOBP_HIPPO_SIGNALING	GOBP_HIPPO_SIGNALING		44	0.454476	1.41431	0.123984	0.195785	1	7889	tags=64%, list=40%, signal=107%
GOBP_SYNAPTIC_VESICLE_CYTOSKELETAL_TRANSPORT	GOBP_SYNAPTIC_VESICLE_CYTOSKELETAL_TRANSPORT		19	0.479417	1.41428	0.101796	0.195699	1	9592	tags=89%, list=49%, signal=176%
GOBP_REGULATION_OF_EPITHELIAL_CELL_MIGRATION	GOBP_REGULATION_OF_EPITHELIAL_CELL_MIGRATION		227	0.355509	1.41403	0.119342	0.195824	1	6889	tags=44%, list=35%, signal=67%
GOBP_REGULATION_OF_PEPTIDYL_TYROSINE_PHOSPHORYLATION	GOBP_REGULATION_OF_PEPTIDYL_TYROSINE_PHOSPHORYLATION		258	0.32125	1.41356	0.0439122	0.196178	1	9864	tags=56%, list=51%, signal=112%
GOBP_POSITIVE_REGULATION_OF_INTERLEUKIN_12_PRODUCTION	GOBP_POSITIVE_REGULATION_OF_INTERLEUKIN_12_PRODUCTION		42	0.446945	1.41315	0.141176	0.196498	1	8006	tags=62%, list=41%, signal=105%
GOBP_REGULATION_OF_HOMOTYPIC_CELL_CELL_ADHESION	GOBP_REGULATION_OF_HOMOTYPIC_CELL_CELL_ADHESION		37	0.393589	1.41277	0.0761099	0.196808	1	8137	tags=57%, list=42%, signal=97%
GOBP_EMBRYONIC_DIGIT_MORPHOGENESIS	GOBP_EMBRYONIC_DIGIT_MORPHOGENESIS		56	0.414331	1.41223	0.0993915	0.197238	1	8620	tags=63%, list=44%, signal=112%
GOBP_ERBB_SIGNALING_PATHWAY	GOBP_ERBB_SIGNALING_PATHWAY		124	0.358694	1.41185	0.0861723	0.197492	1	9562	tags=61%, list=49%, signal=119%
GOBP_CELLULAR_RESPONSE_TO_GLUCOSE_STARVATION	GOBP_CELLULAR_RESPONSE_TO_GLUCOSE_STARVATION		52	0.413599	1.41174	0.0868687	0.197476	1	6888	tags=52%, list=35%, signal=80%
GOBP_REGULATION_OF_T_CELL_DIFFERENTIATION_IN_THYMUS	GOBP_REGULATION_OF_T_CELL_DIFFERENTIATION_IN_THYMUS		27	0.408921	1.41171	0.0528376	0.197382	1	7452	tags=48%, list=38%, signal=78%
GOBP_TELOMERE_MAINTENANCE_VIA_RECOMBINATION	GOBP_TELOMERE_MAINTENANCE_VIA_RECOMBINATION		15	0.548355	1.41122	0.120623	0.197787	1	6067	tags=73%, list=31%, signal=106%
GOBP_ACTOMYOSIN_STRUCTURE_ORGANIZATION	GOBP_ACTOMYOSIN_STRUCTURE_ORGANIZATION		198	0.342591	1.41111	0.0847108	0.19778	1	9262	tags=56%, list=47%, signal=105%
GOBP_CIRCADIAN_RHYTHM	GOBP_CIRCADIAN_RHYTHM		209	0.331508	1.4111	0.0578842	0.197663	1	7185	tags=41%, list=37%, signal=64%
GOBP_REGULATION_OF_PODOSOME_ASSEMBLY	GOBP_REGULATION_OF_PODOSOME_ASSEMBLY		15	0.53271	1.41029	0.108216	0.198455	1	6202	tags=67%, list=32%, signal=98%
GOBP_POSITIVE_REGULATION_OF_RELEASE_OF_CYTOCHROME_C_FROM_MITOCHONDRIA	GOBP_POSITIVE_REGULATION_OF_RELEASE_OF_CYTOCHROME_C_FROM_MITOCHONDRIA		26	0.42066	1.41019	0.111328	0.198428	1	8070	tags=58%, list=41%, signal=98%
GOBP_CELL_CELL_ADHESION_MEDIATED_BY_INTEGRIN	GOBP_CELL_CELL_ADHESION_MEDIATED_BY_INTEGRIN		17	0.530511	1.41005	0.121756	0.198447	1	7629	tags=76%, list=39%, signal=125%
GOBP_AXON_DEVELOPMENT	GOBP_AXON_DEVELOPMENT		486	0.320708	1.40989	0.0778689	0.198472	1	8445	tags=48%, list=43%, signal=82%
GOBP_CELL_CELL_JUNCTION_ORGANIZATION	GOBP_CELL_CELL_JUNCTION_ORGANIZATION		206	0.340289	1.40989	0.0873984	0.198354	1	7197	tags=41%, list=37%, signal=64%
GOBP_ADAPTIVE_THERMOGENESIS	GOBP_ADAPTIVE_THERMOGENESIS		160	0.325041	1.40975	0.0493827	0.198386	1	7961	tags=45%, list=41%, signal=75%
GOBP_CENTROSOME_SEPARATION	GOBP_CENTROSOME_SEPARATION		15	0.583439	1.4097	0.119048	0.198315	1	7253	tags=87%, list=37%, signal=138%
GOBP_REGULATION_OF_NUCLEAR_DIVISION	GOBP_REGULATION_OF_NUCLEAR_DIVISION		144	0.398927	1.40967	0.138716	0.198216	1	4606	tags=39%, list=24%, signal=51%
GOBP_POSITIVE_REGULATION_OF_UBIQUITIN_PROTEIN_TRANSFERASE_ACTIVITY	GOBP_POSITIVE_REGULATION_OF_UBIQUITIN_PROTEIN_TRANSFERASE_ACTIVITY		32	0.456058	1.40942	0.0938124	0.198362	1	9079	tags=78%, list=47%, signal=146%
GOBP_NEGATIVE_REGULATION_OF_ANOIKIS	GOBP_NEGATIVE_REGULATION_OF_ANOIKIS		18	0.497348	1.40911	0.117284	0.198583	1	6503	tags=61%, list=33%, signal=92%
GOBP_NEURON_PROJECTION_ARBORIZATION	GOBP_NEURON_PROJECTION_ARBORIZATION		31	0.421817	1.4089	0.0949495	0.198703	1	7123	tags=52%, list=36%, signal=81%
GOBP_RESPONSE_TO_INTERLEUKIN_4	GOBP_RESPONSE_TO_INTERLEUKIN_4		36	0.439917	1.40845	0.125249	0.19903	1	9011	tags=72%, list=46%, signal=134%
GOBP_CALCIUM_ION_TRANSMEMBRANE_TRANSPORT	GOBP_CALCIUM_ION_TRANSMEMBRANE_TRANSPORT		330	0.296279	1.40834	0.0283976	0.199016	1	9161	tags=46%, list=47%, signal=86%
GOBP_NEGATIVE_REGULATION_OF_EPITHELIAL_CELL_PROLIFERATION	GOBP_NEGATIVE_REGULATION_OF_EPITHELIAL_CELL_PROLIFERATION		138	0.339991	1.40762	0.0501002	0.199591	1	6995	tags=41%, list=36%, signal=63%
GOBP_NEGATIVE_REGULATION_OF_PROTEIN_POLYMERIZATION	GOBP_NEGATIVE_REGULATION_OF_PROTEIN_POLYMERIZATION		79	0.364173	1.40757	0.0688976	0.199522	1	8651	tags=57%, list=44%, signal=102%
GOBP_NEGATIVE_REGULATION_OF_PROTEOLYSIS_INVOLVED_IN_PROTEIN_CATABOLIC_PROCESS	GOBP_NEGATIVE_REGULATION_OF_PROTEOLYSIS_INVOLVED_IN_PROTEIN_CATABOLIC_PROCESS		65	0.417986	1.4073	0.133466	0.199698	1	7642	tags=60%, list=39%, signal=98%
GOBP_POSITIVE_REGULATION_OF_CELL_DIVISION	GOBP_POSITIVE_REGULATION_OF_CELL_DIVISION		92	0.346686	1.40713	0.0408163	0.199787	1	7660	tags=42%, list=39%, signal=69%
GOBP_PERICARDIUM_DEVELOPMENT	GOBP_PERICARDIUM_DEVELOPMENT		19	0.464049	1.40707	0.110465	0.199735	1	4341	tags=42%, list=22%, signal=54%
GOBP_NEGATIVE_REGULATION_OF_TELOMERE_MAINTENANCE	GOBP_NEGATIVE_REGULATION_OF_TELOMERE_MAINTENANCE		35	0.482212	1.40706	0.131737	0.199615	1	9370	tags=86%, list=48%, signal=165%
GOBP_REGULATION_OF_INFLAMMATORY_RESPONSE_TO_ANTIGENIC_STIMULUS	GOBP_REGULATION_OF_INFLAMMATORY_RESPONSE_TO_ANTIGENIC_STIMULUS		43	0.450905	1.40695	0.150301	0.199611	1	8451	tags=74%, list=43%, signal=131%
GOBP_POLYSACCHARIDE_BIOSYNTHETIC_PROCESS	GOBP_POLYSACCHARIDE_BIOSYNTHETIC_PROCESS		71	0.35615	1.40694	0.0742972	0.199501	1	9003	tags=56%, list=46%, signal=104%
GOBP_NEGATIVE_REGULATION_OF_OXIDATIVE_STRESS_INDUCED_CELL_DEATH	GOBP_NEGATIVE_REGULATION_OF_OXIDATIVE_STRESS_INDUCED_CELL_DEATH		47	0.375381	1.40684	0.078125	0.199483	1	10159	tags=64%, list=52%, signal=133%
GOBP_POSTSYNAPTIC_SIGNAL_TRANSDUCTION	GOBP_POSTSYNAPTIC_SIGNAL_TRANSDUCTION		38	0.400662	1.40668	0.077551	0.199539	1	3255	tags=29%, list=17%, signal=35%
GOBP_POSITIVE_REGULATION_OF_COLD_INDUCED_THERMOGENESIS	GOBP_POSITIVE_REGULATION_OF_COLD_INDUCED_THERMOGENESIS		98	0.329933	1.40655	0.0501002	0.199539	1	8166	tags=48%, list=42%, signal=82%
GOBP_MITOTIC_RECOMBINATION	GOBP_MITOTIC_RECOMBINATION		26	0.501134	1.4065	0.116371	0.199485	1	3885	tags=50%, list=20%, signal=62%
GOBP_POSITIVE_REGULATION_OF_SUBSTRATE_ADHESION_DEPENDENT_CELL_SPREADING	GOBP_POSITIVE_REGULATION_OF_SUBSTRATE_ADHESION_DEPENDENT_CELL_SPREADING		44	0.426713	1.40624	0.111332	0.199639	1	8455	tags=68%, list=43%, signal=120%
GOBP_HISTONE_H4_K16_ACETYLATION	GOBP_HISTONE_H4_K16_ACETYLATION		27	0.520247	1.40598	0.0990099	0.199797	1	7556	tags=78%, list=39%, signal=127%
GOBP_REGULATION_OF_CALCIUM_ION_TRANSMEMBRANE_TRANSPORT	GOBP_REGULATION_OF_CALCIUM_ION_TRANSMEMBRANE_TRANSPORT		179	0.304158	1.40596	0.0263158	0.199696	1	10316	tags=54%, list=53%, signal=113%
GOBP_MODIFICATION_OF_SYNAPTIC_STRUCTURE	GOBP_MODIFICATION_OF_SYNAPTIC_STRUCTURE		19	0.468259	1.40584	0.0971074	0.199702	1	6669	tags=58%, list=34%, signal=88%
GOBP_INTERLEUKIN_2_PRODUCTION	GOBP_INTERLEUKIN_2_PRODUCTION		62	0.421557	1.40575	0.130859	0.199666	1	8006	tags=63%, list=41%, signal=106%
GOBP_LEUKOCYTE_ADHESION_TO_VASCULAR_ENDOTHELIAL_CELL	GOBP_LEUKOCYTE_ADHESION_TO_VASCULAR_ENDOTHELIAL_CELL		47	0.407392	1.40571	0.0978044	0.199583	1	8451	tags=64%, list=43%, signal=112%
GOBP_NEGATIVE_REGULATION_OF_UBIQUITIN_DEPENDENT_PROTEIN_CATABOLIC_PROCESS	GOBP_NEGATIVE_REGULATION_OF_UBIQUITIN_DEPENDENT_PROTEIN_CATABOLIC_PROCESS		49	0.438946	1.4055	0.118812	0.199669	1	7534	tags=63%, list=39%, signal=103%
GOBP_NADP_METABOLIC_PROCESS	GOBP_NADP_METABOLIC_PROCESS		43	0.417022	1.40525	0.110891	0.199809	1	5824	tags=44%, list=30%, signal=63%
GOBP_POSITIVE_REGULATION_OF_OSTEOCLAST_DIFFERENTIATION	GOBP_POSITIVE_REGULATION_OF_OSTEOCLAST_DIFFERENTIATION		26	0.440625	1.40493	0.13843	0.200026	1	8006	tags=58%, list=41%, signal=98%
GOBP_HEPARAN_SULFATE_PROTEOGLYCAN_BIOSYNTHETIC_PROCESS	GOBP_HEPARAN_SULFATE_PROTEOGLYCAN_BIOSYNTHETIC_PROCESS		31	0.430416	1.40475	0.101626	0.2001	1	9003	tags=71%, list=46%, signal=132%
GOBP_POSITIVE_REGULATION_OF_LEUKOCYTE_ADHESION_TO_VASCULAR_ENDOTHELIAL_CELL	GOBP_POSITIVE_REGULATION_OF_LEUKOCYTE_ADHESION_TO_VASCULAR_ENDOTHELIAL_CELL		23	0.468094	1.40455	0.116183	0.200184	1	9859	tags=87%, list=51%, signal=176%
GOBP_NEGATIVE_REGULATION_OF_LOCOMOTION	GOBP_NEGATIVE_REGULATION_OF_LOCOMOTION		340	0.332176	1.40441	0.0871369	0.200227	1	9790	tags=58%, list=50%, signal=114%
GOBP_INOSITOL_LIPID_MEDIATED_SIGNALING	GOBP_INOSITOL_LIPID_MEDIATED_SIGNALING		175	0.324793	1.40433	0.0635246	0.200167	1	11005	tags=66%, list=56%, signal=149%
GOBP_DEVELOPMENTAL_GROWTH_INVOLVED_IN_MORPHOGENESIS	GOBP_DEVELOPMENTAL_GROWTH_INVOLVED_IN_MORPHOGENESIS		231	0.330348	1.40419	0.0848485	0.200196	1	7375	tags=41%, list=38%, signal=65%
GOBP_REGULATION_OF_GASTRULATION	GOBP_REGULATION_OF_GASTRULATION		17	0.472077	1.40414	0.0843621	0.200111	1	2182	tags=29%, list=11%, signal=33%
GOBP_CELLULAR_RESPONSE_TO_REACTIVE_OXYGEN_SPECIES	GOBP_CELLULAR_RESPONSE_TO_REACTIVE_OXYGEN_SPECIES		138	0.345015	1.40402	0.0732673	0.2001	1	10159	tags=62%, list=52%, signal=128%
GOBP_POSITIVE_REGULATION_OF_INTERLEUKIN_2_PRODUCTION	GOBP_POSITIVE_REGULATION_OF_INTERLEUKIN_2_PRODUCTION		34	0.46236	1.40363	0.1341	0.200388	1	8354	tags=74%, list=43%, signal=128%
GOBP_CD4_POSITIVE_ALPHA_BETA_T_CELL_ACTIVATION	GOBP_CD4_POSITIVE_ALPHA_BETA_T_CELL_ACTIVATION		113	0.386605	1.40322	0.148148	0.200697	1	9859	tags=72%, list=51%, signal=144%
GOBP_RESPIRATORY_BURST_INVOLVED_IN_DEFENSE_RESPONSE	GOBP_RESPIRATORY_BURST_INVOLVED_IN_DEFENSE_RESPONSE		15	0.555304	1.40289	0.141684	0.200924	1	3602	tags=47%, list=18%, signal=57%
GOBP_POSITIVE_REGULATION_OF_PHOSPHATASE_ACTIVITY	GOBP_POSITIVE_REGULATION_OF_PHOSPHATASE_ACTIVITY		36	0.435359	1.40286	0.109344	0.200833	1	7388	tags=58%, list=38%, signal=94%
GOBP_HINDBRAIN_DEVELOPMENT	GOBP_HINDBRAIN_DEVELOPMENT		152	0.325001	1.40255	0.0580913	0.20104	1	7336	tags=41%, list=38%, signal=66%
GOBP_NEGATIVE_REGULATION_OF_PROTEOLYSIS	GOBP_NEGATIVE_REGULATION_OF_PROTEOLYSIS		333	0.319427	1.40229	0.0445344	0.201193	1	6917	tags=37%, list=35%, signal=56%
GOBP_POSITIVE_REGULATION_OF_TRANSPORTER_ACTIVITY	GOBP_POSITIVE_REGULATION_OF_TRANSPORTER_ACTIVITY		125	0.309648	1.40212	0.0298211	0.201255	1	7829	tags=38%, list=40%, signal=64%
GOBP_REGULATION_OF_P38MAPK_CASCADE	GOBP_REGULATION_OF_P38MAPK_CASCADE		43	0.397633	1.40208	0.0817121	0.201163	1	8321	tags=53%, list=43%, signal=93%
GOBP_REGULATION_OF_MICROTUBULE_POLYMERIZATION	GOBP_REGULATION_OF_MICROTUBULE_POLYMERIZATION		54	0.392462	1.40188	0.0899796	0.201249	1	8354	tags=61%, list=43%, signal=107%
GOBP_RESPONSE_TO_KETONE	GOBP_RESPONSE_TO_KETONE		204	0.312843	1.40132	0.0460922	0.20172	1	7895	tags=44%, list=40%, signal=72%
GOBP_NEGATIVE_REGULATION_OF_T_CELL_APOPTOTIC_PROCESS	GOBP_NEGATIVE_REGULATION_OF_T_CELL_APOPTOTIC_PROCESS		24	0.436048	1.40129	0.0849802	0.201622	1	8924	tags=63%, list=46%, signal=115%
GOBP_REGULATION_OF_PLASMINOGEN_ACTIVATION	GOBP_REGULATION_OF_PLASMINOGEN_ACTIVATION		18	0.49964	1.4012	0.116601	0.201608	1	6701	tags=56%, list=34%, signal=85%
GOBP_REGULATION_OF_MACROPHAGE_MIGRATION	GOBP_REGULATION_OF_MACROPHAGE_MIGRATION		42	0.409114	1.40116	0.116505	0.201522	1	9170	tags=64%, list=47%, signal=121%
GOBP_REGULATION_OF_PEPTIDYL_SERINE_PHOSPHORYLATION	GOBP_REGULATION_OF_PEPTIDYL_SERINE_PHOSPHORYLATION		140	0.326113	1.40114	0.046748	0.201432	1	6903	tags=37%, list=35%, signal=57%
GOBP_POLYOL_BIOSYNTHETIC_PROCESS	GOBP_POLYOL_BIOSYNTHETIC_PROCESS		62	0.362617	1.4011	0.0537849	0.201338	1	6887	tags=45%, list=35%, signal=70%
GOBP_IMMUNE_RESPONSE_REGULATING_CELL_SURFACE_RECEPTOR_SIGNALING_PATHWAY_INVOLVED_IN_PHAGOCYTOSIS	GOBP_IMMUNE_RESPONSE_REGULATING_CELL_SURFACE_RECEPTOR_SIGNALING_PATHWAY_INVOLVED_IN_PHAGOCYTOSIS		26	0.49385	1.40109	0.120968	0.201229	1	5750	tags=58%, list=29%, signal=82%
GOBP_SMOOTHENED_SIGNALING_PATHWAY	GOBP_SMOOTHENED_SIGNALING_PATHWAY		144	0.3681	1.40097	0.0858896	0.201227	1	8183	tags=52%, list=42%, signal=89%
GOBP_REGULATION_OF_VIRAL_INDUCED_CYTOPLASMIC_PATTERN_RECOGNITION_RECEPTOR_SIGNALING_PATHWAY	GOBP_REGULATION_OF_VIRAL_INDUCED_CYTOPLASMIC_PATTERN_RECOGNITION_RECEPTOR_SIGNALING_PATHWAY		23	0.497722	1.4009	0.102	0.201184	1	6115	tags=61%, list=31%, signal=89%
GOBP_REGULATION_OF_MAST_CELL_ACTIVATION_INVOLVED_IN_IMMUNE_RESPONSE	GOBP_REGULATION_OF_MAST_CELL_ACTIVATION_INVOLVED_IN_IMMUNE_RESPONSE		34	0.438749	1.40084	0.106	0.201138	1	5980	tags=47%, list=31%, signal=68%
GOBP_STRIATED_MUSCLE_CELL_APOPTOTIC_PROCESS	GOBP_STRIATED_MUSCLE_CELL_APOPTOTIC_PROCESS		44	0.384216	1.40076	0.0680412	0.201104	1	8141	tags=52%, list=42%, signal=89%
GOBP_REGULATION_OF_CENTRIOLE_REPLICATION	GOBP_REGULATION_OF_CENTRIOLE_REPLICATION		23	0.507773	1.39989	0.117878	0.201896	1	5811	tags=65%, list=30%, signal=93%
GOBP_EMBRYONIC_PLACENTA_DEVELOPMENT	GOBP_EMBRYONIC_PLACENTA_DEVELOPMENT		88	0.366985	1.39982	0.0918367	0.201857	1	8313	tags=53%, list=43%, signal=93%
GOBP_PROTEIN_TRANSMEMBRANE_TRANSPORT	GOBP_PROTEIN_TRANSMEMBRANE_TRANSPORT		64	0.414621	1.39975	0.109312	0.201801	1	8722	tags=67%, list=45%, signal=121%
GOBP_LEUKOCYTE_MIGRATION	GOBP_LEUKOCYTE_MIGRATION		390	0.339021	1.39969	0.112676	0.201719	1	9223	tags=55%, list=47%, signal=102%
GOBP_AMEBOIDAL_TYPE_CELL_MIGRATION	GOBP_AMEBOIDAL_TYPE_CELL_MIGRATION		427	0.338929	1.39967	0.123967	0.201624	1	9790	tags=59%, list=50%, signal=116%
GOBP_VASCULAR_ENDOTHELIAL_GROWTH_FACTOR_RECEPTOR_SIGNALING_PATHWAY	GOBP_VASCULAR_ENDOTHELIAL_GROWTH_FACTOR_RECEPTOR_SIGNALING_PATHWAY		53	0.415336	1.3995	0.122661	0.20169	1	4354	tags=38%, list=22%, signal=48%
GOBP_REGULATION_OF_PHOSPHOLIPASE_ACTIVITY	GOBP_REGULATION_OF_PHOSPHOLIPASE_ACTIVITY		66	0.364913	1.39949	0.0905588	0.201572	1	8936	tags=58%, list=46%, signal=106%
GOBP_REGULATION_OF_METAL_ION_TRANSPORT	GOBP_REGULATION_OF_METAL_ION_TRANSPORT		400	0.286586	1.39922	0.0164948	0.201721	1	8851	tags=44%, list=45%, signal=78%
GOBP_SEMAPHORIN_PLEXIN_SIGNALING_PATHWAY	GOBP_SEMAPHORIN_PLEXIN_SIGNALING_PATHWAY		44	0.420048	1.39877	0.123232	0.20211	1	8445	tags=59%, list=43%, signal=104%
GOBP_ACTIVATION_OF_NF_KAPPAB_INDUCING_KINASE_ACTIVITY	GOBP_ACTIVATION_OF_NF_KAPPAB_INDUCING_KINASE_ACTIVITY		18	0.495626	1.39861	0.0991561	0.202178	1	8006	tags=78%, list=41%, signal=132%
GOBP_TRANSITION_METAL_ION_HOMEOSTASIS	GOBP_TRANSITION_METAL_ION_HOMEOSTASIS		139	0.335686	1.3985	0.0652174	0.202157	1	10017	tags=60%, list=51%, signal=123%
GOBP_RESPONSE_TO_TUMOR_CELL	GOBP_RESPONSE_TO_TUMOR_CELL		39	0.417097	1.39823	0.112595	0.202323	1	8027	tags=56%, list=41%, signal=96%
GOBP_CELLULAR_RESPONSE_TO_ESTRADIOL_STIMULUS	GOBP_CELLULAR_RESPONSE_TO_ESTRADIOL_STIMULUS		40	0.385814	1.39801	0.088843	0.202438	1	7388	tags=45%, list=38%, signal=72%
GOBP_CELLULAR_EXTRAVASATION	GOBP_CELLULAR_EXTRAVASATION		74	0.392203	1.39789	0.114519	0.20244	1	8451	tags=59%, list=43%, signal=104%
GOBP_POSITIVE_REGULATION_OF_NATURAL_KILLER_CELL_ACTIVATION	GOBP_POSITIVE_REGULATION_OF_NATURAL_KILLER_CELL_ACTIVATION		25	0.47394	1.39777	0.117063	0.202458	1	5756	tags=60%, list=29%, signal=85%
GOBP_REGULATION_OF_TRANSMEMBRANE_RECEPTOR_PROTEIN_SERINE_THREONINE_KINASE_SIGNALING_PATHWAY	GOBP_REGULATION_OF_TRANSMEMBRANE_RECEPTOR_PROTEIN_SERINE_THREONINE_KINASE_SIGNALING_PATHWAY		276	0.334652	1.39764	0.0922432	0.202468	1	9335	tags=54%, list=48%, signal=102%
GOBP_PROTEIN_DEGLYCOSYLATION	GOBP_PROTEIN_DEGLYCOSYLATION		25	0.488053	1.3975	0.11501	0.202491	1	5003	tags=52%, list=26%, signal=70%
GOBP_TRNA_MODIFICATION	GOBP_TRNA_MODIFICATION		92	0.440903	1.39729	0.172549	0.2026	1	8897	tags=77%, list=46%, signal=141%
GOBP_ENDOPLASMIC_RETICULUM_CALCIUM_ION_HOMEOSTASIS	GOBP_ENDOPLASMIC_RETICULUM_CALCIUM_ION_HOMEOSTASIS		25	0.459943	1.39706	0.126531	0.202714	1	2633	tags=36%, list=13%, signal=42%
GOBP_REGULATION_OF_TELOMERE_MAINTENANCE_IN_RESPONSE_TO_DNA_DAMAGE	GOBP_REGULATION_OF_TELOMERE_MAINTENANCE_IN_RESPONSE_TO_DNA_DAMAGE		16	0.536259	1.3968	0.116466	0.202839	1	7210	tags=75%, list=37%, signal=119%
GOBP_VIRAL_RELEASE_FROM_HOST_CELL	GOBP_VIRAL_RELEASE_FROM_HOST_CELL		28	0.466471	1.39666	0.119284	0.202858	1	6072	tags=57%, list=31%, signal=83%
GOBP_RESPONSE_TO_TESTOSTERONE	GOBP_RESPONSE_TO_TESTOSTERONE		43	0.373258	1.39658	0.0645161	0.202807	1	10298	tags=70%, list=53%, signal=147%
GOBP_VIRAL_RNA_GENOME_REPLICATION	GOBP_VIRAL_RNA_GENOME_REPLICATION		29	0.458128	1.3964	0.0928854	0.202878	1	7583	tags=69%, list=39%, signal=113%
GOBP_NEGATIVE_REGULATION_OF_RNA_SPLICING	GOBP_NEGATIVE_REGULATION_OF_RNA_SPLICING		28	0.493262	1.39627	0.141079	0.202894	1	4829	tags=54%, list=25%, signal=71%
GOBP_POSITIVE_REGULATION_OF_LEUKOCYTE_PROLIFERATION	GOBP_POSITIVE_REGULATION_OF_LEUKOCYTE_PROLIFERATION		164	0.378464	1.39624	0.160321	0.202797	1	6941	tags=50%, list=36%, signal=77%
GOBP_RETINOIC_ACID_RECEPTOR_SIGNALING_PATHWAY	GOBP_RETINOIC_ACID_RECEPTOR_SIGNALING_PATHWAY		31	0.410817	1.3961	0.110879	0.202827	1	7962	tags=48%, list=41%, signal=82%
GOBP_NEGATIVE_REGULATION_OF_TELOMERE_MAINTENANCE_VIA_TELOMERASE	GOBP_NEGATIVE_REGULATION_OF_TELOMERE_MAINTENANCE_VIA_TELOMERASE		20	0.523179	1.39598	0.149515	0.202856	1	9303	tags=95%, list=48%, signal=181%
GOBP_RNA_5_END_PROCESSING	GOBP_RNA_5_END_PROCESSING		23	0.480089	1.39597	0.124016	0.202747	1	6514	tags=61%, list=33%, signal=91%
GOBP_INFLAMMATORY_CELL_APOPTOTIC_PROCESS	GOBP_INFLAMMATORY_CELL_APOPTOTIC_PROCESS		23	0.458969	1.39589	0.103659	0.202696	1	6754	tags=65%, list=35%, signal=100%
GOBP_POSITIVE_REGULATION_OF_SMOOTHENED_SIGNALING_PATHWAY	GOBP_POSITIVE_REGULATION_OF_SMOOTHENED_SIGNALING_PATHWAY		37	0.412836	1.39587	0.0714286	0.202596	1	6651	tags=49%, list=34%, signal=74%
GOBP_EMBRYONIC_AXIS_SPECIFICATION	GOBP_EMBRYONIC_AXIS_SPECIFICATION		44	0.371141	1.39555	0.0456432	0.202781	1	4240	tags=27%, list=22%, signal=35%
GOBP_HOMOTYPIC_CELL_CELL_ADHESION	GOBP_HOMOTYPIC_CELL_CELL_ADHESION		96	0.350451	1.39554	0.0910931	0.202667	1	8478	tags=54%, list=43%, signal=95%
GOBP_NEGATIVE_REGULATION_OF_DNA_RECOMBINATION	GOBP_NEGATIVE_REGULATION_OF_DNA_RECOMBINATION		44	0.437245	1.39534	0.108434	0.202779	1	6543	tags=52%, list=34%, signal=78%
GOBP_GLUTAMINE_METABOLIC_PROCESS	GOBP_GLUTAMINE_METABOLIC_PROCESS		26	0.463674	1.39489	0.107075	0.203154	1	7795	tags=58%, list=40%, signal=96%
GOBP_B_CELL_RECEPTOR_SIGNALING_PATHWAY	GOBP_B_CELL_RECEPTOR_SIGNALING_PATHWAY		56	0.462022	1.39463	0.163306	0.203331	1	6669	tags=55%, list=34%, signal=84%
GOBP_ER_NUCLEUS_SIGNALING_PATHWAY	GOBP_ER_NUCLEUS_SIGNALING_PATHWAY		47	0.452292	1.3946	0.121457	0.203229	1	7600	tags=66%, list=39%, signal=108%
GOBP_CELLULAR_RESPONSE_TO_LIPOPROTEIN_PARTICLE_STIMULUS	GOBP_CELLULAR_RESPONSE_TO_LIPOPROTEIN_PARTICLE_STIMULUS		32	0.43754	1.39414	0.112903	0.203598	1	9082	tags=63%, list=47%, signal=117%
GOBP_VASCULAR_ASSOCIATED_SMOOTH_MUSCLE_CELL_PROLIFERATION	GOBP_VASCULAR_ASSOCIATED_SMOOTH_MUSCLE_CELL_PROLIFERATION		62	0.408085	1.39406	0.140725	0.203577	1	8784	tags=65%, list=45%, signal=117%
GOBP_RESPONSE_TO_AMINO_ACID_STARVATION	GOBP_RESPONSE_TO_AMINO_ACID_STARVATION		50	0.433813	1.39389	0.113725	0.203629	1	10014	tags=82%, list=51%, signal=168%
GOBP_PHOSPHATIDYLINOSITOL_3_KINASE_SIGNALING	GOBP_PHOSPHATIDYLINOSITOL_3_KINASE_SIGNALING		140	0.328003	1.39386	0.0684647	0.203539	1	11083	tags=67%, list=57%, signal=154%
GOBP_HINDBRAIN_MORPHOGENESIS	GOBP_HINDBRAIN_MORPHOGENESIS		44	0.396587	1.39379	0.0815109	0.203485	1	8262	tags=57%, list=42%, signal=98%
GOBP_RESPONSE_TO_UV_B	GOBP_RESPONSE_TO_UV_B		17	0.468175	1.39328	0.116832	0.203905	1	4838	tags=41%, list=25%, signal=55%
GOBP_RESPONSE_TO_PROSTAGLANDIN	GOBP_RESPONSE_TO_PROSTAGLANDIN		31	0.420318	1.39312	0.0893971	0.203944	1	7592	tags=52%, list=39%, signal=84%
GOBP_FEMALE_MEIOTIC_NUCLEAR_DIVISION	GOBP_FEMALE_MEIOTIC_NUCLEAR_DIVISION		31	0.50484	1.39288	0.164329	0.204085	1	4570	tags=48%, list=23%, signal=63%
GOBP_ENDOTHELIAL_CELL_MIGRATION	GOBP_ENDOTHELIAL_CELL_MIGRATION		218	0.357421	1.39284	0.144309	0.204003	1	6889	tags=44%, list=35%, signal=68%
GOBP_ERYTHROCYTE_MATURATION	GOBP_ERYTHROCYTE_MATURATION		16	0.477572	1.39275	0.0946502	0.203972	1	6913	tags=63%, list=35%, signal=97%
GOBP_REGULATION_OF_HEMATOPOIETIC_PROGENITOR_CELL_DIFFERENTIATION	GOBP_REGULATION_OF_HEMATOPOIETIC_PROGENITOR_CELL_DIFFERENTIATION		40	0.432607	1.39259	0.128257	0.204036	1	4435	tags=43%, list=23%, signal=55%
GOBP_POSITIVE_REGULATION_OF_CALCIUM_ION_TRANSMEMBRANE_TRANSPORT	GOBP_POSITIVE_REGULATION_OF_CALCIUM_ION_TRANSMEMBRANE_TRANSPORT		92	0.319151	1.39255	0.0472279	0.203967	1	8802	tags=46%, list=45%, signal=83%
GOBP_REGULATION_OF_KERATINOCYTE_DIFFERENTIATION	GOBP_REGULATION_OF_KERATINOCYTE_DIFFERENTIATION		38	0.390033	1.39234	0.0841889	0.204057	1	5937	tags=42%, list=30%, signal=60%
GOBP_MAMMARY_GLAND_EPITHELIUM_DEVELOPMENT	GOBP_MAMMARY_GLAND_EPITHELIUM_DEVELOPMENT		69	0.361015	1.3923	0.0742972	0.203966	1	6424	tags=42%, list=33%, signal=62%
GOBP_POSITIVE_REGULATION_OF_SMOOTH_MUSCLE_CELL_MIGRATION	GOBP_POSITIVE_REGULATION_OF_SMOOTH_MUSCLE_CELL_MIGRATION		35	0.43552	1.39219	0.114165	0.20396	1	7624	tags=60%, list=39%, signal=98%
GOBP_MUSCLE_CELL_PROLIFERATION	GOBP_MUSCLE_CELL_PROLIFERATION		201	0.356292	1.3919	0.148847	0.204175	1	6940	tags=46%, list=36%, signal=70%
GOBP_CEREBELLAR_CORTEX_MORPHOGENESIS	GOBP_CEREBELLAR_CORTEX_MORPHOGENESIS		34	0.416776	1.39182	0.0843137	0.204122	1	8262	tags=59%, list=42%, signal=102%
GOBP_N_ACETYLGLUCOSAMINE_METABOLIC_PROCESS	GOBP_N_ACETYLGLUCOSAMINE_METABOLIC_PROCESS		18	0.460982	1.39077	0.0976645	0.205123	1	9416	tags=78%, list=48%, signal=150%
GOBP_NEURAL_PRECURSOR_CELL_PROLIFERATION	GOBP_NEURAL_PRECURSOR_CELL_PROLIFERATION		149	0.333226	1.39061	0.0639175	0.205179	1	5423	tags=34%, list=28%, signal=47%
GOBP_POSITIVE_REGULATION_OF_METAPHASE_ANAPHASE_TRANSITION_OF_CELL_CYCLE	GOBP_POSITIVE_REGULATION_OF_METAPHASE_ANAPHASE_TRANSITION_OF_CELL_CYCLE		15	0.52354	1.39042	0.151093	0.205265	1	8245	tags=80%, list=42%, signal=138%
GOBP_PYRIMIDINE_NUCLEOSIDE_TRIPHOSPHATE_BIOSYNTHETIC_PROCESS	GOBP_PYRIMIDINE_NUCLEOSIDE_TRIPHOSPHATE_BIOSYNTHETIC_PROCESS		18	0.47699	1.39032	0.113095	0.20527	1	5683	tags=56%, list=29%, signal=78%
GOBP_SYNAPTIC_VESICLE_PRIMING	GOBP_SYNAPTIC_VESICLE_PRIMING		19	0.456607	1.39006	0.10661	0.205435	1	8000	tags=63%, list=41%, signal=107%
GOBP_PLASMA_MEMBRANE_ORGANIZATION	GOBP_PLASMA_MEMBRANE_ORGANIZATION		161	0.31636	1.38949	0.0458333	0.205932	1	9445	tags=52%, list=48%, signal=99%
GOBP_CELLULAR_RESPONSE_TO_OXYGEN_LEVELS	GOBP_CELLULAR_RESPONSE_TO_OXYGEN_LEVELS		160	0.344497	1.38928	0.0643863	0.206012	1	8093	tags=46%, list=41%, signal=78%
GOBP_DNA_CATABOLIC_PROCESS_ENDONUCLEOLYTIC	GOBP_DNA_CATABOLIC_PROCESS_ENDONUCLEOLYTIC		25	0.428224	1.38858	0.11	0.206626	1	1892	tags=24%, list=10%, signal=27%
GOBP_PROTEIN_REFOLDING	GOBP_PROTEIN_REFOLDING		26	0.436375	1.38838	0.112705	0.206738	1	4561	tags=38%, list=23%, signal=50%
GOBP_DENDRITIC_CELL_CYTOKINE_PRODUCTION	GOBP_DENDRITIC_CELL_CYTOKINE_PRODUCTION		18	0.499773	1.38822	0.114625	0.20679	1	5467	tags=56%, list=28%, signal=77%
GOBP_RESPONSE_TO_ELECTRICAL_STIMULUS	GOBP_RESPONSE_TO_ELECTRICAL_STIMULUS		43	0.377098	1.38819	0.0705128	0.206695	1	4115	tags=33%, list=21%, signal=41%
GOBP_INTERLEUKIN_17_PRODUCTION	GOBP_INTERLEUKIN_17_PRODUCTION		39	0.445124	1.38816	0.150685	0.206611	1	9859	tags=82%, list=51%, signal=165%
GOBP_REGULATION_OF_LYMPHOCYTE_MIGRATION	GOBP_REGULATION_OF_LYMPHOCYTE_MIGRATION		68	0.396846	1.38805	0.126953	0.206612	1	7726	tags=57%, list=40%, signal=95%
GOBP_RESPONSE_TO_ALCOHOL	GOBP_RESPONSE_TO_ALCOHOL		250	0.299853	1.388	0.0307377	0.206547	1	7604	tags=38%, list=39%, signal=61%
GOBP_BLOOD_VESSEL_ENDOTHELIAL_CELL_MIGRATION	GOBP_BLOOD_VESSEL_ENDOTHELIAL_CELL_MIGRATION		117	0.3919	1.38782	0.170431	0.206655	1	7399	tags=50%, list=38%, signal=81%
GOBP_REGULATION_OF_MYOBLAST_DIFFERENTIATION	GOBP_REGULATION_OF_MYOBLAST_DIFFERENTIATION		74	0.371627	1.38767	0.0912779	0.206698	1	6123	tags=41%, list=31%, signal=59%
GOBP_NEGATIVE_REGULATION_OF_ALPHA_BETA_T_CELL_DIFFERENTIATION	GOBP_NEGATIVE_REGULATION_OF_ALPHA_BETA_T_CELL_DIFFERENTIATION		26	0.457924	1.3874	0.129741	0.206846	1	4961	tags=46%, list=25%, signal=62%
GOBP_REGULATION_OF_DEVELOPMENTAL_GROWTH	GOBP_REGULATION_OF_DEVELOPMENTAL_GROWTH		315	0.310515	1.38714	0.0630252	0.207	1	7712	tags=42%, list=40%, signal=68%
GOBP_NEURAL_TUBE_FORMATION	GOBP_NEURAL_TUBE_FORMATION		106	0.388486	1.38701	0.127273	0.206993	1	7323	tags=50%, list=38%, signal=80%
GOBP_MITOCHONDRIAL_FISSION	GOBP_MITOCHONDRIAL_FISSION		39	0.451897	1.38678	0.155769	0.207166	1	6829	tags=51%, list=35%, signal=79%
GOBP_REGULATION_OF_NATURAL_KILLER_CELL_ACTIVATION	GOBP_REGULATION_OF_NATURAL_KILLER_CELL_ACTIVATION		42	0.423846	1.38665	0.127745	0.207166	1	8225	tags=64%, list=42%, signal=111%
GOBP_POSITIVE_REGULATION_OF_CELLULAR_CARBOHYDRATE_METABOLIC_PROCESS	GOBP_POSITIVE_REGULATION_OF_CELLULAR_CARBOHYDRATE_METABOLIC_PROCESS		53	0.352491	1.38647	0.0610236	0.20723	1	5837	tags=36%, list=30%, signal=51%
GOBP_MATURATION_OF_LSU_RRNA	GOBP_MATURATION_OF_LSU_RRNA		28	0.524436	1.38638	0.143434	0.207217	1	8508	tags=86%, list=44%, signal=152%
GOBP_CELL_JUNCTION_ASSEMBLY	GOBP_CELL_JUNCTION_ASSEMBLY		424	0.317357	1.38619	0.109278	0.20728	1	8201	tags=44%, list=42%, signal=75%
GOBP_N_TERMINAL_PROTEIN_AMINO_ACID_MODIFICATION	GOBP_N_TERMINAL_PROTEIN_AMINO_ACID_MODIFICATION		30	0.445146	1.38612	0.135081	0.207217	1	7041	tags=63%, list=36%, signal=99%
GOBP_RESPONSE_TO_NITRIC_OXIDE	GOBP_RESPONSE_TO_NITRIC_OXIDE		21	0.419514	1.38592	0.0764588	0.207306	1	7333	tags=52%, list=38%, signal=84%
GOBP_NUCLEOBASE_CONTAINING_SMALL_MOLECULE_CATABOLIC_PROCESS	GOBP_NUCLEOBASE_CONTAINING_SMALL_MOLECULE_CATABOLIC_PROCESS		32	0.411721	1.3859	0.114688	0.207208	1	7298	tags=50%, list=37%, signal=80%
GOBP_REGULATION_OF_CELLULAR_EXTRAVASATION	GOBP_REGULATION_OF_CELLULAR_EXTRAVASATION		41	0.398218	1.38555	0.103734	0.207517	1	7374	tags=54%, list=38%, signal=86%
GOBP_NEGATIVE_REGULATION_OF_RELEASE_OF_CYTOCHROME_C_FROM_MITOCHONDRIA	GOBP_NEGATIVE_REGULATION_OF_RELEASE_OF_CYTOCHROME_C_FROM_MITOCHONDRIA		21	0.439102	1.3855	0.108365	0.207447	1	7468	tags=57%, list=38%, signal=92%
GOBP_CELLULAR_RESPONSE_TO_HYDROGEN_PEROXIDE	GOBP_CELLULAR_RESPONSE_TO_HYDROGEN_PEROXIDE		85	0.358929	1.38535	0.0889749	0.207485	1	10159	tags=64%, list=52%, signal=132%
GOBP_TYPE_B_PANCREATIC_CELL_DIFFERENTIATION	GOBP_TYPE_B_PANCREATIC_CELL_DIFFERENTIATION		30	0.410242	1.3853	0.0677618	0.20742	1	3716	tags=33%, list=19%, signal=41%
GOBP_POSITIVE_REGULATION_OF_INTERFERON_GAMMA_PRODUCTION	GOBP_POSITIVE_REGULATION_OF_INTERFERON_GAMMA_PRODUCTION		77	0.447635	1.38523	0.1875	0.207363	1	6914	tags=61%, list=35%, signal=94%
GOBP_REGULATION_OF_ALCOHOL_BIOSYNTHETIC_PROCESS	GOBP_REGULATION_OF_ALCOHOL_BIOSYNTHETIC_PROCESS		48	0.379683	1.38505	0.0787879	0.207426	1	6693	tags=44%, list=34%, signal=66%
GOBP_SNRNA_TRANSCRIPTION	GOBP_SNRNA_TRANSCRIPTION		19	0.499178	1.38472	0.130785	0.207654	1	7918	tags=79%, list=41%, signal=133%
GOBP_REGULATION_OF_INTRINSIC_APOPTOTIC_SIGNALING_PATHWAY_BY_P53_CLASS_MEDIATOR	GOBP_REGULATION_OF_INTRINSIC_APOPTOTIC_SIGNALING_PATHWAY_BY_P53_CLASS_MEDIATOR		31	0.426236	1.3844	0.108163	0.20788	1	10292	tags=84%, list=53%, signal=177%
GOBP_NEGATIVE_REGULATION_OF_PROTEIN_LOCALIZATION	GOBP_NEGATIVE_REGULATION_OF_PROTEIN_LOCALIZATION		189	0.332827	1.38396	0.0498008	0.208226	1	10068	tags=63%, list=52%, signal=130%
GOBP_PYRIMIDINE_CONTAINING_COMPOUND_CATABOLIC_PROCESS	GOBP_PYRIMIDINE_CONTAINING_COMPOUND_CATABOLIC_PROCESS		42	0.385753	1.38322	0.0907298	0.208922	1	7298	tags=48%, list=37%, signal=76%
GOBP_PYRIMIDINE_RIBONUCLEOSIDE_TRIPHOSPHATE_METABOLIC_PROCESS	GOBP_PYRIMIDINE_RIBONUCLEOSIDE_TRIPHOSPHATE_METABOLIC_PROCESS		17	0.481856	1.38259	0.115385	0.209457	1	3316	tags=41%, list=17%, signal=50%
GOBP_RESPIRATORY_BURST	GOBP_RESPIRATORY_BURST		35	0.456404	1.3825	0.177686	0.209431	1	7829	tags=63%, list=40%, signal=105%
GOBP_NEGATIVE_REGULATION_OF_CD4_POSITIVE_ALPHA_BETA_T_CELL_ACTIVATION	GOBP_NEGATIVE_REGULATION_OF_CD4_POSITIVE_ALPHA_BETA_T_CELL_ACTIVATION		35	0.424642	1.38211	0.127789	0.209767	1	4961	tags=43%, list=25%, signal=57%
GOBP_SINGLE_STRANDED_VIRAL_RNA_REPLICATION_VIA_DOUBLE_STRANDED_DNA_INTERMEDIATE	GOBP_SINGLE_STRANDED_VIRAL_RNA_REPLICATION_VIA_DOUBLE_STRANDED_DNA_INTERMEDIATE		20	0.492711	1.38203	0.135397	0.209748	1	7583	tags=75%, list=39%, signal=123%
GOBP_NEGATIVE_REGULATION_OF_EXTRINSIC_APOPTOTIC_SIGNALING_PATHWAY	GOBP_NEGATIVE_REGULATION_OF_EXTRINSIC_APOPTOTIC_SIGNALING_PATHWAY		97	0.349992	1.38194	0.0912698	0.209714	1	8280	tags=52%, list=42%, signal=89%
GOBP_GLUCOSAMINE_CONTAINING_COMPOUND_METABOLIC_PROCESS	GOBP_GLUCOSAMINE_CONTAINING_COMPOUND_METABOLIC_PROCESS		25	0.428452	1.38188	0.115226	0.209648	1	7262	tags=56%, list=37%, signal=89%
GOBP_TRANSITION_METAL_ION_TRANSPORT	GOBP_TRANSITION_METAL_ION_TRANSPORT		101	0.338681	1.38127	0.0668016	0.210147	1	10021	tags=59%, list=51%, signal=121%
GOBP_REGULATION_OF_NOTCH_SIGNALING_PATHWAY	GOBP_REGULATION_OF_NOTCH_SIGNALING_PATHWAY		94	0.369366	1.38056	0.137214	0.210776	1	4492	tags=33%, list=23%, signal=43%
GOBP_REGULATION_OF_RECEPTOR_BINDING	GOBP_REGULATION_OF_RECEPTOR_BINDING		21	0.444149	1.38042	0.119097	0.210796	1	7218	tags=52%, list=37%, signal=83%
GOBP_NEGATIVE_REGULATION_OF_CHONDROCYTE_DIFFERENTIATION	GOBP_NEGATIVE_REGULATION_OF_CHONDROCYTE_DIFFERENTIATION		24	0.478056	1.38017	0.121951	0.210948	1	4420	tags=46%, list=23%, signal=59%
GOBP_DENDRITIC_CELL_CHEMOTAXIS	GOBP_DENDRITIC_CELL_CHEMOTAXIS		27	0.504945	1.38003	0.177645	0.210983	1	6202	tags=63%, list=32%, signal=92%
GOBP_ZINC_ION_TRANSPORT	GOBP_ZINC_ION_TRANSPORT		28	0.430093	1.37994	0.0985325	0.21095	1	8197	tags=61%, list=42%, signal=105%
GOBP_TRANSLESION_SYNTHESIS	GOBP_TRANSLESION_SYNTHESIS		25	0.481594	1.37988	0.134538	0.210889	1	8485	tags=76%, list=43%, signal=134%
GOBP_CELL_CHEMOTAXIS	GOBP_CELL_CHEMOTAXIS		307	0.335648	1.37968	0.12326	0.210979	1	7733	tags=45%, list=40%, signal=73%
GOBP_GLYCOSYL_COMPOUND_BIOSYNTHETIC_PROCESS	GOBP_GLYCOSYL_COMPOUND_BIOSYNTHETIC_PROCESS		19	0.48544	1.37934	0.124016	0.211227	1	9272	tags=89%, list=48%, signal=170%
GOBP_POSITIVE_REGULATION_OF_INTERFERON_ALPHA_PRODUCTION	GOBP_POSITIVE_REGULATION_OF_INTERFERON_ALPHA_PRODUCTION		23	0.487428	1.37927	0.116232	0.211183	1	7928	tags=74%, list=41%, signal=124%
GOBP_POSITIVE_REGULATION_OF_CELLULAR_EXTRAVASATION	GOBP_POSITIVE_REGULATION_OF_CELLULAR_EXTRAVASATION		18	0.481725	1.37912	0.155602	0.211225	1	6483	tags=61%, list=33%, signal=91%
GOBP_CALCIUM_ION_IMPORT_ACROSS_PLASMA_MEMBRANE	GOBP_CALCIUM_ION_IMPORT_ACROSS_PLASMA_MEMBRANE		36	0.400291	1.3789	0.0674603	0.211344	1	4685	tags=31%, list=24%, signal=40%
GOBP_PLACENTA_DEVELOPMENT	GOBP_PLACENTA_DEVELOPMENT		150	0.334666	1.3786	0.0802469	0.211578	1	9814	tags=59%, list=50%, signal=118%
GOBP_REGULATION_OF_CHEMOTAXIS	GOBP_REGULATION_OF_CHEMOTAXIS		223	0.330986	1.37855	0.107356	0.211509	1	7629	tags=44%, list=39%, signal=72%
GOBP_N_TERMINAL_PROTEIN_AMINO_ACID_ACETYLATION	GOBP_N_TERMINAL_PROTEIN_AMINO_ACID_ACETYLATION		18	0.479237	1.37835	0.126984	0.2116	1	6761	tags=67%, list=35%, signal=102%
GOBP_MATURATION_OF_LSU_RRNA_FROM_TRICISTRONIC_RRNA_TRANSCRIPT_SSU_RRNA_5_8S_RRNA_LSU_RRNA	GOBP_MATURATION_OF_LSU_RRNA_FROM_TRICISTRONIC_RRNA_TRANSCRIPT_SSU_RRNA_5_8S_RRNA_LSU_RRNA		15	0.566856	1.37812	0.158317	0.21172	1	6192	tags=73%, list=32%, signal=107%
GOBP_SMOOTH_MUSCLE_CELL_APOPTOTIC_PROCESS	GOBP_SMOOTH_MUSCLE_CELL_APOPTOTIC_PROCESS		23	0.443037	1.37812	0.0786749	0.211604	1	9659	tags=74%, list=49%, signal=146%
GOBP_CDC42_PROTEIN_SIGNAL_TRANSDUCTION	GOBP_CDC42_PROTEIN_SIGNAL_TRANSDUCTION		15	0.489478	1.378	0.0828516	0.211603	1	6669	tags=53%, list=34%, signal=81%
GOBP_REGULATION_OF_POSTSYNAPTIC_MEMBRANE_NEUROTRANSMITTER_RECEPTOR_LEVELS	GOBP_REGULATION_OF_POSTSYNAPTIC_MEMBRANE_NEUROTRANSMITTER_RECEPTOR_LEVELS		63	0.372918	1.37723	0.0730223	0.212258	1	6893	tags=41%, list=35%, signal=64%
GOBP_POSITIVE_REGULATION_OF_CELL_MATRIX_ADHESION	GOBP_POSITIVE_REGULATION_OF_CELL_MATRIX_ADHESION		56	0.386928	1.37712	0.120332	0.212272	1	9492	tags=66%, list=49%, signal=128%
GOBP_NEGATIVE_REGULATION_OF_PEPTIDYL_TYROSINE_PHOSPHORYLATION	GOBP_NEGATIVE_REGULATION_OF_PEPTIDYL_TYROSINE_PHOSPHORYLATION		53	0.387243	1.377	0.0877551	0.212265	1	9562	tags=68%, list=49%, signal=133%
GOBP_POSITIVE_REGULATION_OF_PROTEIN_DEACETYLATION	GOBP_POSITIVE_REGULATION_OF_PROTEIN_DEACETYLATION		29	0.465022	1.37686	0.153209	0.212278	1	7600	tags=69%, list=39%, signal=113%
GOBP_REGULATION_OF_OSTEOBLAST_DIFFERENTIATION	GOBP_REGULATION_OF_OSTEOBLAST_DIFFERENTIATION		125	0.356085	1.37639	0.118143	0.212659	1	10033	tags=66%, list=51%, signal=134%
GOBP_POSITIVE_REGULATION_OF_GLIOGENESIS	GOBP_POSITIVE_REGULATION_OF_GLIOGENESIS		65	0.354939	1.37629	0.0657084	0.21265	1	6889	tags=43%, list=35%, signal=66%
GOBP_POSITIVE_REGULATION_OF_SECRETION	GOBP_POSITIVE_REGULATION_OF_SECRETION		303	0.285372	1.37599	0.011976	0.212851	1	6921	tags=36%, list=35%, signal=55%
GOBP_REGULATION_OF_NUCLEOTIDE_METABOLIC_PROCESS	GOBP_REGULATION_OF_NUCLEOTIDE_METABOLIC_PROCESS		93	0.331173	1.37595	0.0843621	0.212776	1	6399	tags=40%, list=33%, signal=59%
GOBP_INTEGRATED_STRESS_RESPONSE_SIGNALING	GOBP_INTEGRATED_STRESS_RESPONSE_SIGNALING		40	0.423878	1.37576	0.141176	0.212859	1	7864	tags=60%, list=40%, signal=100%
GOBP_SUBSTRATE_DEPENDENT_CELL_MIGRATION	GOBP_SUBSTRATE_DEPENDENT_CELL_MIGRATION		26	0.454957	1.37573	0.113445	0.212777	1	7642	tags=65%, list=39%, signal=107%
GOBP_COLLAGEN_FIBRIL_ORGANIZATION	GOBP_COLLAGEN_FIBRIL_ORGANIZATION		62	0.474422	1.37572	0.173913	0.212663	1	7003	tags=68%, list=36%, signal=105%
GOBP_REGULATION_OF_RHO_PROTEIN_SIGNAL_TRANSDUCTION	GOBP_REGULATION_OF_RHO_PROTEIN_SIGNAL_TRANSDUCTION		88	0.385743	1.37565	0.139004	0.212601	1	5713	tags=43%, list=29%, signal=61%
GOBP_POSITIVE_REGULATION_OF_ERBB_SIGNALING_PATHWAY	GOBP_POSITIVE_REGULATION_OF_ERBB_SIGNALING_PATHWAY		39	0.386797	1.37543	0.0967742	0.212729	1	6538	tags=46%, list=33%, signal=69%
GOBP_REGULATION_OF_ENDOTHELIAL_CELL_MIGRATION	GOBP_REGULATION_OF_ENDOTHELIAL_CELL_MIGRATION		167	0.356558	1.37543	0.144628	0.212611	1	6889	tags=44%, list=35%, signal=68%
GOBP_REGULATION_OF_PROTEIN_NEDDYLATION	GOBP_REGULATION_OF_PROTEIN_NEDDYLATION		19	0.51886	1.37528	0.107595	0.212665	1	4864	tags=58%, list=25%, signal=77%
GOBP_MYELOID_CELL_APOPTOTIC_PROCESS	GOBP_MYELOID_CELL_APOPTOTIC_PROCESS		38	0.401645	1.37515	0.109756	0.212706	1	9910	tags=74%, list=51%, signal=149%
GOBP_NATURAL_KILLER_CELL_DIFFERENTIATION	GOBP_NATURAL_KILLER_CELL_DIFFERENTIATION		25	0.45077	1.37513	0.11609	0.212599	1	7599	tags=68%, list=39%, signal=111%
GOBP_REGULATION_OF_VASCULATURE_DEVELOPMENT	GOBP_REGULATION_OF_VASCULATURE_DEVELOPMENT		287	0.325783	1.37466	0.117021	0.212959	1	9859	tags=58%, list=51%, signal=115%
GOBP_HISTONE_EXCHANGE	GOBP_HISTONE_EXCHANGE		16	0.518574	1.37444	0.146245	0.213068	1	4687	tags=56%, list=24%, signal=74%
GOBP_REGULATION_OF_RAC_PROTEIN_SIGNAL_TRANSDUCTION	GOBP_REGULATION_OF_RAC_PROTEIN_SIGNAL_TRANSDUCTION		22	0.455107	1.37434	0.119843	0.21307	1	8478	tags=68%, list=43%, signal=120%
GOBP_POSITIVE_REGULATION_OF_CELL_MIGRATION_INVOLVED_IN_SPROUTING_ANGIOGENESIS	GOBP_POSITIVE_REGULATION_OF_CELL_MIGRATION_INVOLVED_IN_SPROUTING_ANGIOGENESIS		21	0.48623	1.37412	0.170833	0.213204	1	7399	tags=67%, list=38%, signal=107%
GOBP_RESPONSE_TO_MISFOLDED_PROTEIN	GOBP_RESPONSE_TO_MISFOLDED_PROTEIN		25	0.470701	1.37356	0.143145	0.213712	1	9494	tags=84%, list=49%, signal=163%
GOBP_ANTIGEN_PROCESSING_AND_PRESENTATION	GOBP_ANTIGEN_PROCESSING_AND_PRESENTATION		104	0.434786	1.37352	0.188377	0.213633	1	8866	tags=74%, list=45%, signal=135%
GOBP_PSEUDOURIDINE_SYNTHESIS	GOBP_PSEUDOURIDINE_SYNTHESIS		18	0.522239	1.37316	0.139721	0.213911	1	8580	tags=89%, list=44%, signal=158%
GOBP_ACTIN_FILAMENT_DEPOLYMERIZATION	GOBP_ACTIN_FILAMENT_DEPOLYMERIZATION		59	0.371861	1.3729	0.107784	0.214057	1	8363	tags=58%, list=43%, signal=101%
GOBP_RESPONSE_TO_STEROID_HORMONE	GOBP_RESPONSE_TO_STEROID_HORMONE		337	0.307916	1.37289	0.0401691	0.213948	1	7348	tags=39%, list=38%, signal=61%
GOBP_CELL_JUNCTION_MAINTENANCE	GOBP_CELL_JUNCTION_MAINTENANCE		42	0.385737	1.37272	0.125498	0.214	1	8572	tags=52%, list=44%, signal=93%
GOBP_MORPHOGENESIS_OF_A_POLARIZED_EPITHELIUM	GOBP_MORPHOGENESIS_OF_A_POLARIZED_EPITHELIUM		98	0.384002	1.37258	0.121649	0.214022	1	8096	tags=54%, list=41%, signal=92%
GOBP_PROTEIN_K48_LINKED_DEUBIQUITINATION	GOBP_PROTEIN_K48_LINKED_DEUBIQUITINATION		36	0.452735	1.3725	0.13347	0.21401	1	7400	tags=61%, list=38%, signal=98%
GOBP_MAMMARY_GLAND_EPITHELIAL_CELL_DIFFERENTIATION	GOBP_MAMMARY_GLAND_EPITHELIAL_CELL_DIFFERENTIATION		18	0.454946	1.37243	0.122917	0.213962	1	6388	tags=44%, list=33%, signal=66%
GOBP_REGULATION_OF_NEUROBLAST_PROLIFERATION	GOBP_REGULATION_OF_NEUROBLAST_PROLIFERATION		39	0.397927	1.3724	0.0870445	0.213862	1	6019	tags=44%, list=31%, signal=63%
GOBP_MITOTIC_CYTOKINETIC_PROCESS	GOBP_MITOTIC_CYTOKINETIC_PROCESS		23	0.487393	1.37208	0.139165	0.21409	1	9407	tags=83%, list=48%, signal=159%
GOBP_HETEROTYPIC_CELL_CELL_ADHESION	GOBP_HETEROTYPIC_CELL_CELL_ADHESION		61	0.370979	1.37141	0.113821	0.214711	1	9170	tags=62%, list=47%, signal=117%
GOBP_SOMATIC_STEM_CELL_POPULATION_MAINTENANCE	GOBP_SOMATIC_STEM_CELL_POPULATION_MAINTENANCE		66	0.390102	1.37117	0.100418	0.214834	1	5820	tags=42%, list=30%, signal=60%
GOBP_STORE_OPERATED_CALCIUM_ENTRY	GOBP_STORE_OPERATED_CALCIUM_ENTRY		21	0.414908	1.37037	0.103659	0.215641	1	5859	tags=43%, list=30%, signal=61%
GOBP_CALCIUM_ION_TRANSMEMBRANE_IMPORT_INTO_CYTOSOL	GOBP_CALCIUM_ION_TRANSMEMBRANE_IMPORT_INTO_CYTOSOL		173	0.311686	1.37024	0.0591837	0.21563	1	9341	tags=49%, list=48%, signal=93%
GOBP_REGULATION_OF_RESPONSE_TO_TUMOR_CELL	GOBP_REGULATION_OF_RESPONSE_TO_TUMOR_CELL		20	0.465748	1.37017	0.119608	0.215591	1	5064	tags=45%, list=26%, signal=61%
GOBP_ORGAN_GROWTH	GOBP_ORGAN_GROWTH		162	0.325918	1.37005	0.105691	0.215611	1	7341	tags=42%, list=38%, signal=67%
GOBP_PRESYNAPTIC_ENDOCYTOSIS	GOBP_PRESYNAPTIC_ENDOCYTOSIS		66	0.371128	1.37003	0.0918367	0.215519	1	9348	tags=61%, list=48%, signal=116%
GOBP_GLIAL_CELL_DEVELOPMENT	GOBP_GLIAL_CELL_DEVELOPMENT		112	0.326735	1.36987	0.0977597	0.215575	1	8455	tags=50%, list=43%, signal=88%
GOBP_PEPTIDYL_ARGININE_MODIFICATION	GOBP_PEPTIDYL_ARGININE_MODIFICATION		25	0.431155	1.36908	0.121756	0.216327	1	10084	tags=76%, list=52%, signal=157%
GOBP_SPHINGOSINE_1_PHOSPHATE_RECEPTOR_SIGNALING_PATHWAY	GOBP_SPHINGOSINE_1_PHOSPHATE_RECEPTOR_SIGNALING_PATHWAY		15	0.485326	1.36902	0.122105	0.21627	1	4187	tags=40%, list=21%, signal=51%
GOBP_SYNCYTIUM_FORMATION	GOBP_SYNCYTIUM_FORMATION		67	0.353041	1.36882	0.0745968	0.216371	1	6909	tags=40%, list=35%, signal=62%
GOBP_MIRNA_METABOLIC_PROCESS	GOBP_MIRNA_METABOLIC_PROCESS		87	0.397306	1.3688	0.148225	0.216263	1	6594	tags=48%, list=34%, signal=73%
GOBP_RESPONSE_TO_INTERFERON_ALPHA	GOBP_RESPONSE_TO_INTERFERON_ALPHA		20	0.521367	1.36872	0.148225	0.216237	1	8392	tags=90%, list=43%, signal=158%
GOBP_REGULATION_OF_ATP_METABOLIC_PROCESS	GOBP_REGULATION_OF_ATP_METABOLIC_PROCESS		68	0.352047	1.36871	0.12426	0.216133	1	7553	tags=49%, list=39%, signal=79%
GOBP_RAB_PROTEIN_SIGNAL_TRANSDUCTION	GOBP_RAB_PROTEIN_SIGNAL_TRANSDUCTION		21	0.482984	1.36859	0.114823	0.216141	1	7503	tags=71%, list=38%, signal=116%
GOBP_REGULATION_OF_CELLULAR_RESPONSE_TO_HEAT	GOBP_REGULATION_OF_CELLULAR_RESPONSE_TO_HEAT		17	0.539277	1.36853	0.127016	0.21609	1	2939	tags=53%, list=15%, signal=62%
GOBP_ORGANELLE_INHERITANCE	GOBP_ORGANELLE_INHERITANCE		15	0.513443	1.36847	0.0994152	0.216033	1	6373	tags=67%, list=33%, signal=99%
GOBP_NEGATIVE_REGULATION_OF_DNA_DAMAGE_RESPONSE_SIGNAL_TRANSDUCTION_BY_P53_CLASS_MEDIATOR	GOBP_NEGATIVE_REGULATION_OF_DNA_DAMAGE_RESPONSE_SIGNAL_TRANSDUCTION_BY_P53_CLASS_MEDIATOR		15	0.497943	1.36844	0.122449	0.215929	1	7621	tags=73%, list=39%, signal=120%
GOBP_SYNAPSE_ORGANIZATION	GOBP_SYNAPSE_ORGANIZATION		427	0.303752	1.36828	0.0778689	0.216024	1	8201	tags=43%, list=42%, signal=73%
GOBP_TISSUE_HOMEOSTASIS	GOBP_TISSUE_HOMEOSTASIS		271	0.294585	1.36817	0.0306122	0.216018	1	9912	tags=54%, list=51%, signal=108%
GOBP_B_CELL_APOPTOTIC_PROCESS	GOBP_B_CELL_APOPTOTIC_PROCESS		26	0.442169	1.36815	0.145709	0.215914	1	8927	tags=73%, list=46%, signal=134%
GOBP_MYOTUBE_DIFFERENTIATION	GOBP_MYOTUBE_DIFFERENTIATION		126	0.333561	1.36811	0.0764463	0.215841	1	6566	tags=38%, list=34%, signal=57%
GOBP_RESPONSE_TO_AXON_INJURY	GOBP_RESPONSE_TO_AXON_INJURY		84	0.344096	1.3677	0.0672098	0.216149	1	9048	tags=56%, list=46%, signal=104%
GOBP_NEGATIVE_REGULATION_OF_IMMUNE_EFFECTOR_PROCESS	GOBP_NEGATIVE_REGULATION_OF_IMMUNE_EFFECTOR_PROCESS		122	0.360546	1.36766	0.145194	0.216068	1	10323	tags=68%, list=53%, signal=144%
GOBP_REGULATION_OF_MEMBRANE_INVAGINATION	GOBP_REGULATION_OF_MEMBRANE_INVAGINATION		15	0.473648	1.3675	0.115538	0.216106	1	7829	tags=60%, list=40%, signal=100%
GOBP_REGULATION_OF_REGULATED_SECRETORY_PATHWAY	GOBP_REGULATION_OF_REGULATED_SECRETORY_PATHWAY		144	0.330095	1.36738	0.1	0.216111	1	8880	tags=54%, list=45%, signal=99%
GOBP_NUCLEOSIDE_DIPHOSPHATE_METABOLIC_PROCESS	GOBP_NUCLEOSIDE_DIPHOSPHATE_METABOLIC_PROCESS		129	0.346151	1.36734	0.100604	0.216043	1	6595	tags=41%, list=34%, signal=62%
GOBP_POSITIVE_REGULATION_OF_T_CELL_RECEPTOR_SIGNALING_PATHWAY	GOBP_POSITIVE_REGULATION_OF_T_CELL_RECEPTOR_SIGNALING_PATHWAY		16	0.516425	1.36729	0.176817	0.215975	1	8864	tags=94%, list=45%, signal=172%
GOBP_CELLULAR_GLUCOSE_HOMEOSTASIS	GOBP_CELLULAR_GLUCOSE_HOMEOSTASIS		145	0.31557	1.36725	0.0476191	0.215894	1	9833	tags=54%, list=50%, signal=109%
GOBP_PROTEIN_NEDDYLATION	GOBP_PROTEIN_NEDDYLATION		27	0.474381	1.36673	0.150515	0.216369	1	5531	tags=56%, list=28%, signal=77%
GOBP_POSITIVE_REGULATION_OF_CELLULAR_RESPONSE_TO_TRANSFORMING_GROWTH_FACTOR_BETA_STIMULUS	GOBP_POSITIVE_REGULATION_OF_CELLULAR_RESPONSE_TO_TRANSFORMING_GROWTH_FACTOR_BETA_STIMULUS		31	0.447552	1.36645	0.169772	0.216576	1	7959	tags=61%, list=41%, signal=103%
GOBP_T_CELL_MIGRATION	GOBP_T_CELL_MIGRATION		71	0.410354	1.366	0.18	0.216911	1	7866	tags=61%, list=40%, signal=101%
GOBP_MATURATION_OF_5_8S_RRNA_FROM_TRICISTRONIC_RRNA_TRANSCRIPT_SSU_RRNA_5_8S_RRNA_LSU_RRNA	GOBP_MATURATION_OF_5_8S_RRNA_FROM_TRICISTRONIC_RRNA_TRANSCRIPT_SSU_RRNA_5_8S_RRNA_LSU_RRNA		25	0.500886	1.3659	0.1611	0.216905	1	9209	tags=92%, list=47%, signal=174%
GOBP_T_CELL_ACTIVATION_INVOLVED_IN_IMMUNE_RESPONSE	GOBP_T_CELL_ACTIVATION_INVOLVED_IN_IMMUNE_RESPONSE		117	0.371893	1.36565	0.15213	0.21705	1	7871	tags=50%, list=40%, signal=83%
GOBP_REGULATION_OF_DENDRITE_DEVELOPMENT	GOBP_REGULATION_OF_DENDRITE_DEVELOPMENT		102	0.350143	1.36522	0.073922	0.217399	1	5097	tags=32%, list=26%, signal=44%
GOBP_POSITIVE_REGULATION_OF_VASCULAR_ASSOCIATED_SMOOTH_MUSCLE_CELL_PROLIFERATION	GOBP_POSITIVE_REGULATION_OF_VASCULAR_ASSOCIATED_SMOOTH_MUSCLE_CELL_PROLIFERATION		35	0.434418	1.3652	0.17094	0.217303	1	8784	tags=69%, list=45%, signal=124%
GOBP_NUCLEOSOME_ORGANIZATION	GOBP_NUCLEOSOME_ORGANIZATION		149	0.392429	1.36506	0.147002	0.217304	1	6472	tags=36%, list=33%, signal=54%
GOBP_CEREBELLAR_PURKINJE_CELL_LAYER_DEVELOPMENT	GOBP_CEREBELLAR_PURKINJE_CELL_LAYER_DEVELOPMENT		27	0.427628	1.36495	0.0871369	0.217301	1	8831	tags=59%, list=45%, signal=108%
GOBP_MITOCHONDRIAL_TRANSCRIPTION	GOBP_MITOCHONDRIAL_TRANSCRIPTION		18	0.486363	1.36446	0.134122	0.217761	1	5507	tags=56%, list=28%, signal=77%
GOBP_INTERFERON_ALPHA_PRODUCTION	GOBP_INTERFERON_ALPHA_PRODUCTION		29	0.464598	1.36401	0.143984	0.218157	1	7928	tags=69%, list=41%, signal=116%
GOBP_APOPTOTIC_MITOCHONDRIAL_CHANGES	GOBP_APOPTOTIC_MITOCHONDRIAL_CHANGES		102	0.340116	1.3637	0.109344	0.218392	1	10497	tags=65%, list=54%, signal=139%
GOBP_REGULATION_OF_HISTONE_H3_K9_METHYLATION	GOBP_REGULATION_OF_HISTONE_H3_K9_METHYLATION		26	0.466597	1.36355	0.122363	0.218418	1	7348	tags=69%, list=38%, signal=111%
GOBP_PEPTIDYL_CYSTEINE_MODIFICATION	GOBP_PEPTIDYL_CYSTEINE_MODIFICATION		48	0.373033	1.36333	0.106855	0.218561	1	8357	tags=54%, list=43%, signal=94%
GOBP_LIMBIC_SYSTEM_DEVELOPMENT	GOBP_LIMBIC_SYSTEM_DEVELOPMENT		111	0.323156	1.36311	0.054878	0.218702	1	5446	tags=30%, list=28%, signal=41%
GOBP_TOLL_LIKE_RECEPTOR_9_SIGNALING_PATHWAY	GOBP_TOLL_LIKE_RECEPTOR_9_SIGNALING_PATHWAY		19	0.475269	1.36286	0.152381	0.218851	1	3177	tags=42%, list=16%, signal=50%
GOBP_REGULATION_OF_CHROMATIN_BINDING	GOBP_REGULATION_OF_CHROMATIN_BINDING		23	0.484674	1.36258	0.157787	0.219005	1	8591	tags=78%, list=44%, signal=140%
GOBP_POSITIVE_REGULATION_OF_LYMPHOCYTE_MIGRATION	GOBP_POSITIVE_REGULATION_OF_LYMPHOCYTE_MIGRATION		41	0.422437	1.36258	0.139265	0.218889	1	7726	tags=63%, list=40%, signal=105%
GOBP_NEGATIVE_REGULATION_OF_GROWTH	GOBP_NEGATIVE_REGULATION_OF_GROWTH		240	0.306182	1.36211	0.0727651	0.219277	1	7966	tags=43%, list=41%, signal=72%
GOBP_REGULATION_OF_CELL_MIGRATION_INVOLVED_IN_SPROUTING_ANGIOGENESIS	GOBP_REGULATION_OF_CELL_MIGRATION_INVOLVED_IN_SPROUTING_ANGIOGENESIS		38	0.459104	1.3621	0.181628	0.219162	1	7399	tags=63%, list=38%, signal=102%
GOBP_POSITIVE_REGULATION_OF_NEUTROPHIL_MIGRATION	GOBP_POSITIVE_REGULATION_OF_NEUTROPHIL_MIGRATION		34	0.434149	1.36205	0.145129	0.21912	1	5759	tags=50%, list=30%, signal=71%
GOBP_NEGATIVE_REGULATION_OF_AXON_EXTENSION_INVOLVED_IN_AXON_GUIDANCE	GOBP_NEGATIVE_REGULATION_OF_AXON_EXTENSION_INVOLVED_IN_AXON_GUIDANCE		27	0.415734	1.36201	0.125253	0.219028	1	7375	tags=44%, list=38%, signal=71%
GOBP_IRE1_MEDIATED_UNFOLDED_PROTEIN_RESPONSE	GOBP_IRE1_MEDIATED_UNFOLDED_PROTEIN_RESPONSE		20	0.474152	1.36179	0.149606	0.219153	1	6278	tags=60%, list=32%, signal=88%
GOBP_TRANSLATIONAL_TERMINATION	GOBP_TRANSLATIONAL_TERMINATION		17	0.48366	1.36098	0.147448	0.219918	1	8838	tags=82%, list=45%, signal=150%
GOBP_CD4_POSITIVE_ALPHA_BETA_T_CELL_DIFFERENTIATION	GOBP_CD4_POSITIVE_ALPHA_BETA_T_CELL_DIFFERENTIATION		87	0.393708	1.36089	0.172549	0.219897	1	9859	tags=74%, list=51%, signal=148%
GOBP_REGULATION_OF_LIPASE_ACTIVITY	GOBP_REGULATION_OF_LIPASE_ACTIVITY		88	0.355076	1.3607	0.0996241	0.219995	1	8692	tags=52%, list=45%, signal=94%
GOBP_MAMMARY_GLAND_DEVELOPMENT	GOBP_MAMMARY_GLAND_DEVELOPMENT		137	0.318371	1.36066	0.0711382	0.219918	1	7966	tags=46%, list=41%, signal=77%
GOBP_CYTOPLASM_ORGANIZATION	GOBP_CYTOPLASM_ORGANIZATION		16	0.443556	1.36046	0.118343	0.219989	1	5675	tags=38%, list=29%, signal=53%
GOBP_POSITIVE_REGULATION_OF_CELL_SUBSTRATE_JUNCTION_ORGANIZATION	GOBP_POSITIVE_REGULATION_OF_CELL_SUBSTRATE_JUNCTION_ORGANIZATION		31	0.441039	1.36015	0.14	0.220204	1	9948	tags=77%, list=51%, signal=158%
GOBP_INNATE_IMMUNE_RESPONSE_ACTIVATING_SIGNAL_TRANSDUCTION	GOBP_INNATE_IMMUNE_RESPONSE_ACTIVATING_SIGNAL_TRANSDUCTION		31	0.448371	1.35994	0.146535	0.220288	1	8388	tags=65%, list=43%, signal=113%
GOBP_BLOOD_VESSEL_REMODELING	GOBP_BLOOD_VESSEL_REMODELING		42	0.399375	1.35978	0.136842	0.220317	1	9186	tags=64%, list=47%, signal=121%
GOBP_REGULATION_OF_B_CELL_APOPTOTIC_PROCESS	GOBP_REGULATION_OF_B_CELL_APOPTOTIC_PROCESS		21	0.455149	1.3597	0.138889	0.220289	1	8923	tags=76%, list=46%, signal=140%
GOBP_REGULATION_OF_RESPONSE_TO_WOUNDING	GOBP_REGULATION_OF_RESPONSE_TO_WOUNDING		161	0.338017	1.35949	0.0997921	0.220386	1	9035	tags=52%, list=46%, signal=96%
GOBP_REGULATION_OF_EXIT_FROM_MITOSIS	GOBP_REGULATION_OF_EXIT_FROM_MITOSIS		17	0.473725	1.35942	0.129921	0.220351	1	7430	tags=59%, list=38%, signal=95%
GOBP_POSITIVE_REGULATION_OF_KERATINOCYTE_DIFFERENTIATION	GOBP_POSITIVE_REGULATION_OF_KERATINOCYTE_DIFFERENTIATION		18	0.45188	1.35938	0.125	0.22028	1	5937	tags=50%, list=30%, signal=72%
GOBP_ANATOMICAL_STRUCTURE_HOMEOSTASIS	GOBP_ANATOMICAL_STRUCTURE_HOMEOSTASIS		329	0.291769	1.3591	0.033264	0.22046	1	9912	tags=54%, list=51%, signal=107%
GOBP_TISSUE_MIGRATION	GOBP_TISSUE_MIGRATION		309	0.334875	1.35898	0.149284	0.220498	1	6889	tags=42%, list=35%, signal=64%
GOBP_POSITIVE_REGULATION_OF_DNA_DAMAGE_RESPONSE_SIGNAL_TRANSDUCTION_BY_P53_CLASS_MEDIATOR	GOBP_POSITIVE_REGULATION_OF_DNA_DAMAGE_RESPONSE_SIGNAL_TRANSDUCTION_BY_P53_CLASS_MEDIATOR		16	0.448955	1.35895	0.122	0.2204	1	9760	tags=88%, list=50%, signal=175%
GOBP_POSITIVE_REGULATION_OF_LEUKOCYTE_CHEMOTAXIS	GOBP_POSITIVE_REGULATION_OF_LEUKOCYTE_CHEMOTAXIS		96	0.366523	1.35864	0.145383	0.220617	1	7629	tags=49%, list=39%, signal=80%
GOBP_POSITIVE_REGULATION_OF_HISTONE_H3_K4_METHYLATION	GOBP_POSITIVE_REGULATION_OF_HISTONE_H3_K4_METHYLATION		27	0.478881	1.35862	0.128773	0.220515	1	8394	tags=78%, list=43%, signal=136%
GOBP_POSITIVE_REGULATION_OF_VASCULAR_ENDOTHELIAL_CELL_PROLIFERATION	GOBP_POSITIVE_REGULATION_OF_VASCULAR_ENDOTHELIAL_CELL_PROLIFERATION		18	0.463452	1.35837	0.123967	0.220638	1	6545	tags=56%, list=34%, signal=84%
GOBP_REGULATION_OF_GLYCOLYTIC_PROCESS	GOBP_REGULATION_OF_GLYCOLYTIC_PROCESS		46	0.371606	1.35775	0.105578	0.221179	1	7491	tags=50%, list=38%, signal=81%
GOBP_COLUMNAR_CUBOIDAL_EPITHELIAL_CELL_DEVELOPMENT	GOBP_COLUMNAR_CUBOIDAL_EPITHELIAL_CELL_DEVELOPMENT		48	0.37147	1.35736	0.121807	0.221522	1	4420	tags=33%, list=23%, signal=43%
GOBP_MEMBRANE_BIOGENESIS	GOBP_MEMBRANE_BIOGENESIS		61	0.384725	1.35726	0.118	0.221501	1	9779	tags=70%, list=50%, signal=141%
GOBP_CD40_SIGNALING_PATHWAY	GOBP_CD40_SIGNALING_PATHWAY		15	0.53182	1.35713	0.142574	0.221517	1	6460	tags=67%, list=33%, signal=100%
GOBP_POSITIVE_REGULATION_OF_CHEMOTAXIS	GOBP_POSITIVE_REGULATION_OF_CHEMOTAXIS		143	0.342599	1.3568	0.12253	0.221741	1	7850	tags=48%, list=40%, signal=80%
GOBP_GLYCEROLIPID_METABOLIC_PROCESS	GOBP_GLYCEROLIPID_METABOLIC_PROCESS		388	0.310225	1.35647	0.0613497	0.221999	1	6795	tags=38%, list=35%, signal=58%
GOBP_LYMPHOCYTE_COSTIMULATION	GOBP_LYMPHOCYTE_COSTIMULATION		47	0.444311	1.35638	0.179435	0.221978	1	5750	tags=53%, list=29%, signal=75%
GOBP_REGULATION_OF_ERBB_SIGNALING_PATHWAY	GOBP_REGULATION_OF_ERBB_SIGNALING_PATHWAY		77	0.356573	1.35637	0.0983607	0.221869	1	4046	tags=32%, list=21%, signal=41%
GOBP_POSITIVE_REGULATION_OF_AMYLOID_BETA_FORMATION	GOBP_POSITIVE_REGULATION_OF_AMYLOID_BETA_FORMATION		19	0.445514	1.35589	0.127789	0.222293	1	7825	tags=63%, list=40%, signal=105%
GOBP_MEIOTIC_SPINDLE_ORGANIZATION	GOBP_MEIOTIC_SPINDLE_ORGANIZATION		15	0.537265	1.35578	0.17126	0.222299	1	4764	tags=60%, list=24%, signal=79%
GOBP_PROTEIN_LOCALIZATION_TO_CELL_JUNCTION	GOBP_PROTEIN_LOCALIZATION_TO_CELL_JUNCTION		98	0.346101	1.35569	0.0850622	0.222278	1	6483	tags=40%, list=33%, signal=59%
GOBP_BONE_DEVELOPMENT	GOBP_BONE_DEVELOPMENT		230	0.329554	1.35551	0.115139	0.222347	1	8495	tags=51%, list=44%, signal=90%
GOBP_NEGATIVE_REGULATION_OF_REPRODUCTIVE_PROCESS	GOBP_NEGATIVE_REGULATION_OF_REPRODUCTIVE_PROCESS		73	0.342982	1.35548	0.09375	0.222257	1	6130	tags=36%, list=31%, signal=52%
GOBP_ENERGY_RESERVE_METABOLIC_PROCESS	GOBP_ENERGY_RESERVE_METABOLIC_PROCESS		83	0.341679	1.35538	0.10338	0.222249	1	7052	tags=43%, list=36%, signal=68%
GOBP_PLASMA_MEMBRANE_REPAIR	GOBP_PLASMA_MEMBRANE_REPAIR		29	0.428293	1.3553	0.141684	0.222202	1	4711	tags=41%, list=24%, signal=54%
GOBP_ALPHA_BETA_T_CELL_PROLIFERATION	GOBP_ALPHA_BETA_T_CELL_PROLIFERATION		47	0.42663	1.3552	0.189189	0.222193	1	8224	tags=66%, list=42%, signal=114%
GOBP_POST_ANAL_TAIL_MORPHOGENESIS	GOBP_POST_ANAL_TAIL_MORPHOGENESIS		17	0.478581	1.35512	0.134921	0.222133	1	4831	tags=47%, list=25%, signal=62%
GOBP_POSITIVE_REGULATION_OF_ION_TRANSPORT	GOBP_POSITIVE_REGULATION_OF_ION_TRANSPORT		286	0.27549	1.3551	0.0358566	0.222036	1	8851	tags=42%, list=45%, signal=76%
GOBP_GRANULOCYTE_DIFFERENTIATION	GOBP_GRANULOCYTE_DIFFERENTIATION		37	0.406811	1.35494	0.122917	0.222103	1	8446	tags=62%, list=43%, signal=109%
GOBP_NEGATIVE_REGULATION_OF_GLYCOPROTEIN_METABOLIC_PROCESS	GOBP_NEGATIVE_REGULATION_OF_GLYCOPROTEIN_METABOLIC_PROCESS		15	0.445266	1.35489	0.116601	0.222039	1	8789	tags=73%, list=45%, signal=133%
GOBP_PYRIMIDINE_DEOXYRIBONUCLEOTIDE_METABOLIC_PROCESS	GOBP_PYRIMIDINE_DEOXYRIBONUCLEOTIDE_METABOLIC_PROCESS		24	0.452767	1.3546	0.142574	0.222252	1	4694	tags=42%, list=24%, signal=55%
GOBP_POSTSYNAPTIC_NEUROTRANSMITTER_RECEPTOR_INTERNALIZATION	GOBP_POSTSYNAPTIC_NEUROTRANSMITTER_RECEPTOR_INTERNALIZATION		19	0.447099	1.35457	0.121094	0.222171	1	7642	tags=58%, list=39%, signal=95%
GOBP_MITOCHONDRIAL_RNA_PROCESSING	GOBP_MITOCHONDRIAL_RNA_PROCESSING		20	0.519825	1.35444	0.164729	0.222197	1	8331	tags=85%, list=43%, signal=148%
GOBP_NEGATIVE_REGULATION_OF_BIOMINERALIZATION	GOBP_NEGATIVE_REGULATION_OF_BIOMINERALIZATION		29	0.414147	1.35436	0.126316	0.222177	1	6226	tags=48%, list=32%, signal=71%
GOBP_MYOTUBE_CELL_DEVELOPMENT	GOBP_MYOTUBE_CELL_DEVELOPMENT		42	0.381745	1.35435	0.0807087	0.222072	1	6266	tags=43%, list=32%, signal=63%
GOBP_REGULATION_OF_MYOBLAST_FUSION	GOBP_REGULATION_OF_MYOBLAST_FUSION		21	0.43705	1.35393	0.142285	0.222445	1	5536	tags=43%, list=28%, signal=60%
GOBP_EPHRIN_RECEPTOR_SIGNALING_PATHWAY	GOBP_EPHRIN_RECEPTOR_SIGNALING_PATHWAY		51	0.387943	1.35384	0.162218	0.222433	1	5987	tags=47%, list=31%, signal=68%
GOBP_REGULATION_OF_CD4_POSITIVE_ALPHA_BETA_T_CELL_ACTIVATION	GOBP_REGULATION_OF_CD4_POSITIVE_ALPHA_BETA_T_CELL_ACTIVATION		77	0.392313	1.35353	0.169625	0.222691	1	5732	tags=45%, list=29%, signal=64%
GOBP_NEGATIVE_REGULATION_OF_INTERLEUKIN_6_PRODUCTION	GOBP_NEGATIVE_REGULATION_OF_INTERLEUKIN_6_PRODUCTION		49	0.399671	1.35344	0.153846	0.222685	1	10034	tags=76%, list=51%, signal=155%
GOBP_MITOCHONDRION_LOCALIZATION	GOBP_MITOCHONDRION_LOCALIZATION		50	0.382963	1.35309	0.122772	0.222935	1	8442	tags=58%, list=43%, signal=102%
GOBP_HEMATOPOIETIC_STEM_CELL_DIFFERENTIATION	GOBP_HEMATOPOIETIC_STEM_CELL_DIFFERENTIATION		35	0.438726	1.35306	0.180124	0.222864	1	3751	tags=40%, list=19%, signal=49%
GOBP_REGULATION_OF_GLUCOSE_METABOLIC_PROCESS	GOBP_REGULATION_OF_GLUCOSE_METABOLIC_PROCESS		104	0.331499	1.35301	0.0644531	0.2228	1	10517	tags=63%, list=54%, signal=137%
GOBP_MORPHOGENESIS_OF_AN_EPITHELIAL_SHEET	GOBP_MORPHOGENESIS_OF_AN_EPITHELIAL_SHEET		59	0.390465	1.35292	0.180293	0.222797	1	9449	tags=64%, list=48%, signal=124%
GOBP_ESTABLISHMENT_OF_MITOTIC_SPINDLE_LOCALIZATION	GOBP_ESTABLISHMENT_OF_MITOTIC_SPINDLE_LOCALIZATION		38	0.435859	1.35244	0.177165	0.223227	1	6086	tags=53%, list=31%, signal=76%
GOBP_DENDRITIC_CELL_MIGRATION	GOBP_DENDRITIC_CELL_MIGRATION		34	0.464209	1.3524	0.188492	0.223146	1	6202	tags=59%, list=32%, signal=86%
GOBP_RESPONSE_TO_NERVE_GROWTH_FACTOR	GOBP_RESPONSE_TO_NERVE_GROWTH_FACTOR		48	0.39051	1.35235	0.133758	0.223073	1	8100	tags=54%, list=42%, signal=92%
GOBP_RESPONSE_TO_REACTIVE_OXYGEN_SPECIES	GOBP_RESPONSE_TO_REACTIVE_OXYGEN_SPECIES		193	0.311324	1.35231	0.0821918	0.223002	1	7414	tags=42%, list=38%, signal=67%
GOBP_MICROTUBULE_BASED_TRANSPORT	GOBP_MICROTUBULE_BASED_TRANSPORT		204	0.360623	1.35225	0.152174	0.22295	1	8530	tags=58%, list=44%, signal=102%
GOBP_REGULATION_OF_MAMMARY_GLAND_EPITHELIAL_CELL_PROLIFERATION	GOBP_REGULATION_OF_MAMMARY_GLAND_EPITHELIAL_CELL_PROLIFERATION		15	0.474474	1.35221	0.150515	0.222876	1	5096	tags=53%, list=26%, signal=72%
GOBP_NEURAL_CREST_FORMATION	GOBP_NEURAL_CREST_FORMATION		15	0.46533	1.35219	0.121569	0.222782	1	2967	tags=33%, list=15%, signal=39%
GOBP_CELLULAR_HYPEROSMOTIC_RESPONSE	GOBP_CELLULAR_HYPEROSMOTIC_RESPONSE		15	0.479517	1.3521	0.109756	0.222765	1	3442	tags=33%, list=18%, signal=40%
GOBP_REGULATION_OF_MITOCHONDRIAL_FISSION	GOBP_REGULATION_OF_MITOCHONDRIAL_FISSION		30	0.452761	1.35171	0.151341	0.223037	1	6829	tags=50%, list=35%, signal=77%
GOBP_NUCLEOSIDE_BISPHOSPHATE_BIOSYNTHETIC_PROCESS	GOBP_NUCLEOSIDE_BISPHOSPHATE_BIOSYNTHETIC_PROCESS		60	0.396138	1.35156	0.147117	0.223074	1	8709	tags=57%, list=45%, signal=102%
GOBP_POSITIVE_REGULATION_OF_EXOCYTOSIS	GOBP_POSITIVE_REGULATION_OF_EXOCYTOSIS		86	0.331743	1.35149	0.0717132	0.223023	1	6546	tags=41%, list=34%, signal=61%
GOBP_REGULATION_OF_PLATELET_ACTIVATION	GOBP_REGULATION_OF_PLATELET_ACTIVATION		51	0.373385	1.35142	0.11609	0.222981	1	9411	tags=63%, list=48%, signal=121%
GOBP_REGULATION_OF_ORGAN_GROWTH	GOBP_REGULATION_OF_ORGAN_GROWTH		88	0.340483	1.35123	0.105051	0.223061	1	7161	tags=43%, list=37%, signal=68%
GOBP_CHAPERONE_COFACTOR_DEPENDENT_PROTEIN_REFOLDING	GOBP_CHAPERONE_COFACTOR_DEPENDENT_PROTEIN_REFOLDING		31	0.431658	1.35072	0.147844	0.223513	1	2905	tags=35%, list=15%, signal=42%
GOBP_REGULATION_OF_EXOSOMAL_SECRETION	GOBP_REGULATION_OF_EXOSOMAL_SECRETION		19	0.480336	1.3504	0.152305	0.223748	1	5341	tags=53%, list=27%, signal=72%
GOBP_MYELOID_LEUKOCYTE_MIGRATION	GOBP_MYELOID_LEUKOCYTE_MIGRATION		237	0.331269	1.35021	0.152	0.223815	1	9060	tags=51%, list=46%, signal=94%
GOBP_APICAL_PROTEIN_LOCALIZATION	GOBP_APICAL_PROTEIN_LOCALIZATION		15	0.472473	1.34966	0.147844	0.224325	1	7147	tags=67%, list=37%, signal=105%
GOBP_REGULATION_OF_CHONDROCYTE_DIFFERENTIATION	GOBP_REGULATION_OF_CHONDROCYTE_DIFFERENTIATION		53	0.391705	1.3496	0.13347	0.224263	1	9049	tags=60%, list=46%, signal=112%
GOBP_RESPONSE_TO_MACROPHAGE_COLONY_STIMULATING_FACTOR	GOBP_RESPONSE_TO_MACROPHAGE_COLONY_STIMULATING_FACTOR		17	0.467566	1.34922	0.158317	0.224591	1	1336	tags=29%, list=7%, signal=32%
GOBP_REGULATION_OF_TELOMERE_CAPPING	GOBP_REGULATION_OF_TELOMERE_CAPPING		26	0.462586	1.34884	0.156126	0.224863	1	9612	tags=85%, list=49%, signal=166%
GOBP_REGULATION_OF_PHOSPHATIDYLINOSITOL_3_KINASE_SIGNALING	GOBP_REGULATION_OF_PHOSPHATIDYLINOSITOL_3_KINASE_SIGNALING		106	0.324412	1.34882	0.103448	0.224765	1	11083	tags=67%, list=57%, signal=154%
GOBP_CEREBELLAR_PURKINJE_CELL_LAYER_MORPHOGENESIS	GOBP_CEREBELLAR_PURKINJE_CELL_LAYER_MORPHOGENESIS		18	0.455352	1.3487	0.120724	0.224788	1	8831	tags=67%, list=45%, signal=122%
GOBP_RESPONSE_TO_INTERLEUKIN_1	GOBP_RESPONSE_TO_INTERLEUKIN_1		132	0.329763	1.34781	0.109562	0.2256	1	8836	tags=50%, list=45%, signal=91%
GOBP_RESPONSE_TO_PROTOZOAN	GOBP_RESPONSE_TO_PROTOZOAN		26	0.49377	1.34724	0.182524	0.226082	1	7937	tags=65%, list=41%, signal=110%
GOBP_LEUKOCYTE_MEDIATED_CYTOTOXICITY	GOBP_LEUKOCYTE_MEDIATED_CYTOTOXICITY		131	0.386293	1.3472	0.18677	0.226008	1	8388	tags=57%, list=43%, signal=100%
GOBP_NATURAL_KILLER_CELL_MEDIATED_IMMUNITY	GOBP_NATURAL_KILLER_CELL_MEDIATED_IMMUNITY		78	0.40627	1.34716	0.183752	0.225934	1	8388	tags=60%, list=43%, signal=105%
GOBP_POSITIVE_REGULATION_OF_RECEPTOR_MEDIATED_ENDOCYTOSIS	GOBP_POSITIVE_REGULATION_OF_RECEPTOR_MEDIATED_ENDOCYTOSIS		54	0.363257	1.34695	0.0863931	0.226042	1	8195	tags=50%, list=42%, signal=86%
GOBP_LIPID_IMPORT_INTO_CELL	GOBP_LIPID_IMPORT_INTO_CELL		19	0.444146	1.34686	0.134269	0.226031	1	7160	tags=58%, list=37%, signal=91%
GOBP_INTERFERON_GAMMA_PRODUCTION	GOBP_INTERFERON_GAMMA_PRODUCTION		117	0.404156	1.34653	0.208333	0.226242	1	8388	tags=63%, list=43%, signal=110%
GOBP_NEGATIVE_REGULATION_OF_CELL_DEVELOPMENT	GOBP_NEGATIVE_REGULATION_OF_CELL_DEVELOPMENT		182	0.305544	1.34606	0.0737705	0.226649	1	8766	tags=47%, list=45%, signal=84%
GOBP_RESPIRATORY_GASEOUS_EXCHANGE_BY_RESPIRATORY_SYSTEM	GOBP_RESPIRATORY_GASEOUS_EXCHANGE_BY_RESPIRATORY_SYSTEM		73	0.339378	1.34581	0.0887949	0.226803	1	7364	tags=37%, list=38%, signal=59%
GOBP_RESPONSE_TO_ESTRADIOL	GOBP_RESPONSE_TO_ESTRADIOL		121	0.307935	1.34569	0.0688259	0.226807	1	7599	tags=39%, list=39%, signal=63%
GOBP_CARDIAC_MUSCLE_CELL_PROLIFERATION	GOBP_CARDIAC_MUSCLE_CELL_PROLIFERATION		50	0.389509	1.34555	0.166333	0.226835	1	9752	tags=68%, list=50%, signal=136%
GOBP_NEURAL_TUBE_DEVELOPMENT	GOBP_NEURAL_TUBE_DEVELOPMENT		164	0.359573	1.34552	0.139959	0.226758	1	8661	tags=54%, list=44%, signal=96%
GOBP_POSITIVE_REGULATION_OF_SMOOTH_MUSCLE_CELL_PROLIFERATION	GOBP_POSITIVE_REGULATION_OF_SMOOTH_MUSCLE_CELL_PROLIFERATION		82	0.381266	1.34483	0.172632	0.227377	1	9859	tags=66%, list=51%, signal=133%
GOBP_NEGATIVE_REGULATION_OF_PEPTIDASE_ACTIVITY	GOBP_NEGATIVE_REGULATION_OF_PEPTIDASE_ACTIVITY		246	0.321237	1.34478	0.0705645	0.22731	1	6917	tags=35%, list=35%, signal=54%
GOBP_CHEMOKINE_PRODUCTION	GOBP_CHEMOKINE_PRODUCTION		93	0.351076	1.34455	0.138	0.227456	1	10005	tags=63%, list=51%, signal=130%
GOBP_REGULATION_OF_RELEASE_OF_SEQUESTERED_CALCIUM_ION_INTO_CYTOSOL	GOBP_REGULATION_OF_RELEASE_OF_SEQUESTERED_CALCIUM_ION_INTO_CYTOSOL		79	0.325847	1.34431	0.105051	0.227609	1	10294	tags=57%, list=53%, signal=120%
GOBP_REGULATION_OF_METALLOPEPTIDASE_ACTIVITY	GOBP_REGULATION_OF_METALLOPEPTIDASE_ACTIVITY		15	0.50855	1.34407	0.152263	0.227789	1	5836	tags=53%, list=30%, signal=76%
GOBP_NEGATIVE_REGULATION_OF_INTRACELLULAR_STEROID_HORMONE_RECEPTOR_SIGNALING_PATHWAY	GOBP_NEGATIVE_REGULATION_OF_INTRACELLULAR_STEROID_HORMONE_RECEPTOR_SIGNALING_PATHWAY		36	0.421087	1.34401	0.148148	0.227734	1	6970	tags=53%, list=36%, signal=82%
GOBP_CARBOHYDRATE_HOMEOSTASIS	GOBP_CARBOHYDRATE_HOMEOSTASIS		234	0.295587	1.34394	0.0557851	0.227694	1	10183	tags=55%, list=52%, signal=113%
GOBP_PROTEIN_LOCALIZATION_TO_ENDOSOME	GOBP_PROTEIN_LOCALIZATION_TO_ENDOSOME		24	0.471548	1.34365	0.150794	0.227909	1	6997	tags=63%, list=36%, signal=97%
GOBP_REGULATION_OF_TRANSLATIONAL_FIDELITY	GOBP_REGULATION_OF_TRANSLATIONAL_FIDELITY		20	0.497037	1.34298	0.158664	0.228549	1	5817	tags=60%, list=30%, signal=85%
GOBP_POSITIVE_REGULATION_OF_LEUKOCYTE_MIGRATION	GOBP_POSITIVE_REGULATION_OF_LEUKOCYTE_MIGRATION		147	0.350457	1.34281	0.134269	0.22861	1	7829	tags=50%, list=40%, signal=82%
GOBP_AMYLOID_FIBRIL_FORMATION	GOBP_AMYLOID_FIBRIL_FORMATION		38	0.376059	1.3427	0.12	0.228609	1	9812	tags=71%, list=50%, signal=143%
GOBP_NEGATIVE_REGULATION_OF_TOR_SIGNALING	GOBP_NEGATIVE_REGULATION_OF_TOR_SIGNALING		48	0.404993	1.34252	0.165029	0.228672	1	10014	tags=75%, list=51%, signal=154%
GOBP_TRANSLATIONAL_ELONGATION	GOBP_TRANSLATIONAL_ELONGATION		53	0.407461	1.34225	0.140281	0.228842	1	6744	tags=53%, list=35%, signal=81%
GOBP_ERK1_AND_ERK2_CASCADE	GOBP_ERK1_AND_ERK2_CASCADE		325	0.293333	1.34216	0.0945674	0.228848	1	8137	tags=42%, list=42%, signal=71%
GOBP_NEGATIVE_REGULATION_OF_ACTIN_FILAMENT_POLYMERIZATION	GOBP_NEGATIVE_REGULATION_OF_ACTIN_FILAMENT_POLYMERIZATION		64	0.351948	1.34213	0.105263	0.22876	1	8651	tags=55%, list=44%, signal=98%
GOBP_PYRIMIDINE_RIBONUCLEOTIDE_BIOSYNTHETIC_PROCESS	GOBP_PYRIMIDINE_RIBONUCLEOTIDE_BIOSYNTHETIC_PROCESS		22	0.425294	1.34196	0.126016	0.228844	1	5683	tags=45%, list=29%, signal=64%
GOBP_POSITIVE_REGULATION_OF_INFLAMMATORY_RESPONSE	GOBP_POSITIVE_REGULATION_OF_INFLAMMATORY_RESPONSE		144	0.335026	1.34193	0.17154	0.228767	1	8285	tags=51%, list=42%, signal=89%
GOBP_RIBONUCLEOSIDE_DIPHOSPHATE_METABOLIC_PROCESS	GOBP_RIBONUCLEOSIDE_DIPHOSPHATE_METABOLIC_PROCESS		112	0.350552	1.3415	0.145161	0.229101	1	7491	tags=46%, list=38%, signal=73%
GOBP_POSITIVE_REGULATION_OF_PROTEIN_CONTAINING_COMPLEX_DISASSEMBLY	GOBP_POSITIVE_REGULATION_OF_PROTEIN_CONTAINING_COMPLEX_DISASSEMBLY		36	0.391841	1.34147	0.138833	0.229022	1	10068	tags=67%, list=52%, signal=137%
GOBP_NEGATIVE_REGULATION_OF_MUSCLE_HYPERTROPHY	GOBP_NEGATIVE_REGULATION_OF_MUSCLE_HYPERTROPHY		30	0.401815	1.34131	0.109015	0.229073	1	1990	tags=23%, list=10%, signal=26%
GOBP_ENDODERMAL_CELL_FATE_COMMITMENT	GOBP_ENDODERMAL_CELL_FATE_COMMITMENT		15	0.449564	1.34129	0.1167	0.228983	1	5609	tags=47%, list=29%, signal=65%
GOBP_DNA_REPLICATION_INITIATION	GOBP_DNA_REPLICATION_INITIATION		38	0.497125	1.34122	0.188377	0.228929	1	5790	tags=63%, list=30%, signal=90%
GOBP_SELECTIVE_AUTOPHAGY	GOBP_SELECTIVE_AUTOPHAGY		82	0.388696	1.34108	0.178782	0.228955	1	7250	tags=52%, list=37%, signal=83%
GOBP_NEGATIVE_REGULATION_OF_PHAGOCYTOSIS	GOBP_NEGATIVE_REGULATION_OF_PHAGOCYTOSIS		21	0.469157	1.34099	0.141717	0.228934	1	3193	tags=43%, list=16%, signal=51%
GOBP_MUSCLE_CELL_MIGRATION	GOBP_MUSCLE_CELL_MIGRATION		85	0.380594	1.34096	0.16	0.228854	1	6566	tags=47%, list=34%, signal=71%
GOBP_AGING	GOBP_AGING		169	0.294535	1.34089	0.0662526	0.228806	1	10347	tags=61%, list=53%, signal=129%
GOBP_REGULATION_OF_PROTEIN_EXPORT_FROM_NUCLEUS	GOBP_REGULATION_OF_PROTEIN_EXPORT_FROM_NUCLEUS		32	0.423369	1.34076	0.17	0.228824	1	10064	tags=84%, list=52%, signal=174%
GOBP_DENDRITE_MORPHOGENESIS	GOBP_DENDRITE_MORPHOGENESIS		139	0.336409	1.33994	0.122244	0.229612	1	8572	tags=53%, list=44%, signal=93%
GOBP_REGULATION_OF_CD4_POSITIVE_ALPHA_BETA_T_CELL_DIFFERENTIATION	GOBP_REGULATION_OF_CD4_POSITIVE_ALPHA_BETA_T_CELL_DIFFERENTIATION		55	0.418738	1.33984	0.194882	0.22959	1	5561	tags=47%, list=28%, signal=66%
GOBP_PYRIMIDINE_NUCLEOTIDE_CATABOLIC_PROCESS	GOBP_PYRIMIDINE_NUCLEOTIDE_CATABOLIC_PROCESS		21	0.447127	1.33965	0.142023	0.229692	1	7179	tags=52%, list=37%, signal=83%
GOBP_NEGATIVE_REGULATION_OF_MACROPHAGE_ACTIVATION	GOBP_NEGATIVE_REGULATION_OF_MACROPHAGE_ACTIVATION		18	0.4372	1.33945	0.139875	0.229797	1	9569	tags=72%, list=49%, signal=142%
GOBP_NEGATIVE_REGULATION_OF_MIRNA_MATURATION	GOBP_NEGATIVE_REGULATION_OF_MIRNA_MATURATION		15	0.474571	1.33937	0.146608	0.22978	1	2963	tags=40%, list=15%, signal=47%
GOBP_REGULATION_OF_GLYCOPROTEIN_METABOLIC_PROCESS	GOBP_REGULATION_OF_GLYCOPROTEIN_METABOLIC_PROCESS		48	0.352748	1.33937	0.100604	0.229668	1	8789	tags=58%, list=45%, signal=106%
GOBP_AMINO_SUGAR_METABOLIC_PROCESS	GOBP_AMINO_SUGAR_METABOLIC_PROCESS		41	0.39436	1.33876	0.120582	0.230204	1	7262	tags=51%, list=37%, signal=81%
GOBP_HISTAMINE_TRANSPORT	GOBP_HISTAMINE_TRANSPORT		16	0.476471	1.33874	0.15098	0.230106	1	4891	tags=38%, list=25%, signal=50%
GOBP_ACTIVATED_T_CELL_PROLIFERATION	GOBP_ACTIVATED_T_CELL_PROLIFERATION		48	0.389906	1.33869	0.152344	0.230042	1	4941	tags=42%, list=25%, signal=56%
GOBP_POSITIVE_REGULATION_OF_FOCAL_ADHESION_ASSEMBLY	GOBP_POSITIVE_REGULATION_OF_FOCAL_ADHESION_ASSEMBLY		26	0.437947	1.33804	0.139113	0.230692	1	9757	tags=73%, list=50%, signal=146%
GOBP_CARBOHYDRATE_TRANSMEMBRANE_TRANSPORT	GOBP_CARBOHYDRATE_TRANSMEMBRANE_TRANSPORT		125	0.297382	1.33803	0.0584677	0.230575	1	7697	tags=43%, list=39%, signal=71%
GOBP_REGULATION_OF_PROTEIN_DEACETYLATION	GOBP_REGULATION_OF_PROTEIN_DEACETYLATION		60	0.410849	1.33792	0.161736	0.230582	1	8020	tags=65%, list=41%, signal=110%
GOBP_LENS_DEVELOPMENT_IN_CAMERA_TYPE_EYE	GOBP_LENS_DEVELOPMENT_IN_CAMERA_TYPE_EYE		86	0.330215	1.33782	0.101449	0.230601	1	4943	tags=28%, list=25%, signal=37%
GOBP_CD8_POSITIVE_ALPHA_BETA_T_CELL_ACTIVATION	GOBP_CD8_POSITIVE_ALPHA_BETA_T_CELL_ACTIVATION		27	0.505365	1.33776	0.210938	0.230552	1	5618	tags=59%, list=29%, signal=83%
GOBP_REGULATION_OF_GLIAL_CELL_DIFFERENTIATION	GOBP_REGULATION_OF_GLIAL_CELL_DIFFERENTIATION		73	0.328819	1.33769	0.0821643	0.230511	1	6040	tags=34%, list=31%, signal=49%
GOBP_MORPHOGENESIS_OF_AN_ENDOTHELIUM	GOBP_MORPHOGENESIS_OF_AN_ENDOTHELIUM		17	0.479568	1.33734	0.176829	0.230764	1	5132	tags=47%, list=26%, signal=64%
GOBP_REGULATION_OF_NEURON_MIGRATION	GOBP_REGULATION_OF_NEURON_MIGRATION		47	0.381672	1.33666	0.125257	0.231393	1	8823	tags=53%, list=45%, signal=97%
GOBP_TEMPERATURE_HOMEOSTASIS	GOBP_TEMPERATURE_HOMEOSTASIS		178	0.298592	1.33662	0.0530612	0.231312	1	7961	tags=43%, list=41%, signal=72%
GOBP_MACROPHAGE_ACTIVATION	GOBP_MACROPHAGE_ACTIVATION		103	0.356269	1.3366	0.152439	0.231208	1	8275	tags=52%, list=42%, signal=91%
GOBP_CELLULAR_RESPONSE_TO_NUTRIENT	GOBP_CELLULAR_RESPONSE_TO_NUTRIENT		41	0.371256	1.33656	0.122449	0.231124	1	9730	tags=63%, list=50%, signal=126%
GOBP_GLAND_DEVELOPMENT	GOBP_GLAND_DEVELOPMENT		440	0.289406	1.33654	0.0402542	0.231033	1	9886	tags=51%, list=51%, signal=102%
GOBP_REGULATION_OF_ATP_DEPENDENT_ACTIVITY	GOBP_REGULATION_OF_ATP_DEPENDENT_ACTIVITY		73	0.339159	1.33653	0.110442	0.230929	1	7597	tags=44%, list=39%, signal=72%
GOBP_REGULATION_OF_MEMBRANE_PERMEABILITY	GOBP_REGULATION_OF_MEMBRANE_PERMEABILITY		70	0.354935	1.3365	0.117647	0.23084	1	8070	tags=47%, list=41%, signal=80%
GOBP_STEM_CELL_PROLIFERATION	GOBP_STEM_CELL_PROLIFERATION		112	0.342288	1.33644	0.134328	0.230787	1	8958	tags=55%, list=46%, signal=102%
GOBP_REGULATION_OF_EARLY_ENDOSOME_TO_LATE_ENDOSOME_TRANSPORT	GOBP_REGULATION_OF_EARLY_ENDOSOME_TO_LATE_ENDOSOME_TRANSPORT		18	0.534853	1.33624	0.161224	0.230909	1	6719	tags=67%, list=34%, signal=102%
GOBP_RESPONSE_TO_MECHANICAL_STIMULUS	GOBP_RESPONSE_TO_MECHANICAL_STIMULUS		210	0.30418	1.33553	0.0897436	0.231632	1	8292	tags=44%, list=42%, signal=75%
GOBP_NEGATIVE_REGULATION_OF_HISTONE_METHYLATION	GOBP_NEGATIVE_REGULATION_OF_HISTONE_METHYLATION		23	0.481614	1.33535	0.16499	0.231691	1	7441	tags=70%, list=38%, signal=112%
GOBP_NEGATIVE_REGULATION_OF_CD4_POSITIVE_ALPHA_BETA_T_CELL_DIFFERENTIATION	GOBP_NEGATIVE_REGULATION_OF_CD4_POSITIVE_ALPHA_BETA_T_CELL_DIFFERENTIATION		22	0.472322	1.33522	0.181633	0.231706	1	4961	tags=50%, list=25%, signal=67%
GOBP_REGULATION_OF_UBIQUITIN_PROTEIN_TRANSFERASE_ACTIVITY	GOBP_REGULATION_OF_UBIQUITIN_PROTEIN_TRANSFERASE_ACTIVITY		56	0.406088	1.33517	0.148676	0.231637	1	4394	tags=41%, list=23%, signal=53%
GOBP_NEGATIVE_REGULATION_OF_VIRAL_LIFE_CYCLE	GOBP_NEGATIVE_REGULATION_OF_VIRAL_LIFE_CYCLE		25	0.431164	1.3348	0.171843	0.231941	1	6598	tags=52%, list=34%, signal=78%
GOBP_POSITIVE_REGULATION_OF_MITOTIC_SISTER_CHROMATID_SEPARATION	GOBP_POSITIVE_REGULATION_OF_MITOTIC_SISTER_CHROMATID_SEPARATION		18	0.537459	1.33472	0.168033	0.231903	1	8245	tags=89%, list=42%, signal=154%
GOBP_PROTEIN_LOCALIZATION_TO_POSTSYNAPSE	GOBP_PROTEIN_LOCALIZATION_TO_POSTSYNAPSE		36	0.381458	1.33467	0.093254	0.231829	1	6810	tags=39%, list=35%, signal=60%
GOBP_REGULATION_OF_PROTEIN_AUTOPHOSPHORYLATION	GOBP_REGULATION_OF_PROTEIN_AUTOPHOSPHORYLATION		43	0.391506	1.33379	0.153527	0.232658	1	9614	tags=65%, list=49%, signal=128%
GOBP_TRNA_WOBBLE_BASE_MODIFICATION	GOBP_TRNA_WOBBLE_BASE_MODIFICATION		20	0.471451	1.33369	0.178218	0.232678	1	8897	tags=80%, list=46%, signal=147%
GOBP_MOTOR_BEHAVIOR	GOBP_MOTOR_BEHAVIOR		15	0.453887	1.33351	0.136802	0.232775	1	6004	tags=47%, list=31%, signal=67%
GOBP_REGULATION_OF_MACROPHAGE_ACTIVATION	GOBP_REGULATION_OF_MACROPHAGE_ACTIVATION		58	0.367289	1.33312	0.142259	0.233103	1	8275	tags=53%, list=42%, signal=93%
GOBP_CELLULAR_RESPONSE_TO_CARBOHYDRATE_STIMULUS	GOBP_CELLULAR_RESPONSE_TO_CARBOHYDRATE_STIMULUS		140	0.309713	1.33311	0.0640496	0.232991	1	9651	tags=54%, list=49%, signal=105%
GOBP_POSITIVE_REGULATION_OF_INTERLEUKIN_17_PRODUCTION	GOBP_POSITIVE_REGULATION_OF_INTERLEUKIN_17_PRODUCTION		26	0.454191	1.33303	0.181118	0.232979	1	9859	tags=85%, list=51%, signal=171%
GOBP_POSITIVE_REGULATION_OF_NOTCH_SIGNALING_PATHWAY	GOBP_POSITIVE_REGULATION_OF_NOTCH_SIGNALING_PATHWAY		46	0.384973	1.333	0.151709	0.232895	1	2995	tags=28%, list=15%, signal=33%
GOBP_GLUCOSE_CATABOLIC_PROCESS	GOBP_GLUCOSE_CATABOLIC_PROCESS		23	0.445871	1.33297	0.166	0.232797	1	6595	tags=48%, list=34%, signal=72%
GOBP_POSITIVE_REGULATION_OF_ENDOTHELIAL_CELL_PROLIFERATION	GOBP_POSITIVE_REGULATION_OF_ENDOTHELIAL_CELL_PROLIFERATION		97	0.344839	1.33295	0.12	0.232697	1	6889	tags=43%, list=35%, signal=67%
GOBP_MEMBRANE_FISSION	GOBP_MEMBRANE_FISSION		43	0.454485	1.33295	0.180527	0.232589	1	7944	tags=67%, list=41%, signal=113%
GOBP_MESODERM_DEVELOPMENT	GOBP_MESODERM_DEVELOPMENT		131	0.320899	1.33279	0.107287	0.232651	1	10166	tags=56%, list=52%, signal=116%
GOBP_CELLULAR_GLUCAN_METABOLIC_PROCESS	GOBP_CELLULAR_GLUCAN_METABOLIC_PROCESS		71	0.3486	1.33246	0.12	0.232957	1	7052	tags=45%, list=36%, signal=70%
GOBP_TRABECULA_MORPHOGENESIS	GOBP_TRABECULA_MORPHOGENESIS		47	0.37866	1.33217	0.162551	0.233138	1	6369	tags=43%, list=33%, signal=63%
GOBP_REGULATION_OF_NITRIC_OXIDE_METABOLIC_PROCESS	GOBP_REGULATION_OF_NITRIC_OXIDE_METABOLIC_PROCESS		58	0.36804	1.332	0.112224	0.233208	1	9790	tags=62%, list=50%, signal=124%
GOBP_NUCLEOTIDE_TRANSMEMBRANE_TRANSPORT	GOBP_NUCLEOTIDE_TRANSMEMBRANE_TRANSPORT		22	0.428251	1.33165	0.117043	0.233459	1	6174	tags=50%, list=32%, signal=73%
GOBP_REGULATION_OF_EPIDERMIS_DEVELOPMENT	GOBP_REGULATION_OF_EPIDERMIS_DEVELOPMENT		65	0.336779	1.33144	0.107066	0.23357	1	6175	tags=37%, list=32%, signal=54%
GOBP_REGULATION_OF_PHOSPHOLIPASE_C_ACTIVITY	GOBP_REGULATION_OF_PHOSPHOLIPASE_C_ACTIVITY		42	0.392077	1.3314	0.123232	0.233493	1	9265	tags=67%, list=47%, signal=127%
GOBP_POSITIVE_REGULATION_OF_RESPONSE_TO_WOUNDING	GOBP_POSITIVE_REGULATION_OF_RESPONSE_TO_WOUNDING		71	0.367804	1.3314	0.117526	0.233381	1	6701	tags=44%, list=34%, signal=66%
GOBP_REPLICATIVE_SENESCENCE	GOBP_REPLICATIVE_SENESCENCE		16	0.463622	1.33128	0.149194	0.233387	1	9834	tags=81%, list=50%, signal=164%
GOBP_POSITIVE_REGULATION_OF_PHOSPHOLIPASE_ACTIVITY	GOBP_POSITIVE_REGULATION_OF_PHOSPHOLIPASE_ACTIVITY		54	0.360917	1.33121	0.110236	0.233326	1	8936	tags=57%, list=46%, signal=106%
GOBP_REGULATION_OF_POLYSACCHARIDE_METABOLIC_PROCESS	GOBP_REGULATION_OF_POLYSACCHARIDE_METABOLIC_PROCESS		41	0.361553	1.3312	0.107505	0.233229	1	8952	tags=59%, list=46%, signal=108%
GOBP_POSITIVE_REGULATION_OF_LYMPHOCYTE_APOPTOTIC_PROCESS	GOBP_POSITIVE_REGULATION_OF_LYMPHOCYTE_APOPTOTIC_PROCESS		18	0.473956	1.331	0.133201	0.233327	1	8486	tags=67%, list=43%, signal=118%
GOBP_EPITHELIAL_TO_MESENCHYMAL_TRANSITION	GOBP_EPITHELIAL_TO_MESENCHYMAL_TRANSITION		161	0.346611	1.33054	0.158996	0.23374	1	9859	tags=66%, list=51%, signal=132%
GOBP_NEGATIVE_REGULATION_OF_ADAPTIVE_IMMUNE_RESPONSE	GOBP_NEGATIVE_REGULATION_OF_ADAPTIVE_IMMUNE_RESPONSE		62	0.388493	1.33042	0.147117	0.233755	1	9678	tags=68%, list=50%, signal=134%
GOBP_INNERVATION	GOBP_INNERVATION		26	0.411151	1.33004	0.125761	0.234064	1	7223	tags=50%, list=37%, signal=79%
GOBP_RESPIRATORY_SYSTEM_PROCESS	GOBP_RESPIRATORY_SYSTEM_PROCESS		38	0.387221	1.32957	0.124224	0.234518	1	6981	tags=42%, list=36%, signal=65%
[truncated: 2,085 more rows]
