# Supplementary material for: Functional enrichment analysis of LYSET and identification of related hub gene signatures as novel biomarkers to predict prognosis and immune infiltration status of clear cell renal cell carcinoma
Source: J Cancer Res Clin Oncol. 2023 Sep 23;149(18):16905–29. doi: 10.1007/s00432-023-05280-2 (PMC10645642; doi:10.1007/s00432-023-05280-2)
Supplement: Supplementary file 1 — Supplementary file1 (ZIP 557 KB) [file 432_2023_5280_MOESM1_ESM.zip › Supplementary Data Sheet 1. GSEA analysis results/GSEA analysis results (GO-CC).xlsx]

## Sheet: gsea_report_for_H_1668074625081
GSEA analysis results (GO-CC)
NAME	GS<br> follow link to MSigDB	GS DETAILS	SIZE	ES	NES	NOM p-val	FDR q-val	FWER p-val	RANK AT MAX	LEADING EDGE
GOCC_GERM_CELL_NUCLEUS	GOCC_GERM_CELL_NUCLEUS	Details ...	65	0.533881	1.87618	0	1	0.246	6123	tags=57%, list=31%, signal=83%
GOCC_NUCLEAR_PERIPHERY	GOCC_NUCLEAR_PERIPHERY	Details ...	145	0.535938	1.86861	0	0.603594	0.258	6736	tags=72%, list=35%, signal=109%
GOCC_MALE_GERM_CELL_NUCLEUS	GOCC_MALE_GERM_CELL_NUCLEUS	Details ...	50	0.541357	1.86689	0.002	0.408603	0.262	6060	tags=58%, list=31%, signal=84%
GOCC_SITE_OF_DOUBLE_STRAND_BREAK	GOCC_SITE_OF_DOUBLE_STRAND_BREAK	Details ...	77	0.571456	1.86007	0	0.330712	0.276	6749	tags=79%, list=35%, signal=121%
GOCC_SWI_SNF_COMPLEX	GOCC_SWI_SNF_COMPLEX	Details ...	30	0.607164	1.8504	0	0.287401	0.297	6123	tags=77%, list=31%, signal=112%
GOCC_PEPTIDASE_COMPLEX	GOCC_PEPTIDASE_COMPLEX	Details ...	117	0.533	1.84477	0.00408163	0.256584	0.312	6138	tags=65%, list=31%, signal=94%
GOCC_CONDENSED_CHROMOSOME	GOCC_CONDENSED_CHROMOSOME	Details ...	273	0.53083	1.83521	0.00618557	0.2459	0.334	6123	tags=64%, list=31%, signal=92%
GOCC_PML_BODY	GOCC_PML_BODY	Details ...	105	0.537034	1.8294	0	0.224684	0.347	5560	tags=64%, list=28%, signal=89%
GOCC_SMALL_SUBUNIT_PROCESSOME	GOCC_SMALL_SUBUNIT_PROCESSOME	Details ...	37	0.670993	1.82915	0.00412371	0.199836	0.347	4488	tags=76%, list=23%, signal=98%
GOCC_DNA_REPAIR_COMPLEX	GOCC_DNA_REPAIR_COMPLEX	Details ...	22	0.702154	1.82191	0.004	0.192602	0.359	3808	tags=77%, list=20%, signal=96%
GOCC_NUCLEAR_ENVELOPE	GOCC_NUCLEAR_ENVELOPE	Details ...	484	0.450291	1.81756	0	0.181233	0.369	6932	tags=55%, list=36%, signal=83%
GOCC_PIGMENT_GRANULE	GOCC_PIGMENT_GRANULE	Details ...	109	0.530374	1.81605	0.00414079	0.170491	0.373	5901	tags=59%, list=30%, signal=84%
GOCC_NUCLEAR_PORE	GOCC_NUCLEAR_PORE	Details ...	98	0.541684	1.81159	0.00614754	0.163781	0.379	7074	tags=72%, list=36%, signal=113%
GOCC_CONDENSED_CHROMOSOME_CENTROMERIC_REGION	GOCC_CONDENSED_CHROMOSOME_CENTROMERIC_REGION	Details ...	173	0.568631	1.80677	0.00410678	0.158498	0.386	5192	tags=68%, list=27%, signal=91%
GOCC_SNARE_COMPLEX	GOCC_SNARE_COMPLEX	Details ...	47	0.532866	1.80268	0	0.154279	0.397	5939	tags=55%, list=30%, signal=79%
GOCC_SEPTIN_CYTOSKELETON	GOCC_SEPTIN_CYTOSKELETON	Details ...	16	0.629871	1.80219	0.00201613	0.145706	0.401	2933	tags=56%, list=15%, signal=66%
GOCC_CYTOPLASMIC_STRESS_GRANULE	GOCC_CYTOPLASMIC_STRESS_GRANULE	Details ...	84	0.553898	1.7972	0.00199601	0.1435	0.414	6283	tags=68%, list=32%, signal=100%
GOCC_ENDOPEPTIDASE_COMPLEX	GOCC_ENDOPEPTIDASE_COMPLEX	Details ...	82	0.545226	1.79648	0.0182186	0.136518	0.418	7247	tags=74%, list=37%, signal=118%
GOCC_CHROMOSOMAL_REGION	GOCC_CHROMOSOMAL_REGION	Details ...	386	0.525658	1.78806	0.00616016	0.139675	0.432	6590	tags=68%, list=34%, signal=100%
GOCC_RIBONUCLEOPROTEIN_GRANULE	GOCC_RIBONUCLEOPROTEIN_GRANULE	Details ...	264	0.475187	1.78252	0	0.140986	0.447	6283	tags=58%, list=32%, signal=84%
GOCC_FLEMMING_BODY	GOCC_FLEMMING_BODY	Details ...	35	0.589968	1.78008	0	0.136433	0.452	5426	tags=69%, list=28%, signal=95%
GOCC_CAJAL_BODY	GOCC_CAJAL_BODY	Details ...	60	0.566774	1.77804	0.00998004	0.132109	0.455	4470	tags=63%, list=23%, signal=82%
GOCC_SPINDLE	GOCC_SPINDLE	Details ...	421	0.480152	1.77295	0.00204499	0.131517	0.466	6620	tags=61%, list=34%, signal=90%
GOCC_NUCLEAR_MEMBRANE	GOCC_NUCLEAR_MEMBRANE	Details ...	305	0.450338	1.77294	0	0.126037	0.466	6932	tags=56%, list=36%, signal=86%
GOCC_CHROMOSOME_CENTROMERIC_REGION	GOCC_CHROMOSOME_CENTROMERIC_REGION	Details ...	249	0.534288	1.77182	0.00619835	0.121694	0.468	5477	tags=62%, list=28%, signal=85%
GOCC_SITE_OF_DNA_DAMAGE	GOCC_SITE_OF_DNA_DAMAGE	Details ...	106	0.541769	1.76928	0	0.119726	0.474	6749	tags=75%, list=35%, signal=115%
GOCC_RNA_POLYMERASE_COMPLEX	GOCC_RNA_POLYMERASE_COMPLEX	Details ...	109	0.540686	1.76683	0.0020202	0.117803	0.48	6332	tags=69%, list=32%, signal=101%
GOCC_SPINDLE_MICROTUBULE	GOCC_SPINDLE_MICROTUBULE	Details ...	85	0.540886	1.76547	0.00414079	0.114558	0.484	6620	tags=72%, list=34%, signal=108%
GOCC_PODOSOME	GOCC_PODOSOME	Details ...	30	0.593602	1.76206	0.00614754	0.115047	0.495	6202	tags=80%, list=32%, signal=117%
GOCC_AUTOPHAGOSOME	GOCC_AUTOPHAGOSOME	Details ...	113	0.493308	1.76087	0	0.112434	0.498	6089	tags=57%, list=31%, signal=82%
GOCC_CYTOPLASMIC_SIDE_OF_PLASMA_MEMBRANE	GOCC_CYTOPLASMIC_SIDE_OF_PLASMA_MEMBRANE	Details ...	172	0.434998	1.75714	0	0.111952	0.508	8225	tags=60%, list=42%, signal=104%
GOCC_TRANSFERASE_COMPLEX_TRANSFERRING_PHOSPHORUS_CONTAINING_GROUPS	GOCC_TRANSFERASE_COMPLEX_TRANSFERRING_PHOSPHORUS_CONTAINING_GROUPS	Details ...	283	0.465235	1.74598	0.00203666	0.119817	0.526	6722	tags=60%, list=34%, signal=91%
GOCC_PHAGOCYTIC_VESICLE	GOCC_PHAGOCYTIC_VESICLE	Details ...	138	0.488239	1.73832	0.00806452	0.123613	0.543	6490	tags=64%, list=33%, signal=95%
GOCC_CHROMOSOME_TELOMERIC_REGION	GOCC_CHROMOSOME_TELOMERIC_REGION	Details ...	167	0.502905	1.73766	0.00408163	0.120783	0.548	6563	tags=62%, list=34%, signal=93%
GOCC_ENDONUCLEASE_COMPLEX	GOCC_ENDONUCLEASE_COMPLEX	Details ...	36	0.560026	1.73456	0.00604839	0.119939	0.554	7261	tags=81%, list=37%, signal=128%
GOCC_RNA_POLYMERASE_II_HOLOENZYME	GOCC_RNA_POLYMERASE_II_HOLOENZYME	Details ...	79	0.53606	1.73221	0.00609756	0.118652	0.563	6332	tags=67%, list=32%, signal=99%
GOCC_CYTOPLASMIC_SIDE_OF_MEMBRANE	GOCC_CYTOPLASMIC_SIDE_OF_MEMBRANE	Details ...	203	0.420035	1.73039	0	0.117123	0.57	8225	tags=59%, list=42%, signal=100%
GOCC_MICROTUBULE	GOCC_MICROTUBULE	Details ...	452	0.417231	1.72816	0	0.117149	0.579	6981	tags=53%, list=36%, signal=80%
GOCC_REPLICATION_FORK	GOCC_REPLICATION_FORK	Details ...	64	0.593796	1.72635	0.0204918	0.115966	0.584	6130	tags=81%, list=31%, signal=118%
GOCC_ENDOPLASMIC_RETICULUM_PROTEIN_CONTAINING_COMPLEX	GOCC_ENDOPLASMIC_RETICULUM_PROTEIN_CONTAINING_COMPLEX	Details ...	124	0.510961	1.72197	0.0318725	0.11717	0.594	7037	tags=72%, list=36%, signal=112%
GOCC_TRANS_GOLGI_NETWORK	GOCC_TRANS_GOLGI_NETWORK	Details ...	260	0.442313	1.71376	0.00206186	0.123414	0.614	8592	tags=68%, list=44%, signal=119%
GOCC_PROTEIN_KINASE_COMPLEX	GOCC_PROTEIN_KINASE_COMPLEX	Details ...	134	0.457174	1.71024	0.00204499	0.125226	0.625	5736	tags=54%, list=29%, signal=76%
GOCC_SITE_OF_POLARIZED_GROWTH	GOCC_SITE_OF_POLARIZED_GROWTH	Details ...	173	0.420112	1.70765	0	0.125222	0.627	4612	tags=40%, list=24%, signal=52%
GOCC_P_BODY	GOCC_P_BODY	Details ...	97	0.48628	1.70134	0.00601202	0.129052	0.642	7536	tags=71%, list=39%, signal=115%
GOCC_MEMBRANE_COAT	GOCC_MEMBRANE_COAT	Details ...	89	0.495575	1.70104	0.00803213	0.12626	0.642	6100	tags=62%, list=31%, signal=89%
GOCC_SAGA_COMPLEX	GOCC_SAGA_COMPLEX	Details ...	25	0.585882	1.70098	0.0138614	0.123594	0.642	5424	tags=68%, list=28%, signal=94%
GOCC_RNA_POLYMERASE_II_TRANSCRIPTION_REGULATOR_COMPLEX	GOCC_RNA_POLYMERASE_II_TRANSCRIPTION_REGULATOR_COMPLEX	Details ...	240	0.450071	1.6997	0.00197239	0.122426	0.647	6540	tags=56%, list=34%, signal=84%
GOCC_ENDOCYTIC_VESICLE	GOCC_ENDOCYTIC_VESICLE	Details ...	338	0.406571	1.69755	0.00990099	0.122464	0.653	8577	tags=61%, list=44%, signal=106%
GOCC_INTRINSIC_COMPONENT_OF_ENDOPLASMIC_RETICULUM_MEMBRANE	GOCC_INTRINSIC_COMPONENT_OF_ENDOPLASMIC_RETICULUM_MEMBRANE	Details ...	168	0.464368	1.69697	0.0171306	0.120323	0.653	7723	tags=65%, list=40%, signal=107%
GOCC_GOLGI_APPARATUS_SUBCOMPARTMENT	GOCC_GOLGI_APPARATUS_SUBCOMPARTMENT	Details ...	381	0.419506	1.69561	0	0.119348	0.655	7723	tags=58%, list=40%, signal=95%
GOCC_GOLGI_ASSOCIATED_VESICLE	GOCC_GOLGI_ASSOCIATED_VESICLE		89	0.467055	1.69438	0.00408163	0.118243	0.655	8038	tags=66%, list=41%, signal=112%
GOCC_PROTEASOME_REGULATORY_PARTICLE	GOCC_PROTEASOME_REGULATORY_PARTICLE		19	0.716183	1.68663	0.0169133	0.124037	0.67	1714	tags=68%, list=9%, signal=75%
GOCC_SPINDLE_POLE	GOCC_SPINDLE_POLE		171	0.491999	1.68341	0.00621118	0.126516	0.681	6590	tags=64%, list=34%, signal=96%
GOCC_LAMELLIPODIUM	GOCC_LAMELLIPODIUM		202	0.456149	1.68331	0.00617284	0.124173	0.681	8224	tags=69%, list=42%, signal=118%
GOCC_SPINDLE_MIDZONE	GOCC_SPINDLE_MIDZONE		36	0.563067	1.68248	0.0308008	0.12277	0.681	5925	tags=72%, list=30%, signal=104%
GOCC_ENDOCYTIC_VESICLE_MEMBRANE	GOCC_ENDOCYTIC_VESICLE_MEMBRANE		190	0.410878	1.68117	0.0177866	0.121767	0.685	8577	tags=61%, list=44%, signal=108%
GOCC_INTRINSIC_COMPONENT_OF_ORGANELLE_MEMBRANE	GOCC_INTRINSIC_COMPONENT_OF_ORGANELLE_MEMBRANE		415	0.405508	1.67897	0.0102881	0.122355	0.69	8197	tags=58%, list=42%, signal=98%
GOCC_METHYLTRANSFERASE_COMPLEX	GOCC_METHYLTRANSFERASE_COMPLEX		92	0.531798	1.67741	0.00988142	0.121711	0.693	6110	tags=71%, list=31%, signal=102%
GOCC_LATE_ENDOSOME	GOCC_LATE_ENDOSOME		285	0.405057	1.677	0.0119522	0.120027	0.694	8100	tags=56%, list=42%, signal=95%
GOCC_FICOLIN_1_RICH_GRANULE	GOCC_FICOLIN_1_RICH_GRANULE		184	0.44123	1.67684	0.022	0.118237	0.694	7404	tags=60%, list=38%, signal=96%
GOCC_MITOTIC_SPINDLE	GOCC_MITOTIC_SPINDLE		182	0.471368	1.67636	0.016129	0.116659	0.695	6590	tags=62%, list=34%, signal=93%
GOCC_AZUROPHIL_GRANULE	GOCC_AZUROPHIL_GRANULE		155	0.446717	1.6751	0.0359281	0.116002	0.697	6258	tags=52%, list=32%, signal=76%
GOCC_NUCLEAR_CHROMOSOME	GOCC_NUCLEAR_CHROMOSOME		248	0.47201	1.67493	0.0167715	0.114239	0.697	6243	tags=54%, list=32%, signal=78%
GOCC_GOLGI_ASSOCIATED_VESICLE_MEMBRANE	GOCC_GOLGI_ASSOCIATED_VESICLE_MEMBRANE		57	0.471573	1.67416	0.011811	0.113084	0.698	8038	tags=67%, list=41%, signal=113%
GOCC_HETEROCHROMATIN	GOCC_HETEROCHROMATIN		78	0.518341	1.67312	0.0104167	0.112188	0.699	6933	tags=71%, list=36%, signal=109%
GOCC_SECRETORY_GRANULE_MEMBRANE	GOCC_SECRETORY_GRANULE_MEMBRANE		310	0.398458	1.66799	0.0162602	0.115293	0.705	7689	tags=55%, list=39%, signal=89%
GOCC_ATPASE_COMPLEX	GOCC_ATPASE_COMPLEX		93	0.509541	1.66467	0.0102881	0.117103	0.716	6897	tags=68%, list=35%, signal=104%
GOCC_PHAGOCYTIC_VESICLE_MEMBRANE	GOCC_PHAGOCYTIC_VESICLE_MEMBRANE		76	0.488415	1.66292	0.0297619	0.116794	0.719	7116	tags=68%, list=36%, signal=107%
GOCC_AP_TYPE_MEMBRANE_COAT_ADAPTOR_COMPLEX	GOCC_AP_TYPE_MEMBRANE_COAT_ADAPTOR_COMPLEX		35	0.535197	1.65925	0.0103093	0.118058	0.729	6096	tags=66%, list=31%, signal=95%
GOCC_VESICLE_COAT	GOCC_VESICLE_COAT		57	0.513811	1.65916	0.02	0.116558	0.729	8413	tags=82%, list=43%, signal=145%
GOCC_EARLY_ENDOSOME	GOCC_EARLY_ENDOSOME		417	0.404767	1.65069	0.00795229	0.122831	0.742	6462	tags=49%, list=33%, signal=72%
GOCC_TRANS_GOLGI_NETWORK_MEMBRANE	GOCC_TRANS_GOLGI_NETWORK_MEMBRANE		99	0.461418	1.64917	0.0142857	0.1223	0.745	8165	tags=69%, list=42%, signal=117%
GOCC_ENDOPLASMIC_RETICULUM_GOLGI_INTERMEDIATE_COMPARTMENT	GOCC_ENDOPLASMIC_RETICULUM_GOLGI_INTERMEDIATE_COMPARTMENT		130	0.461094	1.64865	0.0166667	0.121232	0.746	8077	tags=70%, list=41%, signal=119%
GOCC_FICOLIN_1_RICH_GRANULE_LUMEN	GOCC_FICOLIN_1_RICH_GRANULE_LUMEN		124	0.462015	1.64682	0.0322581	0.121129	0.752	5394	tags=49%, list=28%, signal=68%
GOCC_AZUROPHIL_GRANULE_LUMEN	GOCC_AZUROPHIL_GRANULE_LUMEN		90	0.457442	1.64635	0.0299401	0.120033	0.753	5409	tags=48%, list=28%, signal=66%
GOCC_AUTOPHAGOSOME_MEMBRANE	GOCC_AUTOPHAGOSOME_MEMBRANE		51	0.490987	1.64376	0.00407332	0.120679	0.759	6688	tags=59%, list=34%, signal=89%
GOCC_EXTRINSIC_COMPONENT_OF_CYTOPLASMIC_SIDE_OF_PLASMA_MEMBRANE	GOCC_EXTRINSIC_COMPONENT_OF_CYTOPLASMIC_SIDE_OF_PLASMA_MEMBRANE		99	0.430046	1.64035	0.0136986	0.121981	0.764	6137	tags=49%, list=31%, signal=72%
GOCC_FIBRILLAR_CENTER	GOCC_FIBRILLAR_CENTER		145	0.457056	1.6394	0.0123457	0.121284	0.764	6127	tags=54%, list=31%, signal=79%
GOCC_PROTEASOME_ACCESSORY_COMPLEX	GOCC_PROTEASOME_ACCESSORY_COMPLEX		23	0.665516	1.63909	0.0484211	0.120034	0.764	1714	tags=61%, list=9%, signal=67%
GOCC_PROTEASOME_COMPLEX	GOCC_PROTEASOME_COMPLEX		59	0.55394	1.63649	0.0609756	0.120753	0.768	7247	tags=80%, list=37%, signal=126%
GOCC_RNAI_EFFECTOR_COMPLEX	GOCC_RNAI_EFFECTOR_COMPLEX		15	0.67072	1.63569	0.0184426	0.120134	0.768	3034	tags=73%, list=16%, signal=87%
GOCC_SEX_CHROMOSOME	GOCC_SEX_CHROMOSOME		31	0.563866	1.63312	0.020202	0.120618	0.773	6374	tags=74%, list=33%, signal=110%
GOCC_VACUOLAR_MEMBRANE	GOCC_VACUOLAR_MEMBRANE		456	0.404059	1.63173	0.0241935	0.120203	0.776	8564	tags=61%, list=44%, signal=106%
GOCC_CELL_SUBSTRATE_JUNCTION	GOCC_CELL_SUBSTRATE_JUNCTION		435	0.435493	1.63097	0.018595	0.119669	0.779	7128	tags=57%, list=37%, signal=87%
GOCC_H4_HISTONE_ACETYLTRANSFERASE_COMPLEX	GOCC_H4_HISTONE_ACETYLTRANSFERASE_COMPLEX		39	0.572649	1.63087	0.00824742	0.118441	0.779	3461	tags=56%, list=18%, signal=68%
GOCC_CELL_DIVISION_SITE	GOCC_CELL_DIVISION_SITE		73	0.448499	1.63025	0.00798403	0.117639	0.78	7363	tags=60%, list=38%, signal=96%
GOCC_CLATHRIN_COAT	GOCC_CLATHRIN_COAT		44	0.478689	1.63009	0.0163934	0.116463	0.781	8413	tags=75%, list=43%, signal=132%
GOCC_TRANS_GOLGI_NETWORK_TRANSPORT_VESICLE	GOCC_TRANS_GOLGI_NETWORK_TRANSPORT_VESICLE		37	0.497138	1.62872	0.00619835	0.116372	0.782	5847	tags=57%, list=30%, signal=81%
GOCC_LATE_ENDOSOME_MEMBRANE	GOCC_LATE_ENDOSOME_MEMBRANE		152	0.415115	1.62513	0.0239521	0.118088	0.785	8082	tags=59%, list=41%, signal=100%
GOCC_SAGA_TYPE_COMPLEX	GOCC_SAGA_TYPE_COMPLEX		39	0.561504	1.62414	0.0142566	0.117704	0.787	5634	tags=69%, list=29%, signal=97%
GOCC_NURD_COMPLEX	GOCC_NURD_COMPLEX		15	0.61265	1.6239	0.0204499	0.116645	0.787	3305	tags=60%, list=17%, signal=72%
GOCC_MICROTUBULE_END	GOCC_MICROTUBULE_END		33	0.536871	1.62348	0.0265849	0.115768	0.788	6902	tags=70%, list=35%, signal=108%
GOCC_UBIQUITIN_LIGASE_COMPLEX	GOCC_UBIQUITIN_LIGASE_COMPLEX		307	0.444103	1.62232	0.00406504	0.115224	0.789	7094	tags=59%, list=36%, signal=91%
GOCC_PCG_PROTEIN_COMPLEX	GOCC_PCG_PROTEIN_COMPLEX		34	0.557092	1.62229	0.0182186	0.114058	0.789	4647	tags=59%, list=24%, signal=77%
GOCC_PRERIBOSOME	GOCC_PRERIBOSOME		72	0.568142	1.6181	0.0430328	0.116531	0.792	6105	tags=75%, list=31%, signal=109%
GOCC_H4_H2A_HISTONE_ACETYLTRANSFERASE_COMPLEX	GOCC_H4_H2A_HISTONE_ACETYLTRANSFERASE_COMPLEX		25	0.579149	1.61641	0.022541	0.116803	0.795	3461	tags=56%, list=18%, signal=68%
GOCC_INTEGRATOR_COMPLEX	GOCC_INTEGRATOR_COMPLEX		25	0.554099	1.61584	0.0367505	0.116073	0.796	5528	tags=56%, list=28%, signal=78%
GOCC_TRANSCRIPTION_FACTOR_TFIID_COMPLEX	GOCC_TRANSCRIPTION_FACTOR_TFIID_COMPLEX		34	0.549041	1.61578	0.0163599	0.115018	0.796	6332	tags=71%, list=32%, signal=104%
GOCC_SM_LIKE_PROTEIN_FAMILY_COMPLEX	GOCC_SM_LIKE_PROTEIN_FAMILY_COMPLEX		83	0.524664	1.61572	0.0490798	0.113907	0.796	6430	tags=71%, list=33%, signal=106%
GOCC_NEURON_SPINE	GOCC_NEURON_SPINE		176	0.369393	1.61084	0.00613497	0.117026	0.801	7768	tags=48%, list=40%, signal=80%
GOCC_NBAF_COMPLEX	GOCC_NBAF_COMPLEX		16	0.588151	1.61073	0.0279441	0.116025	0.801	6123	tags=75%, list=31%, signal=109%
GOCC_TRANSCRIPTION_REGULATOR_COMPLEX	GOCC_TRANSCRIPTION_REGULATOR_COMPLEX		500	0.402691	1.60857	0.00403226	0.116461	0.803	6628	tags=49%, list=34%, signal=72%
GOCC_CYTOSOLIC_REGION	GOCC_CYTOSOLIC_REGION		16	0.581306	1.60699	0.0297872	0.116902	0.805	4870	tags=63%, list=25%, signal=83%
GOCC_CELL_LEADING_EDGE	GOCC_CELL_LEADING_EDGE		421	0.391255	1.60565	0.00609756	0.117178	0.81	8234	tags=58%, list=42%, signal=98%
GOCC_COATED_VESICLE	GOCC_COATED_VESICLE		306	0.396252	1.60509	0.0181818	0.116493	0.811	8577	tags=59%, list=44%, signal=103%
GOCC_COP9_SIGNALOSOME	GOCC_COP9_SIGNALOSOME		16	0.574368	1.60283	0.0371134	0.117282	0.815	4940	tags=69%, list=25%, signal=92%
GOCC_TELOMERASE_HOLOENZYME_COMPLEX	GOCC_TELOMERASE_HOLOENZYME_COMPLEX		21	0.594367	1.60239	0.0393701	0.116674	0.815	6159	tags=81%, list=32%, signal=118%
GOCC_CLATHRIN_COATED_PIT	GOCC_CLATHRIN_COATED_PIT		71	0.461997	1.60084	0.0165975	0.116633	0.816	8413	tags=70%, list=43%, signal=123%
GOCC_SNO_S_RNA_CONTAINING_RIBONUCLEOPROTEIN_COMPLEX	GOCC_SNO_S_RNA_CONTAINING_RIBONUCLEOPROTEIN_COMPLEX		24	0.608487	1.59776	0.0510204	0.118185	0.819	5377	tags=75%, list=28%, signal=103%
GOCC_EXTRINSIC_COMPONENT_OF_PLASMA_MEMBRANE	GOCC_EXTRINSIC_COMPONENT_OF_PLASMA_MEMBRANE		171	0.377828	1.5952	0.00603622	0.118786	0.823	6675	tags=43%, list=34%, signal=65%
GOCC_VESICLE_LUMEN	GOCC_VESICLE_LUMEN		326	0.392434	1.59495	0.016129	0.117969	0.823	6951	tags=46%, list=36%, signal=71%
GOCC_CLATHRIN_ADAPTOR_COMPLEX	GOCC_CLATHRIN_ADAPTOR_COMPLEX		23	0.538821	1.59472	0.0165289	0.117101	0.823	6096	tags=65%, list=31%, signal=95%
GOCC_SCF_UBIQUITIN_LIGASE_COMPLEX	GOCC_SCF_UBIQUITIN_LIGASE_COMPLEX		63	0.449097	1.59455	0.010142	0.116192	0.823	7094	tags=57%, list=36%, signal=89%
GOCC_TRANSPORT_VESICLE	GOCC_TRANSPORT_VESICLE		417	0.366701	1.59448	0.00619835	0.115187	0.823	8577	tags=53%, list=44%, signal=93%
GOCC_ACTIN_CYTOSKELETON	GOCC_ACTIN_CYTOSKELETON		498	0.369428	1.59305	0.018711	0.115026	0.824	8329	tags=53%, list=43%, signal=90%
GOCC_INTRINSIC_COMPONENT_OF_GOLGI_MEMBRANE	GOCC_INTRINSIC_COMPONENT_OF_GOLGI_MEMBRANE		69	0.449733	1.59209	0.0196464	0.114872	0.826	7262	tags=58%, list=37%, signal=92%
GOCC_CENTRIOLE	GOCC_CENTRIOLE		152	0.454883	1.59051	0.0309917	0.115297	0.83	6133	tags=55%, list=31%, signal=79%
GOCC_INFLAMMASOME_COMPLEX	GOCC_INFLAMMASOME_COMPLEX		16	0.60029	1.58954	0.0592885	0.115204	0.832	5235	tags=75%, list=27%, signal=102%
GOCC_GOLGI_CISTERNA_MEMBRANE	GOCC_GOLGI_CISTERNA_MEMBRANE		88	0.399523	1.58938	0.0122449	0.114361	0.832	3491	tags=31%, list=18%, signal=37%
GOCC_CHAPERONE_COMPLEX	GOCC_CHAPERONE_COMPLEX		41	0.524923	1.58831	0.0673267	0.114266	0.833	4794	tags=56%, list=25%, signal=74%
GOCC_ORGANELLE_MEMBRANE_CONTACT_SITE	GOCC_ORGANELLE_MEMBRANE_CONTACT_SITE		48	0.493404	1.58711	0.0241449	0.114389	0.835	6846	tags=60%, list=35%, signal=93%
GOCC_TRANSCRIPTION_ELONGATION_FACTOR_COMPLEX	GOCC_TRANSCRIPTION_ELONGATION_FACTOR_COMPLEX		47	0.525606	1.58603	0.025	0.11441	0.835	6179	tags=66%, list=32%, signal=96%
GOCC_ACTIN_FILAMENT	GOCC_ACTIN_FILAMENT		113	0.41272	1.58473	0.0263692	0.114544	0.836	6018	tags=46%, list=31%, signal=66%
GOCC_CARBOXY_TERMINAL_DOMAIN_PROTEIN_KINASE_COMPLEX	GOCC_CARBOXY_TERMINAL_DOMAIN_PROTEIN_KINASE_COMPLEX		18	0.613639	1.58132	0.0240964	0.116498	0.839	4784	tags=72%, list=25%, signal=96%
GOCC_LAMELLAR_BODY	GOCC_LAMELLAR_BODY		16	0.553582	1.57986	0.0242915	0.116751	0.841	3295	tags=31%, list=17%, signal=38%
GOCC_MIDBODY	GOCC_MIDBODY		201	0.441153	1.57899	0.0226804	0.11636	0.842	6827	tags=59%, list=35%, signal=89%
GOCC_U2_SNRNP	GOCC_U2_SNRNP		25	0.596067	1.57888	0.0554415	0.115531	0.842	6241	tags=80%, list=32%, signal=117%
GOCC_PROTEIN_ACETYLTRANSFERASE_COMPLEX	GOCC_PROTEIN_ACETYLTRANSFERASE_COMPLEX		99	0.514244	1.57759	0.0309278	0.115755	0.844	5991	tags=65%, list=31%, signal=93%
GOCC_AXON_CYTOPLASM	GOCC_AXON_CYTOPLASM		62	0.44249	1.57522	0.0257937	0.116953	0.846	6133	tags=55%, list=31%, signal=80%
GOCC_RUFFLE	GOCC_RUFFLE		179	0.413439	1.57241	0.0356436	0.117932	0.847	8234	tags=64%, list=42%, signal=109%
GOCC_CELL_CORTEX	GOCC_CELL_CORTEX		312	0.368986	1.57197	0.00610998	0.117486	0.849	8293	tags=53%, list=42%, signal=91%
GOCC_PHAGOPHORE_ASSEMBLY_SITE_MEMBRANE	GOCC_PHAGOPHORE_ASSEMBLY_SITE_MEMBRANE		19	0.568053	1.56897	0.020202	0.119045	0.853	5695	tags=68%, list=29%, signal=97%
GOCC_ENDOPLASMIC_RETICULUM_GOLGI_INTERMEDIATE_COMPARTMENT_MEMBRANE	GOCC_ENDOPLASMIC_RETICULUM_GOLGI_INTERMEDIATE_COMPARTMENT_MEMBRANE		77	0.448291	1.56396	0.0431211	0.122614	0.86	8038	tags=69%, list=41%, signal=117%
GOCC_PERICENTRIC_HETEROCHROMATIN	GOCC_PERICENTRIC_HETEROCHROMATIN		28	0.562445	1.5638	0.0584677	0.121869	0.861	7197	tags=86%, list=37%, signal=136%
GOCC_AZUROPHIL_GRANULE_MEMBRANE	GOCC_AZUROPHIL_GRANULE_MEMBRANE		58	0.460149	1.56336	0.0489796	0.121248	0.861	6435	tags=59%, list=33%, signal=87%
GOCC_HISTONE_METHYLTRANSFERASE_COMPLEX	GOCC_HISTONE_METHYLTRANSFERASE_COMPLEX		62	0.519244	1.56034	0.0242424	0.122776	0.863	6324	tags=69%, list=32%, signal=102%
GOCC_GAMMA_TUBULIN_COMPLEX	GOCC_GAMMA_TUBULIN_COMPLEX		16	0.561864	1.55939	0.0259481	0.122632	0.864	6232	tags=69%, list=32%, signal=101%
GOCC_MICROTUBULE_ASSOCIATED_COMPLEX	GOCC_MICROTUBULE_ASSOCIATED_COMPLEX		159	0.397307	1.55662	0.0124481	0.123877	0.865	6620	tags=49%, list=34%, signal=74%
GOCC_CULLIN_RING_UBIQUITIN_LIGASE_COMPLEX	GOCC_CULLIN_RING_UBIQUITIN_LIGASE_COMPLEX		177	0.422526	1.55386	0.0145228	0.125509	0.869	7094	tags=55%, list=36%, signal=85%
GOCC_NUCLEAR_SPECK	GOCC_NUCLEAR_SPECK		417	0.436125	1.55351	0.0541082	0.124968	0.869	6566	tags=55%, list=34%, signal=81%
GOCC_COATED_VESICLE_MEMBRANE	GOCC_COATED_VESICLE_MEMBRANE		193	0.397455	1.55316	0.0402414	0.124363	0.87	8577	tags=59%, list=44%, signal=104%
GOCC_FILOPODIUM	GOCC_FILOPODIUM		107	0.398865	1.54994	0.0343434	0.126091	0.871	7609	tags=54%, list=39%, signal=88%
GOCC_CUL3_RING_UBIQUITIN_LIGASE_COMPLEX	GOCC_CUL3_RING_UBIQUITIN_LIGASE_COMPLEX		36	0.493179	1.54766	0.042	0.127005	0.871	5566	tags=58%, list=29%, signal=81%
GOCC_COPI_COATED_VESICLE_MEMBRANE	GOCC_COPI_COATED_VESICLE_MEMBRANE		18	0.629332	1.54599	0.0779727	0.127345	0.872	4841	tags=78%, list=25%, signal=103%
GOCC_ENDOLYSOSOME_MEMBRANE	GOCC_ENDOLYSOSOME_MEMBRANE		19	0.523196	1.54531	0.0436508	0.126905	0.872	8243	tags=74%, list=42%, signal=127%
GOCC_ENDOPLASMIC_RETICULUM_LUMEN	GOCC_ENDOPLASMIC_RETICULUM_LUMEN		311	0.383523	1.54365	0.0365112	0.127184	0.873	5848	tags=40%, list=30%, signal=56%
GOCC_GOLGI_STACK	GOCC_GOLGI_STACK		149	0.395775	1.54355	0.00845666	0.126377	0.873	6902	tags=50%, list=35%, signal=76%
GOCC_CLATHRIN_VESICLE_COAT	GOCC_CLATHRIN_VESICLE_COAT		30	0.477359	1.54206	0.0365112	0.126843	0.876	8413	tags=73%, list=43%, signal=129%
GOCC_DISTAL_AXON	GOCC_DISTAL_AXON		276	0.346939	1.53921	0.00401606	0.128335	0.877	4695	tags=31%, list=24%, signal=40%
GOCC_KINETOCHORE_MICROTUBULE	GOCC_KINETOCHORE_MICROTUBULE		19	0.565557	1.5374	0.0479167	0.128984	0.879	6086	tags=68%, list=31%, signal=99%
GOCC_NUCLEAR_REPLICATION_FORK	GOCC_NUCLEAR_REPLICATION_FORK		32	0.570425	1.53668	0.0695296	0.128813	0.879	5964	tags=78%, list=31%, signal=112%
GOCC_CYCLIN_DEPENDENT_PROTEIN_KINASE_HOLOENZYME_COMPLEX	GOCC_CYCLIN_DEPENDENT_PROTEIN_KINASE_HOLOENZYME_COMPLEX		49	0.474261	1.52831	0.0635246	0.135555	0.889	8115	tags=73%, list=42%, signal=125%
GOCC_SPLICEOSOMAL_SNRNP_COMPLEX	GOCC_SPLICEOSOMAL_SNRNP_COMPLEX		63	0.510042	1.52754	0.0887097	0.13531	0.89	6430	tags=70%, list=33%, signal=104%
GOCC_SPECIFIC_GRANULE_LUMEN	GOCC_SPECIFIC_GRANULE_LUMEN		62	0.42775	1.52176	0.0409836	0.139491	0.9	5394	tags=37%, list=28%, signal=51%
GOCC_EARLY_ENDOSOME_MEMBRANE	GOCC_EARLY_ENDOSOME_MEMBRANE		181	0.393984	1.52053	0.0342052	0.139488	0.9	9424	tags=67%, list=48%, signal=128%
GOCC_VACUOLAR_LUMEN	GOCC_VACUOLAR_LUMEN		175	0.387314	1.52047	0.0614754	0.138612	0.9	6258	tags=45%, list=32%, signal=66%
GOCC_CYTOPLASMIC_MICROTUBULE	GOCC_CYTOPLASMIC_MICROTUBULE		95	0.38869	1.52043	0.0330739	0.13777	0.9	6581	tags=47%, list=34%, signal=71%
GOCC_CLATHRIN_COATED_VESICLE	GOCC_CLATHRIN_COATED_VESICLE		209	0.368563	1.51857	0.036	0.138692	0.903	7941	tags=50%, list=41%, signal=83%
GOCC_ENDOPLASMIC_RETICULUM_QUALITY_CONTROL_COMPARTMENT	GOCC_ENDOPLASMIC_RETICULUM_QUALITY_CONTROL_COMPARTMENT		24	0.537268	1.51596	0.0649606	0.140383	0.905	4440	tags=50%, list=23%, signal=65%
GOCC_CLEAVAGE_FURROW	GOCC_CLEAVAGE_FURROW		55	0.436377	1.51458	0.0392562	0.140763	0.906	4965	tags=45%, list=25%, signal=61%
GOCC_SPLICEOSOMAL_COMPLEX	GOCC_SPLICEOSOMAL_COMPLEX		191	0.470079	1.51433	0.096	0.140069	0.907	7239	tags=68%, list=37%, signal=107%
GOCC_CONDENSED_NUCLEAR_CHROMOSOME	GOCC_CONDENSED_NUCLEAR_CHROMOSOME		79	0.428415	1.51337	0.0781893	0.13999	0.908	6072	tags=44%, list=31%, signal=64%
GOCC_CILIARY_BASAL_BODY	GOCC_CILIARY_BASAL_BODY		162	0.410721	1.51313	0.0618763	0.139358	0.909	9306	tags=67%, list=48%, signal=126%
GOCC_NEURON_PROJECTION_CYTOPLASM	GOCC_NEURON_PROJECTION_CYTOPLASM		90	0.412954	1.51261	0.0397614	0.138901	0.909	6157	tags=51%, list=32%, signal=74%
GOCC_PSEUDOPODIUM	GOCC_PSEUDOPODIUM		18	0.526524	1.51233	0.0769231	0.138339	0.909	2103	tags=33%, list=11%, signal=37%
GOCC_EUCHROMATIN	GOCC_EUCHROMATIN		60	0.426234	1.51094	0.0425101	0.13859	0.913	5098	tags=43%, list=26%, signal=58%
GOCC_MICROTUBULE_PLUS_END	GOCC_MICROTUBULE_PLUS_END		23	0.524108	1.51004	0.0783505	0.13863	0.913	6902	tags=70%, list=35%, signal=107%
GOCC_SIN3_TYPE_COMPLEX	GOCC_SIN3_TYPE_COMPLEX		22	0.585049	1.50983	0.0328542	0.138003	0.913	6374	tags=82%, list=33%, signal=121%
GOCC_ESCRT_COMPLEX	GOCC_ESCRT_COMPLEX		27	0.533788	1.5094	0.0892116	0.13747	0.913	6072	tags=63%, list=31%, signal=91%
GOCC_CATALYTIC_STEP_2_SPLICEOSOME	GOCC_CATALYTIC_STEP_2_SPLICEOSOME		89	0.512943	1.50872	0.0936864	0.137172	0.914	6724	tags=73%, list=34%, signal=111%
GOCC_MITOTIC_SPINDLE_POLE	GOCC_MITOTIC_SPINDLE_POLE		38	0.519643	1.50332	0.055102	0.140863	0.917	7588	tags=79%, list=39%, signal=129%
GOCC_LAMELLIPODIUM_MEMBRANE	GOCC_LAMELLIPODIUM_MEMBRANE		22	0.510734	1.4999	0.0458333	0.143081	0.919	5402	tags=55%, list=28%, signal=75%
GOCC_COPI_COATED_VESICLE	GOCC_COPI_COATED_VESICLE		22	0.580968	1.4947	0.0947581	0.147082	0.922	4841	tags=68%, list=25%, signal=91%
GOCC_MEMBRANE_MICRODOMAIN	GOCC_MEMBRANE_MICRODOMAIN		329	0.343804	1.49254	0.0420842	0.148523	0.922	7559	tags=46%, list=39%, signal=74%
GOCC_ENDOSOME_LUMEN	GOCC_ENDOSOME_LUMEN		37	0.408302	1.49098	0.0368098	0.148967	0.922	7491	tags=41%, list=38%, signal=66%
GOCC_ROUGH_ENDOPLASMIC_RETICULUM	GOCC_ROUGH_ENDOPLASMIC_RETICULUM		81	0.388427	1.49051	0.0418327	0.148613	0.923	9627	tags=64%, list=49%, signal=126%
GOCC_EXTRINSIC_COMPONENT_OF_MEMBRANE	GOCC_EXTRINSIC_COMPONENT_OF_MEMBRANE		315	0.340105	1.49028	0.0140562	0.148016	0.923	8225	tags=49%, list=42%, signal=84%
GOCC_MRNA_CLEAVAGE_AND_POLYADENYLATION_SPECIFICITY_FACTOR_COMPLEX	GOCC_MRNA_CLEAVAGE_AND_POLYADENYLATION_SPECIFICITY_FACTOR_COMPLEX		15	0.592825	1.4898	0.0513347	0.147579	0.924	4369	tags=67%, list=22%, signal=86%
GOCC_MRNA_CLEAVAGE_FACTOR_COMPLEX	GOCC_MRNA_CLEAVAGE_FACTOR_COMPLEX		19	0.574974	1.48531	0.0632653	0.15085	0.931	4743	tags=68%, list=24%, signal=90%
GOCC_HISTONE_DEACETYLASE_COMPLEX	GOCC_HISTONE_DEACETYLASE_COMPLEX		80	0.461722	1.48451	0.0654397	0.150745	0.931	7479	tags=63%, list=38%, signal=101%
GOCC_KINESIN_COMPLEX	GOCC_KINESIN_COMPLEX		48	0.447933	1.48313	0.0662651	0.151012	0.933	6844	tags=58%, list=35%, signal=90%
GOCC_DNA_POLYMERASE_COMPLEX	GOCC_DNA_POLYMERASE_COMPLEX		19	0.568542	1.48123	0.0819672	0.151886	0.934	8431	tags=100%, list=43%, signal=176%
GOCC_PRESYNAPTIC_ACTIVE_ZONE_MEMBRANE	GOCC_PRESYNAPTIC_ACTIVE_ZONE_MEMBRANE		28	0.434824	1.48062	0.0557769	0.151521	0.935	7046	tags=54%, list=36%, signal=84%
GOCC_FICOLIN_1_RICH_GRANULE_MEMBRANE	GOCC_FICOLIN_1_RICH_GRANULE_MEMBRANE		60	0.423877	1.48028	0.0733198	0.150987	0.935	8082	tags=67%, list=41%, signal=113%
GOCC_GLUTAMATERGIC_SYNAPSE	GOCC_GLUTAMATERGIC_SYNAPSE		324	0.332004	1.47903	0.0244399	0.151179	0.937	8673	tags=49%, list=44%, signal=87%
GOCC_RNA_POLYMERASE_III_COMPLEX	GOCC_RNA_POLYMERASE_III_COMPLEX		18	0.550903	1.47883	0.0767717	0.150618	0.937	3915	tags=56%, list=20%, signal=69%
GOCC_REPLISOME	GOCC_REPLISOME		15	0.610226	1.47615	0.0876827	0.152255	0.937	2404	tags=60%, list=12%, signal=68%
GOCC_CENTRIOLAR_SATELLITE	GOCC_CENTRIOLAR_SATELLITE		107	0.408203	1.47381	0.0515464	0.153489	0.939	5934	tags=48%, list=30%, signal=68%
GOCC_TRANSPORT_VESICLE_MEMBRANE	GOCC_TRANSPORT_VESICLE_MEMBRANE		215	0.345177	1.47243	0.0378486	0.154036	0.939	8577	tags=53%, list=44%, signal=93%
GOCC_VESICLE_TETHERING_COMPLEX	GOCC_VESICLE_TETHERING_COMPLEX		61	0.470307	1.46979	0.0929752	0.15553	0.94	7914	tags=67%, list=41%, signal=113%
GOCC_RUFFLE_MEMBRANE	GOCC_RUFFLE_MEMBRANE		98	0.39632	1.46871	0.0552268	0.155851	0.94	7618	tags=57%, list=39%, signal=93%
GOCC_LIPID_DROPLET	GOCC_LIPID_DROPLET		101	0.376613	1.46826	0.0555556	0.155505	0.94	5183	tags=37%, list=27%, signal=50%
GOCC_MYELIN_SHEATH	GOCC_MYELIN_SHEATH		45	0.401451	1.46624	0.0680412	0.156531	0.94	7334	tags=49%, list=38%, signal=78%
GOCC_MEDIATOR_COMPLEX	GOCC_MEDIATOR_COMPLEX		40	0.502502	1.46343	0.0756646	0.158383	0.941	6654	tags=70%, list=34%, signal=106%
GOCC_PROTEIN_COMPLEX_INVOLVED_IN_CELL_ADHESION	GOCC_PROTEIN_COMPLEX_INVOLVED_IN_CELL_ADHESION		52	0.436517	1.46224	0.094	0.15873	0.941	7388	tags=60%, list=38%, signal=96%
GOCC_PHOSPHATASE_COMPLEX	GOCC_PHOSPHATASE_COMPLEX		58	0.421218	1.46065	0.0856031	0.159418	0.942	8574	tags=69%, list=44%, signal=123%
GOCC_U2_TYPE_SPLICEOSOMAL_COMPLEX	GOCC_U2_TYPE_SPLICEOSOMAL_COMPLEX		90	0.474642	1.46033	0.127016	0.158945	0.942	7869	tags=74%, list=40%, signal=124%
GOCC_GOLGI_CISTERNA	GOCC_GOLGI_CISTERNA		116	0.369996	1.45985	0.0314465	0.158635	0.942	5563	tags=39%, list=29%, signal=54%
GOCC_NUCLEAR_INNER_MEMBRANE	GOCC_NUCLEAR_INNER_MEMBRANE		63	0.38535	1.45616	0.068323	0.160949	0.944	8514	tags=56%, list=44%, signal=98%
GOCC_TRANSCRIPTION_FACTOR_TFTC_COMPLEX	GOCC_TRANSCRIPTION_FACTOR_TFTC_COMPLEX		18	0.567111	1.45348	0.0650407	0.162584	0.945	6332	tags=78%, list=32%, signal=115%
GOCC_FILOPODIUM_MEMBRANE	GOCC_FILOPODIUM_MEMBRANE		18	0.490408	1.45348	0.0927835	0.161775	0.945	7307	tags=67%, list=37%, signal=106%
GOCC_MLL1_2_COMPLEX	GOCC_MLL1_2_COMPLEX		32	0.51899	1.45342	0.101796	0.161067	0.945	5634	tags=66%, list=29%, signal=92%
GOCC_90S_PRERIBOSOME	GOCC_90S_PRERIBOSOME		26	0.554463	1.45226	0.118012	0.161416	0.946	5118	tags=65%, list=26%, signal=89%
GOCC_TRANSCRIPTION_REPRESSOR_COMPLEX	GOCC_TRANSCRIPTION_REPRESSOR_COMPLEX		77	0.421673	1.44829	0.0805501	0.164136	0.948	5429	tags=47%, list=28%, signal=65%
GOCC_SPECIFIC_GRANULE	GOCC_SPECIFIC_GRANULE		159	0.371604	1.44761	0.0702479	0.164096	0.949	5394	tags=37%, list=28%, signal=51%
GOCC_PLASMA_MEMBRANE_SIGNALING_RECEPTOR_COMPLEX	GOCC_PLASMA_MEMBRANE_SIGNALING_RECEPTOR_COMPLEX		184	0.339741	1.44144	0.0581395	0.168641	0.951	9224	tags=53%, list=47%, signal=100%
GOCC_PROTEIN_DNA_COMPLEX	GOCC_PROTEIN_DNA_COMPLEX		217	0.394923	1.44136	0.10766	0.167892	0.951	4884	tags=31%, list=25%, signal=41%
GOCC_U2_TYPE_CATALYTIC_STEP_2_SPLICEOSOME	GOCC_U2_TYPE_CATALYTIC_STEP_2_SPLICEOSOME		30	0.54292	1.44082	0.111562	0.167584	0.951	7869	tags=83%, list=40%, signal=139%
GOCC_LYSOSOMAL_LUMEN	GOCC_LYSOSOMAL_LUMEN		98	0.39506	1.4398	0.102564	0.168061	0.951	8600	tags=60%, list=44%, signal=107%
GOCC_RECYCLING_ENDOSOME	GOCC_RECYCLING_ENDOSOME		197	0.364182	1.43856	0.04375	0.168625	0.952	9284	tags=61%, list=48%, signal=115%
GOCC_COPII_COATED_ER_TO_GOLGI_TRANSPORT_VESICLE	GOCC_COPII_COATED_ER_TO_GOLGI_TRANSPORT_VESICLE		91	0.431298	1.43684	0.118998	0.169248	0.953	8577	tags=70%, list=44%, signal=125%
GOCC_CORTICAL_CYTOSKELETON	GOCC_CORTICAL_CYTOSKELETON		108	0.367832	1.43657	0.0797546	0.168575	0.953	7770	tags=48%, list=40%, signal=80%
GOCC_IMMUNOLOGICAL_SYNAPSE	GOCC_IMMUNOLOGICAL_SYNAPSE		45	0.465005	1.43638	0.140816	0.167931	0.953	5185	tags=53%, list=27%, signal=72%
GOCC_PHAGOPHORE_ASSEMBLY_SITE	GOCC_PHAGOPHORE_ASSEMBLY_SITE		36	0.477499	1.43471	0.119192	0.168679	0.953	5822	tags=58%, list=30%, signal=83%
GOCC_TERTIARY_GRANULE	GOCC_TERTIARY_GRANULE		163	0.36511	1.43304	0.0708502	0.169454	0.953	7349	tags=48%, list=38%, signal=76%
GOCC_INTERCELLULAR_BRIDGE	GOCC_INTERCELLULAR_BRIDGE		88	0.385134	1.43065	0.0571429	0.170793	0.953	6534	tags=45%, list=33%, signal=68%
GOCC_ENDOLYSOSOME	GOCC_ENDOLYSOSOME		28	0.458836	1.4226	0.0863454	0.177482	0.955	8243	tags=64%, list=42%, signal=111%
GOCC_LEADING_EDGE_MEMBRANE	GOCC_LEADING_EDGE_MEMBRANE		178	0.336314	1.42021	0.0427699	0.179048	0.955	9843	tags=61%, list=50%, signal=121%
GOCC_SPECIFIC_GRANULE_MEMBRANE	GOCC_SPECIFIC_GRANULE_MEMBRANE		90	0.386672	1.4181	0.110039	0.180491	0.955	6319	tags=46%, list=32%, signal=67%
GOCC_PRECATALYTIC_SPLICEOSOME	GOCC_PRECATALYTIC_SPLICEOSOME		52	0.494684	1.41492	0.150101	0.183069	0.957	8787	tags=88%, list=45%, signal=160%
GOCC_EXOCYTIC_VESICLE	GOCC_EXOCYTIC_VESICLE		226	0.319969	1.41468	0.0437376	0.182531	0.958	8173	tags=45%, list=42%, signal=76%
GOCC_INO80_COMPLEX	GOCC_INO80_COMPLEX		15	0.520318	1.4145	0.106855	0.181896	0.958	7210	tags=73%, list=37%, signal=116%
GOCC_CLATHRIN_COATED_ENDOCYTIC_VESICLE	GOCC_CLATHRIN_COATED_ENDOCYTIC_VESICLE		86	0.371331	1.41137	0.0845361	0.183962	0.958	8676	tags=55%, list=44%, signal=98%
GOCC_ENDOCYTIC_VESICLE_LUMEN	GOCC_ENDOCYTIC_VESICLE_LUMEN		23	0.496875	1.40957	0.101167	0.184844	0.958	3540	tags=30%, list=18%, signal=37%
GOCC_ROUGH_ENDOPLASMIC_RETICULUM_MEMBRANE	GOCC_ROUGH_ENDOPLASMIC_RETICULUM_MEMBRANE		24	0.488624	1.40905	0.126252	0.184538	0.958	9569	tags=92%, list=49%, signal=180%
GOCC_TERTIARY_GRANULE_MEMBRANE	GOCC_TERTIARY_GRANULE_MEMBRANE		72	0.396967	1.40492	0.142582	0.18744	0.958	7349	tags=56%, list=38%, signal=89%
GOCC_ADHERENS_JUNCTION	GOCC_ADHERENS_JUNCTION		178	0.362096	1.40436	0.115619	0.187021	0.958	9295	tags=57%, list=48%, signal=107%
GOCC_ENDOPLASMIC_RETICULUM_TUBULAR_NETWORK	GOCC_ENDOPLASMIC_RETICULUM_TUBULAR_NETWORK		24	0.502609	1.40067	0.13189	0.189717	0.958	8064	tags=83%, list=41%, signal=142%
GOCC_CORTICAL_ACTIN_CYTOSKELETON	GOCC_CORTICAL_ACTIN_CYTOSKELETON		80	0.366904	1.39572	0.105155	0.193608	0.961	7770	tags=50%, list=40%, signal=83%
GOCC_ACTIN_BASED_CELL_PROJECTION	GOCC_ACTIN_BASED_CELL_PROJECTION		221	0.30817	1.39362	0.0525253	0.194814	0.963	7609	tags=43%, list=39%, signal=69%
GOCC_CUL4_RING_E3_UBIQUITIN_LIGASE_COMPLEX	GOCC_CUL4_RING_E3_UBIQUITIN_LIGASE_COMPLEX		36	0.446709	1.38963	0.105155	0.197877	0.964	8881	tags=72%, list=46%, signal=132%
GOCC_CELL_PROJECTION_MEMBRANE	GOCC_CELL_PROJECTION_MEMBRANE		345	0.303099	1.38463	0.0380762	0.202018	0.966	7653	tags=42%, list=39%, signal=68%
GOCC_DNA_PACKAGING_COMPLEX	GOCC_DNA_PACKAGING_COMPLEX		167	0.40347	1.38461	0.157258	0.201151	0.966	4687	tags=29%, list=24%, signal=38%
GOCC_U12_TYPE_SPLICEOSOMAL_COMPLEX	GOCC_U12_TYPE_SPLICEOSOMAL_COMPLEX		28	0.483317	1.37975	0.139004	0.204813	0.967	4405	tags=50%, list=23%, signal=64%
GOCC_GTPASE_COMPLEX	GOCC_GTPASE_COMPLEX		40	0.393198	1.37791	0.0969697	0.20603	0.968	8139	tags=58%, list=42%, signal=98%
GOCC_MULTIVESICULAR_BODY	GOCC_MULTIVESICULAR_BODY		62	0.350421	1.37711	0.0954357	0.205956	0.969	9407	tags=50%, list=48%, signal=96%
GOCC_TERTIARY_GRANULE_LUMEN	GOCC_TERTIARY_GRANULE_LUMEN		55	0.384557	1.37314	0.084	0.208848	0.97	5394	tags=33%, list=28%, signal=45%
GOCC_FEMALE_GERM_CELL_NUCLEUS	GOCC_FEMALE_GERM_CELL_NUCLEUS		16	0.518377	1.37282	0.125514	0.208254	0.971	3303	tags=38%, list=17%, signal=45%
GOCC_SPLICEOSOMAL_TRI_SNRNP_COMPLEX	GOCC_SPLICEOSOMAL_TRI_SNRNP_COMPLEX		36	0.500797	1.37217	0.172131	0.207945	0.971	6430	tags=69%, list=33%, signal=103%
GOCC_COPII_VESICLE_COAT	GOCC_COPII_VESICLE_COAT		15	0.563866	1.37183	0.108652	0.207489	0.972	7199	tags=87%, list=37%, signal=137%
GOCC_PROTEIN_PHOSPHATASE_TYPE_2A_COMPLEX	GOCC_PROTEIN_PHOSPHATASE_TYPE_2A_COMPLEX		17	0.493414	1.37078	0.118952	0.207732	0.973	8574	tags=88%, list=44%, signal=157%
GOCC_INTEGRIN_COMPLEX	GOCC_INTEGRIN_COMPLEX		31	0.448513	1.36898	0.129293	0.208711	0.975	7388	tags=61%, list=38%, signal=98%
GOCC_NUCLEAR_UBIQUITIN_LIGASE_COMPLEX	GOCC_NUCLEAR_UBIQUITIN_LIGASE_COMPLEX		45	0.441234	1.36734	0.14053	0.209607	0.975	5643	tags=53%, list=29%, signal=75%
GOCC_TRANS_GOLGI_NETWORK_TRANSPORT_VESICLE_MEMBRANE	GOCC_TRANS_GOLGI_NETWORK_TRANSPORT_VESICLE_MEMBRANE		20	0.443198	1.36681	0.117043	0.209304	0.975	7909	tags=60%, list=41%, signal=101%
GOCC_FILOPODIUM_TIP	GOCC_FILOPODIUM_TIP		19	0.470549	1.36612	0.128049	0.209237	0.975	4198	tags=42%, list=22%, signal=54%
GOCC_PRESYNAPTIC_ACTIVE_ZONE	GOCC_PRESYNAPTIC_ACTIVE_ZONE		74	0.344089	1.36185	0.0733198	0.212493	0.976	8000	tags=49%, list=41%, signal=82%
GOCC_MULTIVESICULAR_BODY_MEMBRANE	GOCC_MULTIVESICULAR_BODY_MEMBRANE		27	0.417014	1.36079	0.136364	0.21289	0.976	6072	tags=44%, list=31%, signal=64%
GOCC_BASAL_PART_OF_CELL	GOCC_BASAL_PART_OF_CELL		270	0.299235	1.35995	0.067623	0.212824	0.976	9035	tags=46%, list=46%, signal=84%
GOCC_PRERIBOSOME_LARGE_SUBUNIT_PRECURSOR	GOCC_PRERIBOSOME_LARGE_SUBUNIT_PRECURSOR		21	0.534107	1.35625	0.185031	0.21579	0.977	6012	tags=71%, list=31%, signal=103%
GOCC_CLATHRIN_COATED_ENDOCYTIC_VESICLE_MEMBRANE	GOCC_CLATHRIN_COATED_ENDOCYTIC_VESICLE_MEMBRANE		69	0.376753	1.35577	0.13347	0.215293	0.977	8676	tags=55%, list=44%, signal=99%
GOCC_INO80_TYPE_COMPLEX	GOCC_INO80_TYPE_COMPLEX		26	0.466786	1.35294	0.162698	0.217355	0.978	8350	tags=69%, list=43%, signal=121%
GOCC_OUTER_MEMBRANE	GOCC_OUTER_MEMBRANE		235	0.337848	1.34853	0.15415	0.221134	0.979	8824	tags=51%, list=45%, signal=93%
GOCC_PLATELET_ALPHA_GRANULE_MEMBRANE	GOCC_PLATELET_ALPHA_GRANULE_MEMBRANE		17	0.473319	1.34619	0.144841	0.222685	0.979	7567	tags=59%, list=39%, signal=96%
GOCC_RECYCLING_ENDOSOME_MEMBRANE	GOCC_RECYCLING_ENDOSOME_MEMBRANE		95	0.366394	1.344	0.126531	0.224104	0.979	9972	tags=66%, list=51%, signal=135%
GOCC_ACTOMYOSIN	GOCC_ACTOMYOSIN		78	0.407699	1.34275	0.166667	0.224436	0.979	9762	tags=73%, list=50%, signal=146%
GOCC_CUL2_RING_UBIQUITIN_LIGASE_COMPLEX	GOCC_CUL2_RING_UBIQUITIN_LIGASE_COMPLEX		24	0.428826	1.34206	0.119403	0.224149	0.979	4586	tags=38%, list=23%, signal=49%
GOCC_NEURON_TO_NEURON_SYNAPSE	GOCC_NEURON_TO_NEURON_SYNAPSE		351	0.297534	1.33845	0.0852391	0.227205	0.979	9974	tags=55%, list=51%, signal=110%
GOCC_SMN_SM_PROTEIN_COMPLEX	GOCC_SMN_SM_PROTEIN_COMPLEX		17	0.505792	1.33427	0.194118	0.230369	0.98	6339	tags=71%, list=32%, signal=104%
GOCC_CLATHRIN_COATED_VESICLE_MEMBRANE	GOCC_CLATHRIN_COATED_VESICLE_MEMBRANE		129	0.337432	1.33009	0.103306	0.234041	0.981	8676	tags=50%, list=44%, signal=89%
GOCC_INCLUSION_BODY	GOCC_INCLUSION_BODY		76	0.374719	1.32592	0.17004	0.237772	0.983	10051	tags=70%, list=51%, signal=143%
GOCC_ACTIN_FILAMENT_BUNDLE	GOCC_ACTIN_FILAMENT_BUNDLE		79	0.39339	1.32526	0.178645	0.237561	0.983	9762	tags=68%, list=50%, signal=136%
GOCC_CORE_MEDIATOR_COMPLEX	GOCC_CORE_MEDIATOR_COMPLEX		26	0.484192	1.3239	0.170082	0.237999	0.983	6292	tags=65%, list=32%, signal=96%
GOCC_SECONDARY_LYSOSOME	GOCC_SECONDARY_LYSOSOME		18	0.453618	1.32297	0.169697	0.238031	0.983	8221	tags=72%, list=42%, signal=125%
GOCC_PHAGOCYTIC_CUP	GOCC_PHAGOCYTIC_CUP		28	0.430934	1.3166	0.164969	0.244091	0.984	9790	tags=79%, list=50%, signal=157%
GOCC_MITOCHONDRIA_ASSOCIATED_ENDOPLASMIC_RETICULUM_MEMBRANE	GOCC_MITOCHONDRIA_ASSOCIATED_ENDOPLASMIC_RETICULUM_MEMBRANE		21	0.47142	1.30876	0.205761	0.251331	0.986	8979	tags=76%, list=46%, signal=141%
GOCC_AGGRESOME	GOCC_AGGRESOME		36	0.396726	1.30225	0.169072	0.257181	0.986	3967	tags=33%, list=20%, signal=42%
GOCC_U5_SNRNP	GOCC_U5_SNRNP		18	0.520936	1.29495	0.237006	0.264301	0.986	6430	tags=72%, list=33%, signal=108%
GOCC_CYTOPLASMIC_REGION	GOCC_CYTOPLASMIC_REGION		271	0.314182	1.29217	0.137097	0.266277	0.986	9446	tags=56%, list=48%, signal=107%
GOCC_RECEPTOR_COMPLEX	GOCC_RECEPTOR_COMPLEX		409	0.279287	1.29214	0.11022	0.26531	0.986	9859	tags=51%, list=51%, signal=102%
GOCC_EXTERNAL_SIDE_OF_PLASMA_MEMBRANE	GOCC_EXTERNAL_SIDE_OF_PLASMA_MEMBRANE		377	0.311757	1.29076	0.181637	0.265835	0.986	8329	tags=46%, list=43%, signal=79%
GOCC_EXORIBONUCLEASE_COMPLEX	GOCC_EXORIBONUCLEASE_COMPLEX		20	0.485408	1.29029	0.210309	0.265327	0.986	7756	tags=75%, list=40%, signal=124%
GOCC_PHOSPHATIDYLINOSITOL_3_KINASE_COMPLEX	GOCC_PHOSPHATIDYLINOSITOL_3_KINASE_COMPLEX		29	0.418024	1.28902	0.183752	0.265755	0.986	9249	tags=72%, list=47%, signal=137%
GOCC_DYNACTIN_COMPLEX	GOCC_DYNACTIN_COMPLEX		17	0.457741	1.28705	0.201681	0.267267	0.987	526	tags=18%, list=3%, signal=18%
GOCC_ER_TO_GOLGI_TRANSPORT_VESICLE_MEMBRANE	GOCC_ER_TO_GOLGI_TRANSPORT_VESICLE_MEMBRANE		59	0.430701	1.28538	0.219409	0.26796	0.987	8577	tags=73%, list=44%, signal=130%
GOCC_ENDOPLASMIC_RETICULUM_EXIT_SITE	GOCC_ENDOPLASMIC_RETICULUM_EXIT_SITE		33	0.437333	1.28018	0.221557	0.273283	0.99	7172	tags=55%, list=37%, signal=86%
GOCC_PROTEASOME_CORE_COMPLEX	GOCC_PROTEASOME_CORE_COMPLEX		20	0.504031	1.2669	0.24406	0.287149	0.99	7247	tags=70%, list=37%, signal=111%
GOCC_APICAL_JUNCTION_COMPLEX	GOCC_APICAL_JUNCTION_COMPLEX		148	0.317129	1.2659	0.184647	0.287345	0.99	8525	tags=45%, list=44%, signal=79%
GOCC_INTRINSIC_COMPONENT_OF_PRESYNAPTIC_ACTIVE_ZONE_MEMBRANE	GOCC_INTRINSIC_COMPONENT_OF_PRESYNAPTIC_ACTIVE_ZONE_MEMBRANE		16	0.431549	1.26162	0.192547	0.291512	0.99	6157	tags=50%, list=32%, signal=73%
GOCC_LATERAL_PLASMA_MEMBRANE	GOCC_LATERAL_PLASMA_MEMBRANE		64	0.333001	1.26073	0.17437	0.291606	0.99	8802	tags=48%, list=45%, signal=88%
GOCC_BASOLATERAL_PLASMA_MEMBRANE	GOCC_BASOLATERAL_PLASMA_MEMBRANE		227	0.279612	1.25624	0.149284	0.295791	0.99	9018	tags=44%, list=46%, signal=80%
GOCC_INTRINSIC_COMPONENT_OF_SYNAPTIC_VESICLE_MEMBRANE	GOCC_INTRINSIC_COMPONENT_OF_SYNAPTIC_VESICLE_MEMBRANE		41	0.355058	1.25597	0.161736	0.294963	0.99	9972	tags=61%, list=51%, signal=124%
GOCC_RNA_POLYMERASE_II_CORE_COMPLEX	GOCC_RNA_POLYMERASE_II_CORE_COMPLEX		15	0.461235	1.25573	0.221344	0.294167	0.99	6227	tags=47%, list=32%, signal=68%
GOCC_DENDRITIC_SHAFT	GOCC_DENDRITIC_SHAFT		38	0.353915	1.25279	0.148148	0.296564	0.991	7768	tags=55%, list=40%, signal=92%
GOCC_PLASMA_MEMBRANE_RAFT	GOCC_PLASMA_MEMBRANE_RAFT		114	0.312465	1.25267	0.201566	0.295716	0.991	9656	tags=56%, list=49%, signal=110%
GOCC_CIS_GOLGI_NETWORK	GOCC_CIS_GOLGI_NETWORK		72	0.351737	1.25033	0.188559	0.297569	0.991	9766	tags=61%, list=50%, signal=122%
GOCC_PERINUCLEAR_ENDOPLASMIC_RETICULUM	GOCC_PERINUCLEAR_ENDOPLASMIC_RETICULUM		21	0.408593	1.24867	0.21097	0.29853	0.991	9864	tags=67%, list=51%, signal=135%
GOCC_COSTAMERE	GOCC_COSTAMERE		16	0.449346	1.24187	0.225549	0.305756	0.992	8646	tags=69%, list=44%, signal=123%
GOCC_TIGHT_JUNCTION	GOCC_TIGHT_JUNCTION		129	0.316421	1.24149	0.208768	0.3051	0.992	9913	tags=53%, list=51%, signal=108%
GOCC_SET1C_COMPASS_COMPLEX	GOCC_SET1C_COMPASS_COMPLEX		15	0.469495	1.23951	0.226141	0.30643	0.992	7955	tags=73%, list=41%, signal=124%
GOCC_CILIARY_BASE	GOCC_CILIARY_BASE		43	0.369336	1.23565	0.265306	0.310342	0.992	8244	tags=56%, list=42%, signal=96%
GOCC_EXOCYST	GOCC_EXOCYST		16	0.457559	1.23414	0.268537	0.310973	0.992	7914	tags=56%, list=41%, signal=95%
GOCC_CILIARY_TIP	GOCC_CILIARY_TIP		47	0.395906	1.23127	0.260956	0.313465	0.992	8631	tags=64%, list=44%, signal=114%
GOCC_INTRINSIC_COMPONENT_OF_NUCLEAR_INNER_MEMBRANE	GOCC_INTRINSIC_COMPONENT_OF_NUCLEAR_INNER_MEMBRANE		18	0.413426	1.22941	0.236473	0.314739	0.992	8292	tags=56%, list=42%, signal=97%
GOCC_POLYSOME	GOCC_POLYSOME		66	0.391846	1.22842	0.270916	0.31474	0.992	9183	tags=65%, list=47%, signal=123%
GOCC_ORGANELLE_ENVELOPE_LUMEN	GOCC_ORGANELLE_ENVELOPE_LUMEN		92	0.345769	1.22626	0.241584	0.316308	0.992	10677	tags=70%, list=55%, signal=153%
GOCC_BRUSH_BORDER	GOCC_BRUSH_BORDER		102	0.315394	1.22468	0.221987	0.317114	0.992	4943	tags=27%, list=25%, signal=37%
GOCC_NEUROMUSCULAR_JUNCTION	GOCC_NEUROMUSCULAR_JUNCTION		68	0.314771	1.21877	0.187764	0.323236	0.993	9611	tags=54%, list=49%, signal=107%
GOCC_CYTOPLASMIC_DYNEIN_COMPLEX	GOCC_CYTOPLASMIC_DYNEIN_COMPLEX		19	0.453071	1.21835	0.276859	0.322716	0.993	5379	tags=47%, list=28%, signal=65%
GOCC_INTRINSIC_COMPONENT_OF_MITOCHONDRIAL_MEMBRANE	GOCC_INTRINSIC_COMPONENT_OF_MITOCHONDRIAL_MEMBRANE		94	0.349017	1.21684	0.252918	0.323331	0.993	8181	tags=49%, list=42%, signal=84%
GOCC_CYTOPLASMIC_EXOSOME_RNASE_COMPLEX	GOCC_CYTOPLASMIC_EXOSOME_RNASE_COMPLEX		15	0.470715	1.21384	0.287474	0.325813	0.993	5098	tags=53%, list=26%, signal=72%
GOCC_NUCLEOID	GOCC_NUCLEOID		45	0.402947	1.20898	0.252988	0.330886	0.993	6514	tags=53%, list=33%, signal=80%
GOCC_PERICENTRIOLAR_MATERIAL	GOCC_PERICENTRIOLAR_MATERIAL		22	0.460169	1.20731	0.263158	0.331829	0.993	6189	tags=64%, list=32%, signal=93%
GOCC_CALYX_OF_HELD	GOCC_CALYX_OF_HELD		18	0.388637	1.20341	0.201613	0.335286	0.993	4541	tags=28%, list=23%, signal=36%
GOCC_CELL_CORTEX_REGION	GOCC_CELL_CORTEX_REGION		39	0.338391	1.20131	0.221116	0.336448	0.993	10058	tags=64%, list=52%, signal=132%
GOCC_SARCOLEMMA	GOCC_SARCOLEMMA		136	0.287292	1.19926	0.196356	0.337727	0.993	7427	tags=39%, list=38%, signal=62%
GOCC_NADPH_OXIDASE_COMPLEX	GOCC_NADPH_OXIDASE_COMPLEX		15	0.43995	1.19819	0.269231	0.337871	0.993	5298	tags=40%, list=27%, signal=55%
GOCC_EXTRINSIC_COMPONENT_OF_ORGANELLE_MEMBRANE	GOCC_EXTRINSIC_COMPONENT_OF_ORGANELLE_MEMBRANE		54	0.332765	1.19715	0.269388	0.337973	0.993	10870	tags=70%, list=56%, signal=158%
GOCC_EUKARYOTIC_TRANSLATION_INITIATION_FACTOR_3_COMPLEX	GOCC_EUKARYOTIC_TRANSLATION_INITIATION_FACTOR_3_COMPLEX		15	0.507844	1.19574	0.329193	0.33874	0.993	7873	tags=80%, list=40%, signal=134%
GOCC_BASEMENT_MEMBRANE	GOCC_BASEMENT_MEMBRANE		98	0.328046	1.19229	0.263918	0.341859	0.993	8096	tags=47%, list=41%, signal=80%
GOCC_AXONAL_GROWTH_CONE	GOCC_AXONAL_GROWTH_CONE		23	0.405847	1.18795	0.257019	0.345964	0.994	4612	tags=39%, list=24%, signal=51%
GOCC_CILIARY_MEMBRANE	GOCC_CILIARY_MEMBRANE		76	0.303339	1.18677	0.225207	0.346405	0.994	10304	tags=58%, list=53%, signal=122%
GOCC_CLUSTER_OF_ACTIN_BASED_CELL_PROJECTIONS	GOCC_CLUSTER_OF_ACTIN_BASED_CELL_PROJECTIONS		158	0.278727	1.18524	0.208333	0.347	0.994	5017	tags=25%, list=26%, signal=34%
GOCC_INTRACILIARY_TRANSPORT_PARTICLE_B	GOCC_INTRACILIARY_TRANSPORT_PARTICLE_B		18	0.471276	1.17648	0.34	0.356282	0.995	8631	tags=83%, list=44%, signal=149%
GOCC_SARCOPLASMIC_RETICULUM_MEMBRANE	GOCC_SARCOPLASMIC_RETICULUM_MEMBRANE		41	0.317062	1.17492	0.236735	0.357197	0.995	8192	tags=44%, list=42%, signal=75%
GOCC_INTRINSIC_COMPONENT_OF_MITOCHONDRIAL_INNER_MEMBRANE	GOCC_INTRINSIC_COMPONENT_OF_MITOCHONDRIAL_INNER_MEMBRANE		61	0.36222	1.17376	0.303327	0.357457	0.995	7929	tags=49%, list=41%, signal=83%
GOCC_PLATELET_ALPHA_GRANULE	GOCC_PLATELET_ALPHA_GRANULE		91	0.319455	1.17201	0.227273	0.358523	0.995	8859	tags=52%, list=45%, signal=94%
GOCC_EXCITATORY_SYNAPSE	GOCC_EXCITATORY_SYNAPSE		52	0.317431	1.17189	0.23299	0.357509	0.995	6268	tags=35%, list=32%, signal=51%
GOCC_SYNAPTIC_VESICLE_MEMBRANE	GOCC_SYNAPTIC_VESICLE_MEMBRANE		112	0.293898	1.17175	0.217213	0.356514	0.995	9605	tags=50%, list=49%, signal=98%
GOCC_TRAPP_COMPLEX	GOCC_TRAPP_COMPLEX		16	0.429831	1.17169	0.288344	0.355454	0.995	6537	tags=56%, list=33%, signal=85%
GOCC_CONTRACTILE_FIBER	GOCC_CONTRACTILE_FIBER		242	0.271327	1.16907	0.236735	0.357504	0.995	12217	tags=68%, list=63%, signal=179%
GOCC_DENDRITE_CYTOPLASM	GOCC_DENDRITE_CYTOPLASM		31	0.380742	1.1634	0.2875	0.363364	0.995	8771	tags=65%, list=45%, signal=117%
GOCC_ANAPHASE_PROMOTING_COMPLEX	GOCC_ANAPHASE_PROMOTING_COMPLEX		21	0.413478	1.14972	0.312749	0.378705	0.995	10832	tags=90%, list=55%, signal=203%
GOCC_COLLAGEN_CONTAINING_EXTRACELLULAR_MATRIX	GOCC_COLLAGEN_CONTAINING_EXTRACELLULAR_MATRIX		431	0.290603	1.14596	0.289421	0.382544	0.995	9514	tags=50%, list=49%, signal=95%
GOCC_FILAMENTOUS_ACTIN	GOCC_FILAMENTOUS_ACTIN		29	0.353178	1.14546	0.297189	0.381999	0.995	7510	tags=48%, list=38%, signal=78%
GOCC_CILIARY_TRANSITION_ZONE	GOCC_CILIARY_TRANSITION_ZONE		72	0.343794	1.13958	0.365112	0.388593	0.995	9990	tags=65%, list=51%, signal=133%
GOCC_I_BAND	GOCC_I_BAND		143	0.278368	1.13942	0.291322	0.387643	0.995	5509	tags=29%, list=28%, signal=40%
GOCC_SARCOPLASMIC_RETICULUM	GOCC_SARCOPLASMIC_RETICULUM		73	0.274101	1.13834	0.2749	0.387817	0.995	9317	tags=45%, list=48%, signal=86%
GOCC_PHOTORECEPTOR_CONNECTING_CILIUM	GOCC_PHOTORECEPTOR_CONNECTING_CILIUM		41	0.351984	1.13833	0.342159	0.386649	0.995	10872	tags=73%, list=56%, signal=165%
GOCC_GLIAL_CELL_PROJECTION	GOCC_GLIAL_CELL_PROJECTION		38	0.317001	1.12783	0.295918	0.399035	0.995	8202	tags=45%, list=42%, signal=77%
GOCC_SCHAFFER_COLLATERAL_CA1_SYNAPSE	GOCC_SCHAFFER_COLLATERAL_CA1_SYNAPSE		72	0.293272	1.12191	0.272358	0.405298	0.995	7865	tags=40%, list=40%, signal=67%
GOCC_COLLAGEN_TRIMER	GOCC_COLLAGEN_TRIMER		86	0.320878	1.11877	0.315151	0.408062	0.995	6389	tags=35%, list=33%, signal=52%
GOCC_GABA_ERGIC_SYNAPSE	GOCC_GABA_ERGIC_SYNAPSE		72	0.284608	1.11065	0.288889	0.41756	0.996	10997	tags=61%, list=56%, signal=139%
GOCC_SARCOPLASM	GOCC_SARCOPLASM		89	0.264347	1.1085	0.281947	0.41927	0.996	9317	tags=45%, list=48%, signal=86%
GOCC_OUTER_MITOCHONDRIAL_MEMBRANE_PROTEIN_COMPLEX	GOCC_OUTER_MITOCHONDRIAL_MEMBRANE_PROTEIN_COMPLEX		22	0.405141	1.10766	0.339921	0.419224	0.997	10246	tags=77%, list=52%, signal=162%
GOCC_PERIKARYON	GOCC_PERIKARYON		152	0.249845	1.10718	0.287968	0.418604	0.997	7607	tags=32%, list=39%, signal=51%
GOCC_GUANYL_NUCLEOTIDE_EXCHANGE_FACTOR_COMPLEX	GOCC_GUANYL_NUCLEOTIDE_EXCHANGE_FACTOR_COMPLEX		17	0.394746	1.10705	0.351967	0.417497	0.997	9986	tags=71%, list=51%, signal=144%
GOCC_SMOOTH_ENDOPLASMIC_RETICULUM	GOCC_SMOOTH_ENDOPLASMIC_RETICULUM		30	0.320283	1.10324	0.353293	0.421604	0.998	4084	tags=30%, list=21%, signal=38%
GOCC_RNA_POLYMERASE_II_TRANSCRIPTION_REPRESSOR_COMPLEX	GOCC_RNA_POLYMERASE_II_TRANSCRIPTION_REPRESSOR_COMPLEX		15	0.416758	1.10098	0.365546	0.423117	0.998	5747	tags=53%, list=29%, signal=76%
GOCC_SPANNING_COMPONENT_OF_MEMBRANE	GOCC_SPANNING_COMPONENT_OF_MEMBRANE		25	0.335946	1.09892	0.358416	0.424684	0.998	10555	tags=64%, list=54%, signal=139%
GOCC_TERMINAL_BOUTON	GOCC_TERMINAL_BOUTON		46	0.308074	1.09739	0.323591	0.425484	0.998	2324	tags=15%, list=12%, signal=17%
GOCC_APICAL_DENDRITE	GOCC_APICAL_DENDRITE		15	0.384136	1.09627	0.347368	0.42575	0.998	4068	tags=27%, list=21%, signal=34%
GOCC_PRC1_COMPLEX	GOCC_PRC1_COMPLEX		15	0.419473	1.09541	0.395918	0.425496	0.998	4283	tags=40%, list=22%, signal=51%
GOCC_TRANSLATION_PREINITIATION_COMPLEX	GOCC_TRANSLATION_PREINITIATION_COMPLEX		18	0.457477	1.09326	0.409186	0.427073	0.998	7873	tags=72%, list=40%, signal=121%
GOCC_PROTEIN_PHOSPHATASE_TYPE_1_COMPLEX	GOCC_PROTEIN_PHOSPHATASE_TYPE_1_COMPLEX		18	0.362256	1.09048	0.353535	0.429423	0.998	11494	tags=83%, list=59%, signal=203%
GOCC_INHIBITORY_SYNAPSE	GOCC_INHIBITORY_SYNAPSE		20	0.347496	1.07631	0.359127	0.445894	0.998	3858	tags=30%, list=20%, signal=37%
GOCC_SYNAPTONEMAL_STRUCTURE	GOCC_SYNAPTONEMAL_STRUCTURE		40	0.330276	1.07356	0.381339	0.448283	0.998	3808	tags=23%, list=20%, signal=28%
GOCC_PLATELET_DENSE_GRANULE	GOCC_PLATELET_DENSE_GRANULE		21	0.384779	1.06668	0.38114	0.455899	0.998	8114	tags=52%, list=42%, signal=90%
GOCC_INTRACILIARY_TRANSPORT_PARTICLE	GOCC_INTRACILIARY_TRANSPORT_PARTICLE		25	0.404411	1.06599	0.441767	0.455405	0.998	8631	tags=68%, list=44%, signal=122%
GOCC_NUCLEOSOME	GOCC_NUCLEOSOME		126	0.33001	1.06448	0.422764	0.455973	0.998	4687	tags=20%, list=24%, signal=26%
GOCC_PRESPLICEOSOME	GOCC_PRESPLICEOSOME		16	0.416586	1.06265	0.419422	0.456955	0.998	10702	tags=88%, list=55%, signal=194%
GOCC_CILIARY_PLASM	GOCC_CILIARY_PLASM		143	0.288707	1.06226	0.383064	0.456159	0.998	11364	tags=65%, list=58%, signal=155%
GOCC_PORE_COMPLEX	GOCC_PORE_COMPLEX		26	0.36998	1.06015	0.394737	0.457691	0.998	2264	tags=19%, list=12%, signal=22%
GOCC_INTRINSIC_COMPONENT_OF_MITOCHONDRIAL_OUTER_MEMBRANE	GOCC_INTRINSIC_COMPONENT_OF_MITOCHONDRIAL_OUTER_MEMBRANE		25	0.357841	1.05797	0.421687	0.459188	0.998	10247	tags=64%, list=53%, signal=135%
GOCC_PRESYNAPTIC_ACTIVE_ZONE_CYTOPLASMIC_COMPONENT	GOCC_PRESYNAPTIC_ACTIVE_ZONE_CYTOPLASMIC_COMPONENT		16	0.377937	1.05753	0.386179	0.458452	0.998	8995	tags=56%, list=46%, signal=104%
GOCC_MITOCHONDRIAL_SMALL_RIBOSOMAL_SUBUNIT	GOCC_MITOCHONDRIAL_SMALL_RIBOSOMAL_SUBUNIT		32	0.384907	1.05158	0.434263	0.464863	0.998	8910	tags=63%, list=46%, signal=115%
GOCC_CATION_TRANSPORTING_ATPASE_COMPLEX	GOCC_CATION_TRANSPORTING_ATPASE_COMPLEX		18	0.359092	1.04771	0.405858	0.469115	0.998	958	tags=11%, list=5%, signal=12%
GOCC_CELL_CELL_CONTACT_ZONE	GOCC_CELL_CELL_CONTACT_ZONE		72	0.286408	1.04591	0.429769	0.470207	0.998	8930	tags=46%, list=46%, signal=84%
GOCC_HIPPOCAMPAL_MOSSY_FIBER_TO_CA3_SYNAPSE	GOCC_HIPPOCAMPAL_MOSSY_FIBER_TO_CA3_SYNAPSE		34	0.305945	1.04558	0.392931	0.469367	0.998	9723	tags=56%, list=50%, signal=111%
GOCC_PLATELET_ALPHA_GRANULE_LUMEN	GOCC_PLATELET_ALPHA_GRANULE_LUMEN		67	0.308428	1.04396	0.367063	0.470267	0.998	9360	tags=54%, list=48%, signal=103%
GOCC_PRESYNAPTIC_MEMBRANE	GOCC_PRESYNAPTIC_MEMBRANE		147	0.247181	1.04309	0.390438	0.470091	0.998	8673	tags=40%, list=44%, signal=72%
GOCC_MANCHETTE	GOCC_MANCHETTE		18	0.360655	1.04193	0.413934	0.470383	0.998	9505	tags=67%, list=49%, signal=130%
GOCC_DYNEIN_COMPLEX	GOCC_DYNEIN_COMPLEX		48	0.304932	1.04035	0.419552	0.47124	0.998	12807	tags=83%, list=66%, signal=242%
GOCC_LUMENAL_SIDE_OF_MEMBRANE	GOCC_LUMENAL_SIDE_OF_MEMBRANE		32	0.372957	1.03875	0.403543	0.472115	0.998	8723	tags=66%, list=45%, signal=118%
GOCC_U1_SNRNP	GOCC_U1_SNRNP		18	0.403408	1.03569	0.458586	0.475051	0.998	11269	tags=94%, list=58%, signal=223%
GOCC_SYNAPTIC_MEMBRANE	GOCC_SYNAPTIC_MEMBRANE		377	0.227716	1.03282	0.407407	0.477616	0.998	9592	tags=42%, list=49%, signal=82%
GOCC_MICROVILLUS	GOCC_MICROVILLUS		93	0.245234	1.03041	0.410678	0.479756	0.998	7895	tags=35%, list=40%, signal=59%
GOCC_CAVEOLA	GOCC_CAVEOLA		83	0.280354	1.02861	0.436214	0.48083	0.998	10342	tags=58%, list=53%, signal=122%
GOCC_ORGANELLAR_RIBOSOME	GOCC_ORGANELLAR_RIBOSOME		89	0.351776	1.02804	0.448276	0.480329	0.998	10404	tags=65%, list=53%, signal=139%
GOCC_MICROVILLUS_MEMBRANE	GOCC_MICROVILLUS_MEMBRANE		28	0.300678	1.0278	0.373796	0.479297	0.998	3249	tags=21%, list=17%, signal=26%
GOCC_DYNEIN_AXONEMAL_PARTICLE	GOCC_DYNEIN_AXONEMAL_PARTICLE		16	0.3676	1.01715	0.419223	0.492288	0.998	11527	tags=81%, list=59%, signal=198%
GOCC_MITOCHONDRIAL_LARGE_RIBOSOMAL_SUBUNIT	GOCC_MITOCHONDRIAL_LARGE_RIBOSOMAL_SUBUNIT		56	0.359198	1.01355	0.455823	0.495581	0.998	10359	tags=64%, list=53%, signal=137%
GOCC_MICROBODY_MEMBRANE	GOCC_MICROBODY_MEMBRANE		64	0.309511	1.0067	0.472	0.503226	0.998	9286	tags=56%, list=48%, signal=107%
GOCC_T_TUBULE	GOCC_T_TUBULE		52	0.266282	1.00133	0.450102	0.509559	0.998	12033	tags=63%, list=62%, signal=165%
GOCC_ANCHORED_COMPONENT_OF_PLASMA_MEMBRANE	GOCC_ANCHORED_COMPONENT_OF_PLASMA_MEMBRANE		61	0.258747	0.991319	0.447537	0.521931	0.998	10706	tags=54%, list=55%, signal=119%
GOCC_INTRINSIC_COMPONENT_OF_PEROXISOMAL_MEMBRANE	GOCC_INTRINSIC_COMPONENT_OF_PEROXISOMAL_MEMBRANE		15	0.398871	0.990199	0.498947	0.521921	0.998	9286	tags=73%, list=48%, signal=140%
GOCC_INTRINSIC_COMPONENT_OF_EXTERNAL_SIDE_OF_PLASMA_MEMBRANE	GOCC_INTRINSIC_COMPONENT_OF_EXTERNAL_SIDE_OF_PLASMA_MEMBRANE		24	0.297175	0.986358	0.472617	0.525404	0.998	6884	tags=38%, list=35%, signal=58%
GOCC_LUMENAL_SIDE_OF_ENDOPLASMIC_RETICULUM_MEMBRANE	GOCC_LUMENAL_SIDE_OF_ENDOPLASMIC_RETICULUM_MEMBRANE		26	0.391843	0.985503	0.485207	0.52507	0.998	10261	tags=85%, list=53%, signal=178%
GOCC_INTEGRAL_COMPONENT_OF_SYNAPTIC_VESICLE_MEMBRANE	GOCC_INTEGRAL_COMPONENT_OF_SYNAPTIC_VESICLE_MEMBRANE		30	0.299301	0.98464	0.483806	0.525036	0.998	9972	tags=53%, list=51%, signal=109%
GOCC_NON_MOTILE_CILIUM	GOCC_NON_MOTILE_CILIUM		165	0.246654	0.982111	0.493852	0.527234	0.998	11281	tags=56%, list=58%, signal=132%
GOCC_NEURON_PROJECTION_TERMINUS	GOCC_NEURON_PROJECTION_TERMINUS		129	0.2342	0.975774	0.486922	0.534658	0.998	4910	tags=20%, list=25%, signal=27%
GOCC_POLE_PLASM	GOCC_POLE_PLASM		24	0.333063	0.974776	0.519348	0.534601	0.998	5149	tags=29%, list=26%, signal=40%
GOCC_INTERCALATED_DISC	GOCC_INTERCALATED_DISC		50	0.278639	0.966694	0.488798	0.544437	0.998	12021	tags=66%, list=62%, signal=171%
GOCC_AXONEMAL_MICROTUBULE	GOCC_AXONEMAL_MICROTUBULE		30	0.310477	0.965193	0.518145	0.545145	0.998	8754	tags=53%, list=45%, signal=97%
GOCC_RIBOSOME	GOCC_RIBOSOME		214	0.310515	0.964531	0.512048	0.544516	0.998	11225	tags=67%, list=58%, signal=157%
GOCC_COMPLEX_OF_COLLAGEN_TRIMERS	GOCC_COMPLEX_OF_COLLAGEN_TRIMERS		22	0.391637	0.956168	0.5	0.554656	0.998	7763	tags=55%, list=40%, signal=90%
GOCC_POSTSYNAPTIC_MEMBRANE	GOCC_POSTSYNAPTIC_MEMBRANE		269	0.221001	0.952357	0.525641	0.558357	0.999	9592	tags=42%, list=49%, signal=81%
GOCC_APICAL_PART_OF_CELL	GOCC_APICAL_PART_OF_CELL		433	0.20323	0.949508	0.545639	0.560681	0.999	9923	tags=42%, list=51%, signal=83%
GOCC_STRIATED_MUSCLE_THIN_FILAMENT	GOCC_STRIATED_MUSCLE_THIN_FILAMENT		21	0.322356	0.945986	0.493852	0.56417	0.999	2687	tags=19%, list=14%, signal=22%
GOCC_ANCHORED_COMPONENT_OF_EXTERNAL_SIDE_OF_PLASMA_MEMBRANE	GOCC_ANCHORED_COMPONENT_OF_EXTERNAL_SIDE_OF_PLASMA_MEMBRANE		20	0.293598	0.943524	0.547521	0.565995	0.999	3566	tags=25%, list=18%, signal=31%
GOCC_MICROBODY	GOCC_MICROBODY		144	0.272203	0.94067	0.516807	0.56846	0.999	9286	tags=48%, list=48%, signal=91%
GOCC_POSTSYNAPTIC_DENSITY_MEMBRANE	GOCC_POSTSYNAPTIC_DENSITY_MEMBRANE		89	0.236512	0.940415	0.539749	0.567345	0.999	11825	tags=60%, list=61%, signal=150%
GOCC_APICOLATERAL_PLASMA_MEMBRANE	GOCC_APICOLATERAL_PLASMA_MEMBRANE		21	0.310478	0.939362	0.545833	0.567332	0.999	5104	tags=24%, list=26%, signal=32%
GOCC_9PLUS0_NON_MOTILE_CILIUM	GOCC_9PLUS0_NON_MOTILE_CILIUM		131	0.240722	0.938435	0.556468	0.567	0.999	10872	tags=53%, list=56%, signal=118%
GOCC_SPANNING_COMPONENT_OF_PLASMA_MEMBRANE	GOCC_SPANNING_COMPONENT_OF_PLASMA_MEMBRANE		18	0.31212	0.938182	0.502982	0.565897	0.999	9663	tags=50%, list=50%, signal=99%
GOCC_BLOOD_MICROPARTICLE	GOCC_BLOOD_MICROPARTICLE		114	0.321491	0.932892	0.586826	0.571943	0.999	3252	tags=20%, list=17%, signal=24%
GOCC_INTRINSIC_COMPONENT_OF_POSTSYNAPTIC_DENSITY_MEMBRANE	GOCC_INTRINSIC_COMPONENT_OF_POSTSYNAPTIC_DENSITY_MEMBRANE		54	0.250202	0.91776	0.594142	0.592633	1	8191	tags=39%, list=42%, signal=67%
GOCC_NODE_OF_RANVIER	GOCC_NODE_OF_RANVIER		16	0.315168	0.914701	0.588119	0.59563	1	3020	tags=19%, list=15%, signal=22%
GOCC_GOLGI_LUMEN	GOCC_GOLGI_LUMEN		104	0.234323	0.910937	0.61245	0.599716	1	10894	tags=48%, list=56%, signal=108%
GOCC_MITOCHONDRIAL_MATRIX	GOCC_MITOCHONDRIAL_MATRIX		483	0.25409	0.908355	0.558882	0.60185	1	11793	tags=63%, list=60%, signal=155%
GOCC_DESMOSOME	GOCC_DESMOSOME		25	0.283422	0.89969	0.568465	0.612351	1	11861	tags=72%, list=61%, signal=183%
GOCC_BRUSH_BORDER_MEMBRANE	GOCC_BRUSH_BORDER_MEMBRANE		57	0.249427	0.897966	0.564777	0.613513	1	7160	tags=32%, list=37%, signal=50%
GOCC_ACROSOMAL_MEMBRANE	GOCC_ACROSOMAL_MEMBRANE		30	0.292033	0.897716	0.635438	0.612288	1	11410	tags=63%, list=58%, signal=152%
GOCC_MYOSIN_COMPLEX	GOCC_MYOSIN_COMPLEX		55	0.245145	0.897163	0.591006	0.611447	1	8140	tags=36%, list=42%, signal=62%
GOCC_MAIN_AXON	GOCC_MAIN_AXON		63	0.234717	0.888199	0.621118	0.622222	1	9986	tags=44%, list=51%, signal=91%
GOCC_MOTILE_CILIUM	GOCC_MOTILE_CILIUM		237	0.229363	0.887465	0.620902	0.621677	1	12849	tags=66%, list=66%, signal=190%
GOCC_TIM23_MITOCHONDRIAL_IMPORT_INNER_MEMBRANE_TRANSLOCASE_COMPLEX	GOCC_TIM23_MITOCHONDRIAL_IMPORT_INNER_MEMBRANE_TRANSLOCASE_COMPLEX		16	0.345003	0.886836	0.602767	0.621108	1	10289	tags=69%, list=53%, signal=145%
GOCC_MHC_CLASS_II_PROTEIN_COMPLEX	GOCC_MHC_CLASS_II_PROTEIN_COMPLEX		15	0.474594	0.884497	0.61	0.623075	1	10261	tags=100%, list=53%, signal=211%
GOCC_MHC_PROTEIN_COMPLEX	GOCC_MHC_PROTEIN_COMPLEX		23	0.42829	0.876094	0.604463	0.633536	1	10261	tags=91%, list=53%, signal=192%
GOCC_POSTSYNAPTIC_SPECIALIZATION_MEMBRANE	GOCC_POSTSYNAPTIC_SPECIALIZATION_MEMBRANE		115	0.217934	0.875777	0.671674	0.632398	1	12120	tags=58%, list=62%, signal=153%
GOCC_SMALL_RIBOSOMAL_SUBUNIT	GOCC_SMALL_RIBOSOMAL_SUBUNIT		76	0.305705	0.872946	0.567951	0.635162	1	10844	tags=66%, list=56%, signal=147%
GOCC_ATPASE_DEPENDENT_TRANSMEMBRANE_TRANSPORT_COMPLEX	GOCC_ATPASE_DEPENDENT_TRANSMEMBRANE_TRANSPORT_COMPLEX		24	0.27679	0.871863	0.631027	0.635338	1	958	tags=8%, list=5%, signal=9%
GOCC_INTRINSIC_COMPONENT_OF_SYNAPTIC_MEMBRANE	GOCC_INTRINSIC_COMPONENT_OF_SYNAPTIC_MEMBRANE		165	0.211057	0.870984	0.659919	0.635104	1	12267	tags=60%, list=63%, signal=160%
GOCC_CHITOSOME	GOCC_CHITOSOME		20	0.324715	0.868076	0.620408	0.637893	1	10052	tags=50%, list=52%, signal=103%
GOCC_MYOFILAMENT	GOCC_MYOFILAMENT		25	0.289312	0.86437	0.60334	0.641496	1	3294	tags=20%, list=17%, signal=24%
GOCC_INTRINSIC_COMPONENT_OF_POSTSYNAPTIC_MEMBRANE	GOCC_INTRINSIC_COMPONENT_OF_POSTSYNAPTIC_MEMBRANE		123	0.215034	0.86384	0.682828	0.640651	1	12120	tags=59%, list=62%, signal=156%
GOCC_RIBOSOMAL_SUBUNIT	GOCC_RIBOSOMAL_SUBUNIT		184	0.294793	0.859967	0.592	0.644573	1	11199	tags=65%, list=57%, signal=150%
GOCC_SPERM_MIDPIECE	GOCC_SPERM_MIDPIECE		48	0.228329	0.857779	0.689162	0.646089	1	9707	tags=42%, list=50%, signal=83%
GOCC_LARGE_RIBOSOMAL_SUBUNIT	GOCC_LARGE_RIBOSOMAL_SUBUNIT		112	0.298339	0.847934	0.605634	0.657924	1	11199	tags=64%, list=57%, signal=150%
GOCC_9PLUS2_MOTILE_CILIUM	GOCC_9PLUS2_MOTILE_CILIUM		159	0.222697	0.843687	0.696907	0.662393	1	12849	tags=63%, list=66%, signal=183%
GOCC_APICAL_PLASMA_MEMBRANE	GOCC_APICAL_PLASMA_MEMBRANE		368	0.181101	0.843297	0.746479	0.661336	1	9923	tags=39%, list=51%, signal=78%
GOCC_STEREOCILIUM_BUNDLE	GOCC_STEREOCILIUM_BUNDLE		62	0.222269	0.825993	0.740125	0.683579	1	9866	tags=44%, list=51%, signal=88%
GOCC_NUCLEAR_OUTER_MEMBRANE	GOCC_NUCLEAR_OUTER_MEMBRANE		30	0.251383	0.823959	0.711828	0.684842	1	5183	tags=23%, list=27%, signal=32%
GOCC_AXON_INITIAL_SEGMENT	GOCC_AXON_INITIAL_SEGMENT		20	0.283216	0.820729	0.69574	0.688165	1	12026	tags=60%, list=62%, signal=156%
GOCC_GLYCOPROTEIN_COMPLEX	GOCC_GLYCOPROTEIN_COMPLEX		21	0.269387	0.819826	0.674464	0.687669	1	9537	tags=48%, list=49%, signal=93%
GOCC_INTRINSIC_COMPONENT_OF_POSTSYNAPTIC_SPECIALIZATION_MEMBRANE	GOCC_INTRINSIC_COMPONENT_OF_POSTSYNAPTIC_SPECIALIZATION_MEMBRANE		79	0.217558	0.818284	0.751528	0.688188	1	12120	tags=58%, list=62%, signal=153%
GOCC_ASTROCYTE_PROJECTION	GOCC_ASTROCYTE_PROJECTION		19	0.266411	0.817319	0.70935	0.68793	1	10225	tags=47%, list=52%, signal=99%
GOCC_ACROSOMAL_VESICLE	GOCC_ACROSOMAL_VESICLE		130	0.227697	0.814183	0.745902	0.690867	1	9277	tags=38%, list=48%, signal=73%
GOCC_POTASSIUM_CHANNEL_COMPLEX	GOCC_POTASSIUM_CHANNEL_COMPLEX		89	0.209607	0.808064	0.758475	0.69788	1	10316	tags=44%, list=53%, signal=93%
GOCC_POLYSOMAL_RIBOSOME	GOCC_POLYSOMAL_RIBOSOME		31	0.311898	0.80773	0.63473	0.696737	1	11547	tags=71%, list=59%, signal=173%
GOCC_ANCHORED_COMPONENT_OF_MEMBRANE	GOCC_ANCHORED_COMPONENT_OF_MEMBRANE		167	0.186769	0.791836	0.822811	0.717096	1	10490	tags=42%, list=54%, signal=90%
GOCC_PHOTORECEPTOR_OUTER_SEGMENT	GOCC_PHOTORECEPTOR_OUTER_SEGMENT		94	0.213992	0.772723	0.795132	0.741872	1	12430	tags=59%, list=64%, signal=160%
GOCC_CALCIUM_CHANNEL_COMPLEX	GOCC_CALCIUM_CHANNEL_COMPLEX		69	0.22218	0.769497	0.782427	0.744648	1	12330	tags=59%, list=63%, signal=161%
GOCC_ION_CHANNEL_COMPLEX	GOCC_ION_CHANNEL_COMPLEX		295	0.188209	0.751774	0.8375	0.768451	1	13708	tags=64%, list=70%, signal=212%
GOCC_DENDRITIC_SPINE_MEMBRANE	GOCC_DENDRITIC_SPINE_MEMBRANE		15	0.245423	0.743159	0.827004	0.778513	1	4618	tags=20%, list=24%, signal=26%
GOCC_AXONEMAL_DYNEIN_COMPLEX	GOCC_AXONEMAL_DYNEIN_COMPLEX		22	0.280007	0.740226	0.718941	0.780753	1	13751	tags=95%, list=70%, signal=323%
GOCC_CATENIN_COMPLEX	GOCC_CATENIN_COMPLEX		31	0.212619	0.737012	0.835052	0.783327	1	9611	tags=39%, list=49%, signal=76%
GOCC_PHOTORECEPTOR_INNER_SEGMENT	GOCC_PHOTORECEPTOR_INNER_SEGMENT		69	0.205197	0.733657	0.867886	0.7863	1	10080	tags=39%, list=52%, signal=81%
GOCC_INTRINSIC_COMPONENT_OF_PRESYNAPTIC_MEMBRANE	GOCC_INTRINSIC_COMPONENT_OF_PRESYNAPTIC_MEMBRANE		79	0.189202	0.728872	0.853659	0.791075	1	12267	tags=58%, list=63%, signal=156%
GOCC_DYSTROPHIN_ASSOCIATED_GLYCOPROTEIN_COMPLEX	GOCC_DYSTROPHIN_ASSOCIATED_GLYCOPROTEIN_COMPLEX		17	0.251852	0.728492	0.799615	0.789815	1	9537	tags=47%, list=49%, signal=92%
GOCC_CATION_CHANNEL_COMPLEX	GOCC_CATION_CHANNEL_COMPLEX		222	0.182819	0.72466	0.863636	0.793381	1	13461	tags=60%, list=69%, signal=192%
GOCC_GAP_JUNCTION	GOCC_GAP_JUNCTION		32	0.219969	0.709345	0.84188	0.811488	1	11763	tags=53%, list=60%, signal=133%
GOCC_CHLORIDE_CHANNEL_COMPLEX	GOCC_CHLORIDE_CHANNEL_COMPLEX		51	0.200783	0.688623	0.903689	0.836093	1	5551	tags=22%, list=28%, signal=30%
GOCC_CYTOSOLIC_SMALL_RIBOSOMAL_SUBUNIT	GOCC_CYTOSOLIC_SMALL_RIBOSOMAL_SUBUNIT		44	0.280639	0.688052	0.722672	0.834893	1	10844	tags=64%, list=56%, signal=143%
GOCC_CORNIFIED_ENVELOPE	GOCC_CORNIFIED_ENVELOPE		59	0.198441	0.679488	0.864971	0.843251	1	14869	tags=81%, list=76%, signal=341%
GOCC_PARALLEL_FIBER_TO_PURKINJE_CELL_SYNAPSE	GOCC_PARALLEL_FIBER_TO_PURKINJE_CELL_SYNAPSE		16	0.226179	0.676937	0.897655	0.844208	1	9244	tags=38%, list=47%, signal=71%
GOCC_CYTOSOLIC_RIBOSOME	GOCC_CYTOSOLIC_RIBOSOME		101	0.265276	0.672721	0.700599	0.847354	1	11199	tags=63%, list=57%, signal=148%
GOCC_GOLGI_CIS_CISTERNA	GOCC_GOLGI_CIS_CISTERNA		28	0.226619	0.638545	0.915289	0.884658	1	1727	tags=11%, list=9%, signal=12%
GOCC_PROTON_TRANSPORTING_V_TYPE_ATPASE_COMPLEX	GOCC_PROTON_TRANSPORTING_V_TYPE_ATPASE_COMPLEX		27	0.23571	0.63105	0.781563	0.89077	1	11791	tags=52%, list=60%, signal=131%
GOCC_CYTOSOLIC_LARGE_RIBOSOMAL_SUBUNIT	GOCC_CYTOSOLIC_LARGE_RIBOSOMAL_SUBUNIT		56	0.259842	0.624856	0.757937	0.895082	1	11199	tags=63%, list=57%, signal=146%
GOCC_SPERM_PRINCIPAL_PIECE	GOCC_SPERM_PRINCIPAL_PIECE		32	0.208051	0.624709	0.925253	0.893251	1	12266	tags=56%, list=63%, signal=151%
GOCC_ACETYLCHOLINE_GATED_CHANNEL_COMPLEX	GOCC_ACETYLCHOLINE_GATED_CHANNEL_COMPLEX		16	0.226958	0.624072	0.912281	0.89191	1	8781	tags=38%, list=45%, signal=68%
GOCC_CHROMOSOME_CENTROMERIC_CORE_DOMAIN	GOCC_CHROMOSOME_CENTROMERIC_CORE_DOMAIN		19	0.2855	0.623033	0.814664	0.890973	1	101	tags=5%, list=1%, signal=5%
GOCC_PROTON_TRANSPORTING_TWO_SECTOR_ATPASE_COMPLEX_CATALYTIC_DOMAIN	GOCC_PROTON_TRANSPORTING_TWO_SECTOR_ATPASE_COMPLEX_CATALYTIC_DOMAIN		18	0.256223	0.618105	0.821782	0.893918	1	11791	tags=50%, list=60%, signal=126%
GOCC_NEUROTRANSMITTER_RECEPTOR_COMPLEX	GOCC_NEUROTRANSMITTER_RECEPTOR_COMPLEX		45	0.187522	0.612558	0.955556	0.897459	1	10521	tags=42%, list=54%, signal=91%
GOCC_NEURON_PROJECTION_MEMBRANE	GOCC_NEURON_PROJECTION_MEMBRANE		60	0.166089	0.593269	0.967078	0.913597	1	9779	tags=40%, list=50%, signal=80%
GOCC_MYOSIN_FILAMENT	GOCC_MYOSIN_FILAMENT		24	0.201806	0.586301	0.920245	0.917702	1	13699	tags=71%, list=70%, signal=237%
GOCC_TRANSPORTER_COMPLEX	GOCC_TRANSPORTER_COMPLEX		403	0.134908	0.579242	0.989316	0.922095	1	9926	tags=36%, list=51%, signal=72%
GOCC_MITOCHONDRIAL_PROTEIN_CONTAINING_COMPLEX	GOCC_MITOCHONDRIAL_PROTEIN_CONTAINING_COMPLEX		287	0.179174	0.578449	0.841797	0.920861	1	10744	tags=50%, list=55%, signal=110%
GOCC_INTERMEDIATE_FILAMENT_CYTOSKELETON	GOCC_INTERMEDIATE_FILAMENT_CYTOSKELETON		250	0.147026	0.571043	0.981891	0.924781	1	7725	tags=21%, list=40%, signal=35%
GOCC_CELL_BODY_MEMBRANE	GOCC_CELL_BODY_MEMBRANE		32	0.165448	0.569426	0.967433	0.92418	1	8748	tags=28%, list=45%, signal=51%
GOCC_A_BAND	GOCC_A_BAND		36	0.16089	0.562331	0.983437	0.928019	1	14000	tags=78%, list=72%, signal=275%
GOCC_DENSE_CORE_GRANULE	GOCC_DENSE_CORE_GRANULE		27	0.173587	0.537795	0.986	0.942632	1	13098	tags=63%, list=67%, signal=191%
GOCC_VOLTAGE_GATED_CALCIUM_CHANNEL_COMPLEX	GOCC_VOLTAGE_GATED_CALCIUM_CHANNEL_COMPLEX		45	0.180138	0.51288	0.969388	0.955972	1	12555	tags=60%, list=64%, signal=168%
GOCC_MYOSIN_II_COMPLEX	GOCC_MYOSIN_II_COMPLEX		26	0.148889	0.449501	0.987805	0.983355	1	11270	tags=46%, list=58%, signal=109%
GOCC_DENDRITE_MEMBRANE	GOCC_DENDRITE_MEMBRANE		41	0.128984	0.433124	1	0.986426	1	13421	tags=59%, list=69%, signal=187%
GOCC_PROTEIN_LIPID_COMPLEX	GOCC_PROTEIN_LIPID_COMPLEX		39	0.141989	0.368995	0.998024	0.996708	1	4128	tags=13%, list=21%, signal=16%
GOCC_INTERMEDIATE_FILAMENT	GOCC_INTERMEDIATE_FILAMENT		212	0.0931038	0.326387	1	0.998065	1	13754	tags=44%, list=70%, signal=149%
