# Supplementary material for: Functional enrichment analysis of LYSET and identification of related hub gene signatures as novel biomarkers to predict prognosis and immune infiltration status of clear cell renal cell carcinoma
Source: J Cancer Res Clin Oncol. 2023 Sep 23;149(18):16905–29. doi: 10.1007/s00432-023-05280-2 (PMC10645642; doi:10.1007/s00432-023-05280-2)
Supplement: Supplementary file 1 — Supplementary file1 (ZIP 557 KB) [file 432_2023_5280_MOESM1_ESM.zip › Supplementary Data Sheet 1. GSEA analysis results/GSEA analysis results (GO-MF).xlsx]

## Sheet: gsea_report_for_H_1668076393953
GSEA analysis results (GO-MF)
NAME	GS<br> follow link to MSigDB	GS DETAILS	SIZE	ES	NES	NOM p-val	FDR q-val	FWER p-val	RANK AT MAX	LEADING EDGE
GOMF_NUCLEAR_IMPORT_SIGNAL_RECEPTOR_ACTIVITY	GOMF_NUCLEAR_IMPORT_SIGNAL_RECEPTOR_ACTIVITY	Details ...	19	0.714396	1.93638	0.0020284	0.722912	0.222	3783	tags=74%, list=19%, signal=91%
GOMF_NUCLEAR_LOCALIZATION_SEQUENCE_BINDING	GOMF_NUCLEAR_LOCALIZATION_SEQUENCE_BINDING	Details ...	26	0.654332	1.90673	0.0020284	0.502526	0.286	2813	tags=54%, list=14%, signal=63%
GOMF_UBIQUITIN_LIKE_PROTEIN_CONJUGATING_ENZYME_ACTIVITY	GOMF_UBIQUITIN_LIKE_PROTEIN_CONJUGATING_ENZYME_ACTIVITY	Details ...	38	0.634732	1.90005	0	0.360271	0.303	4975	tags=76%, list=25%, signal=102%
GOMF_UBIQUITINATION_LIKE_MODIFICATION_DEPENDENT_PROTEIN_BINDING	GOMF_UBIQUITINATION_LIKE_MODIFICATION_DEPENDENT_PROTEIN_BINDING	Details ...	15	0.703378	1.89431	0	0.290834	0.323	2734	tags=67%, list=14%, signal=77%
GOMF_INTERLEUKIN_1_RECEPTOR_BINDING	GOMF_INTERLEUKIN_1_RECEPTOR_BINDING	Details ...	17	0.643243	1.86618	0.00408163	0.315341	0.396	1001	tags=29%, list=5%, signal=31%
GOMF_PROTEIN_DISULFIDE_ISOMERASE_ACTIVITY	GOMF_PROTEIN_DISULFIDE_ISOMERASE_ACTIVITY	Details ...	20	0.646318	1.85442	0.0078125	0.295804	0.433	3837	tags=65%, list=20%, signal=81%
GOMF_G_PROTEIN_ACTIVITY	GOMF_G_PROTEIN_ACTIVITY	Details ...	40	0.589904	1.84805	0	0.270498	0.453	4717	tags=60%, list=24%, signal=79%
GOMF_NUCLEOCYTOPLASMIC_CARRIER_ACTIVITY	GOMF_NUCLEOCYTOPLASMIC_CARRIER_ACTIVITY	Details ...	30	0.647717	1.82797	0.00406504	0.290371	0.519	4100	tags=70%, list=21%, signal=88%
GOMF_SNORNA_BINDING	GOMF_SNORNA_BINDING	Details ...	32	0.658788	1.82172	0.00803213	0.277703	0.538	4488	tags=75%, list=23%, signal=97%
GOMF_NUCLEAR_RECEPTOR_COACTIVATOR_ACTIVITY	GOMF_NUCLEAR_RECEPTOR_COACTIVATOR_ACTIVITY	Details ...	56	0.578168	1.81755	0.00398406	0.260694	0.554	5690	tags=73%, list=29%, signal=103%
GOMF_SH2_DOMAIN_BINDING	GOMF_SH2_DOMAIN_BINDING	Details ...	41	0.54551	1.80696	0.00842105	0.264781	0.584	7273	tags=73%, list=37%, signal=116%
GOMF_PHOSPHATASE_BINDING	GOMF_PHOSPHATASE_BINDING	Details ...	194	0.462923	1.8037	0.00204082	0.250902	0.594	6629	tags=56%, list=34%, signal=84%
GOMF_ATP_DEPENDENT_PROTEIN_FOLDING_CHAPERONE	GOMF_ATP_DEPENDENT_PROTEIN_FOLDING_CHAPERONE	Details ...	32	0.637935	1.79803	0.015873	0.244855	0.619	3601	tags=59%, list=18%, signal=73%
GOMF_SH3_DOMAIN_BINDING	GOMF_SH3_DOMAIN_BINDING	Details ...	124	0.474248	1.79765	0.00617284	0.2277	0.619	7394	tags=65%, list=38%, signal=104%
GOMF_SUMO_BINDING	GOMF_SUMO_BINDING	Details ...	17	0.666665	1.79304	0.00202429	0.224329	0.631	3779	tags=65%, list=19%, signal=80%
GOMF_PROTEIN_PHOSPHATASE_BINDING	GOMF_PROTEIN_PHOSPHATASE_BINDING	Details ...	148	0.470127	1.78807	0.00409836	0.221745	0.649	6629	tags=59%, list=34%, signal=88%
GOMF_MODIFICATION_DEPENDENT_PROTEIN_BINDING	GOMF_MODIFICATION_DEPENDENT_PROTEIN_BINDING	Details ...	172	0.519213	1.78614	0.00204499	0.213604	0.656	5514	tags=60%, list=28%, signal=83%
GOMF_PROTEASE_BINDING	GOMF_PROTEASE_BINDING	Details ...	138	0.435118	1.78279	0.00407332	0.207793	0.665	8060	tags=59%, list=41%, signal=99%
GOMF_CYSTEINE_TYPE_ENDOPEPTIDASE_ACTIVITY	GOMF_CYSTEINE_TYPE_ENDOPEPTIDASE_ACTIVITY	Details ...	110	0.469709	1.781	0	0.200208	0.671	6355	tags=53%, list=33%, signal=78%
GOMF_NUCLEOTIDYLTRANSFERASE_ACTIVITY	GOMF_NUCLEOTIDYLTRANSFERASE_ACTIVITY	Details ...	120	0.4902	1.77769	0	0.196098	0.676	5417	tags=54%, list=28%, signal=75%
GOMF_UBIQUITIN_LIKE_PROTEIN_TRANSFERASE_ACTIVITY	GOMF_UBIQUITIN_LIKE_PROTEIN_TRANSFERASE_ACTIVITY	Details ...	457	0.447461	1.77734	0	0.187344	0.677	7090	tags=56%, list=36%, signal=86%
GOMF_UBIQUITIN_LIKE_PROTEIN_LIGASE_BINDING	GOMF_UBIQUITIN_LIKE_PROTEIN_LIGASE_BINDING	Details ...	314	0.460419	1.77082	0.00613497	0.190181	0.695	6850	tags=58%, list=35%, signal=88%
GOMF_UBIQUITIN_LIKE_PROTEIN_BINDING	GOMF_UBIQUITIN_LIKE_PROTEIN_BINDING	Details ...	118	0.530898	1.75343	0	0.214245	0.742	5880	tags=63%, list=30%, signal=89%
GOMF_MYOSIN_PHOSPHATASE_ACTIVITY	GOMF_MYOSIN_PHOSPHATASE_ACTIVITY	Details ...	76	0.468562	1.75254	0.00206612	0.206943	0.744	7894	tags=64%, list=40%, signal=108%
GOMF_CYSTEINE_TYPE_PEPTIDASE_ACTIVITY	GOMF_CYSTEINE_TYPE_PEPTIDASE_ACTIVITY	Details ...	179	0.455366	1.75095	0	0.201289	0.749	6438	tags=51%, list=33%, signal=75%
GOMF_GTPASE_ACTIVITY	GOMF_GTPASE_ACTIVITY	Details ...	324	0.411123	1.75073	0	0.193959	0.75	7192	tags=54%, list=37%, signal=84%
GOMF_PROTEIN_TYROSINE_SERINE_THREONINE_PHOSPHATASE_ACTIVITY	GOMF_PROTEIN_TYROSINE_SERINE_THREONINE_PHOSPHATASE_ACTIVITY	Details ...	44	0.493152	1.74427	0.0101626	0.197824	0.766	7709	tags=66%, list=39%, signal=109%
GOMF_ALPHA_TUBULIN_BINDING	GOMF_ALPHA_TUBULIN_BINDING	Details ...	37	0.50812	1.74088	0.00398406	0.196567	0.768	4964	tags=46%, list=25%, signal=62%
GOMF_SNAP_RECEPTOR_ACTIVITY	GOMF_SNAP_RECEPTOR_ACTIVITY	Details ...	37	0.546683	1.74066	0.00205339	0.190166	0.77	5939	tags=59%, list=30%, signal=85%
GOMF_DOUBLE_STRANDED_RNA_BINDING	GOMF_DOUBLE_STRANDED_RNA_BINDING	Details ...	77	0.537187	1.73811	0.0145228	0.187977	0.772	6493	tags=73%, list=33%, signal=109%
GOMF_PHOSPHOPROTEIN_BINDING	GOMF_PHOSPHOPROTEIN_BINDING	Details ...	92	0.487507	1.73413	0.00819672	0.187811	0.779	6433	tags=59%, list=33%, signal=87%
GOMF_ACETYLGALACTOSAMINYLTRANSFERASE_ACTIVITY	GOMF_ACETYLGALACTOSAMINYLTRANSFERASE_ACTIVITY	Details ...	34	0.521508	1.73383	0.0118812	0.18279	0.78	2688	tags=32%, list=14%, signal=37%
GOMF_RECEPTOR_TYROSINE_KINASE_BINDING	GOMF_RECEPTOR_TYROSINE_KINASE_BINDING	Details ...	76	0.443339	1.73334	0	0.177801	0.78	4292	tags=38%, list=22%, signal=49%
GOMF_DEUBIQUITINASE_ACTIVITY	GOMF_DEUBIQUITINASE_ACTIVITY	Details ...	111	0.507713	1.73307	0	0.172998	0.781	5006	tags=50%, list=26%, signal=66%
GOMF_PROTEIN_C_TERMINUS_BINDING	GOMF_PROTEIN_C_TERMINUS_BINDING	Details ...	180	0.448836	1.73129	0.00399202	0.170663	0.784	5440	tags=50%, list=28%, signal=69%
GOMF_P53_BINDING	GOMF_P53_BINDING	Details ...	67	0.532384	1.7308	0.00828157	0.166597	0.785	6123	tags=66%, list=31%, signal=95%
GOMF_MOLECULAR_ADAPTOR_ACTIVITY	GOMF_MOLECULAR_ADAPTOR_ACTIVITY	Details ...	484	0.421987	1.73008	0.00401606	0.162939	0.788	6769	tags=51%, list=35%, signal=77%
GOMF_LYSINE_ACETYLATED_HISTONE_BINDING	GOMF_LYSINE_ACETYLATED_HISTONE_BINDING	Details ...	23	0.619659	1.72577	0.00396825	0.164685	0.794	5449	tags=78%, list=28%, signal=108%
GOMF_PHOSPHOLIPID_TRANSFER_ACTIVITY	GOMF_PHOSPHOLIPID_TRANSFER_ACTIVITY	Details ...	24	0.542638	1.72507	0.0141988	0.161586	0.794	4128	tags=50%, list=21%, signal=63%
GOMF_CATALYTIC_ACTIVITY_ACTING_ON_RNA	GOMF_CATALYTIC_ACTIVITY_ACTING_ON_RNA	Details ...	383	0.467316	1.72238	0	0.160817	0.799	7711	tags=67%, list=40%, signal=109%
GOMF_ATP_HYDROLYSIS_ACTIVITY	GOMF_ATP_HYDROLYSIS_ACTIVITY	Details ...	336	0.462796	1.71586	0.00622407	0.16604	0.815	6964	tags=62%, list=36%, signal=94%
GOMF_GUANYL_NUCLEOTIDE_BINDING	GOMF_GUANYL_NUCLEOTIDE_BINDING	Details ...	397	0.405724	1.71251	0.00202429	0.166792	0.823	7192	tags=54%, list=37%, signal=84%
GOMF_PROTEIN_HETERODIMERIZATION_ACTIVITY	GOMF_PROTEIN_HETERODIMERIZATION_ACTIVITY	Details ...	326	0.394349	1.71163	0.00423729	0.163585	0.823	6859	tags=42%, list=35%, signal=63%
GOMF_STRUCTURAL_CONSTITUENT_OF_NUCLEAR_PORE	GOMF_STRUCTURAL_CONSTITUENT_OF_NUCLEAR_PORE	Details ...	27	0.612292	1.70959	0.0160321	0.163006	0.825	3317	tags=59%, list=17%, signal=71%
GOMF_TRANSLATION_INITIATION_FACTOR_BINDING	GOMF_TRANSLATION_INITIATION_FACTOR_BINDING	Details ...	32	0.56394	1.70927	0.0102669	0.159627	0.825	3857	tags=53%, list=20%, signal=66%
GOMF_GDP_BINDING	GOMF_GDP_BINDING	Details ...	72	0.512239	1.70848	0.0139721	0.156988	0.825	5087	tags=53%, list=26%, signal=71%
GOMF_PROTEIN_TYROSINE_KINASE_BINDING	GOMF_PROTEIN_TYROSINE_KINASE_BINDING	Details ...	118	0.401496	1.70523	0.00396825	0.158124	0.83	4292	tags=33%, list=22%, signal=42%
GOMF_PEPTIDASE_ACTIVATOR_ACTIVITY	GOMF_PEPTIDASE_ACTIVATOR_ACTIVITY	Details ...	45	0.487089	1.70291	0.01417	0.157375	0.834	8542	tags=76%, list=44%, signal=134%
GOMF_N_METHYLTRANSFERASE_ACTIVITY	GOMF_N_METHYLTRANSFERASE_ACTIVITY	Details ...	97	0.486407	1.70274	0.00203666	0.154338	0.834	6908	tags=62%, list=35%, signal=95%
GOMF_GTPASE_BINDING	GOMF_GTPASE_BINDING	Details ...	305	0.464871	1.70196	0.0165631	0.152473	0.836	5746	tags=54%, list=29%, signal=76%
GOMF_CATALYTIC_ACTIVITY_ACTING_ON_DNA	GOMF_CATALYTIC_ACTIVITY_ACTING_ON_DNA		233	0.488025	1.70195	0.014433	0.149483	0.836	6215	tags=61%, list=32%, signal=89%
GOMF_MACROMOLECULE_TRANSMEMBRANE_TRANSPORTER_ACTIVITY	GOMF_MACROMOLECULE_TRANSMEMBRANE_TRANSPORTER_ACTIVITY		27	0.542363	1.70193	0.010142	0.146609	0.836	6473	tags=74%, list=33%, signal=111%
GOMF_UBIQUITIN_BINDING	GOMF_UBIQUITIN_BINDING		99	0.525078	1.69939	0.00424628	0.147658	0.842	5880	tags=62%, list=30%, signal=88%
GOMF_PROTEIN_SERINE_THREONINE_KINASE_ACTIVITY	GOMF_PROTEIN_SERINE_THREONINE_KINASE_ACTIVITY		430	0.430893	1.69819	0.00606061	0.146905	0.845	8132	tags=62%, list=42%, signal=104%
GOMF_TRANSCRIPTION_COACTIVATOR_ACTIVITY	GOMF_TRANSCRIPTION_COACTIVATOR_ACTIVITY		273	0.469503	1.69691	0.00803213	0.145943	0.849	6123	tags=56%, list=31%, signal=81%
GOMF_PROTEIN_MACROMOLECULE_ADAPTOR_ACTIVITY	GOMF_PROTEIN_MACROMOLECULE_ADAPTOR_ACTIVITY		346	0.422317	1.69437	0.00821355	0.146741	0.853	6811	tags=51%, list=35%, signal=77%
GOMF_CYCLOSPORIN_A_BINDING	GOMF_CYCLOSPORIN_A_BINDING		24	0.525131	1.69412	0.00795229	0.144311	0.853	6574	tags=58%, list=34%, signal=88%
GOMF_HISTONE_BINDING	GOMF_HISTONE_BINDING		255	0.482562	1.69322	0.00813008	0.143044	0.854	7342	tags=67%, list=38%, signal=105%
GOMF_EXONUCLEASE_ACTIVITY_ACTIVE_WITH_EITHER_RIBO_OR_DEOXYRIBONUCLEIC_ACIDS_AND_PRODUCING_5_PHOSPHOMONOESTERS	GOMF_EXONUCLEASE_ACTIVITY_ACTIVE_WITH_EITHER_RIBO_OR_DEOXYRIBONUCLEIC_ACIDS_AND_PRODUCING_5_PHOSPHOMONOESTERS		59	0.532459	1.69312	0.00413223	0.140704	0.854	7030	tags=75%, list=36%, signal=116%
GOMF_POLYUBIQUITIN_MODIFICATION_DEPENDENT_PROTEIN_BINDING	GOMF_POLYUBIQUITIN_MODIFICATION_DEPENDENT_PROTEIN_BINDING		54	0.533215	1.69094	0.00626305	0.141071	0.859	6480	tags=65%, list=33%, signal=97%
GOMF_TRANSCRIPTION_COREPRESSOR_BINDING	GOMF_TRANSCRIPTION_COREPRESSOR_BINDING		44	0.519942	1.68951	0.0100402	0.140122	0.859	4887	tags=48%, list=25%, signal=64%
GOMF_PROTEIN_FOLDING_CHAPERONE	GOMF_PROTEIN_FOLDING_CHAPERONE		58	0.498883	1.68791	0.028	0.139708	0.86	3601	tags=41%, list=18%, signal=51%
GOMF_RIBONUCLEOPROTEIN_COMPLEX_BINDING	GOMF_RIBONUCLEOPROTEIN_COMPLEX_BINDING		155	0.493501	1.68467	0.00814664	0.141621	0.864	6698	tags=65%, list=34%, signal=98%
GOMF_UBIQUITIN_LIKE_PROTEIN_PEPTIDASE_ACTIVITY	GOMF_UBIQUITIN_LIKE_PROTEIN_PEPTIDASE_ACTIVITY		125	0.492299	1.68416	0.00606061	0.14002	0.864	5173	tags=50%, list=27%, signal=67%
GOMF_5_3_EXONUCLEASE_ACTIVITY	GOMF_5_3_EXONUCLEASE_ACTIVITY		18	0.607782	1.68177	0.0139721	0.140861	0.869	3923	tags=67%, list=20%, signal=83%
GOMF_PROTEIN_SERINE_THREONINE_PHOSPHATASE_ACTIVITY	GOMF_PROTEIN_SERINE_THREONINE_PHOSPHATASE_ACTIVITY		101	0.442167	1.68026	0.00206612	0.14034	0.87	7894	tags=62%, list=40%, signal=104%
GOMF_PROTEIN_KINASE_C_BINDING	GOMF_PROTEIN_KINASE_C_BINDING		55	0.464104	1.67809	0.0141414	0.141185	0.875	4251	tags=42%, list=22%, signal=53%
GOMF_PROTEIN_SERINE_KINASE_ACTIVITY	GOMF_PROTEIN_SERINE_KINASE_ACTIVITY		361	0.43801	1.67715	0.00608519	0.14037	0.876	8132	tags=63%, list=42%, signal=106%
GOMF_TUBULIN_BINDING	GOMF_TUBULIN_BINDING		372	0.407011	1.67687	0.00199601	0.138672	0.877	6915	tags=53%, list=35%, signal=80%
GOMF_GALACTOSYLTRANSFERASE_ACTIVITY	GOMF_GALACTOSYLTRANSFERASE_ACTIVITY		32	0.481207	1.67601	0.00970874	0.137709	0.879	6168	tags=53%, list=32%, signal=78%
GOMF_SIGNAL_SEQUENCE_BINDING	GOMF_SIGNAL_SEQUENCE_BINDING		49	0.526569	1.67414	0.02079	0.137973	0.879	3783	tags=47%, list=19%, signal=58%
GOMF_PROTEIN_METHYLTRANSFERASE_ACTIVITY	GOMF_PROTEIN_METHYLTRANSFERASE_ACTIVITY		92	0.481032	1.67186	0.0019802	0.138758	0.881	6634	tags=61%, list=34%, signal=92%
GOMF_TRANSCRIPTION_COREGULATOR_ACTIVITY	GOMF_TRANSCRIPTION_COREGULATOR_ACTIVITY		499	0.443072	1.67119	0.0157791	0.137537	0.881	7131	tags=59%, list=37%, signal=90%
GOMF_HISTONE_LYSINE_N_METHYLTRANSFERASE_ACTIVITY	GOMF_HISTONE_LYSINE_N_METHYLTRANSFERASE_ACTIVITY		45	0.552876	1.66854	0.012	0.138582	0.884	6038	tags=67%, list=31%, signal=96%
GOMF_MICROTUBULE_BINDING	GOMF_MICROTUBULE_BINDING		271	0.413315	1.66302	0.00801603	0.143203	0.89	6968	tags=55%, list=36%, signal=84%
GOMF_HELICASE_ACTIVITY	GOMF_HELICASE_ACTIVITY		155	0.522865	1.66116	0.01875	0.14385	0.891	5818	tags=68%, list=30%, signal=96%
GOMF_ADENYLYLTRANSFERASE_ACTIVITY	GOMF_ADENYLYLTRANSFERASE_ACTIVITY		32	0.507967	1.66086	0.01	0.142339	0.892	6669	tags=63%, list=34%, signal=95%
GOMF_UBIQUITIN_LIKE_PROTEIN_LIGASE_ACTIVITY	GOMF_UBIQUITIN_LIKE_PROTEIN_LIGASE_ACTIVITY		330	0.412058	1.66052	0.00389105	0.14085	0.892	7005	tags=51%, list=36%, signal=78%
GOMF_PHOSPHOPROTEIN_PHOSPHATASE_ACTIVITY	GOMF_PHOSPHOPROTEIN_PHOSPHATASE_ACTIVITY		179	0.412419	1.65954	0.00199601	0.139847	0.892	7894	tags=59%, list=40%, signal=99%
GOMF_NUCLEOSOME_BINDING	GOMF_NUCLEOSOME_BINDING		69	0.50088	1.65618	0.0183299	0.141716	0.897	7119	tags=67%, list=36%, signal=105%
GOMF_MOLECULAR_CARRIER_ACTIVITY	GOMF_MOLECULAR_CARRIER_ACTIVITY		83	0.476892	1.65497	0.0103306	0.141321	0.898	7176	tags=60%, list=37%, signal=95%
GOMF_LYSINE_N_METHYLTRANSFERASE_ACTIVITY	GOMF_LYSINE_N_METHYLTRANSFERASE_ACTIVITY		61	0.495695	1.65348	0.013834	0.141623	0.901	6907	tags=64%, list=35%, signal=99%
GOMF_SUMO_TRANSFERASE_ACTIVITY	GOMF_SUMO_TRANSFERASE_ACTIVITY		23	0.582367	1.65342	0.00992064	0.140023	0.901	4752	tags=65%, list=24%, signal=86%
GOMF_PROTEIN_N_TERMINUS_BINDING	GOMF_PROTEIN_N_TERMINUS_BINDING		106	0.455728	1.6532	0.0143443	0.138731	0.901	8006	tags=67%, list=41%, signal=113%
GOMF_RNA_CAP_BINDING	GOMF_RNA_CAP_BINDING		20	0.598037	1.65258	0.00603622	0.137763	0.901	5450	tags=65%, list=28%, signal=90%
GOMF_HISTONE_METHYLTRANSFERASE_ACTIVITY	GOMF_HISTONE_METHYLTRANSFERASE_ACTIVITY		61	0.519732	1.6524	0.0163599	0.136372	0.902	6038	tags=62%, list=31%, signal=90%
GOMF_RNA_POLYMERASE_II_CORE_PROMOTER_SEQUENCE_SPECIFIC_DNA_BINDING	GOMF_RNA_POLYMERASE_II_CORE_PROMOTER_SEQUENCE_SPECIFIC_DNA_BINDING		20	0.594768	1.65154	0.0276134	0.135747	0.902	6388	tags=80%, list=33%, signal=119%
GOMF_MOLECULAR_FUNCTION_ACTIVATOR_ACTIVITY	GOMF_MOLECULAR_FUNCTION_ACTIVATOR_ACTIVITY		58	0.481269	1.64967	0.00976562	0.136463	0.904	4903	tags=48%, list=25%, signal=64%
GOMF_NON_MEMBRANE_SPANNING_PROTEIN_TYROSINE_KINASE_ACTIVITY	GOMF_NON_MEMBRANE_SPANNING_PROTEIN_TYROSINE_KINASE_ACTIVITY		46	0.503521	1.64964	0.0318725	0.134929	0.904	5894	tags=59%, list=30%, signal=84%
GOMF_ACTIN_FILAMENT_BINDING	GOMF_ACTIN_FILAMENT_BINDING		222	0.390338	1.64947	0.0210526	0.133828	0.904	6669	tags=45%, list=34%, signal=68%
GOMF_PROTEIN_TYROSINE_PHOSPHATASE_ACTIVITY	GOMF_PROTEIN_TYROSINE_PHOSPHATASE_ACTIVITY		100	0.422341	1.64917	0.00821355	0.132707	0.904	7709	tags=57%, list=39%, signal=94%
GOMF_SNRNA_BINDING	GOMF_SNRNA_BINDING		47	0.524487	1.64895	0.012024	0.131519	0.905	5369	tags=60%, list=28%, signal=82%
GOMF_CYCLIN_DEPENDENT_PROTEIN_KINASE_ACTIVITY	GOMF_CYCLIN_DEPENDENT_PROTEIN_KINASE_ACTIVITY		29	0.530095	1.64713	0.0117188	0.131921	0.905	4722	tags=48%, list=24%, signal=64%
GOMF_NUCLEASE_ACTIVITY	GOMF_NUCLEASE_ACTIVITY		212	0.424449	1.64641	0.00207039	0.131164	0.906	7365	tags=57%, list=38%, signal=91%
GOMF_PENTOSYLTRANSFERASE_ACTIVITY	GOMF_PENTOSYLTRANSFERASE_ACTIVITY		53	0.464953	1.64525	0.0160966	0.131144	0.907	6683	tags=57%, list=34%, signal=86%
GOMF_N_ACETYLTRANSFERASE_ACTIVITY	GOMF_N_ACETYLTRANSFERASE_ACTIVITY		63	0.492902	1.64432	0.00814664	0.130666	0.907	5991	tags=57%, list=31%, signal=82%
GOMF_CADHERIN_BINDING	GOMF_CADHERIN_BINDING		334	0.441961	1.64332	0.0241449	0.130165	0.907	6240	tags=51%, list=32%, signal=74%
GOMF_NUCLEOSIDE_DIPHOSPHATE_PHOSPHATASE_ACTIVITY	GOMF_NUCLEOSIDE_DIPHOSPHATE_PHOSPHATASE_ACTIVITY		15	0.561601	1.64237	0.0348361	0.129915	0.907	2154	tags=40%, list=11%, signal=45%
GOMF_CYSTEINE_TYPE_ENDOPEPTIDASE_REGULATOR_ACTIVITY_INVOLVED_IN_APOPTOTIC_PROCESS	GOMF_CYSTEINE_TYPE_ENDOPEPTIDASE_REGULATOR_ACTIVITY_INVOLVED_IN_APOPTOTIC_PROCESS		39	0.443552	1.6415	0.020202	0.129577	0.909	5878	tags=46%, list=30%, signal=66%
GOMF_PROTEIN_PHOSPHATASE_2A_BINDING	GOMF_PROTEIN_PHOSPHATASE_2A_BINDING		30	0.546143	1.64147	0.0060241	0.128359	0.909	5460	tags=63%, list=28%, signal=88%
GOMF_GTPASE_ACTIVATOR_ACTIVITY	GOMF_GTPASE_ACTIVATOR_ACTIVITY		274	0.422933	1.64104	0.012474	0.127452	0.909	7374	tags=55%, list=38%, signal=88%
GOMF_TRANSFERASE_ACTIVITY_TRANSFERRING_ONE_CARBON_GROUPS	GOMF_TRANSFERASE_ACTIVITY_TRANSFERRING_ONE_CARBON_GROUPS		217	0.438663	1.63815	0.00621118	0.128827	0.911	6908	tags=56%, list=35%, signal=85%
GOMF_GLYCOSYLTRANSFERASE_ACTIVITY	GOMF_GLYCOSYLTRANSFERASE_ACTIVITY		271	0.378584	1.63537	0.00197239	0.13044	0.915	6754	tags=44%, list=35%, signal=67%
GOMF_EXORIBONUCLEASE_ACTIVITY_PRODUCING_5_PHOSPHOMONOESTERS	GOMF_EXORIBONUCLEASE_ACTIVITY_PRODUCING_5_PHOSPHOMONOESTERS		39	0.53817	1.63315	0.01222	0.131266	0.916	7365	tags=79%, list=38%, signal=127%
GOMF_K63_LINKED_POLYUBIQUITIN_MODIFICATION_DEPENDENT_PROTEIN_BINDING	GOMF_K63_LINKED_POLYUBIQUITIN_MODIFICATION_DEPENDENT_PROTEIN_BINDING		25	0.575727	1.63017	0.0186335	0.133123	0.917	4888	tags=64%, list=25%, signal=85%
GOMF_PROMOTER_SPECIFIC_CHROMATIN_BINDING	GOMF_PROMOTER_SPECIFIC_CHROMATIN_BINDING		63	0.494167	1.62969	0.0266393	0.132323	0.919	4902	tags=52%, list=25%, signal=70%
GOMF_ACETYLTRANSFERASE_ACTIVITY	GOMF_ACETYLTRANSFERASE_ACTIVITY		89	0.453303	1.62354	0.00843882	0.13733	0.922	5991	tags=49%, list=31%, signal=71%
GOMF_MANGANESE_ION_BINDING	GOMF_MANGANESE_ION_BINDING		65	0.439389	1.62339	0.0123203	0.136149	0.922	6124	tags=51%, list=31%, signal=74%
GOMF_ACTIN_BINDING	GOMF_ACTIN_BINDING		439	0.365844	1.62223	0.0268595	0.1359	0.922	7272	tags=46%, list=37%, signal=71%
GOMF_HEAT_SHOCK_PROTEIN_BINDING	GOMF_HEAT_SHOCK_PROTEIN_BINDING		122	0.440659	1.62192	0.0103306	0.135105	0.923	6709	tags=56%, list=34%, signal=84%
GOMF_ATP_DEPENDENT_ACTIVITY_ACTING_ON_DNA	GOMF_ATP_DEPENDENT_ACTIVITY_ACTING_ON_DNA		115	0.518161	1.62147	0.0342742	0.134347	0.923	6215	tags=70%, list=32%, signal=101%
GOMF_MAGNESIUM_ION_BINDING	GOMF_MAGNESIUM_ION_BINDING		220	0.406379	1.61921	0.00406504	0.135745	0.925	7463	tags=54%, list=38%, signal=87%
GOMF_MISFOLDED_PROTEIN_BINDING	GOMF_MISFOLDED_PROTEIN_BINDING		28	0.529529	1.61842	0.0255906	0.135306	0.925	2523	tags=39%, list=13%, signal=45%
GOMF_ATP_DEPENDENT_ACTIVITY_ACTING_ON_RNA	GOMF_ATP_DEPENDENT_ACTIVITY_ACTING_ON_RNA		77	0.519989	1.61419	0.02079	0.138541	0.928	5651	tags=65%, list=29%, signal=91%
GOMF_RNA_POLYMERASE_II_GENERAL_TRANSCRIPTION_INITIATION_FACTOR_ACTIVITY	GOMF_RNA_POLYMERASE_II_GENERAL_TRANSCRIPTION_INITIATION_FACTOR_ACTIVITY		39	0.525755	1.6138	0.0332031	0.137799	0.929	6332	tags=69%, list=32%, signal=102%
GOMF_PROTEIN_LYSINE_DEACETYLASE_ACTIVITY	GOMF_PROTEIN_LYSINE_DEACETYLASE_ACTIVITY		23	0.557477	1.61204	0.0257937	0.138475	0.929	3974	tags=48%, list=20%, signal=60%
GOMF_RIBOSOME_BINDING	GOMF_RIBOSOME_BINDING		73	0.480034	1.61118	0.0241935	0.138337	0.93	6164	tags=59%, list=32%, signal=86%
GOMF_LIGASE_ACTIVITY_FORMING_CARBON_NITROGEN_BONDS	GOMF_LIGASE_ACTIVITY_FORMING_CARBON_NITROGEN_BONDS		49	0.46461	1.61001	0.0196078	0.138181	0.931	5889	tags=45%, list=30%, signal=64%
GOMF_MRNA_3_UTR_BINDING	GOMF_MRNA_3_UTR_BINDING		100	0.450647	1.60893	0.0203666	0.138286	0.931	4700	tags=45%, list=24%, signal=59%
GOMF_DEOXYRIBONUCLEASE_ACTIVITY	GOMF_DEOXYRIBONUCLEASE_ACTIVITY		60	0.464419	1.60826	0.0229645	0.137809	0.931	6108	tags=53%, list=31%, signal=77%
GOMF_GENERAL_TRANSCRIPTION_INITIATION_FACTOR_ACTIVITY	GOMF_GENERAL_TRANSCRIPTION_INITIATION_FACTOR_ACTIVITY		51	0.511107	1.60807	0.0199203	0.136874	0.931	6332	tags=65%, list=32%, signal=96%
GOMF_NUCLEOSOMAL_DNA_BINDING	GOMF_NUCLEOSOMAL_DNA_BINDING		39	0.516509	1.60717	0.0172043	0.136569	0.933	4106	tags=46%, list=21%, signal=58%
GOMF_CYSTEINE_TYPE_ENDOPEPTIDASE_INHIBITOR_ACTIVITY_INVOLVED_IN_APOPTOTIC_PROCESS	GOMF_CYSTEINE_TYPE_ENDOPEPTIDASE_INHIBITOR_ACTIVITY_INVOLVED_IN_APOPTOTIC_PROCESS		21	0.493777	1.60641	0.0290456	0.136311	0.933	5878	tags=48%, list=30%, signal=68%
GOMF_EPHRIN_RECEPTOR_BINDING	GOMF_EPHRIN_RECEPTOR_BINDING		29	0.526686	1.60529	0.0337972	0.136361	0.933	4333	tags=52%, list=22%, signal=66%
GOMF_S_ADENOSYLMETHIONINE_DEPENDENT_METHYLTRANSFERASE_ACTIVITY	GOMF_S_ADENOSYLMETHIONINE_DEPENDENT_METHYLTRANSFERASE_ACTIVITY		158	0.447688	1.60327	0.00623701	0.137429	0.934	6908	tags=59%, list=35%, signal=90%
GOMF_EXONUCLEASE_ACTIVITY	GOMF_EXONUCLEASE_ACTIVITY		83	0.478915	1.6031	0.0189076	0.136429	0.934	7030	tags=65%, list=36%, signal=101%
GOMF_TELOMERASE_RNA_BINDING	GOMF_TELOMERASE_RNA_BINDING		22	0.578957	1.60259	0.0177866	0.135796	0.935	4518	tags=68%, list=23%, signal=89%
GOMF_GENERAL_TRANSCRIPTION_INITIATION_FACTOR_BINDING	GOMF_GENERAL_TRANSCRIPTION_INITIATION_FACTOR_BINDING		53	0.520082	1.60213	0.0386179	0.135444	0.936	6847	tags=68%, list=35%, signal=104%
GOMF_CATALYTIC_ACTIVITY_ACTING_ON_A_TRNA	GOMF_CATALYTIC_ACTIVITY_ACTING_ON_A_TRNA		125	0.478516	1.59846	0.0224033	0.138033	0.938	7304	tags=69%, list=37%, signal=109%
GOMF_NUCLEOSIDE_TRIPHOSPHATASE_REGULATOR_ACTIVITY	GOMF_NUCLEOSIDE_TRIPHOSPHATASE_REGULATOR_ACTIVITY		487	0.394898	1.59767	0.0243902	0.137949	0.941	8936	tags=62%, list=46%, signal=112%
GOMF_CIS_TRANS_ISOMERASE_ACTIVITY	GOMF_CIS_TRANS_ISOMERASE_ACTIVITY		46	0.45372	1.59695	0.0177165	0.137728	0.941	9251	tags=67%, list=47%, signal=128%
GOMF_HISTONE_KINASE_ACTIVITY	GOMF_HISTONE_KINASE_ACTIVITY		20	0.595454	1.59394	0.0511247	0.139825	0.945	5345	tags=70%, list=27%, signal=96%
GOMF_SINGLE_STRANDED_RNA_BINDING	GOMF_SINGLE_STRANDED_RNA_BINDING		86	0.469173	1.59339	0.0341365	0.139234	0.945	6724	tags=64%, list=34%, signal=97%
GOMF_GDP_DISSOCIATION_INHIBITOR_ACTIVITY	GOMF_GDP_DISSOCIATION_INHIBITOR_ACTIVITY		16	0.566394	1.59187	0.0365854	0.139682	0.948	7588	tags=81%, list=39%, signal=133%
GOMF_UNFOLDED_PROTEIN_BINDING	GOMF_UNFOLDED_PROTEIN_BINDING		113	0.433811	1.58964	0.0242424	0.140707	0.948	4911	tags=42%, list=25%, signal=56%
GOMF_TRANSMEMBRANE_RECEPTOR_PROTEIN_TYROSINE_KINASE_ADAPTOR_ACTIVITY	GOMF_TRANSMEMBRANE_RECEPTOR_PROTEIN_TYROSINE_KINASE_ADAPTOR_ACTIVITY		16	0.525285	1.58831	0.0398406	0.14116	0.948	5078	tags=50%, list=26%, signal=68%
GOMF_RIBONUCLEASE_ACTIVITY	GOMF_RIBONUCLEASE_ACTIVITY		126	0.425289	1.58686	0.00426439	0.141495	0.948	7365	tags=57%, list=38%, signal=91%
GOMF_PROTEIN_PHOSPHORYLATED_AMINO_ACID_BINDING	GOMF_PROTEIN_PHOSPHORYLATED_AMINO_ACID_BINDING		58	0.472651	1.58686	0.0318471	0.140469	0.948	6669	tags=59%, list=34%, signal=89%
GOMF_SINGLE_STRANDED_DNA_BINDING	GOMF_SINGLE_STRANDED_DNA_BINDING		123	0.486248	1.58274	0.0329218	0.143316	0.948	6762	tags=67%, list=35%, signal=101%
GOMF_PHOSPHATIDYLCHOLINE_TRANSPORTER_ACTIVITY	GOMF_PHOSPHATIDYLCHOLINE_TRANSPORTER_ACTIVITY		18	0.543981	1.58185	0.0274262	0.14301	0.949	5059	tags=56%, list=26%, signal=75%
GOMF_HEXOSYLTRANSFERASE_ACTIVITY	GOMF_HEXOSYLTRANSFERASE_ACTIVITY		196	0.380758	1.58163	0.00788955	0.142161	0.949	6683	tags=44%, list=34%, signal=66%
GOMF_ISOMERASE_ACTIVITY	GOMF_ISOMERASE_ACTIVITY		164	0.376822	1.5794	0.00976562	0.143272	0.95	9102	tags=57%, list=47%, signal=107%
GOMF_PROTEIN_SELF_ASSOCIATION	GOMF_PROTEIN_SELF_ASSOCIATION		71	0.424803	1.57797	0.00845666	0.143857	0.952	6758	tags=55%, list=35%, signal=84%
GOMF_DNA_HELICASE_ACTIVITY	GOMF_DNA_HELICASE_ACTIVITY		72	0.515067	1.57669	0.0522088	0.144173	0.952	5818	tags=68%, list=30%, signal=97%
GOMF_PHOSPHATIDYLINOSITOL_3_4_5_TRISPHOSPHATE_BINDING	GOMF_PHOSPHATIDYLINOSITOL_3_4_5_TRISPHOSPHATE_BINDING		40	0.457669	1.57667	0.0379242	0.143179	0.952	8363	tags=68%, list=43%, signal=118%
GOMF_UDP_GLYCOSYLTRANSFERASE_ACTIVITY	GOMF_UDP_GLYCOSYLTRANSFERASE_ACTIVITY		141	0.377156	1.57589	0.0175439	0.142986	0.952	6683	tags=42%, list=34%, signal=63%
GOMF_SNARE_BINDING	GOMF_SNARE_BINDING		108	0.418779	1.57563	0.00821355	0.142197	0.952	7252	tags=53%, list=37%, signal=84%
GOMF_RNA_METHYLTRANSFERASE_ACTIVITY	GOMF_RNA_METHYLTRANSFERASE_ACTIVITY		63	0.497667	1.57544	0.0201613	0.141426	0.952	8127	tags=79%, list=42%, signal=136%
GOMF_EXORIBONUCLEASE_ACTIVITY	GOMF_EXORIBONUCLEASE_ACTIVITY		44	0.507992	1.57328	0.0186722	0.142726	0.955	7863	tags=77%, list=40%, signal=129%
GOMF_3_5_EXONUCLEASE_ACTIVITY	GOMF_3_5_EXONUCLEASE_ACTIVITY		55	0.485247	1.57295	0.0227273	0.1421	0.955	7030	tags=65%, list=36%, signal=102%
GOMF_HISTONE_DEACETYLASE_BINDING	GOMF_HISTONE_DEACETYLASE_BINDING		125	0.433319	1.57189	0.0145833	0.142344	0.956	6931	tags=55%, list=36%, signal=85%
GOMF_CHROMATIN_DNA_BINDING	GOMF_CHROMATIN_DNA_BINDING		117	0.418626	1.57184	0.0207039	0.14144	0.956	6953	tags=51%, list=36%, signal=79%
GOMF_EXODEOXYRIBONUCLEASE_ACTIVITY	GOMF_EXODEOXYRIBONUCLEASE_ACTIVITY		23	0.555821	1.56943	0.0515464	0.142794	0.957	3923	tags=57%, list=20%, signal=71%
GOMF_RNA_POLYMERASE_ACTIVITY	GOMF_RNA_POLYMERASE_ACTIVITY		32	0.508935	1.56865	0.0393375	0.142574	0.957	5108	tags=53%, list=26%, signal=72%
GOMF_PEPTIDE_N_ACETYLTRANSFERASE_ACTIVITY	GOMF_PEPTIDE_N_ACETYLTRANSFERASE_ACTIVITY		48	0.528507	1.5672	0.0185567	0.142934	0.957	5991	tags=65%, list=31%, signal=93%
GOMF_N_ACYLTRANSFERASE_ACTIVITY	GOMF_N_ACYLTRANSFERASE_ACTIVITY		89	0.417757	1.56632	0.0163599	0.142903	0.957	5991	tags=46%, list=31%, signal=66%
GOMF_PEPTIDASE_ACTIVATOR_ACTIVITY_INVOLVED_IN_APOPTOTIC_PROCESS	GOMF_PEPTIDASE_ACTIVATOR_ACTIVITY_INVOLVED_IN_APOPTOTIC_PROCESS		20	0.48796	1.56486	0.0515873	0.143675	0.959	8542	tags=70%, list=44%, signal=124%
GOMF_TRANSCRIPTION_COREPRESSOR_ACTIVITY	GOMF_TRANSCRIPTION_COREPRESSOR_ACTIVITY		189	0.417613	1.56411	0.0483559	0.143604	0.96	8446	tags=63%, list=43%, signal=111%
GOMF_ASPARTIC_TYPE_PEPTIDASE_ACTIVITY	GOMF_ASPARTIC_TYPE_PEPTIDASE_ACTIVITY		27	0.443398	1.56401	0.0152091	0.142779	0.96	3873	tags=30%, list=20%, signal=37%
GOMF_PHOSPHATASE_ACTIVITY	GOMF_PHOSPHATASE_ACTIVITY		279	0.375309	1.56202	0.0122951	0.143817	0.962	7894	tags=54%, list=40%, signal=89%
GOMF_GLUCOSYLTRANSFERASE_ACTIVITY	GOMF_GLUCOSYLTRANSFERASE_ACTIVITY		20	0.561038	1.56041	0.054326	0.144562	0.963	7655	tags=85%, list=39%, signal=140%
GOMF_METHYLATED_HISTONE_BINDING	GOMF_METHYLATED_HISTONE_BINDING		81	0.484619	1.5601	0.0382294	0.143977	0.963	5634	tags=58%, list=29%, signal=81%
GOMF_TUMOR_NECROSIS_FACTOR_RECEPTOR_SUPERFAMILY_BINDING	GOMF_TUMOR_NECROSIS_FACTOR_RECEPTOR_SUPERFAMILY_BINDING		49	0.449717	1.55674	0.0429448	0.146695	0.965	5944	tags=47%, list=30%, signal=67%
GOMF_MITOGEN_ACTIVATED_PROTEIN_KINASE_BINDING	GOMF_MITOGEN_ACTIVATED_PROTEIN_KINASE_BINDING		29	0.496666	1.55438	0.0356436	0.14847	0.965	4901	tags=52%, list=25%, signal=69%
GOMF_CORE_PROMOTER_SEQUENCE_SPECIFIC_DNA_BINDING	GOMF_CORE_PROMOTER_SEQUENCE_SPECIFIC_DNA_BINDING		44	0.484691	1.55329	0.0413386	0.148585	0.965	6388	tags=64%, list=33%, signal=94%
GOMF_KINASE_REGULATOR_ACTIVITY	GOMF_KINASE_REGULATOR_ACTIVITY		244	0.370639	1.55156	0.00816326	0.149731	0.965	8244	tags=55%, list=42%, signal=94%
GOMF_PROTEIN_TRANSPORTER_ACTIVITY	GOMF_PROTEIN_TRANSPORTER_ACTIVITY		32	0.492238	1.55043	0.0477137	0.149893	0.965	5866	tags=56%, list=30%, signal=80%
GOMF_PHOSPHOTYROSINE_RESIDUE_BINDING	GOMF_PHOSPHOTYROSINE_RESIDUE_BINDING		46	0.454079	1.54963	0.0484211	0.149734	0.965	4248	tags=41%, list=22%, signal=53%
GOMF_METAL_CATION_MONOATOMIC_CATION_ANTIPORTER_ACTIVITY	GOMF_METAL_CATION_MONOATOMIC_CATION_ANTIPORTER_ACTIVITY		32	0.455174	1.54776	0.0293542	0.150766	0.966	7616	tags=56%, list=39%, signal=92%
GOMF_BASAL_TRANSCRIPTION_MACHINERY_BINDING	GOMF_BASAL_TRANSCRIPTION_MACHINERY_BINDING		61	0.496091	1.54721	0.0439122	0.150478	0.966	6628	tags=67%, list=34%, signal=101%
GOMF_TRNA_BINDING	GOMF_TRNA_BINDING		72	0.476401	1.54653	0.0443548	0.150571	0.966	6955	tags=67%, list=36%, signal=103%
GOMF_R_SMAD_BINDING	GOMF_R_SMAD_BINDING		24	0.51992	1.54608	0.0409836	0.150211	0.966	4099	tags=42%, list=21%, signal=53%
GOMF_PEPTIDE_LYSINE_N_ACETYLTRANSFERASE_ACTIVITY	GOMF_PEPTIDE_LYSINE_N_ACETYLTRANSFERASE_ACTIVITY		40	0.54559	1.54583	0.0325866	0.149565	0.966	5991	tags=68%, list=31%, signal=97%
GOMF_SMAD_BINDING	GOMF_SMAD_BINDING		78	0.460504	1.54381	0.0484848	0.150764	0.967	4522	tags=44%, list=23%, signal=57%
GOMF_LIGASE_ACTIVITY	GOMF_LIGASE_ACTIVITY		166	0.412869	1.54333	0.0324544	0.150361	0.967	5924	tags=45%, list=30%, signal=63%
GOMF_MANNOSIDASE_ACTIVITY	GOMF_MANNOSIDASE_ACTIVITY		15	0.579673	1.54298	0.0457256	0.149898	0.967	3377	tags=53%, list=17%, signal=64%
GOMF_MOLECULAR_FUNCTION_INHIBITOR_ACTIVITY	GOMF_MOLECULAR_FUNCTION_INHIBITOR_ACTIVITY		89	0.398788	1.54192	0.0159363	0.149994	0.967	4406	tags=33%, list=23%, signal=42%
GOMF_HYDROLASE_ACTIVITY_ACTING_ON_CARBON_NITROGEN_BUT_NOT_PEPTIDE_BONDS_IN_CYCLIC_AMIDINES	GOMF_HYDROLASE_ACTIVITY_ACTING_ON_CARBON_NITROGEN_BUT_NOT_PEPTIDE_BONDS_IN_CYCLIC_AMIDINES		36	0.454117	1.54165	0.054902	0.149575	0.967	6608	tags=50%, list=34%, signal=75%
GOMF_NF_KAPPAB_BINDING	GOMF_NF_KAPPAB_BINDING		31	0.500654	1.54088	0.0525253	0.1496	0.969	6880	tags=68%, list=35%, signal=104%
GOMF_NADPLUS_ADP_RIBOSYLTRANSFERASE_ACTIVITY	GOMF_NADPLUS_ADP_RIBOSYLTRANSFERASE_ACTIVITY		27	0.489821	1.54073	0.0458167	0.148865	0.969	3242	tags=37%, list=17%, signal=44%
GOMF_DISULFIDE_OXIDOREDUCTASE_ACTIVITY	GOMF_DISULFIDE_OXIDOREDUCTASE_ACTIVITY		45	0.455094	1.54059	0.0518962	0.148193	0.969	5864	tags=49%, list=30%, signal=70%
GOMF_SIGNALING_RECEPTOR_COMPLEX_ADAPTOR_ACTIVITY	GOMF_SIGNALING_RECEPTOR_COMPLEX_ADAPTOR_ACTIVITY		52	0.428329	1.53757	0.0303644	0.150166	0.969	5078	tags=44%, list=26%, signal=60%
GOMF_DISORDERED_DOMAIN_SPECIFIC_BINDING	GOMF_DISORDERED_DOMAIN_SPECIFIC_BINDING		31	0.507097	1.53585	0.0632411	0.151161	0.969	4798	tags=52%, list=25%, signal=68%
GOMF_DNA_BINDING_TRANSCRIPTION_FACTOR_BINDING	GOMF_DNA_BINDING_TRANSCRIPTION_FACTOR_BINDING		474	0.385744	1.53333	0.0486815	0.153106	0.971	7131	tags=52%, list=37%, signal=80%
GOMF_ATP_DEPENDENT_CHROMATIN_REMODELER_ACTIVITY	GOMF_ATP_DEPENDENT_CHROMATIN_REMODELER_ACTIVITY		33	0.548842	1.533	0.0651731	0.152659	0.971	6622	tags=76%, list=34%, signal=114%
GOMF_PHOSPHATIDYLINOSITOL_BISPHOSPHATE_BINDING	GOMF_PHOSPHATIDYLINOSITOL_BISPHOSPHATE_BINDING		108	0.379187	1.52909	0.00801603	0.155828	0.975	6032	tags=41%, list=31%, signal=59%
GOMF_EXOGENOUS_PROTEIN_BINDING	GOMF_EXOGENOUS_PROTEIN_BINDING		80	0.397878	1.52856	0.0397614	0.155513	0.975	8243	tags=59%, list=42%, signal=101%
GOMF_DNA_POLYMERASE_BINDING	GOMF_DNA_POLYMERASE_BINDING		20	0.555426	1.52759	0.0510204	0.155669	0.976	4612	tags=60%, list=24%, signal=78%
GOMF_PHOSPHATASE_REGULATOR_ACTIVITY	GOMF_PHOSPHATASE_REGULATOR_ACTIVITY		109	0.39785	1.5267	0.026971	0.155738	0.976	8526	tags=59%, list=44%, signal=104%
GOMF_DNA_POLYMERASE_ACTIVITY	GOMF_DNA_POLYMERASE_ACTIVITY		30	0.528836	1.52529	0.0400844	0.156534	0.976	5133	tags=60%, list=26%, signal=81%
GOMF_CARGO_ADAPTOR_ACTIVITY	GOMF_CARGO_ADAPTOR_ACTIVITY		19	0.526273	1.52405	0.0684105	0.156773	0.976	5918	tags=58%, list=30%, signal=83%
GOMF_MRNA_BINDING	GOMF_MRNA_BINDING		320	0.40887	1.52277	0.0425101	0.157048	0.976	8091	tags=59%, list=41%, signal=99%
GOMF_RNA_POLYMERASE_II_SPECIFIC_DNA_BINDING_TRANSCRIPTION_FACTOR_BINDING	GOMF_RNA_POLYMERASE_II_SPECIFIC_DNA_BINDING_TRANSCRIPTION_FACTOR_BINDING		349	0.382656	1.52232	0.0462777	0.156819	0.976	9762	tags=69%, list=50%, signal=136%
GOMF_PHOSPHOLIPID_TRANSPORTER_ACTIVITY	GOMF_PHOSPHOLIPID_TRANSPORTER_ACTIVITY		63	0.403414	1.52191	0.0183673	0.156436	0.976	5082	tags=40%, list=26%, signal=53%
GOMF_ENZYME_SUBSTRATE_ADAPTOR_ACTIVITY	GOMF_ENZYME_SUBSTRATE_ADAPTOR_ACTIVITY		38	0.452379	1.5179	0.028169	0.16005	0.978	8377	tags=66%, list=43%, signal=115%
GOMF_PHOSPHATIDYLINOSITOL_4_5_BISPHOSPHATE_BINDING	GOMF_PHOSPHATIDYLINOSITOL_4_5_BISPHOSPHATE_BINDING		85	0.385089	1.51748	0.0264228	0.159573	0.978	5994	tags=41%, list=31%, signal=59%
GOMF_POLYPEPTIDE_N_ACETYLGALACTOSAMINYLTRANSFERASE_ACTIVITY	GOMF_POLYPEPTIDE_N_ACETYLGALACTOSAMINYLTRANSFERASE_ACTIVITY		19	0.499708	1.51737	0.0582121	0.158919	0.979	2061	tags=26%, list=11%, signal=29%
GOMF_PROTEIN_PHOSPHATASE_REGULATOR_ACTIVITY	GOMF_PROTEIN_PHOSPHATASE_REGULATOR_ACTIVITY		91	0.389612	1.51437	0.0208333	0.161197	0.981	8526	tags=56%, list=44%, signal=99%
GOMF_CATALYTIC_ACTIVITY_ACTING_ON_A_RRNA	GOMF_CATALYTIC_ACTIVITY_ACTING_ON_A_RRNA		22	0.534668	1.51048	0.0579399	0.164124	0.982	7711	tags=82%, list=40%, signal=135%
GOMF_PHOSPHATIDYLINOSITOL_BISPHOSPHATE_PHOSPHATASE_ACTIVITY	GOMF_PHOSPHATIDYLINOSITOL_BISPHOSPHATE_PHOSPHATASE_ACTIVITY		26	0.519585	1.50971	0.0468432	0.164134	0.982	6705	tags=73%, list=34%, signal=111%
GOMF_TAU_PROTEIN_BINDING	GOMF_TAU_PROTEIN_BINDING		43	0.467987	1.50663	0.0647059	0.166532	0.982	8852	tags=79%, list=45%, signal=144%
GOMF_PEPTIDE_BINDING	GOMF_PEPTIDE_BINDING		320	0.323068	1.50619	0.0140281	0.166119	0.982	8243	tags=44%, list=42%, signal=76%
GOMF_NUCLEAR_RECEPTOR_BINDING	GOMF_NUCLEAR_RECEPTOR_BINDING		139	0.414434	1.50272	0.0525253	0.169264	0.982	9805	tags=76%, list=50%, signal=152%
GOMF_ATPASE_ACTIVATOR_ACTIVITY	GOMF_ATPASE_ACTIVATOR_ACTIVITY		26	0.494828	1.50182	0.0645793	0.169432	0.982	4558	tags=42%, list=23%, signal=55%
GOMF_PHOSPHATIDYLINOSITOL_PHOSPHATE_BINDING	GOMF_PHOSPHATIDYLINOSITOL_PHOSPHATE_BINDING		179	0.374266	1.50034	0.032	0.170099	0.983	10102	tags=69%, list=52%, signal=141%
GOMF_PHOSPHORIC_ESTER_HYDROLASE_ACTIVITY	GOMF_PHOSPHORIC_ESTER_HYDROLASE_ACTIVITY		370	0.34723	1.50002	0.0186335	0.169635	0.983	7894	tags=50%, list=40%, signal=82%
GOMF_ENDORIBONUCLEASE_ACTIVITY_PRODUCING_5_PHOSPHOMONOESTERS	GOMF_ENDORIBONUCLEASE_ACTIVITY_PRODUCING_5_PHOSPHOMONOESTERS		30	0.482956	1.49703	0.0532787	0.171881	0.983	6442	tags=57%, list=33%, signal=84%
GOMF_PROTEIN_TRANSMEMBRANE_TRANSPORTER_ACTIVITY	GOMF_PROTEIN_TRANSMEMBRANE_TRANSPORTER_ACTIVITY		22	0.510014	1.49538	0.0730223	0.172848	0.983	6473	tags=68%, list=33%, signal=102%
GOMF_LIGASE_ACTIVITY_FORMING_CARBON_OXYGEN_BONDS	GOMF_LIGASE_ACTIVITY_FORMING_CARBON_OXYGEN_BONDS		41	0.51654	1.49422	0.0838323	0.173271	0.983	8176	tags=83%, list=42%, signal=142%
GOMF_INTRAMOLECULAR_OXIDOREDUCTASE_ACTIVITY	GOMF_INTRAMOLECULAR_OXIDOREDUCTASE_ACTIVITY		53	0.405565	1.49405	0.0384615	0.172589	0.983	7501	tags=49%, list=38%, signal=79%
GOMF_DOPAMINE_RECEPTOR_BINDING	GOMF_DOPAMINE_RECEPTOR_BINDING		15	0.501241	1.49215	0.0634249	0.17382	0.983	7116	tags=60%, list=36%, signal=94%
GOMF_PROTEIN_SERINE_THREONINE_KINASE_ACTIVATOR_ACTIVITY	GOMF_PROTEIN_SERINE_THREONINE_KINASE_ACTIVATOR_ACTIVITY		52	0.443702	1.48874	0.0589431	0.176784	0.984	7159	tags=60%, list=37%, signal=94%
GOMF_TBP_CLASS_PROTEIN_BINDING	GOMF_TBP_CLASS_PROTEIN_BINDING		26	0.515595	1.48831	0.0538302	0.176507	0.984	6196	tags=65%, list=32%, signal=96%
GOMF_SPHINGOLIPID_BINDING	GOMF_SPHINGOLIPID_BINDING		28	0.451636	1.4874	0.0704225	0.176741	0.984	7462	tags=64%, list=38%, signal=104%
GOMF_ENDODEOXYRIBONUCLEASE_ACTIVITY	GOMF_ENDODEOXYRIBONUCLEASE_ACTIVITY		40	0.452108	1.48665	0.0785124	0.176651	0.984	6108	tags=50%, list=31%, signal=73%
GOMF_P_TYPE_TRANSMEMBRANE_TRANSPORTER_ACTIVITY	GOMF_P_TYPE_TRANSMEMBRANE_TRANSPORTER_ACTIVITY		24	0.472614	1.48492	0.0535373	0.177859	0.984	3491	tags=29%, list=18%, signal=35%
GOMF_ENDONUCLEASE_ACTIVITY_ACTIVE_WITH_EITHER_RIBO_OR_DEOXYRIBONUCLEIC_ACIDS_AND_PRODUCING_5_PHOSPHOMONOESTERS	GOMF_ENDONUCLEASE_ACTIVITY_ACTIVE_WITH_EITHER_RIBO_OR_DEOXYRIBONUCLEIC_ACIDS_AND_PRODUCING_5_PHOSPHOMONOESTERS		40	0.444742	1.48476	0.0540541	0.177257	0.984	6442	tags=50%, list=33%, signal=74%
GOMF_POLY_PYRIMIDINE_TRACT_BINDING	GOMF_POLY_PYRIMIDINE_TRACT_BINDING		28	0.4998	1.48448	0.0755467	0.176764	0.984	6320	tags=64%, list=32%, signal=95%
GOMF_POLY_PURINE_TRACT_BINDING	GOMF_POLY_PURINE_TRACT_BINDING		30	0.514429	1.48212	0.0609756	0.178354	0.985	7552	tags=77%, list=39%, signal=125%
GOMF_CYCLIN_BINDING	GOMF_CYCLIN_BINDING		34	0.453371	1.48104	0.0323232	0.17882	0.986	3868	tags=38%, list=20%, signal=48%
GOMF_RNA_POLYMERASE_II_GENERAL_TRANSCRIPTION_INITIATION_FACTOR_BINDING	GOMF_RNA_POLYMERASE_II_GENERAL_TRANSCRIPTION_INITIATION_FACTOR_BINDING		25	0.51215	1.48085	0.0803383	0.178166	0.986	6628	tags=64%, list=34%, signal=97%
GOMF_ALANINE_TRANSMEMBRANE_TRANSPORTER_ACTIVITY	GOMF_ALANINE_TRANSMEMBRANE_TRANSPORTER_ACTIVITY		15	0.536276	1.47802	0.0578512	0.180459	0.986	4895	tags=47%, list=25%, signal=62%
GOMF_CARD_DOMAIN_BINDING	GOMF_CARD_DOMAIN_BINDING		16	0.545206	1.47758	0.0877551	0.180166	0.986	6581	tags=75%, list=34%, signal=113%
GOMF_REGULATORY_RNA_BINDING	GOMF_REGULATORY_RNA_BINDING		45	0.456029	1.47692	0.0782779	0.180146	0.986	7656	tags=64%, list=39%, signal=106%
GOMF_DEATH_RECEPTOR_BINDING	GOMF_DEATH_RECEPTOR_BINDING		21	0.490403	1.47566	0.0938776	0.180774	0.987	4282	tags=43%, list=22%, signal=55%
GOMF_AMIDE_BINDING	GOMF_AMIDE_BINDING		397	0.313497	1.47526	0.0218688	0.180475	0.987	8243	tags=44%, list=42%, signal=75%
GOMF_PHOSPHATIDYLINOSITOL_BINDING	GOMF_PHOSPHATIDYLINOSITOL_BINDING		273	0.374571	1.47515	0.0482897	0.179844	0.987	8822	tags=59%, list=45%, signal=107%
GOMF_GAMMA_TUBULIN_BINDING	GOMF_GAMMA_TUBULIN_BINDING		33	0.486297	1.4749	0.046748	0.179399	0.987	5755	tags=58%, list=29%, signal=82%
GOMF_ADP_BINDING	GOMF_ADP_BINDING		34	0.464397	1.47387	0.0836735	0.179668	0.987	5020	tags=47%, list=26%, signal=63%
GOMF_PROTEIN_TYROSINE_KINASE_ACTIVITY	GOMF_PROTEIN_TYROSINE_KINASE_ACTIVITY		144	0.37506	1.47296	0.0447154	0.179861	0.987	9616	tags=65%, list=49%, signal=126%
GOMF_RNA_POLYMERASE_BINDING	GOMF_RNA_POLYMERASE_BINDING		57	0.478149	1.47277	0.0740741	0.179224	0.987	7963	tags=74%, list=41%, signal=124%
GOMF_DAMAGED_DNA_BINDING	GOMF_DAMAGED_DNA_BINDING		71	0.476638	1.47084	0.0829876	0.180649	0.987	7179	tags=70%, list=37%, signal=111%
GOMF_MIRNA_BINDING	GOMF_MIRNA_BINDING		32	0.481167	1.46915	0.082	0.181766	0.987	7656	tags=69%, list=39%, signal=113%
GOMF_GTP_DEPENDENT_PROTEIN_BINDING	GOMF_GTP_DEPENDENT_PROTEIN_BINDING		22	0.503907	1.46899	0.0887097	0.181161	0.987	8794	tags=86%, list=45%, signal=157%
GOMF_G_PROTEIN_ALPHA_SUBUNIT_BINDING	GOMF_G_PROTEIN_ALPHA_SUBUNIT_BINDING		26	0.438547	1.46861	0.0502008	0.1808	0.987	8603	tags=65%, list=44%, signal=117%
GOMF_TRANSLATION_REGULATOR_ACTIVITY	GOMF_TRANSLATION_REGULATOR_ACTIVITY		140	0.416617	1.46699	0.0740741	0.181755	0.987	7568	tags=56%, list=39%, signal=92%
GOMF_MOLECULAR_CONDENSATE_SCAFFOLD_ACTIVITY	GOMF_MOLECULAR_CONDENSATE_SCAFFOLD_ACTIVITY		17	0.513043	1.46391	0.0802469	0.184219	0.987	3471	tags=47%, list=18%, signal=57%
GOMF_TELOMERIC_DNA_BINDING	GOMF_TELOMERIC_DNA_BINDING		38	0.504428	1.46391	0.0684105	0.183445	0.987	6931	tags=68%, list=36%, signal=106%
GOMF_PROTEIN_DEMETHYLASE_ACTIVITY	GOMF_PROTEIN_DEMETHYLASE_ACTIVITY		30	0.517557	1.46227	0.083499	0.184654	0.987	7479	tags=77%, list=38%, signal=124%
GOMF_TAU_PROTEIN_KINASE_ACTIVITY	GOMF_TAU_PROTEIN_KINASE_ACTIVITY		22	0.520027	1.45649	0.0865191	0.190589	0.99	7463	tags=77%, list=38%, signal=125%
GOMF_TRANSCRIPTION_COREGULATOR_BINDING	GOMF_TRANSCRIPTION_COREGULATOR_BINDING		109	0.405994	1.45581	0.0829876	0.190629	0.99	5064	tags=40%, list=26%, signal=54%
GOMF_KINASE_INHIBITOR_ACTIVITY	GOMF_KINASE_INHIBITOR_ACTIVITY		74	0.391373	1.45546	0.0574949	0.190204	0.99	8876	tags=64%, list=45%, signal=116%
GOMF_ENDONUCLEASE_ACTIVITY	GOMF_ENDONUCLEASE_ACTIVITY		123	0.375665	1.45457	0.0287474	0.190566	0.99	7343	tags=50%, list=38%, signal=80%
GOMF_2_OXOGLUTARATE_DEPENDENT_DIOXYGENASE_ACTIVITY	GOMF_2_OXOGLUTARATE_DEPENDENT_DIOXYGENASE_ACTIVITY		61	0.438279	1.45455	0.0927022	0.189795	0.99	8268	tags=70%, list=42%, signal=122%
GOMF_GUANYL_NUCLEOTIDE_EXCHANGE_FACTOR_ACTIVITY	GOMF_GUANYL_NUCLEOTIDE_EXCHANGE_FACTOR_ACTIVITY		225	0.378976	1.45406	0.0833333	0.189453	0.99	7738	tags=55%, list=40%, signal=90%
GOMF_TRANSLATION_FACTOR_ACTIVITY_RNA_BINDING	GOMF_TRANSLATION_FACTOR_ACTIVITY_RNA_BINDING		83	0.447598	1.45182	0.0983936	0.191244	0.99	7083	tags=61%, list=36%, signal=96%
GOMF_DIOXYGENASE_ACTIVITY	GOMF_DIOXYGENASE_ACTIVITY		94	0.385896	1.4513	0.0606695	0.191122	0.99	8268	tags=60%, list=42%, signal=103%
GOMF_NUCLEAR_ANDROGEN_RECEPTOR_BINDING	GOMF_NUCLEAR_ANDROGEN_RECEPTOR_BINDING		27	0.489221	1.45126	0.0778443	0.190398	0.99	9654	tags=89%, list=49%, signal=176%
GOMF_PROTEIN_CARRIER_CHAPERONE	GOMF_PROTEIN_CARRIER_CHAPERONE		26	0.526673	1.45036	0.0909091	0.190589	0.99	8141	tags=81%, list=42%, signal=138%
GOMF_SINGLE_STRANDED_DNA_HELICASE_ACTIVITY	GOMF_SINGLE_STRANDED_DNA_HELICASE_ACTIVITY		23	0.567024	1.45008	0.131313	0.190122	0.99	5790	tags=78%, list=30%, signal=111%
GOMF_TRANSITION_METAL_ION_TRANSMEMBRANE_TRANSPORTER_ACTIVITY	GOMF_TRANSITION_METAL_ION_TRANSMEMBRANE_TRANSPORTER_ACTIVITY		39	0.433058	1.44998	0.067623	0.189481	0.99	6841	tags=54%, list=35%, signal=83%
GOMF_UBIQUITIN_SPECIFIC_PROTEASE_BINDING	GOMF_UBIQUITIN_SPECIFIC_PROTEASE_BINDING		21	0.523907	1.44956	0.109091	0.189108	0.99	6868	tags=71%, list=35%, signal=110%
GOMF_NUCLEAR_ESTROGEN_RECEPTOR_BINDING	GOMF_NUCLEAR_ESTROGEN_RECEPTOR_BINDING		39	0.446987	1.44846	0.0826613	0.189571	0.99	5507	tags=54%, list=28%, signal=75%
GOMF_TRANSLATION_INITIATION_FACTOR_ACTIVITY	GOMF_TRANSLATION_INITIATION_FACTOR_ACTIVITY		51	0.489247	1.44675	0.122	0.190776	0.99	5817	tags=61%, list=30%, signal=86%
GOMF_PROTEASOME_BINDING	GOMF_PROTEASOME_BINDING		17	0.55477	1.44639	0.088	0.190462	0.99	7291	tags=82%, list=37%, signal=131%
GOMF_CADHERIN_BINDING_INVOLVED_IN_CELL_CELL_ADHESION	GOMF_CADHERIN_BINDING_INVOLVED_IN_CELL_CELL_ADHESION		18	0.523813	1.44484	0.0890688	0.191386	0.99	6855	tags=61%, list=35%, signal=94%
GOMF_FOUR_WAY_JUNCTION_DNA_BINDING	GOMF_FOUR_WAY_JUNCTION_DNA_BINDING		17	0.604277	1.44464	0.0688259	0.190842	0.99	7733	tags=100%, list=40%, signal=165%
GOMF_TUMOR_NECROSIS_FACTOR_RECEPTOR_BINDING	GOMF_TUMOR_NECROSIS_FACTOR_RECEPTOR_BINDING		31	0.459063	1.44456	0.0881148	0.19018	0.99	6391	tags=52%, list=33%, signal=77%
GOMF_SCAFFOLD_PROTEIN_BINDING	GOMF_SCAFFOLD_PROTEIN_BINDING		66	0.384209	1.44442	0.0695825	0.18956	0.99	6465	tags=48%, list=33%, signal=72%
GOMF_NUCLEOBASE_CONTAINING_COMPOUND_KINASE_ACTIVITY	GOMF_NUCLEOBASE_CONTAINING_COMPOUND_KINASE_ACTIVITY		42	0.415992	1.44412	0.0683594	0.189204	0.99	5683	tags=48%, list=29%, signal=67%
GOMF_ANTIPORTER_ACTIVITY	GOMF_ANTIPORTER_ACTIVITY		91	0.355989	1.43966	0.05	0.19352	0.992	7957	tags=49%, list=41%, signal=83%
GOMF_TRANSLATION_REGULATOR_ACTIVITY_NUCLEIC_ACID_BINDING	GOMF_TRANSLATION_REGULATOR_ACTIVITY_NUCLEIC_ACID_BINDING		106	0.422124	1.43938	0.0955285	0.193199	0.992	7083	tags=56%, list=36%, signal=87%
GOMF_CULLIN_FAMILY_PROTEIN_BINDING	GOMF_CULLIN_FAMILY_PROTEIN_BINDING		26	0.46007	1.43771	0.0764463	0.194423	0.992	9367	tags=77%, list=48%, signal=148%
GOMF_MICROTUBULE_PLUS_END_BINDING	GOMF_MICROTUBULE_PLUS_END_BINDING		21	0.551714	1.43597	0.0995851	0.195559	0.992	6902	tags=81%, list=35%, signal=125%
GOMF_MAGNESIUM_ION_TRANSMEMBRANE_TRANSPORTER_ACTIVITY	GOMF_MAGNESIUM_ION_TRANSMEMBRANE_TRANSPORTER_ACTIVITY		17	0.559403	1.43545	0.0941884	0.195352	0.992	7173	tags=76%, list=37%, signal=121%
GOMF_CYTOKINE_BINDING	GOMF_CYTOKINE_BINDING		145	0.347137	1.43401	0.0943775	0.1963	0.993	7961	tags=50%, list=41%, signal=83%
GOMF_CYCLIN_DEPENDENT_PROTEIN_SERINE_THREONINE_KINASE_REGULATOR_ACTIVITY	GOMF_CYCLIN_DEPENDENT_PROTEIN_SERINE_THREONINE_KINASE_REGULATOR_ACTIVITY		48	0.422565	1.43301	0.0922131	0.196462	0.993	8115	tags=65%, list=42%, signal=110%
GOMF_PRE_MRNA_BINDING	GOMF_PRE_MRNA_BINDING		35	0.476727	1.43274	0.0745968	0.196046	0.993	6724	tags=63%, list=34%, signal=96%
GOMF_HYDROLASE_ACTIVITY_ACTING_ON_GLYCOSYL_BONDS	GOMF_HYDROLASE_ACTIVITY_ACTING_ON_GLYCOSYL_BONDS		134	0.345306	1.43006	0.0534653	0.198172	0.993	3423	tags=25%, list=18%, signal=31%
GOMF_PHOSPHATIDYLINOSITOL_PHOSPHATE_KINASE_ACTIVITY	GOMF_PHOSPHATIDYLINOSITOL_PHOSPHATE_KINASE_ACTIVITY		15	0.545766	1.42945	0.10124	0.198138	0.993	8478	tags=87%, list=43%, signal=153%
GOMF_PHOSPHOLIPID_BINDING	GOMF_PHOSPHOLIPID_BINDING		469	0.32848	1.42856	0.040404	0.198371	0.993	8822	tags=52%, list=45%, signal=93%
GOMF_SYNTAXIN_BINDING	GOMF_SYNTAXIN_BINDING		69	0.393571	1.42565	0.045082	0.200957	0.993	8089	tags=55%, list=41%, signal=94%
GOMF_STRUCTURAL_CONSTITUENT_OF_CYTOSKELETON	GOMF_STRUCTURAL_CONSTITUENT_OF_CYTOSKELETON		106	0.352971	1.42433	0.0486258	0.201661	0.993	6657	tags=38%, list=34%, signal=57%
GOMF_RNA_POLYMERASE_CORE_ENZYME_BINDING	GOMF_RNA_POLYMERASE_CORE_ENZYME_BINDING		41	0.494189	1.42432	0.108527	0.200929	0.993	6433	tags=68%, list=33%, signal=102%
GOMF_OXIDOREDUCTASE_ACTIVITY_ACTING_ON_METAL_IONS	GOMF_OXIDOREDUCTASE_ACTIVITY_ACTING_ON_METAL_IONS		16	0.476997	1.42425	0.0787402	0.200247	0.993	5819	tags=56%, list=30%, signal=80%
GOMF_MYOSIN_BINDING	GOMF_MYOSIN_BINDING		74	0.365565	1.42242	0.0657371	0.20157	0.994	10140	tags=68%, list=52%, signal=140%
GOMF_KINASE_ACTIVATOR_ACTIVITY	GOMF_KINASE_ACTIVATOR_ACTIVITY		119	0.362636	1.42214	0.055102	0.201106	0.994	9466	tags=60%, list=48%, signal=115%
GOMF_PHOSPHATIDYLINOSITOL_PHOSPHATE_PHOSPHATASE_ACTIVITY	GOMF_PHOSPHATIDYLINOSITOL_PHOSPHATE_PHOSPHATASE_ACTIVITY		34	0.474603	1.42137	0.10142	0.201288	0.994	6705	tags=65%, list=34%, signal=98%
GOMF_SIGNALING_ADAPTOR_ACTIVITY	GOMF_SIGNALING_ADAPTOR_ACTIVITY		86	0.387812	1.42118	0.0958333	0.20081	0.994	5078	tags=40%, list=26%, signal=53%
GOMF_ACETYLGLUCOSAMINYLTRANSFERASE_ACTIVITY	GOMF_ACETYLGLUCOSAMINYLTRANSFERASE_ACTIVITY		42	0.398014	1.41794	0.0936903	0.203601	0.994	7748	tags=57%, list=40%, signal=95%
GOMF_ADRENERGIC_RECEPTOR_BINDING	GOMF_ADRENERGIC_RECEPTOR_BINDING		19	0.450983	1.41695	0.0696202	0.204024	0.994	10288	tags=84%, list=53%, signal=178%
GOMF_DNA_DIRECTED_DNA_POLYMERASE_ACTIVITY	GOMF_DNA_DIRECTED_DNA_POLYMERASE_ACTIVITY		24	0.501542	1.41661	0.108333	0.203702	0.994	8431	tags=79%, list=43%, signal=139%
GOMF_CYTOKINE_RECEPTOR_BINDING	GOMF_CYTOKINE_RECEPTOR_BINDING		268	0.312717	1.41368	0.0645833	0.206163	0.994	8435	tags=42%, list=43%, signal=73%
GOMF_DNA_BINDING_TRANSCRIPTION_REPRESSOR_ACTIVITY	GOMF_DNA_BINDING_TRANSCRIPTION_REPRESSOR_ACTIVITY		326	0.344157	1.41139	0.09375	0.207959	0.994	9970	tags=61%, list=51%, signal=123%
GOMF_P_TYPE_ION_TRANSPORTER_ACTIVITY	GOMF_P_TYPE_ION_TRANSPORTER_ACTIVITY		20	0.460716	1.41101	0.0965251	0.207724	0.994	900	tags=20%, list=5%, signal=21%
GOMF_MONOSACCHARIDE_BINDING	GOMF_MONOSACCHARIDE_BINDING		72	0.381053	1.41025	0.0916335	0.207875	0.995	8077	tags=56%, list=41%, signal=94%
GOMF_14_3_3_PROTEIN_BINDING	GOMF_14_3_3_PROTEIN_BINDING		31	0.442936	1.40927	0.112224	0.208188	0.995	7220	tags=55%, list=37%, signal=87%
GOMF_PROTEIN_PHOSPHATASE_ACTIVATOR_ACTIVITY	GOMF_PROTEIN_PHOSPHATASE_ACTIVATOR_ACTIVITY		16	0.511821	1.40897	0.104536	0.207856	0.995	9341	tags=88%, list=48%, signal=168%
GOMF_PROTEIN_KINASE_A_BINDING	GOMF_PROTEIN_KINASE_A_BINDING		51	0.406116	1.40853	0.0889328	0.207656	0.995	8354	tags=59%, list=43%, signal=103%
GOMF_CYSTEINE_TYPE_ENDOPEPTIDASE_INHIBITOR_ACTIVITY	GOMF_CYSTEINE_TYPE_ENDOPEPTIDASE_INHIBITOR_ACTIVITY		54	0.405742	1.40748	0.0688259	0.20803	0.996	5878	tags=33%, list=30%, signal=48%
GOMF_HSP90_PROTEIN_BINDING	GOMF_HSP90_PROTEIN_BINDING		42	0.424927	1.40727	0.071579	0.207532	0.996	9102	tags=71%, list=47%, signal=134%
GOMF_MHC_PROTEIN_BINDING	GOMF_MHC_PROTEIN_BINDING		34	0.476819	1.40692	0.150407	0.207199	0.996	8723	tags=76%, list=45%, signal=138%
GOMF_LIPID_TRANSFER_ACTIVITY	GOMF_LIPID_TRANSFER_ACTIVITY		49	0.3983	1.4066	0.0758197	0.206774	0.996	6416	tags=43%, list=33%, signal=64%
GOMF_MAP_KINASE_KINASE_KINASE_ACTIVITY	GOMF_MAP_KINASE_KINASE_KINASE_ACTIVITY		28	0.463758	1.4065	0.107143	0.206148	0.996	9545	tags=86%, list=49%, signal=168%
GOMF_ENDOPEPTIDASE_ACTIVITY	GOMF_ENDOPEPTIDASE_ACTIVITY		413	0.300077	1.40488	0.0429448	0.207295	0.997	6355	tags=31%, list=33%, signal=46%
GOMF_DNA_BINDING_BENDING	GOMF_DNA_BINDING_BENDING		18	0.501219	1.40368	0.105051	0.207868	0.997	8664	tags=78%, list=44%, signal=140%
GOMF_FIBRONECTIN_BINDING	GOMF_FIBRONECTIN_BINDING		31	0.432063	1.40043	0.0841683	0.210897	0.997	9033	tags=71%, list=46%, signal=132%
GOMF_INTEGRIN_BINDING	GOMF_INTEGRIN_BINDING		155	0.363092	1.40019	0.118952	0.210437	0.997	8167	tags=54%, list=42%, signal=92%
GOMF_HSP70_PROTEIN_BINDING	GOMF_HSP70_PROTEIN_BINDING		46	0.416599	1.39978	0.0746269	0.210193	0.997	6709	tags=50%, list=34%, signal=76%
GOMF_UBIQUITIN_CONJUGATING_ENZYME_BINDING	GOMF_UBIQUITIN_CONJUGATING_ENZYME_BINDING		31	0.472168	1.39925	0.101796	0.210043	0.997	8094	tags=65%, list=41%, signal=110%
GOMF_PATTERN_RECOGNITION_RECEPTOR_ACTIVITY	GOMF_PATTERN_RECOGNITION_RECEPTOR_ACTIVITY		27	0.47857	1.39913	0.157371	0.209521	0.997	3530	tags=41%, list=18%, signal=50%
GOMF_PHOSPHATIDYLCHOLINE_BINDING	GOMF_PHOSPHATIDYLCHOLINE_BINDING		31	0.447734	1.39845	0.0869565	0.209687	0.997	7462	tags=55%, list=38%, signal=89%
GOMF_PEPTIDE_TRANSMEMBRANE_TRANSPORTER_ACTIVITY	GOMF_PEPTIDE_TRANSMEMBRANE_TRANSPORTER_ACTIVITY		15	0.499416	1.39744	0.110442	0.210096	0.997	7813	tags=67%, list=40%, signal=111%
GOMF_PHOSPHATIDYLINOSITOL_MONOPHOSPHATE_PHOSPHATASE_ACTIVITY	GOMF_PHOSPHATIDYLINOSITOL_MONOPHOSPHATE_PHOSPHATASE_ACTIVITY		19	0.54508	1.39685	0.131417	0.210129	0.997	6705	tags=79%, list=34%, signal=120%
GOMF_RNA_POLYMERASE_II_COMPLEX_BINDING	GOMF_RNA_POLYMERASE_II_COMPLEX_BINDING		36	0.490709	1.39442	0.126953	0.211939	0.997	6433	tags=69%, list=33%, signal=103%
GOMF_SOLUTE_POTASSIUM_ANTIPORTER_ACTIVITY	GOMF_SOLUTE_POTASSIUM_ANTIPORTER_ACTIVITY		19	0.458792	1.39332	0.091954	0.212444	0.997	7616	tags=53%, list=39%, signal=86%
GOMF_CALMODULIN_BINDING	GOMF_CALMODULIN_BINDING		199	0.329018	1.39243	0.0680412	0.212833	0.997	7437	tags=43%, list=38%, signal=69%
GOMF_METAL_CATION_PROTON_ANTIPORTER_ACTIVITY	GOMF_METAL_CATION_PROTON_ANTIPORTER_ACTIVITY		20	0.457071	1.39138	0.1	0.213166	0.997	7616	tags=55%, list=39%, signal=90%
GOMF_G_PROTEIN_BETA_GAMMA_SUBUNIT_COMPLEX_BINDING	GOMF_G_PROTEIN_BETA_GAMMA_SUBUNIT_COMPLEX_BINDING		22	0.433803	1.39132	0.0925553	0.212513	0.997	10244	tags=82%, list=52%, signal=172%
GOMF_OXIDOREDUCTASE_ACTIVITY_ACTING_ON_A_SULFUR_GROUP_OF_DONORS	GOMF_OXIDOREDUCTASE_ACTIVITY_ACTING_ON_A_SULFUR_GROUP_OF_DONORS		60	0.39208	1.39007	0.125749	0.213256	0.997	8647	tags=58%, list=44%, signal=104%
GOMF_DEMETHYLASE_ACTIVITY	GOMF_DEMETHYLASE_ACTIVITY		40	0.457507	1.38936	0.124752	0.213278	0.997	7972	tags=68%, list=41%, signal=114%
GOMF_POLY_A_BINDING	GOMF_POLY_A_BINDING		24	0.493664	1.38842	0.130785	0.21375	0.997	6564	tags=67%, list=34%, signal=100%
GOMF_STRUCTURAL_CONSTITUENT_OF_SYNAPSE	GOMF_STRUCTURAL_CONSTITUENT_OF_SYNAPSE		18	0.489839	1.38553	0.106996	0.216486	0.998	4870	tags=44%, list=25%, signal=59%
GOMF_HYDROLASE_ACTIVITY_HYDROLYZING_O_GLYCOSYL_COMPOUNDS	GOMF_HYDROLASE_ACTIVITY_HYDROLYZING_O_GLYCOSYL_COMPOUNDS		95	0.353424	1.38535	0.0807692	0.215967	0.998	3423	tags=24%, list=18%, signal=29%
GOMF_TRNA_METHYLTRANSFERASE_ACTIVITY	GOMF_TRNA_METHYLTRANSFERASE_ACTIVITY		34	0.485853	1.38515	0.120482	0.215509	0.998	6208	tags=65%, list=32%, signal=95%
GOMF_ENZYME_INHIBITOR_ACTIVITY	GOMF_ENZYME_INHIBITOR_ACTIVITY		384	0.294612	1.38481	0.0241449	0.21523	0.998	8876	tags=44%, list=45%, signal=79%
GOMF_PROLINE_RICH_REGION_BINDING	GOMF_PROLINE_RICH_REGION_BINDING		17	0.497781	1.3839	0.10166	0.215411	0.998	4450	tags=47%, list=23%, signal=61%
GOMF_PROTEIN_PHOSPHATASE_1_BINDING	GOMF_PROTEIN_PHOSPHATASE_1_BINDING		29	0.415676	1.38237	0.116	0.21632	0.998	6524	tags=52%, list=33%, signal=78%
GOMF_HYDROLASE_ACTIVITY_HYDROLYZING_N_GLYCOSYL_COMPOUNDS	GOMF_HYDROLASE_ACTIVITY_HYDROLYZING_N_GLYCOSYL_COMPOUNDS		39	0.391177	1.38218	0.0923695	0.215857	0.998	5631	tags=44%, list=29%, signal=61%
GOMF_INOSITOL_PHOSPHATE_PHOSPHATASE_ACTIVITY	GOMF_INOSITOL_PHOSPHATE_PHOSPHATASE_ACTIVITY		18	0.503784	1.38053	0.147177	0.217082	0.998	7591	tags=78%, list=39%, signal=127%
GOMF_HISTONE_ACETYLTRANSFERASE_BINDING	GOMF_HISTONE_ACETYLTRANSFERASE_BINDING		23	0.471489	1.37827	0.133603	0.218989	0.998	6545	tags=61%, list=34%, signal=91%
GOMF_GROWTH_FACTOR_BINDING	GOMF_GROWTH_FACTOR_BINDING		132	0.346651	1.37661	0.126273	0.220174	0.998	9232	tags=58%, list=47%, signal=109%
GOMF_ACIDIC_AMINO_ACID_TRANSMEMBRANE_TRANSPORTER_ACTIVITY	GOMF_ACIDIC_AMINO_ACID_TRANSMEMBRANE_TRANSPORTER_ACTIVITY		17	0.44953	1.37296	0.0848485	0.223597	0.998	4943	tags=41%, list=25%, signal=55%
GOMF_DEACETYLASE_ACTIVITY	GOMF_DEACETYLASE_ACTIVITY		38	0.402413	1.3713	0.134969	0.224931	0.999	3974	tags=32%, list=20%, signal=40%
GOMF_LIGAND_GATED_CALCIUM_CHANNEL_ACTIVITY	GOMF_LIGAND_GATED_CALCIUM_CHANNEL_ACTIVITY		26	0.42924	1.36873	0.113131	0.227355	0.999	9139	tags=65%, list=47%, signal=123%
GOMF_FLIPPASE_ACTIVITY	GOMF_FLIPPASE_ACTIVITY		17	0.47748	1.36707	0.166038	0.228551	0.999	6211	tags=53%, list=32%, signal=78%
GOMF_3_5_DNA_HELICASE_ACTIVITY	GOMF_3_5_DNA_HELICASE_ACTIVITY		15	0.567962	1.36629	0.121704	0.228835	0.999	4163	tags=67%, list=21%, signal=85%
GOMF_CHAPERONE_BINDING	GOMF_CHAPERONE_BINDING		103	0.357458	1.36369	0.0953347	0.231076	0.999	4084	tags=31%, list=21%, signal=39%
GOMF_CYTOKINE_RECEPTOR_ACTIVITY	GOMF_CYTOKINE_RECEPTOR_ACTIVITY		97	0.36708	1.36134	0.150097	0.232963	0.999	7961	tags=48%, list=41%, signal=81%
GOMF_QUATERNARY_AMMONIUM_GROUP_BINDING	GOMF_QUATERNARY_AMMONIUM_GROUP_BINDING		41	0.403375	1.36056	0.103314	0.233133	0.999	6287	tags=41%, list=32%, signal=61%
GOMF_INTRAMOLECULAR_TRANSFERASE_ACTIVITY	GOMF_INTRAMOLECULAR_TRANSFERASE_ACTIVITY		27	0.457953	1.35799	0.122105	0.235353	0.999	5905	tags=56%, list=30%, signal=80%
GOMF_LIGASE_ACTIVITY_FORMING_CARBON_SULFUR_BONDS	GOMF_LIGASE_ACTIVITY_FORMING_CARBON_SULFUR_BONDS		41	0.41229	1.35419	0.130612	0.239045	0.999	2909	tags=29%, list=15%, signal=34%
GOMF_ACYLTRANSFERASE_ACTIVITY	GOMF_ACYLTRANSFERASE_ACTIVITY		247	0.322977	1.3535	0.100402	0.239213	0.999	7064	tags=40%, list=36%, signal=63%
GOMF_PROTEIN_SERINE_THREONINE_KINASE_INHIBITOR_ACTIVITY	GOMF_PROTEIN_SERINE_THREONINE_KINASE_INHIBITOR_ACTIVITY		33	0.400914	1.35129	0.134021	0.241239	0.999	8848	tags=61%, list=45%, signal=111%
GOMF_PHOSPHATASE_ACTIVATOR_ACTIVITY	GOMF_PHOSPHATASE_ACTIVATOR_ACTIVITY		23	0.463583	1.35073	0.149402	0.241217	0.999	9341	tags=78%, list=48%, signal=150%
GOMF_METALLOPEPTIDASE_ACTIVITY	GOMF_METALLOPEPTIDASE_ACTIVITY		187	0.306991	1.34872	0.0722892	0.242739	0.999	9507	tags=52%, list=49%, signal=100%
GOMF_EPIDERMAL_GROWTH_FACTOR_RECEPTOR_BINDING	GOMF_EPIDERMAL_GROWTH_FACTOR_RECEPTOR_BINDING		33	0.415112	1.34747	0.133466	0.243463	0.999	4940	tags=39%, list=25%, signal=53%
GOMF_LOW_DENSITY_LIPOPROTEIN_PARTICLE_RECEPTOR_BINDING	GOMF_LOW_DENSITY_LIPOPROTEIN_PARTICLE_RECEPTOR_BINDING		24	0.453558	1.34694	0.134	0.243356	0.999	2892	tags=33%, list=15%, signal=39%
GOMF_PHOSPHOTRANSFERASE_ACTIVITY_FOR_OTHER_SUBSTITUTED_PHOSPHATE_GROUPS	GOMF_PHOSPHOTRANSFERASE_ACTIVITY_FOR_OTHER_SUBSTITUTED_PHOSPHATE_GROUPS		22	0.506889	1.34694	0.15213	0.242638	0.999	6588	tags=64%, list=34%, signal=96%
GOMF_SOLUTE_CATION_ANTIPORTER_ACTIVITY	GOMF_SOLUTE_CATION_ANTIPORTER_ACTIVITY		41	0.37142	1.34594	0.107422	0.243174	0.999	7957	tags=51%, list=41%, signal=86%
GOMF_PHOSPHOLIPASE_BINDING	GOMF_PHOSPHOLIPASE_BINDING		23	0.439631	1.34463	0.157676	0.243924	0.999	4248	tags=39%, list=22%, signal=50%
GOMF_CATALYTIC_ACTIVITY_ACTING_ON_A_GLYCOPROTEIN	GOMF_CATALYTIC_ACTIVITY_ACTING_ON_A_GLYCOPROTEIN		23	0.428925	1.33916	0.145038	0.249649	0.999	6413	tags=57%, list=33%, signal=84%
GOMF_ACTIN_MONOMER_BINDING	GOMF_ACTIN_MONOMER_BINDING		28	0.397172	1.33911	0.134146	0.248962	0.999	6669	tags=46%, list=34%, signal=70%
GOMF_METHYL_CPG_BINDING	GOMF_METHYL_CPG_BINDING		25	0.446593	1.33866	0.136752	0.248727	0.999	8097	tags=68%, list=41%, signal=116%
GOMF_OXIDOREDUCTASE_ACTIVITY_ACTING_ON_NAD_P_H_OXYGEN_AS_ACCEPTOR	GOMF_OXIDOREDUCTASE_ACTIVITY_ACTING_ON_NAD_P_H_OXYGEN_AS_ACCEPTOR		16	0.461232	1.33586	0.114723	0.251485	0.999	7317	tags=50%, list=37%, signal=80%
GOMF_NADPLUS_NUCLEOSIDASE_ACTIVITY	GOMF_NADPLUS_NUCLEOSIDASE_ACTIVITY		16	0.497711	1.33553	0.160825	0.251236	0.999	5467	tags=50%, list=28%, signal=69%
GOMF_ORGANOPHOSPHATE_ESTER_TRANSMEMBRANE_TRANSPORTER_ACTIVITY	GOMF_ORGANOPHOSPHATE_ESTER_TRANSMEMBRANE_TRANSPORTER_ACTIVITY		34	0.387505	1.33403	0.12249	0.251969	0.999	6140	tags=44%, list=31%, signal=64%
GOMF_MHC_CLASS_I_PROTEIN_BINDING	GOMF_MHC_CLASS_I_PROTEIN_BINDING		22	0.477247	1.33137	0.177914	0.25468	0.999	6282	tags=59%, list=32%, signal=87%
GOMF_LAMIN_BINDING	GOMF_LAMIN_BINDING		16	0.480898	1.33092	0.141393	0.254698	0.999	7387	tags=69%, list=38%, signal=111%
GOMF_ATPASE_BINDING	GOMF_ATPASE_BINDING		85	0.34527	1.32934	0.14257	0.255926	0.999	9895	tags=60%, list=51%, signal=121%
GOMF_UBIQUITIN_LIKE_PROTEIN_CONJUGATING_ENZYME_BINDING	GOMF_UBIQUITIN_LIKE_PROTEIN_CONJUGATING_ENZYME_BINDING		37	0.43524	1.32662	0.139676	0.258658	0.999	8354	tags=62%, list=43%, signal=108%
GOMF_PROTEIN_SERINE_THREONINE_TYROSINE_KINASE_ACTIVITY	GOMF_PROTEIN_SERINE_THREONINE_TYROSINE_KINASE_ACTIVITY		45	0.401713	1.32658	0.136273	0.257985	0.999	6047	tags=49%, list=31%, signal=71%
GOMF_PEPTIDASE_REGULATOR_ACTIVITY	GOMF_PEPTIDASE_REGULATOR_ACTIVITY		225	0.316597	1.32594	0.0849802	0.258058	0.999	7982	tags=40%, list=41%, signal=66%
GOMF_O_METHYLTRANSFERASE_ACTIVITY	GOMF_O_METHYLTRANSFERASE_ACTIVITY		23	0.43872	1.32395	0.160243	0.259977	0.999	8727	tags=70%, list=45%, signal=126%
GOMF_NUCLEAR_THYROID_HORMONE_RECEPTOR_BINDING	GOMF_NUCLEAR_THYROID_HORMONE_RECEPTOR_BINDING		29	0.469864	1.32361	0.165323	0.259679	0.999	8350	tags=79%, list=43%, signal=138%
GOMF_PALMITOYLTRANSFERASE_ACTIVITY	GOMF_PALMITOYLTRANSFERASE_ACTIVITY		37	0.402401	1.32153	0.144841	0.261609	0.999	7541	tags=51%, list=39%, signal=84%
GOMF_O_ACYLTRANSFERASE_ACTIVITY	GOMF_O_ACYLTRANSFERASE_ACTIVITY		53	0.347533	1.32143	0.102616	0.261007	0.999	4732	tags=30%, list=24%, signal=40%
GOMF_NUCLEAR_VITAMIN_D_RECEPTOR_BINDING	GOMF_NUCLEAR_VITAMIN_D_RECEPTOR_BINDING		15	0.543451	1.32138	0.166	0.260373	0.999	6186	tags=73%, list=32%, signal=107%
GOMF_PEPTIDOGLYCAN_BINDING	GOMF_PEPTIDOGLYCAN_BINDING		17	0.486166	1.32105	0.154004	0.260038	0.999	1989	tags=24%, list=10%, signal=26%
GOMF_AMYLOID_BETA_BINDING	GOMF_AMYLOID_BETA_BINDING		88	0.321604	1.31885	0.118236	0.261984	0.999	8681	tags=48%, list=44%, signal=86%
GOMF_PHOSPHATIDYLSERINE_BINDING	GOMF_PHOSPHATIDYLSERINE_BINDING		61	0.350451	1.31663	0.106509	0.263784	0.999	8808	tags=56%, list=45%, signal=101%
GOMF_WW_DOMAIN_BINDING	GOMF_WW_DOMAIN_BINDING		31	0.40443	1.31494	0.163424	0.265235	0.999	8100	tags=58%, list=42%, signal=99%
GOMF_CHEMOKINE_BINDING	GOMF_CHEMOKINE_BINDING		33	0.429756	1.31449	0.187984	0.265056	0.999	7651	tags=61%, list=39%, signal=100%
GOMF_ABC_TYPE_TRANSPORTER_ACTIVITY	GOMF_ABC_TYPE_TRANSPORTER_ACTIVITY		49	0.37006	1.31416	0.134021	0.264719	0.999	8023	tags=47%, list=41%, signal=79%
GOMF_CERAMIDE_BINDING	GOMF_CERAMIDE_BINDING		19	0.454402	1.3117	0.166333	0.267001	0.999	7462	tags=68%, list=38%, signal=111%
GOMF_PHOSPHATASE_INHIBITOR_ACTIVITY	GOMF_PHOSPHATASE_INHIBITOR_ACTIVITY		49	0.3437	1.30985	0.113772	0.268441	0.999	7854	tags=45%, list=40%, signal=75%
GOMF_LAMININ_BINDING	GOMF_LAMININ_BINDING		28	0.415593	1.30982	0.169661	0.267747	0.999	8011	tags=57%, list=41%, signal=97%
GOMF_PROTEIN_KINASE_A_REGULATORY_SUBUNIT_BINDING	GOMF_PROTEIN_KINASE_A_REGULATORY_SUBUNIT_BINDING		25	0.439309	1.30897	0.175337	0.268182	0.999	8168	tags=64%, list=42%, signal=110%
GOMF_CORECEPTOR_ACTIVITY	GOMF_CORECEPTOR_ACTIVITY		48	0.382911	1.30835	0.172065	0.268257	0.999	8075	tags=54%, list=41%, signal=92%
GOMF_KINESIN_BINDING	GOMF_KINESIN_BINDING		46	0.378176	1.30831	0.148728	0.267562	0.999	6197	tags=41%, list=32%, signal=60%
GOMF_S_ACYLTRANSFERASE_ACTIVITY	GOMF_S_ACYLTRANSFERASE_ACTIVITY		30	0.412028	1.30685	0.172962	0.268738	0.999	6894	tags=50%, list=35%, signal=77%
GOMF_TRANSMEMBRANE_TRANSPORTER_BINDING	GOMF_TRANSMEMBRANE_TRANSPORTER_BINDING		127	0.316079	1.30626	0.0972222	0.268663	0.999	10068	tags=57%, list=52%, signal=116%
GOMF_MYOSIN_V_BINDING	GOMF_MYOSIN_V_BINDING		16	0.478455	1.30584	0.188716	0.268527	0.999	8794	tags=81%, list=45%, signal=148%
GOMF_SMALL_MOLECULE_SENSOR_ACTIVITY	GOMF_SMALL_MOLECULE_SENSOR_ACTIVITY		33	0.414077	1.30428	0.161616	0.269707	0.999	7858	tags=58%, list=40%, signal=96%
GOMF_INSULIN_RECEPTOR_BINDING	GOMF_INSULIN_RECEPTOR_BINDING		22	0.437937	1.304	0.163673	0.269363	0.999	5834	tags=45%, list=30%, signal=65%
GOMF_AMINOPEPTIDASE_ACTIVITY	GOMF_AMINOPEPTIDASE_ACTIVITY		38	0.379864	1.30201	0.152439	0.271207	0.999	10179	tags=66%, list=52%, signal=137%
GOMF_PHOSPHATIDYLINOSITOL_3_PHOSPHATE_BINDING	GOMF_PHOSPHATIDYLINOSITOL_3_PHOSPHATE_BINDING		45	0.381707	1.301	0.152083	0.271712	0.999	9517	tags=71%, list=49%, signal=138%
GOMF_PHOSPHATIDYLINOSITOL_KINASE_ACTIVITY	GOMF_PHOSPHATIDYLINOSITOL_KINASE_ACTIVITY		17	0.513624	1.30053	0.198758	0.271668	0.999	9148	tags=88%, list=47%, signal=166%
GOMF_CARBOHYDRATE_BINDING	GOMF_CARBOHYDRATE_BINDING		273	0.282266	1.29864	0.116635	0.273178	0.999	8873	tags=45%, list=45%, signal=81%
GOMF_DNA_REPLICATION_ORIGIN_BINDING	GOMF_DNA_REPLICATION_ORIGIN_BINDING		16	0.523157	1.29841	0.204	0.272761	0.999	8591	tags=94%, list=44%, signal=167%
GOMF_DEAMINASE_ACTIVITY	GOMF_DEAMINASE_ACTIVITY		33	0.386545	1.29824	0.157058	0.272248	0.999	6608	tags=45%, list=34%, signal=69%
GOMF_INSULIN_LIKE_GROWTH_FACTOR_RECEPTOR_BINDING	GOMF_INSULIN_LIKE_GROWTH_FACTOR_RECEPTOR_BINDING		16	0.458863	1.29721	0.174699	0.272864	0.999	4915	tags=44%, list=25%, signal=58%
GOMF_L_ASCORBIC_ACID_BINDING	GOMF_L_ASCORBIC_ACID_BINDING		20	0.472719	1.29623	0.190669	0.273333	0.999	7900	tags=75%, list=40%, signal=126%
GOMF_MRNA_3_UTR_AU_RICH_REGION_BINDING	GOMF_MRNA_3_UTR_AU_RICH_REGION_BINDING		26	0.432851	1.29562	0.188641	0.273363	0.999	6931	tags=54%, list=36%, signal=83%
GOMF_ENDORIBONUCLEASE_ACTIVITY	GOMF_ENDORIBONUCLEASE_ACTIVITY		69	0.351381	1.29524	0.171843	0.273196	0.999	9694	tags=62%, list=50%, signal=123%
GOMF_ZINC_ION_TRANSMEMBRANE_TRANSPORTER_ACTIVITY	GOMF_ZINC_ION_TRANSMEMBRANE_TRANSPORTER_ACTIVITY		22	0.434838	1.29449	0.182365	0.273434	0.999	8197	tags=64%, list=42%, signal=110%
GOMF_LYSOPHOSPHOLIPID_ACYLTRANSFERASE_ACTIVITY	GOMF_LYSOPHOSPHOLIPID_ACYLTRANSFERASE_ACTIVITY		22	0.416563	1.29335	0.173038	0.27414	0.999	4004	tags=36%, list=21%, signal=46%
GOMF_MECHANOSENSITIVE_ION_CHANNEL_ACTIVITY	GOMF_MECHANOSENSITIVE_ION_CHANNEL_ACTIVITY		15	0.460052	1.29168	0.19596	0.275505	0.999	6338	tags=47%, list=32%, signal=69%
GOMF_NUCLEAR_RETINOIC_ACID_RECEPTOR_BINDING	GOMF_NUCLEAR_RETINOIC_ACID_RECEPTOR_BINDING		24	0.43178	1.29087	0.196721	0.275823	0.999	9805	tags=79%, list=50%, signal=159%
GOMF_CALCIUM_RELEASE_CHANNEL_ACTIVITY	GOMF_CALCIUM_RELEASE_CHANNEL_ACTIVITY		17	0.450171	1.2908	0.191406	0.275213	0.999	9023	tags=71%, list=46%, signal=131%
GOMF_BETA_TUBULIN_BINDING	GOMF_BETA_TUBULIN_BINDING		39	0.387758	1.29053	0.171815	0.27485	0.999	6742	tags=49%, list=35%, signal=74%
GOMF_HISTONE_METHYLTRANSFERASE_ACTIVITY_H3_K4_SPECIFIC	GOMF_HISTONE_METHYLTRANSFERASE_ACTIVITY_H3_K4_SPECIFIC		18	0.48163	1.28989	0.194444	0.274893	0.999	6038	tags=56%, list=31%, signal=80%
GOMF_MANNOSYLTRANSFERASE_ACTIVITY	GOMF_MANNOSYLTRANSFERASE_ACTIVITY		24	0.467552	1.28986	0.199211	0.274232	0.999	5635	tags=50%, list=29%, signal=70%
GOMF_SODIUM_PROTON_ANTIPORTER_ACTIVITY	GOMF_SODIUM_PROTON_ANTIPORTER_ACTIVITY		15	0.448429	1.28813	0.170588	0.275757	0.999	7616	tags=53%, list=39%, signal=87%
GOMF_PROTEOGLYCAN_BINDING	GOMF_PROTEOGLYCAN_BINDING		36	0.400329	1.28742	0.181818	0.275901	0.999	7388	tags=50%, list=38%, signal=80%
GOMF_PHOSPHATIDYLINOSITOL_4_PHOSPHATE_BINDING	GOMF_PHOSPHATIDYLINOSITOL_4_PHOSPHATE_BINDING		28	0.402958	1.2868	0.17732	0.27601	0.999	8545	tags=68%, list=44%, signal=121%
GOMF_COLLAGEN_BINDING	GOMF_COLLAGEN_BINDING		69	0.397486	1.28212	0.228033	0.281465	0.999	10182	tags=75%, list=52%, signal=157%
GOMF_GTPASE_ACTIVATING_PROTEIN_BINDING	GOMF_GTPASE_ACTIVATING_PROTEIN_BINDING		15	0.471463	1.28148	0.195219	0.281546	0.999	3912	tags=40%, list=20%, signal=50%
GOMF_IMMUNE_RECEPTOR_ACTIVITY	GOMF_IMMUNE_RECEPTOR_ACTIVITY		142	0.359306	1.27963	0.223529	0.2831	0.999	8001	tags=51%, list=41%, signal=86%
GOMF_NUCLEOBASE_CONTAINING_COMPOUND_TRANSMEMBRANE_TRANSPORTER_ACTIVITY	GOMF_NUCLEOBASE_CONTAINING_COMPOUND_TRANSMEMBRANE_TRANSPORTER_ACTIVITY		50	0.360003	1.27945	0.166667	0.282644	0.999	6401	tags=42%, list=33%, signal=62%
GOMF_LRR_DOMAIN_BINDING	GOMF_LRR_DOMAIN_BINDING		16	0.462159	1.27902	0.188492	0.282436	0.999	6002	tags=50%, list=31%, signal=72%
GOMF_DNA_SECONDARY_STRUCTURE_BINDING	GOMF_DNA_SECONDARY_STRUCTURE_BINDING		36	0.453232	1.27822	0.216599	0.282676	0.999	7819	tags=75%, list=40%, signal=125%
GOMF_PHOSPHATIDYLINOSITOL_3_4_BISPHOSPHATE_BINDING	GOMF_PHOSPHATIDYLINOSITOL_3_4_BISPHOSPHATE_BINDING		29	0.376968	1.27807	0.171315	0.282179	0.999	3741	tags=31%, list=19%, signal=38%
GOMF_LIPOPROTEIN_PARTICLE_RECEPTOR_BINDING	GOMF_LIPOPROTEIN_PARTICLE_RECEPTOR_BINDING		29	0.450879	1.27605	0.173737	0.283825	0.999	2892	tags=31%, list=15%, signal=36%
GOMF_PHOSPHOTRANSFERASE_ACTIVITY_PHOSPHATE_GROUP_AS_ACCEPTOR	GOMF_PHOSPHOTRANSFERASE_ACTIVITY_PHOSPHATE_GROUP_AS_ACCEPTOR		38	0.361097	1.27573	0.157197	0.283612	0.999	9094	tags=61%, list=47%, signal=113%
GOMF_DYNEIN_COMPLEX_BINDING	GOMF_DYNEIN_COMPLEX_BINDING		23	0.422167	1.27394	0.195519	0.28511	0.999	7588	tags=57%, list=39%, signal=92%
GOMF_INSULIN_LIKE_GROWTH_FACTOR_BINDING	GOMF_INSULIN_LIKE_GROWTH_FACTOR_BINDING		19	0.42022	1.27288	0.197605	0.285778	0.999	9232	tags=63%, list=47%, signal=120%
GOMF_C2H2_ZINC_FINGER_DOMAIN_BINDING	GOMF_C2H2_ZINC_FINGER_DOMAIN_BINDING		15	0.446268	1.27212	0.196203	0.285993	0.999	9867	tags=87%, list=51%, signal=175%
GOMF_HYDROLASE_ACTIVITY_ACTING_ON_CARBON_NITROGEN_BUT_NOT_PEPTIDE_BONDS	GOMF_HYDROLASE_ACTIVITY_ACTING_ON_CARBON_NITROGEN_BUT_NOT_PEPTIDE_BONDS		135	0.303857	1.27159	0.129897	0.28588	0.999	4338	tags=25%, list=22%, signal=32%
GOMF_GROWTH_FACTOR_RECEPTOR_BINDING	GOMF_GROWTH_FACTOR_RECEPTOR_BINDING		140	0.303448	1.27083	0.116466	0.286105	0.999	5640	tags=31%, list=29%, signal=44%
GOMF_FLOPPASE_ACTIVITY	GOMF_FLOPPASE_ACTIVITY		16	0.458178	1.27057	0.179012	0.285761	0.999	6633	tags=56%, list=34%, signal=85%
GOMF_NUCLEOSIDE_MONOPHOSPHATE_KINASE_ACTIVITY	GOMF_NUCLEOSIDE_MONOPHOSPHATE_KINASE_ACTIVITY		21	0.414331	1.26947	0.177419	0.286446	0.999	4273	tags=38%, list=22%, signal=49%
GOMF_MICROTUBULE_MOTOR_ACTIVITY	GOMF_MICROTUBULE_MOTOR_ACTIVITY		68	0.366804	1.26827	0.22479	0.287256	0.999	9289	tags=63%, list=48%, signal=120%
GOMF_RNA_STEM_LOOP_BINDING	GOMF_RNA_STEM_LOOP_BINDING		16	0.481974	1.26752	0.212551	0.287538	0.999	9569	tags=94%, list=49%, signal=184%
GOMF_CLATHRIN_BINDING	GOMF_CLATHRIN_BINDING		69	0.339724	1.26659	0.157258	0.288097	0.999	8413	tags=49%, list=43%, signal=86%
GOMF_DNA_DAMAGE_SENSOR_ACTIVITY	GOMF_DNA_DAMAGE_SENSOR_ACTIVITY		20	0.470384	1.26197	0.241449	0.293135	0.999	7572	tags=65%, list=39%, signal=106%
GOMF_ACYLGLYCEROL_O_ACYLTRANSFERASE_ACTIVITY	GOMF_ACYLGLYCEROL_O_ACYLTRANSFERASE_ACTIVITY		30	0.37132	1.26174	0.189691	0.292714	0.999	4521	tags=30%, list=23%, signal=39%
GOMF_LOW_DENSITY_LIPOPROTEIN_PARTICLE_RECEPTOR_ACTIVITY	GOMF_LOW_DENSITY_LIPOPROTEIN_PARTICLE_RECEPTOR_ACTIVITY		15	0.46182	1.25834	0.22664	0.296397	0.999	4235	tags=40%, list=22%, signal=51%
GOMF_MAP_KINASE_ACTIVITY	GOMF_MAP_KINASE_ACTIVITY		16	0.470903	1.25512	0.219067	0.299828	0.999	3920	tags=38%, list=20%, signal=47%
GOMF_PHOSPHATIDYLINOSITOL_3_KINASE_REGULATOR_ACTIVITY	GOMF_PHOSPHATIDYLINOSITOL_3_KINASE_REGULATOR_ACTIVITY		19	0.402289	1.25399	0.2	0.300444	0.999	9249	tags=68%, list=47%, signal=130%
GOMF_SULFURIC_ESTER_HYDROLASE_ACTIVITY	GOMF_SULFURIC_ESTER_HYDROLASE_ACTIVITY		17	0.44941	1.25392	0.219316	0.29983	0.999	5546	tags=53%, list=28%, signal=74%
GOMF_CYTOSKELETAL_MOTOR_ACTIVITY	GOMF_CYTOSKELETAL_MOTOR_ACTIVITY		112	0.330353	1.25379	0.177083	0.29933	0.999	9331	tags=54%, list=48%, signal=104%
GOMF_CYCLASE_ACTIVITY	GOMF_CYCLASE_ACTIVITY		22	0.399789	1.24764	0.207739	0.306348	0.999	6741	tags=41%, list=35%, signal=62%
GOMF_TRANSCRIPTION_COACTIVATOR_BINDING	GOMF_TRANSCRIPTION_COACTIVATOR_BINDING		40	0.383864	1.24445	0.242236	0.30971	0.999	6042	tags=45%, list=31%, signal=65%
GOMF_MAP_KINASE_PHOSPHATASE_ACTIVITY	GOMF_MAP_KINASE_PHOSPHATASE_ACTIVITY		18	0.422989	1.24276	0.218814	0.311253	0.999	3905	tags=33%, list=20%, signal=42%
GOMF_CALCIUM_DEPENDENT_PROTEIN_BINDING	GOMF_CALCIUM_DEPENDENT_PROTEIN_BINDING		80	0.309645	1.24224	0.156627	0.311218	0.999	9526	tags=51%, list=49%, signal=100%
GOMF_MHC_PROTEIN_COMPLEX_BINDING	GOMF_MHC_PROTEIN_COMPLEX_BINDING		34	0.459044	1.24081	0.287755	0.312302	0.999	10261	tags=97%, list=53%, signal=204%
GOMF_PHOSPHATIDYLINOSITOL_3_KINASE_BINDING	GOMF_PHOSPHATIDYLINOSITOL_3_KINASE_BINDING		30	0.367468	1.23955	0.20296	0.313415	0.999	11498	tags=77%, list=59%, signal=186%
GOMF_MANNOSE_BINDING	GOMF_MANNOSE_BINDING		22	0.398257	1.23856	0.185328	0.313957	0.999	8077	tags=50%, list=41%, signal=85%
GOMF_OXIDOREDUCTASE_ACTIVITY_ACTING_ON_PAIRED_DONORS_WITH_INCORPORATION_OR_REDUCTION_OF_MOLECULAR_OXYGEN	GOMF_OXIDOREDUCTASE_ACTIVITY_ACTING_ON_PAIRED_DONORS_WITH_INCORPORATION_OR_REDUCTION_OF_MOLECULAR_OXYGEN		174	0.292769	1.23586	0.147177	0.316411	0.999	8293	tags=41%, list=42%, signal=71%
GOMF_METALLOENDOPEPTIDASE_ACTIVITY	GOMF_METALLOENDOPEPTIDASE_ACTIVITY		113	0.306825	1.23545	0.175781	0.316233	0.999	9507	tags=51%, list=49%, signal=99%
GOMF_PHOSPHATIDIC_ACID_BINDING	GOMF_PHOSPHATIDIC_ACID_BINDING		20	0.409788	1.23417	0.231518	0.317124	0.999	10418	tags=80%, list=53%, signal=171%
GOMF_CALCIUM_ION_TRANSMEMBRANE_TRANSPORTER_ACTIVITY	GOMF_CALCIUM_ION_TRANSMEMBRANE_TRANSPORTER_ACTIVITY		130	0.313758	1.23309	0.166667	0.317838	0.999	9161	tags=48%, list=47%, signal=89%
GOMF_PLUS_END_DIRECTED_MICROTUBULE_MOTOR_ACTIVITY	GOMF_PLUS_END_DIRECTED_MICROTUBULE_MOTOR_ACTIVITY		17	0.46391	1.23266	0.250505	0.317604	0.999	9289	tags=88%, list=48%, signal=168%
GOMF_EXOPEPTIDASE_ACTIVITY	GOMF_EXOPEPTIDASE_ACTIVITY		99	0.303508	1.23188	0.19	0.317961	0.999	10829	tags=61%, list=55%, signal=135%
GOMF_METALLOAMINOPEPTIDASE_ACTIVITY	GOMF_METALLOAMINOPEPTIDASE_ACTIVITY		25	0.380718	1.23143	0.197183	0.317735	0.999	9968	tags=64%, list=51%, signal=131%
GOMF_ENDONUCLEASE_ACTIVITY_ACTIVE_WITH_EITHER_RIBO_OR_DEOXYRIBONUCLEIC_ACIDS_AND_PRODUCING_3_PHOSPHOMONOESTERS	GOMF_ENDONUCLEASE_ACTIVITY_ACTIVE_WITH_EITHER_RIBO_OR_DEOXYRIBONUCLEIC_ACIDS_AND_PRODUCING_3_PHOSPHOMONOESTERS		16	0.412099	1.23105	0.209393	0.317549	0.999	4944	tags=44%, list=25%, signal=59%
GOMF_CHOLESTEROL_BINDING	GOMF_CHOLESTEROL_BINDING		51	0.354913	1.22855	0.185111	0.319804	0.999	7553	tags=47%, list=39%, signal=77%
GOMF_MAP_KINASE_KINASE_ACTIVITY	GOMF_MAP_KINASE_KINASE_ACTIVITY		18	0.429751	1.2239	0.24109	0.325151	0.999	10373	tags=89%, list=53%, signal=190%
GOMF_LIPASE_ACTIVATOR_ACTIVITY	GOMF_LIPASE_ACTIVATOR_ACTIVITY		17	0.438866	1.21898	0.238477	0.331102	0.999	4248	tags=35%, list=22%, signal=45%
GOMF_PHOSPHATIDYLINOSITOL_3_5_BISPHOSPHATE_BINDING	GOMF_PHOSPHATIDYLINOSITOL_3_5_BISPHOSPHATE_BINDING		27	0.373034	1.21828	0.236	0.331121	0.999	9863	tags=67%, list=51%, signal=135%
GOMF_PROTEIN_KINASE_C_ACTIVITY	GOMF_PROTEIN_KINASE_C_ACTIVITY		17	0.434728	1.21708	0.241736	0.331926	0.999	7760	tags=59%, list=40%, signal=98%
GOMF_NUCLEOTIDASE_ACTIVITY	GOMF_NUCLEOTIDASE_ACTIVITY		15	0.406501	1.2169	0.237817	0.33144	0.999	4088	tags=33%, list=21%, signal=42%
GOMF_METAL_CLUSTER_BINDING	GOMF_METAL_CLUSTER_BINDING		67	0.347187	1.21634	0.260331	0.331525	0.999	9456	tags=58%, list=48%, signal=113%
GOMF_SPECTRIN_BINDING	GOMF_SPECTRIN_BINDING		26	0.361201	1.21261	0.215606	0.335897	0.999	8139	tags=50%, list=42%, signal=86%
GOMF_BHLH_TRANSCRIPTION_FACTOR_BINDING	GOMF_BHLH_TRANSCRIPTION_FACTOR_BINDING		31	0.387948	1.21231	0.26327	0.335645	0.999	6545	tags=45%, list=34%, signal=68%
GOMF_STEROL_TRANSPORTER_ACTIVITY	GOMF_STEROL_TRANSPORTER_ACTIVITY		36	0.361134	1.21048	0.217131	0.337345	0.999	10652	tags=67%, list=55%, signal=146%
GOMF_LIPASE_INHIBITOR_ACTIVITY	GOMF_LIPASE_INHIBITOR_ACTIVITY		17	0.438673	1.21013	0.241517	0.337131	0.999	1841	tags=18%, list=9%, signal=19%
GOMF_LYS48_SPECIFIC_DEUBIQUITINASE_ACTIVITY	GOMF_LYS48_SPECIFIC_DEUBIQUITINASE_ACTIVITY		16	0.466947	1.20848	0.25498	0.338567	0.999	7400	tags=63%, list=38%, signal=101%
GOMF_HEXOSAMINIDASE_ACTIVITY	GOMF_HEXOSAMINIDASE_ACTIVITY		15	0.426508	1.2076	0.246032	0.339032	0.999	3423	tags=33%, list=18%, signal=40%
GOMF_METALLOEXOPEPTIDASE_ACTIVITY	GOMF_METALLOEXOPEPTIDASE_ACTIVITY		65	0.309008	1.20503	0.188605	0.34147	0.999	11398	tags=66%, list=58%, signal=158%
GOMF_ACID_AMINO_ACID_LIGASE_ACTIVITY	GOMF_ACID_AMINO_ACID_LIGASE_ACTIVITY		22	0.389512	1.20213	0.218437	0.344909	0.999	10463	tags=68%, list=54%, signal=147%
GOMF_ATPASE_COUPLED_TRANSMEMBRANE_TRANSPORTER_ACTIVITY	GOMF_ATPASE_COUPLED_TRANSMEMBRANE_TRANSPORTER_ACTIVITY		98	0.306921	1.20021	0.229675	0.346544	0.999	8179	tags=39%, list=42%, signal=66%
GOMF_HYDROLASE_ACTIVITY_ACTING_ON_CARBON_NITROGEN_BUT_NOT_PEPTIDE_BONDS_IN_CYCLIC_AMIDES	GOMF_HYDROLASE_ACTIVITY_ACTING_ON_CARBON_NITROGEN_BUT_NOT_PEPTIDE_BONDS_IN_CYCLIC_AMIDES		15	0.425443	1.19866	0.271654	0.34785	0.999	4332	tags=33%, list=22%, signal=43%
GOMF_CYCLIC_NUCLEOTIDE_BINDING	GOMF_CYCLIC_NUCLEOTIDE_BINDING		38	0.3387	1.19727	0.212851	0.349029	0.999	10579	tags=63%, list=54%, signal=138%
GOMF_4_IRON_4_SULFUR_CLUSTER_BINDING	GOMF_4_IRON_4_SULFUR_CLUSTER_BINDING		43	0.377287	1.19616	0.305085	0.349776	0.999	9292	tags=60%, list=48%, signal=115%
GOMF_CALMODULIN_DEPENDENT_PROTEIN_KINASE_ACTIVITY	GOMF_CALMODULIN_DEPENDENT_PROTEIN_KINASE_ACTIVITY		27	0.370638	1.19544	0.247401	0.349967	0.999	10835	tags=74%, list=56%, signal=166%
GOMF_ATPASE_COUPLED_INTRAMEMBRANE_LIPID_TRANSPORTER_ACTIVITY	GOMF_ATPASE_COUPLED_INTRAMEMBRANE_LIPID_TRANSPORTER_ACTIVITY		27	0.384047	1.19201	0.276596	0.353903	0.999	6633	tags=48%, list=34%, signal=73%
GOMF_INTRAMEMBRANE_LIPID_TRANSPORTER_ACTIVITY	GOMF_INTRAMEMBRANE_LIPID_TRANSPORTER_ACTIVITY		42	0.33886	1.19193	0.258449	0.353233	0.999	6846	tags=43%, list=35%, signal=66%
GOMF_LIPOPROTEIN_PARTICLE_RECEPTOR_ACTIVITY	GOMF_LIPOPROTEIN_PARTICLE_RECEPTOR_ACTIVITY		18	0.408048	1.18982	0.274472	0.355292	0.999	2610	tags=28%, list=13%, signal=32%
GOMF_NUCLEOTIDE_TRANSMEMBRANE_TRANSPORTER_ACTIVITY	GOMF_NUCLEOTIDE_TRANSMEMBRANE_TRANSPORTER_ACTIVITY		28	0.367818	1.1891	0.265432	0.355488	0.999	6140	tags=43%, list=31%, signal=62%
GOMF_PHOSPHORIC_DIESTER_HYDROLASE_ACTIVITY	GOMF_PHOSPHORIC_DIESTER_HYDROLASE_ACTIVITY		90	0.283813	1.18802	0.198364	0.356189	0.999	10901	tags=60%, list=56%, signal=135%
GOMF_LIPOPOLYSACCHARIDE_BINDING	GOMF_LIPOPOLYSACCHARIDE_BINDING		38	0.340908	1.18451	0.230019	0.360289	1	8562	tags=50%, list=44%, signal=89%
GOMF_SULFUR_COMPOUND_TRANSMEMBRANE_TRANSPORTER_ACTIVITY	GOMF_SULFUR_COMPOUND_TRANSMEMBRANE_TRANSPORTER_ACTIVITY		54	0.323949	1.18428	0.255906	0.359813	1	7813	tags=43%, list=40%, signal=71%
GOMF_NUCLEOTIDE_RECEPTOR_ACTIVITY	GOMF_NUCLEOTIDE_RECEPTOR_ACTIVITY		21	0.412296	1.18226	0.282306	0.361815	1	8292	tags=62%, list=42%, signal=108%
GOMF_GLYCOLIPID_BINDING	GOMF_GLYCOLIPID_BINDING		29	0.358873	1.18132	0.267606	0.362268	1	8748	tags=62%, list=45%, signal=112%
GOMF_NUCLEAR_RETINOID_X_RECEPTOR_BINDING	GOMF_NUCLEAR_RETINOID_X_RECEPTOR_BINDING		15	0.41331	1.177	0.252588	0.367414	1	10845	tags=80%, list=56%, signal=180%
GOMF_TRANSLATION_ELONGATION_FACTOR_ACTIVITY	GOMF_TRANSLATION_ELONGATION_FACTOR_ACTIVITY		19	0.404271	1.17633	0.282051	0.367544	1	9827	tags=74%, list=50%, signal=148%
GOMF_CALCIUM_DEPENDENT_PROTEIN_KINASE_ACTIVITY	GOMF_CALCIUM_DEPENDENT_PROTEIN_KINASE_ACTIVITY		23	0.397439	1.17626	0.281314	0.366827	1	10118	tags=74%, list=52%, signal=153%
GOMF_ENDOPEPTIDASE_REGULATOR_ACTIVITY	GOMF_ENDOPEPTIDASE_REGULATOR_ACTIVITY		188	0.296884	1.17322	0.196819	0.370138	1	6917	tags=32%, list=35%, signal=50%
GOMF_MODIFIED_AMINO_ACID_BINDING	GOMF_MODIFIED_AMINO_ACID_BINDING		93	0.292029	1.17157	0.236473	0.371689	1	8997	tags=47%, list=46%, signal=87%
GOMF_CARBOXYPEPTIDASE_ACTIVITY	GOMF_CARBOXYPEPTIDASE_ACTIVITY		44	0.318024	1.16758	0.2643	0.376311	1	11398	tags=68%, list=58%, signal=164%
GOMF_TRANSFORMING_GROWTH_FACTOR_BETA_BINDING	GOMF_TRANSFORMING_GROWTH_FACTOR_BETA_BINDING		25	0.377461	1.16413	0.285417	0.380185	1	9544	tags=68%, list=49%, signal=133%
GOMF_VITAMIN_TRANSMEMBRANE_TRANSPORTER_ACTIVITY	GOMF_VITAMIN_TRANSMEMBRANE_TRANSPORTER_ACTIVITY		33	0.339766	1.16187	0.261954	0.382693	1	2534	tags=21%, list=13%, signal=24%
GOMF_MONOVALENT_CATION_PROTON_ANTIPORTER_ACTIVITY	GOMF_MONOVALENT_CATION_PROTON_ANTIPORTER_ACTIVITY		29	0.345502	1.16126	0.25498	0.38277	1	7957	tags=48%, list=41%, signal=81%
GOMF_LIPID_TRANSPORTER_ACTIVITY	GOMF_LIPID_TRANSPORTER_ACTIVITY		159	0.287018	1.15726	0.265979	0.387318	1	8054	tags=41%, list=41%, signal=69%
GOMF_DNA_BINDING_TRANSCRIPTION_ACTIVATOR_ACTIVITY	GOMF_DNA_BINDING_TRANSCRIPTION_ACTIVATOR_ACTIVITY		467	0.271675	1.15721	0.252988	0.386561	1	9915	tags=49%, list=51%, signal=98%
GOMF_PHOSPHOLIPASE_C_ACTIVITY	GOMF_PHOSPHOLIPASE_C_ACTIVITY		29	0.334354	1.15132	0.282209	0.394186	1	7626	tags=45%, list=39%, signal=73%
GOMF_CHANNEL_INHIBITOR_ACTIVITY	GOMF_CHANNEL_INHIBITOR_ACTIVITY		33	0.331957	1.14879	0.242489	0.396914	1	9816	tags=52%, list=50%, signal=103%
GOMF_METALLOENDOPEPTIDASE_INHIBITOR_ACTIVITY	GOMF_METALLOENDOPEPTIDASE_INHIBITOR_ACTIVITY		16	0.407988	1.14688	0.263713	0.398799	1	7682	tags=44%, list=39%, signal=72%
GOMF_BETA_1_3_GALACTOSYLTRANSFERASE_ACTIVITY	GOMF_BETA_1_3_GALACTOSYLTRANSFERASE_ACTIVITY		15	0.382644	1.14597	0.304511	0.399221	1	6151	tags=47%, list=32%, signal=68%
GOMF_G_PROTEIN_COUPLED_CHEMOATTRACTANT_RECEPTOR_ACTIVITY	GOMF_G_PROTEIN_COUPLED_CHEMOATTRACTANT_RECEPTOR_ACTIVITY		26	0.405388	1.14482	0.300578	0.399973	1	7651	tags=58%, list=39%, signal=95%
GOMF_STEROL_BINDING	GOMF_STEROL_BINDING		61	0.320569	1.1432	0.276596	0.401373	1	10062	tags=61%, list=52%, signal=125%
GOMF_RIBOSOMAL_SMALL_SUBUNIT_BINDING	GOMF_RIBOSOMAL_SMALL_SUBUNIT_BINDING		17	0.428429	1.14231	0.347913	0.40189	1	5184	tags=53%, list=27%, signal=72%
GOMF_LOW_DENSITY_LIPOPROTEIN_PARTICLE_BINDING	GOMF_LOW_DENSITY_LIPOPROTEIN_PARTICLE_BINDING		17	0.381656	1.13937	0.308489	0.405456	1	9082	tags=59%, list=47%, signal=110%
GOMF_CARBOHYDRATE_DERIVATIVE_TRANSMEMBRANE_TRANSPORTER_ACTIVITY	GOMF_CARBOHYDRATE_DERIVATIVE_TRANSMEMBRANE_TRANSPORTER_ACTIVITY		55	0.317037	1.13861	0.293522	0.405649	1	6401	tags=38%, list=33%, signal=57%
GOMF_SOLUTE_ANION_ANTIPORTER_ACTIVITY	GOMF_SOLUTE_ANION_ANTIPORTER_ACTIVITY		32	0.336323	1.13574	0.293103	0.408893	1	5607	tags=34%, list=29%, signal=48%
GOMF_PHOSPHORUS_OXYGEN_LYASE_ACTIVITY	GOMF_PHOSPHORUS_OXYGEN_LYASE_ACTIVITY		23	0.354302	1.13435	0.294821	0.409989	1	6741	tags=39%, list=35%, signal=60%
GOMF_SCAVENGER_RECEPTOR_ACTIVITY	GOMF_SCAVENGER_RECEPTOR_ACTIVITY		47	0.322738	1.12964	0.291837	0.416034	1	9519	tags=53%, list=49%, signal=104%
GOMF_EXTRACELLULAR_MATRIX_BINDING	GOMF_EXTRACELLULAR_MATRIX_BINDING		56	0.334966	1.12877	0.305389	0.416492	1	8164	tags=48%, list=42%, signal=83%
GOMF_MHC_CLASS_II_PROTEIN_COMPLEX_BINDING	GOMF_MHC_CLASS_II_PROTEIN_COMPLEX_BINDING		25	0.452102	1.12788	0.380165	0.416962	1	10261	tags=96%, list=53%, signal=202%
GOMF_NEUTRAL_AMINO_ACID_TRANSMEMBRANE_TRANSPORTER_ACTIVITY	GOMF_NEUTRAL_AMINO_ACID_TRANSMEMBRANE_TRANSPORTER_ACTIVITY		44	0.319271	1.12421	0.276423	0.42139	1	8673	tags=50%, list=44%, signal=90%
GOMF_BETA_CATENIN_BINDING	GOMF_BETA_CATENIN_BINDING		88	0.326027	1.12396	0.357564	0.420923	1	10240	tags=61%, list=52%, signal=129%
GOMF_S_ADENOSYL_L_METHIONINE_BINDING	GOMF_S_ADENOSYL_L_METHIONINE_BINDING		18	0.391658	1.12354	0.354251	0.420697	1	7956	tags=61%, list=41%, signal=103%
GOMF_ATPASE_COUPLED_CATION_TRANSMEMBRANE_TRANSPORTER_ACTIVITY	GOMF_ATPASE_COUPLED_CATION_TRANSMEMBRANE_TRANSPORTER_ACTIVITY		53	0.333202	1.12164	0.329457	0.422682	1	921	tags=13%, list=5%, signal=14%
GOMF_CELL_ADHESION_MEDIATOR_ACTIVITY	GOMF_CELL_ADHESION_MEDIATOR_ACTIVITY		64	0.308636	1.12149	0.322266	0.422048	1	12026	tags=73%, list=62%, signal=191%
GOMF_CAMP_RESPONSE_ELEMENT_BINDING	GOMF_CAMP_RESPONSE_ELEMENT_BINDING		17	0.398892	1.11998	0.3583	0.423266	1	4902	tags=41%, list=25%, signal=55%
GOMF_1_PHOSPHATIDYLINOSITOL_3_KINASE_REGULATOR_ACTIVITY	GOMF_1_PHOSPHATIDYLINOSITOL_3_KINASE_REGULATOR_ACTIVITY		16	0.371348	1.11964	0.324903	0.422931	1	9249	tags=63%, list=47%, signal=119%
GOMF_MRNA_5_UTR_BINDING	GOMF_MRNA_5_UTR_BINDING		26	0.391607	1.11737	0.336134	0.425506	1	11145	tags=88%, list=57%, signal=206%
GOMF_ANTIGEN_BINDING	GOMF_ANTIGEN_BINDING		61	0.341337	1.11232	0.344	0.431759	1	8577	tags=57%, list=44%, signal=102%
GOMF_PURINE_NUCLEOTIDE_TRANSMEMBRANE_TRANSPORTER_ACTIVITY	GOMF_PURINE_NUCLEOTIDE_TRANSMEMBRANE_TRANSPORTER_ACTIVITY		21	0.35872	1.10996	0.333333	0.434295	1	5723	tags=38%, list=29%, signal=54%
GOMF_TRANSMEMBRANE_RECEPTOR_PROTEIN_TYROSINE_KINASE_ACTIVITY	GOMF_TRANSMEMBRANE_RECEPTOR_PROTEIN_TYROSINE_KINASE_ACTIVITY		63	0.306346	1.10884	0.337945	0.435092	1	12559	tags=79%, list=64%, signal=222%
GOMF_HYDROLASE_ACTIVITY_ACTING_ON_CARBON_NITROGEN_BUT_NOT_PEPTIDE_BONDS_IN_LINEAR_AMIDES	GOMF_HYDROLASE_ACTIVITY_ACTING_ON_CARBON_NITROGEN_BUT_NOT_PEPTIDE_BONDS_IN_LINEAR_AMIDES		72	0.293695	1.10785	0.330629	0.435729	1	5003	tags=26%, list=26%, signal=35%
GOMF_CYTOSKELETAL_ANCHOR_ACTIVITY	GOMF_CYTOSKELETAL_ANCHOR_ACTIVITY		23	0.345214	1.10706	0.348269	0.435846	1	7193	tags=43%, list=37%, signal=69%
GOMF_PHOSPHATIDYLINOSITOL_5_PHOSPHATE_BINDING	GOMF_PHOSPHATIDYLINOSITOL_5_PHOSPHATE_BINDING		19	0.35247	1.10555	0.329918	0.437301	1	12208	tags=95%, list=63%, signal=253%
GOMF_TRANSMEMBRANE_RECEPTOR_PROTEIN_KINASE_ACTIVITY	GOMF_TRANSMEMBRANE_RECEPTOR_PROTEIN_KINASE_ACTIVITY		82	0.294717	1.10099	0.350495	0.442821	1	9962	tags=57%, list=51%, signal=117%
GOMF_ALCOHOL_BINDING	GOMF_ALCOHOL_BINDING		90	0.284015	1.09741	0.274549	0.447278	1	7639	tags=38%, list=39%, signal=62%
GOMF_TRANSFERASE_ACTIVITY_TRANSFERRING_ALKYL_OR_ARYL_OTHER_THAN_METHYL_GROUPS	GOMF_TRANSFERASE_ACTIVITY_TRANSFERRING_ALKYL_OR_ARYL_OTHER_THAN_METHYL_GROUPS		59	0.300788	1.08928	0.369168	0.4585	1	7520	tags=41%, list=39%, signal=66%
GOMF_GLUTATHIONE_PEROXIDASE_ACTIVITY	GOMF_GLUTATHIONE_PEROXIDASE_ACTIVITY		21	0.366951	1.08924	0.35497	0.45765	1	5463	tags=29%, list=28%, signal=40%
GOMF_ENDODEOXYRIBONUCLEASE_ACTIVITY_PRODUCING_5_PHOSPHOMONOESTERS	GOMF_ENDODEOXYRIBONUCLEASE_ACTIVITY_PRODUCING_5_PHOSPHOMONOESTERS		15	0.397156	1.08824	0.376569	0.458356	1	6040	tags=40%, list=31%, signal=58%
GOMF_WNT_PROTEIN_BINDING	GOMF_WNT_PROTEIN_BINDING		30	0.358645	1.08805	0.378758	0.457726	1	11190	tags=73%, list=57%, signal=172%
GOMF_SULFUR_COMPOUND_BINDING	GOMF_SULFUR_COMPOUND_BINDING		270	0.240986	1.08803	0.286004	0.456855	1	11693	tags=59%, list=60%, signal=145%
GOMF_G_PROTEIN_COUPLED_RECEPTOR_BINDING	GOMF_G_PROTEIN_COUPLED_RECEPTOR_BINDING		278	0.224598	1.08585	0.290188	0.45919	1	11856	tags=55%, list=61%, signal=139%
GOMF_LONG_CHAIN_FATTY_ACID_COA_LIGASE_ACTIVITY	GOMF_LONG_CHAIN_FATTY_ACID_COA_LIGASE_ACTIVITY		15	0.366348	1.08251	0.323829	0.463139	1	2075	tags=20%, list=11%, signal=22%
GOMF_CELL_CELL_ADHESION_MEDIATOR_ACTIVITY	GOMF_CELL_CELL_ADHESION_MEDIATOR_ACTIVITY		54	0.301799	1.08166	0.378906	0.463526	1	12026	tags=72%, list=62%, signal=188%
GOMF_AMIDE_TRANSMEMBRANE_TRANSPORTER_ACTIVITY	GOMF_AMIDE_TRANSMEMBRANE_TRANSPORTER_ACTIVITY		35	0.31749	1.08146	0.33996	0.462929	1	8259	tags=49%, list=42%, signal=84%
GOMF_CARGO_RECEPTOR_ACTIVITY	GOMF_CARGO_RECEPTOR_ACTIVITY		82	0.277061	1.08144	0.330612	0.462064	1	8834	tags=45%, list=45%, signal=82%
GOMF_TRANSFERASE_ACTIVITY_TRANSFERRING_SULPHUR_CONTAINING_GROUPS	GOMF_TRANSFERASE_ACTIVITY_TRANSFERRING_SULPHUR_CONTAINING_GROUPS		69	0.279049	1.08081	0.351923	0.462009	1	9242	tags=43%, list=47%, signal=82%
GOMF_TRANSMEMBRANE_RECEPTOR_PROTEIN_PHOSPHATASE_ACTIVITY	GOMF_TRANSMEMBRANE_RECEPTOR_PROTEIN_PHOSPHATASE_ACTIVITY		17	0.38164	1.07959	0.368098	0.462783	1	5336	tags=41%, list=27%, signal=57%
GOMF_LYASE_ACTIVITY	GOMF_LYASE_ACTIVITY		200	0.252171	1.07853	0.363636	0.463389	1	7334	tags=34%, list=38%, signal=54%
GOMF_C_C_CHEMOKINE_BINDING	GOMF_C_C_CHEMOKINE_BINDING		24	0.389155	1.07806	0.345216	0.463182	1	7651	tags=54%, list=39%, signal=89%
GOMF_TRIGLYCERIDE_LIPASE_ACTIVITY	GOMF_TRIGLYCERIDE_LIPASE_ACTIVITY		26	0.332506	1.07459	0.341176	0.467461	1	1147	tags=12%, list=6%, signal=12%
GOMF_RRNA_BINDING	GOMF_RRNA_BINDING		66	0.355195	1.0739	0.414433	0.467645	1	5705	tags=42%, list=29%, signal=60%
GOMF_PRENYLTRANSFERASE_ACTIVITY	GOMF_PRENYLTRANSFERASE_ACTIVITY		17	0.416903	1.07287	0.420842	0.468375	1	7060	tags=59%, list=36%, signal=92%
GOMF_NADP_BINDING	GOMF_NADP_BINDING		52	0.302194	1.06628	0.380117	0.477187	1	6315	tags=33%, list=32%, signal=48%
GOMF_CAMP_BINDING	GOMF_CAMP_BINDING		23	0.326836	1.06218	0.396186	0.482205	1	10334	tags=61%, list=53%, signal=129%
GOMF_E_BOX_BINDING	GOMF_E_BOX_BINDING		49	0.318251	1.06034	0.358452	0.48409	1	5064	tags=29%, list=26%, signal=38%
GOMF_HYALURONIC_ACID_BINDING	GOMF_HYALURONIC_ACID_BINDING		24	0.345634	1.0588	0.377691	0.485677	1	9227	tags=54%, list=47%, signal=103%
GOMF_EXTRACELLULAR_MATRIX_STRUCTURAL_CONSTITUENT	GOMF_EXTRACELLULAR_MATRIX_STRUCTURAL_CONSTITUENT		173	0.305619	1.05016	0.432927	0.497964	1	10722	tags=61%, list=55%, signal=135%
GOMF_GLUCURONOSYLTRANSFERASE_ACTIVITY	GOMF_GLUCURONOSYLTRANSFERASE_ACTIVITY		34	0.340454	1.04971	0.397706	0.49768	1	3390	tags=18%, list=17%, signal=21%
GOMF_C4_DICARBOXYLATE_TRANSMEMBRANE_TRANSPORTER_ACTIVITY	GOMF_C4_DICARBOXYLATE_TRANSMEMBRANE_TRANSPORTER_ACTIVITY		17	0.371641	1.04694	0.396694	0.500872	1	8673	tags=53%, list=44%, signal=95%
GOMF_SEMAPHORIN_RECEPTOR_BINDING	GOMF_SEMAPHORIN_RECEPTOR_BINDING		23	0.323661	1.04639	0.385827	0.500697	1	7123	tags=35%, list=36%, signal=55%
GOMF_METALLOCARBOXYPEPTIDASE_ACTIVITY	GOMF_METALLOCARBOXYPEPTIDASE_ACTIVITY		29	0.309864	1.04256	0.385069	0.505645	1	10572	tags=59%, list=54%, signal=128%
GOMF_BIOACTIVE_LIPID_RECEPTOR_ACTIVITY	GOMF_BIOACTIVE_LIPID_RECEPTOR_ACTIVITY		16	0.378836	1.04255	0.40535	0.504698	1	8692	tags=63%, list=45%, signal=113%
GOMF_GLYCOSAMINOGLYCAN_BINDING	GOMF_GLYCOSAMINOGLYCAN_BINDING		236	0.253115	1.03937	0.408451	0.508347	1	10280	tags=49%, list=53%, signal=103%
GOMF_NARROW_PORE_CHANNEL_ACTIVITY	GOMF_NARROW_PORE_CHANNEL_ACTIVITY		19	0.327817	1.03852	0.415058	0.508647	1	5838	tags=32%, list=30%, signal=45%
GOMF_G_PROTEIN_BETA_SUBUNIT_BINDING	GOMF_G_PROTEIN_BETA_SUBUNIT_BINDING		21	0.325441	1.03841	0.416834	0.507854	1	6675	tags=33%, list=34%, signal=51%
GOMF_L_AMINO_ACID_TRANSMEMBRANE_TRANSPORTER_ACTIVITY	GOMF_L_AMINO_ACID_TRANSMEMBRANE_TRANSPORTER_ACTIVITY		63	0.271539	1.03714	0.38664	0.508692	1	8673	tags=43%, list=44%, signal=77%
GOMF_EXTRACELLULAR_MATRIX_STRUCTURAL_CONSTITUENT_CONFERRING_TENSILE_STRENGTH	GOMF_EXTRACELLULAR_MATRIX_STRUCTURAL_CONSTITUENT_CONFERRING_TENSILE_STRENGTH		41	0.379352	1.03572	0.440162	0.509859	1	6917	tags=46%, list=35%, signal=72%
GOMF_TRANSFORMING_GROWTH_FACTOR_BETA_RECEPTOR_BINDING	GOMF_TRANSFORMING_GROWTH_FACTOR_BETA_RECEPTOR_BINDING		24	0.347444	1.03287	0.434043	0.51319	1	10389	tags=71%, list=53%, signal=151%
GOMF_MICROFILAMENT_MOTOR_ACTIVITY	GOMF_MICROFILAMENT_MOTOR_ACTIVITY		37	0.300111	1.02973	0.417969	0.517143	1	4173	tags=24%, list=21%, signal=31%
GOMF_COPPER_ION_BINDING	GOMF_COPPER_ION_BINDING		59	0.268404	1.02635	0.396116	0.521183	1	10237	tags=54%, list=52%, signal=114%
GOMF_ACTIVIN_BINDING	GOMF_ACTIVIN_BINDING		15	0.389471	1.02632	0.44511	0.520253	1	9544	tags=67%, list=49%, signal=130%
GOMF_ALKALI_METAL_ION_BINDING	GOMF_ALKALI_METAL_ION_BINDING		17	0.340463	1.02281	0.438976	0.52447	1	7297	tags=41%, list=37%, signal=66%
GOMF_HEPARAN_SULFATE_PROTEOGLYCAN_BINDING	GOMF_HEPARAN_SULFATE_PROTEOGLYCAN_BINDING		18	0.337938	1.01572	0.409709	0.534562	1	1509	tags=17%, list=8%, signal=18%
GOMF_THREONINE_TYPE_PEPTIDASE_ACTIVITY	GOMF_THREONINE_TYPE_PEPTIDASE_ACTIVITY		17	0.350645	1.0124	0.442387	0.538781	1	9222	tags=47%, list=47%, signal=89%
GOMF_SYNTAXIN_1_BINDING	GOMF_SYNTAXIN_1_BINDING		19	0.331539	1.00985	0.463074	0.541841	1	8027	tags=47%, list=41%, signal=80%
GOMF_SULFOTRANSFERASE_ACTIVITY	GOMF_SULFOTRANSFERASE_ACTIVITY		52	0.279025	1.00901	0.423221	0.542094	1	8264	tags=38%, list=42%, signal=67%
GOMF_NUCLEOSIDE_DIPHOSPHATE_KINASE_ACTIVITY	GOMF_NUCLEOSIDE_DIPHOSPHATE_KINASE_ACTIVITY		17	0.341338	1.00107	0.431862	0.553129	1	9094	tags=59%, list=47%, signal=110%
GOMF_SOLUTE_INORGANIC_ANION_ANTIPORTER_ACTIVITY	GOMF_SOLUTE_INORGANIC_ANION_ANTIPORTER_ACTIVITY		20	0.320596	0.99365	0.465209	0.563901	1	5607	tags=35%, list=29%, signal=49%
GOMF_GLUTAMATE_RECEPTOR_BINDING	GOMF_GLUTAMATE_RECEPTOR_BINDING		42	0.277775	0.993571	0.45935	0.563003	1	7790	tags=43%, list=40%, signal=71%
GOMF_OPSONIN_BINDING	GOMF_OPSONIN_BINDING		20	0.423812	0.989342	0.507014	0.568706	1	5800	tags=40%, list=30%, signal=57%
GOMF_SECONDARY_ACTIVE_TRANSMEMBRANE_TRANSPORTER_ACTIVITY	GOMF_SECONDARY_ACTIVE_TRANSMEMBRANE_TRANSPORTER_ACTIVITY		243	0.220016	0.986813	0.471845	0.571747	1	8138	tags=36%, list=42%, signal=61%
GOMF_METAL_ION_TRANSMEMBRANE_TRANSPORTER_ACTIVITY	GOMF_METAL_ION_TRANSMEMBRANE_TRANSPORTER_ACTIVITY		431	0.216038	0.981997	0.48566	0.578285	1	9926	tags=42%, list=51%, signal=84%
GOMF_CALCIUM_CHANNEL_REGULATOR_ACTIVITY	GOMF_CALCIUM_CHANNEL_REGULATOR_ACTIVITY		46	0.271621	0.979678	0.508065	0.580853	1	3769	tags=22%, list=19%, signal=27%
GOMF_PHOSPHOLIPASE_ACTIVITY	GOMF_PHOSPHOLIPASE_ACTIVITY		110	0.223135	0.979494	0.49187	0.580083	1	11062	tags=51%, list=57%, signal=117%
GOMF_POTASSIUM_CHANNEL_REGULATOR_ACTIVITY	GOMF_POTASSIUM_CHANNEL_REGULATOR_ACTIVITY		53	0.258249	0.979397	0.49323	0.579194	1	8385	tags=38%, list=43%, signal=66%
GOMF_HORMONE_BINDING	GOMF_HORMONE_BINDING		86	0.233331	0.979161	0.48497	0.5785	1	9845	tags=41%, list=50%, signal=82%
GOMF_PEPTIDE_HORMONE_BINDING	GOMF_PEPTIDE_HORMONE_BINDING		51	0.250321	0.978906	0.487026	0.57784	1	9379	tags=37%, list=48%, signal=72%
GOMF_PEPTIDE_ANTIGEN_BINDING	GOMF_PEPTIDE_ANTIGEN_BINDING		25	0.381474	0.977622	0.487129	0.579032	1	8577	tags=68%, list=44%, signal=121%
GOMF_CHANNEL_REGULATOR_ACTIVITY	GOMF_CHANNEL_REGULATOR_ACTIVITY		143	0.222227	0.976755	0.501984	0.579341	1	8123	tags=31%, list=42%, signal=54%
GOMF_DICARBOXYLIC_ACID_TRANSMEMBRANE_TRANSPORTER_ACTIVITY	GOMF_DICARBOXYLIC_ACID_TRANSMEMBRANE_TRANSPORTER_ACTIVITY		30	0.301448	0.976443	0.48622	0.57881	1	4895	tags=27%, list=25%, signal=36%
GOMF_MITOGEN_ACTIVATED_PROTEIN_KINASE_KINASE_KINASE_BINDING	GOMF_MITOGEN_ACTIVATED_PROTEIN_KINASE_KINASE_KINASE_BINDING		16	0.357638	0.974934	0.498986	0.580226	1	10929	tags=81%, list=56%, signal=184%
GOMF_FRIZZLED_BINDING	GOMF_FRIZZLED_BINDING		37	0.283133	0.974683	0.459406	0.579568	1	11809	tags=65%, list=61%, signal=164%
GOMF_CALCIUM_DEPENDENT_PHOSPHOLIPID_BINDING	GOMF_CALCIUM_DEPENDENT_PHOSPHOLIPID_BINDING		56	0.257725	0.972732	0.508065	0.581568	1	9017	tags=46%, list=46%, signal=86%
GOMF_NOTCH_BINDING	GOMF_NOTCH_BINDING		25	0.331023	0.972299	0.483806	0.581218	1	10461	tags=68%, list=54%, signal=146%
GOMF_SOLUTE_PROTON_SYMPORTER_ACTIVITY	GOMF_SOLUTE_PROTON_SYMPORTER_ACTIVITY		26	0.315546	0.971175	0.518293	0.582002	1	10638	tags=62%, list=55%, signal=135%
GOMF_INTRACELLULAR_LIGAND_GATED_ION_CHANNEL_ACTIVITY	GOMF_INTRACELLULAR_LIGAND_GATED_ION_CHANNEL_ACTIVITY		30	0.294939	0.970542	0.496183	0.582046	1	10608	tags=53%, list=54%, signal=117%
GOMF_GABA_RECEPTOR_BINDING	GOMF_GABA_RECEPTOR_BINDING		18	0.334486	0.968599	0.495127	0.584014	1	9761	tags=50%, list=50%, signal=100%
GOMF_DYNEIN_INTERMEDIATE_CHAIN_BINDING	GOMF_DYNEIN_INTERMEDIATE_CHAIN_BINDING		31	0.302051	0.968588	0.51	0.582999	1	12807	tags=84%, list=66%, signal=244%
GOMF_HEPARIN_BINDING	GOMF_HEPARIN_BINDING		171	0.238817	0.967638	0.5	0.583468	1	11892	tags=59%, list=61%, signal=150%
GOMF_SERINE_HYDROLASE_ACTIVITY	GOMF_SERINE_HYDROLASE_ACTIVITY		192	0.236498	0.966866	0.496063	0.583689	1	6103	tags=23%, list=31%, signal=33%
GOMF_PROTEIN_TYROSINE_KINASE_ACTIVATOR_ACTIVITY	GOMF_PROTEIN_TYROSINE_KINASE_ACTIVATOR_ACTIVITY		30	0.271279	0.965124	0.485437	0.585427	1	11030	tags=53%, list=57%, signal=122%
GOMF_EPHRIN_RECEPTOR_ACTIVITY	GOMF_EPHRIN_RECEPTOR_ACTIVITY		19	0.33356	0.965108	0.509881	0.584433	1	12814	tags=89%, list=66%, signal=260%
GOMF_MODIFIED_AMINO_ACID_TRANSMEMBRANE_TRANSPORTER_ACTIVITY	GOMF_MODIFIED_AMINO_ACID_TRANSMEMBRANE_TRANSPORTER_ACTIVITY		27	0.301301	0.960234	0.519669	0.591153	1	5332	tags=30%, list=27%, signal=41%
GOMF_LYSOPHOSPHOLIPASE_ACTIVITY	GOMF_LYSOPHOSPHOLIPASE_ACTIVITY		26	0.284219	0.959002	0.527383	0.592091	1	6656	tags=35%, list=34%, signal=52%
GOMF_STRUCTURAL_CONSTITUENT_OF_EYE_LENS	GOMF_STRUCTURAL_CONSTITUENT_OF_EYE_LENS		23	0.355107	0.957425	0.509054	0.593471	1	4006	tags=17%, list=21%, signal=22%
GOMF_CHEMOREPELLENT_ACTIVITY	GOMF_CHEMOREPELLENT_ACTIVITY		28	0.289934	0.957398	0.534274	0.592466	1	7693	tags=36%, list=39%, signal=59%
GOMF_FERROUS_IRON_BINDING	GOMF_FERROUS_IRON_BINDING		26	0.286541	0.955178	0.52988	0.595059	1	8221	tags=46%, list=42%, signal=80%
GOMF_OXIDOREDUCTASE_ACTIVITY_ACTING_ON_THE_CH_NH_GROUP_OF_DONORS_NAD_OR_NADP_AS_ACCEPTOR	GOMF_OXIDOREDUCTASE_ACTIVITY_ACTING_ON_THE_CH_NH_GROUP_OF_DONORS_NAD_OR_NADP_AS_ACCEPTOR		17	0.340095	0.953753	0.535417	0.596346	1	4716	tags=29%, list=24%, signal=39%
GOMF_STEROID_BINDING	GOMF_STEROID_BINDING		101	0.246877	0.95262	0.519455	0.597087	1	10062	tags=48%, list=52%, signal=98%
GOMF_WIDE_PORE_CHANNEL_ACTIVITY	GOMF_WIDE_PORE_CHANNEL_ACTIVITY		31	0.282898	0.950589	0.550098	0.599202	1	11446	tags=58%, list=59%, signal=140%
GOMF_TRANSCRIPTION_REGULATOR_INHIBITOR_ACTIVITY	GOMF_TRANSCRIPTION_REGULATOR_INHIBITOR_ACTIVITY		23	0.321563	0.949141	0.53937	0.600581	1	3877	tags=26%, list=20%, signal=33%
GOMF_OXIDOREDUCTASE_ACTIVITY_ACTING_ON_THE_CH_NH2_GROUP_OF_DONORS_OXYGEN_AS_ACCEPTOR	GOMF_OXIDOREDUCTASE_ACTIVITY_ACTING_ON_THE_CH_NH2_GROUP_OF_DONORS_OXYGEN_AS_ACCEPTOR		16	0.346924	0.948341	0.539583	0.600832	1	9146	tags=63%, list=47%, signal=118%
GOMF_UBIQUITIN_PROTEIN_TRANSFERASE_REGULATOR_ACTIVITY	GOMF_UBIQUITIN_PROTEIN_TRANSFERASE_REGULATOR_ACTIVITY		22	0.33153	0.948309	0.524096	0.599886	1	4586	tags=32%, list=23%, signal=42%
GOMF_OLIGOSACCHARIDE_BINDING	GOMF_OLIGOSACCHARIDE_BINDING		15	0.367015	0.944006	0.544555	0.605608	1	7081	tags=33%, list=36%, signal=52%
GOMF_IMMUNOGLOBULIN_BINDING	GOMF_IMMUNOGLOBULIN_BINDING		22	0.338464	0.942296	0.512048	0.607135	1	3428	tags=23%, list=18%, signal=28%
GOMF_NUCLEAR_RECEPTOR_ACTIVITY	GOMF_NUCLEAR_RECEPTOR_ACTIVITY		52	0.265248	0.942133	0.55144	0.606356	1	6297	tags=25%, list=32%, signal=37%
GOMF_SIALIC_ACID_BINDING	GOMF_SIALIC_ACID_BINDING		21	0.334788	0.940873	0.526627	0.607161	1	12675	tags=95%, list=65%, signal=271%
GOMF_FMN_BINDING	GOMF_FMN_BINDING		15	0.334014	0.939116	0.555319	0.60897	1	9272	tags=60%, list=48%, signal=114%
GOMF_XENOBIOTIC_TRANSMEMBRANE_TRANSPORTER_ACTIVITY	GOMF_XENOBIOTIC_TRANSMEMBRANE_TRANSPORTER_ACTIVITY		31	0.295261	0.934697	0.527163	0.614896	1	5498	tags=29%, list=28%, signal=40%
GOMF_SPHINGOLIPID_TRANSPORTER_ACTIVITY	GOMF_SPHINGOLIPID_TRANSPORTER_ACTIVITY		18	0.309752	0.932415	0.558763	0.617516	1	11232	tags=72%, list=58%, signal=170%
GOMF_PHOSPHATIDYLGLYCEROL_BINDING	GOMF_PHOSPHATIDYLGLYCEROL_BINDING		15	0.310038	0.930786	0.537549	0.618896	1	10191	tags=60%, list=52%, signal=125%
GOMF_PROTEIN_HORMONE_RECEPTOR_ACTIVITY	GOMF_PROTEIN_HORMONE_RECEPTOR_ACTIVITY		18	0.30302	0.930407	0.545643	0.618445	1	11447	tags=61%, list=59%, signal=148%
GOMF_BASIC_AMINO_ACID_TRANSMEMBRANE_TRANSPORTER_ACTIVITY	GOMF_BASIC_AMINO_ACID_TRANSMEMBRANE_TRANSPORTER_ACTIVITY		17	0.310375	0.925372	0.554672	0.625795	1	6941	tags=41%, list=36%, signal=64%
GOMF_LIPASE_ACTIVITY	GOMF_LIPASE_ACTIVITY		133	0.206978	0.925308	0.588353	0.624878	1	11062	tags=49%, list=57%, signal=112%
GOMF_PROTEIN_LIPID_COMPLEX_BINDING	GOMF_PROTEIN_LIPID_COMPLEX_BINDING		28	0.277137	0.924233	0.570312	0.625549	1	9082	tags=46%, list=47%, signal=87%
GOMF_STEROL_TRANSFER_ACTIVITY	GOMF_STEROL_TRANSFER_ACTIVITY		23	0.31831	0.924131	0.543033	0.624625	1	10652	tags=57%, list=55%, signal=124%
GOMF_VOLTAGE_GATED_ANION_CHANNEL_ACTIVITY	GOMF_VOLTAGE_GATED_ANION_CHANNEL_ACTIVITY		17	0.32869	0.915666	0.545639	0.637038	1	9558	tags=53%, list=49%, signal=104%
GOMF_FLAVIN_ADENINE_DINUCLEOTIDE_BINDING	GOMF_FLAVIN_ADENINE_DINUCLEOTIDE_BINDING		87	0.258811	0.915171	0.553498	0.636791	1	8857	tags=43%, list=45%, signal=78%
GOMF_CYCLIC_NUCLEOTIDE_PHOSPHODIESTERASE_ACTIVITY	GOMF_CYCLIC_NUCLEOTIDE_PHOSPHODIESTERASE_ACTIVITY		26	0.28119	0.91438	0.563601	0.636901	1	12239	tags=77%, list=63%, signal=206%
GOMF_CARBOXY_LYASE_ACTIVITY	GOMF_CARBOXY_LYASE_ACTIVITY		33	0.267452	0.913011	0.589212	0.637879	1	6778	tags=33%, list=35%, signal=51%
GOMF_ANION_TRANSMEMBRANE_TRANSPORTER_ACTIVITY	GOMF_ANION_TRANSMEMBRANE_TRANSPORTER_ACTIVITY		301	0.197223	0.907848	0.623016	0.644923	1	8138	tags=33%, list=42%, signal=56%
GOMF_THIOLESTER_HYDROLASE_ACTIVITY	GOMF_THIOLESTER_HYDROLASE_ACTIVITY		42	0.272523	0.906076	0.581301	0.647034	1	6336	tags=31%, list=32%, signal=46%
GOMF_HEPARAN_SULFATE_SULFOTRANSFERASE_ACTIVITY	GOMF_HEPARAN_SULFATE_SULFOTRANSFERASE_ACTIVITY		15	0.329398	0.90525	0.581028	0.647204	1	9902	tags=60%, list=51%, signal=122%
GOMF_OUTWARD_RECTIFIER_POTASSIUM_CHANNEL_ACTIVITY	GOMF_OUTWARD_RECTIFIER_POTASSIUM_CHANNEL_ACTIVITY		25	0.275485	0.90524	0.589899	0.646148	1	13695	tags=84%, list=70%, signal=281%
GOMF_FIBROBLAST_GROWTH_FACTOR_BINDING	GOMF_FIBROBLAST_GROWTH_FACTOR_BINDING		23	0.292752	0.898629	0.60241	0.655356	1	9935	tags=61%, list=51%, signal=124%
GOMF_PROTEIN_MEMBRANE_ADAPTOR_ACTIVITY	GOMF_PROTEIN_MEMBRANE_ADAPTOR_ACTIVITY		28	0.264517	0.897794	0.615842	0.655497	1	7399	tags=32%, list=38%, signal=52%
GOMF_1_PHOSPHATIDYLINOSITOL_BINDING	GOMF_1_PHOSPHATIDYLINOSITOL_BINDING		15	0.350575	0.893414	0.610998	0.661437	1	4898	tags=33%, list=25%, signal=44%
GOMF_FAD_BINDING	GOMF_FAD_BINDING		39	0.265212	0.892353	0.617587	0.662113	1	8406	tags=44%, list=43%, signal=76%
GOMF_PALMITOYL_COA_HYDROLASE_ACTIVITY	GOMF_PALMITOYL_COA_HYDROLASE_ACTIVITY		16	0.322625	0.889203	0.583333	0.666077	1	6336	tags=31%, list=32%, signal=46%
GOMF_TROPOMYOSIN_BINDING	GOMF_TROPOMYOSIN_BINDING		16	0.295206	0.888332	0.615071	0.666479	1	7726	tags=44%, list=40%, signal=72%
GOMF_SIALYLTRANSFERASE_ACTIVITY	GOMF_SIALYLTRANSFERASE_ACTIVITY		21	0.290982	0.884593	0.604697	0.671675	1	9442	tags=52%, list=48%, signal=101%
GOMF_TRANSMEMBRANE_RECEPTOR_PROTEIN_SERINE_THREONINE_KINASE_ACTIVITY	GOMF_TRANSMEMBRANE_RECEPTOR_PROTEIN_SERINE_THREONINE_KINASE_ACTIVITY		19	0.30156	0.882134	0.586	0.674442	1	9544	tags=58%, list=49%, signal=113%
GOMF_PDZ_DOMAIN_BINDING	GOMF_PDZ_DOMAIN_BINDING		83	0.236459	0.882025	0.620902	0.673537	1	11379	tags=59%, list=58%, signal=141%
GOMF_AMINOACYLTRANSFERASE_ACTIVITY	GOMF_AMINOACYLTRANSFERASE_ACTIVITY		16	0.305181	0.879859	0.609562	0.675997	1	11467	tags=69%, list=59%, signal=167%
GOMF_RACEMASE_AND_EPIMERASE_ACTIVITY	GOMF_RACEMASE_AND_EPIMERASE_ACTIVITY		18	0.294783	0.874964	0.640816	0.682694	1	8998	tags=44%, list=46%, signal=82%
GOMF_WNT_RECEPTOR_ACTIVITY	GOMF_WNT_RECEPTOR_ACTIVITY		16	0.328945	0.87344	0.61336	0.683875	1	10680	tags=63%, list=55%, signal=138%
GOMF_OXIDOREDUCTASE_ACTIVITY_ACTING_ON_PEROXIDE_AS_ACCEPTOR	GOMF_OXIDOREDUCTASE_ACTIVITY_ACTING_ON_PEROXIDE_AS_ACCEPTOR		56	0.250133	0.863103	0.640657	0.699289	1	7053	tags=29%, list=36%, signal=45%
GOMF_FATTY_ACID_DERIVATIVE_BINDING	GOMF_FATTY_ACID_DERIVATIVE_BINDING		22	0.299518	0.860688	0.583505	0.702129	1	1226	tags=14%, list=6%, signal=15%
GOMF_ANTIOXIDANT_ACTIVITY	GOMF_ANTIOXIDANT_ACTIVITY		85	0.226008	0.858921	0.642293	0.703719	1	5463	tags=22%, list=28%, signal=31%
GOMF_3_5_CYCLIC_GMP_PHOSPHODIESTERASE_ACTIVITY	GOMF_3_5_CYCLIC_GMP_PHOSPHODIESTERASE_ACTIVITY		15	0.297502	0.845289	0.656	0.724148	1	12239	tags=80%, list=63%, signal=214%
GOMF_ORGANIC_ANION_TRANSMEMBRANE_TRANSPORTER_ACTIVITY	GOMF_ORGANIC_ANION_TRANSMEMBRANE_TRANSPORTER_ACTIVITY		188	0.190813	0.837526	0.758065	0.735316	1	8079	tags=33%, list=41%, signal=56%
GOMF_CYTOKINE_ACTIVITY	GOMF_CYTOKINE_ACTIVITY		232	0.200844	0.834144	0.716356	0.739436	1	12070	tags=53%, list=62%, signal=136%
GOMF_AMINO_ACID_TRANSMEMBRANE_TRANSPORTER_ACTIVITY	GOMF_AMINO_ACID_TRANSMEMBRANE_TRANSPORTER_ACTIVITY		83	0.214091	0.828908	0.716075	0.746807	1	4943	tags=23%, list=25%, signal=31%
GOMF_CARBOHYDRATE_KINASE_ACTIVITY	GOMF_CARBOHYDRATE_KINASE_ACTIVITY		21	0.285872	0.828862	0.664659	0.745688	1	10417	tags=57%, list=53%, signal=122%
GOMF_IONOTROPIC_GLUTAMATE_RECEPTOR_ACTIVITY	GOMF_IONOTROPIC_GLUTAMATE_RECEPTOR_ACTIVITY		19	0.272248	0.825664	0.705545	0.749629	1	10521	tags=47%, list=54%, signal=103%
GOMF_CALCIUM_DEPENDENT_CYSTEINE_TYPE_ENDOPEPTIDASE_ACTIVITY	GOMF_CALCIUM_DEPENDENT_CYSTEINE_TYPE_ENDOPEPTIDASE_ACTIVITY		17	0.288202	0.825058	0.669884	0.749377	1	11836	tags=76%, list=61%, signal=194%
GOMF_CARBOXYLIC_ESTER_HYDROLASE_ACTIVITY	GOMF_CARBOXYLIC_ESTER_HYDROLASE_ACTIVITY		149	0.193548	0.824636	0.754564	0.748787	1	6656	tags=25%, list=34%, signal=37%
GOMF_CARBON_OXYGEN_LYASE_ACTIVITY	GOMF_CARBON_OXYGEN_LYASE_ACTIVITY		80	0.214427	0.822764	0.705411	0.750582	1	12400	tags=64%, list=64%, signal=174%
GOMF_IONOTROPIC_GLUTAMATE_RECEPTOR_BINDING	GOMF_IONOTROPIC_GLUTAMATE_RECEPTOR_BINDING		22	0.2589	0.819647	0.741874	0.754081	1	7642	tags=41%, list=39%, signal=67%
GOMF_ACTININ_BINDING	GOMF_ACTININ_BINDING		36	0.248286	0.819165	0.71371	0.753558	1	7510	tags=33%, list=38%, signal=54%
GOMF_NADPH_BINDING	GOMF_NADPH_BINDING		15	0.306195	0.816167	0.680639	0.757212	1	9686	tags=53%, list=50%, signal=106%
GOMF_EXTRACELLULAR_MATRIX_STRUCTURAL_CONSTITUENT_CONFERRING_COMPRESSION_RESISTANCE	GOMF_EXTRACELLULAR_MATRIX_STRUCTURAL_CONSTITUENT_CONFERRING_COMPRESSION_RESISTANCE		22	0.290619	0.814111	0.646934	0.759321	1	11092	tags=59%, list=57%, signal=137%
GOMF_STRUCTURAL_CONSTITUENT_OF_RIBOSOME	GOMF_STRUCTURAL_CONSTITUENT_OF_RIBOSOME		159	0.28846	0.813788	0.590814	0.758659	1	11199	tags=65%, list=57%, signal=151%
GOMF_CATION_CHLORIDE_SYMPORTER_ACTIVITY	GOMF_CATION_CHLORIDE_SYMPORTER_ACTIVITY		20	0.261354	0.813779	0.75	0.757487	1	4176	tags=20%, list=21%, signal=25%
GOMF_AMINO_ACID_CATION_SYMPORTER_ACTIVITY	GOMF_AMINO_ACID_CATION_SYMPORTER_ACTIVITY		25	0.247156	0.813077	0.733198	0.757431	1	4043	tags=20%, list=21%, signal=25%
GOMF_ACTIVE_ION_TRANSMEMBRANE_TRANSPORTER_ACTIVITY	GOMF_ACTIVE_ION_TRANSMEMBRANE_TRANSPORTER_ACTIVITY		275	0.187069	0.812496	0.756487	0.75722	1	8259	tags=33%, list=42%, signal=56%
GOMF_CARBOXYLIC_ACID_BINDING	GOMF_CARBOXYLIC_ACID_BINDING		178	0.189246	0.809924	0.780198	0.760287	1	7122	tags=28%, list=36%, signal=44%
GOMF_GROWTH_FACTOR_ACTIVITY	GOMF_GROWTH_FACTOR_ACTIVITY		161	0.189831	0.807869	0.816568	0.762361	1	12374	tags=55%, list=63%, signal=150%
GOMF_INORGANIC_ANION_TRANSMEMBRANE_TRANSPORTER_ACTIVITY	GOMF_INORGANIC_ANION_TRANSMEMBRANE_TRANSPORTER_ACTIVITY		158	0.188068	0.805308	0.808795	0.765173	1	8138	tags=31%, list=42%, signal=53%
GOMF_IRON_ION_BINDING	GOMF_IRON_ION_BINDING		149	0.189233	0.804185	0.82	0.765704	1	8221	tags=31%, list=42%, signal=53%
GOMF_CARBON_CARBON_LYASE_ACTIVITY	GOMF_CARBON_CARBON_LYASE_ACTIVITY		52	0.227836	0.801961	0.713684	0.767736	1	5020	tags=23%, list=26%, signal=31%
GOMF_PHOSPHOLIPID_SCRAMBLASE_ACTIVITY	GOMF_PHOSPHOLIPID_SCRAMBLASE_ACTIVITY		15	0.271608	0.801551	0.712302	0.767185	1	9445	tags=47%, list=48%, signal=90%
GOMF_ORGANIC_ACID_BINDING	GOMF_ORGANIC_ACID_BINDING		145	0.196568	0.798992	0.791253	0.769914	1	12174	tags=57%, list=62%, signal=149%
GOMF_SIGNALING_RECEPTOR_INHIBITOR_ACTIVITY	GOMF_SIGNALING_RECEPTOR_INHIBITOR_ACTIVITY		30	0.247751	0.797869	0.757339	0.770462	1	11859	tags=53%, list=61%, signal=136%
GOMF_NUCLEAR_STEROID_RECEPTOR_ACTIVITY	GOMF_NUCLEAR_STEROID_RECEPTOR_ACTIVITY		24	0.253688	0.795107	0.689379	0.773487	1	6297	tags=25%, list=32%, signal=37%
GOMF_VITAMIN_BINDING	GOMF_VITAMIN_BINDING		147	0.196664	0.792121	0.802734	0.776856	1	11785	tags=53%, list=60%, signal=133%
GOMF_RECEPTOR_SERINE_THREONINE_KINASE_BINDING	GOMF_RECEPTOR_SERINE_THREONINE_KINASE_BINDING		30	0.22947	0.789973	0.766798	0.778976	1	12279	tags=57%, list=63%, signal=153%
GOMF_3_5_CYCLIC_AMP_PHOSPHODIESTERASE_ACTIVITY	GOMF_3_5_CYCLIC_AMP_PHOSPHODIESTERASE_ACTIVITY		17	0.279241	0.789864	0.70334	0.777917	1	13407	tags=88%, list=69%, signal=282%
GOMF_RECEPTOR_ANTAGONIST_ACTIVITY	GOMF_RECEPTOR_ANTAGONIST_ACTIVITY		19	0.269967	0.788992	0.756487	0.77807	1	8818	tags=37%, list=45%, signal=67%
GOMF_COMPLEMENT_BINDING	GOMF_COMPLEMENT_BINDING		25	0.335722	0.783682	0.740079	0.784783	1	5800	tags=32%, list=30%, signal=45%
GOMF_POTASSIUM_ION_LEAK_CHANNEL_ACTIVITY	GOMF_POTASSIUM_ION_LEAK_CHANNEL_ACTIVITY		16	0.256224	0.776031	0.775	0.79524	1	13695	tags=81%, list=70%, signal=272%
GOMF_AMINO_ACID_SODIUM_SYMPORTER_ACTIVITY	GOMF_AMINO_ACID_SODIUM_SYMPORTER_ACTIVITY		19	0.25298	0.773571	0.81405	0.797686	1	4043	tags=21%, list=21%, signal=27%
GOMF_OXIDOREDUCTASE_ACTIVITY_ACTING_ON_THE_CH_NH_GROUP_OF_DONORS	GOMF_OXIDOREDUCTASE_ACTIVITY_ACTING_ON_THE_CH_NH_GROUP_OF_DONORS		27	0.243383	0.770679	0.732252	0.801038	1	6288	tags=26%, list=32%, signal=38%
GOMF_VOLTAGE_GATED_CHANNEL_ACTIVITY	GOMF_VOLTAGE_GATED_CHANNEL_ACTIVITY		201	0.188093	0.767736	0.869388	0.80409	1	13695	tags=66%, list=70%, signal=218%
GOMF_ACID_THIOL_LIGASE_ACTIVITY	GOMF_ACID_THIOL_LIGASE_ACTIVITY		31	0.241297	0.766062	0.738703	0.805316	1	7776	tags=35%, list=40%, signal=59%
GOMF_VOLTAGE_GATED_POTASSIUM_CHANNEL_ACTIVITY	GOMF_VOLTAGE_GATED_POTASSIUM_CHANNEL_ACTIVITY		98	0.196798	0.76573	0.837945	0.804566	1	14518	tags=74%, list=74%, signal=289%
GOMF_ACTIVE_TRANSMEMBRANE_TRANSPORTER_ACTIVITY	GOMF_ACTIVE_TRANSMEMBRANE_TRANSPORTER_ACTIVITY		412	0.169185	0.764156	0.816047	0.805751	1	8054	tags=32%, list=41%, signal=53%
GOMF_ICOSANOID_RECEPTOR_ACTIVITY	GOMF_ICOSANOID_RECEPTOR_ACTIVITY		15	0.258404	0.764022	0.787234	0.804747	1	10298	tags=60%, list=53%, signal=127%
GOMF_CHEMOKINE_RECEPTOR_BINDING	GOMF_CHEMOKINE_RECEPTOR_BINDING		66	0.209892	0.759727	0.786274	0.80958	1	11750	tags=50%, list=60%, signal=125%
GOMF_DELAYED_RECTIFIER_POTASSIUM_CHANNEL_ACTIVITY	GOMF_DELAYED_RECTIFIER_POTASSIUM_CHANNEL_ACTIVITY		32	0.238679	0.748038	0.810507	0.825283	1	13677	tags=72%, list=70%, signal=240%
GOMF_CXCR_CHEMOKINE_RECEPTOR_BINDING	GOMF_CXCR_CHEMOKINE_RECEPTOR_BINDING		18	0.274098	0.746837	0.729249	0.825786	1	9060	tags=50%, list=46%, signal=93%
GOMF_FATTY_ACID_LIGASE_ACTIVITY	GOMF_FATTY_ACID_LIGASE_ACTIVITY		22	0.238277	0.746724	0.78672	0.824695	1	7776	tags=36%, list=40%, signal=60%
GOMF_DYNEIN_LIGHT_INTERMEDIATE_CHAIN_BINDING	GOMF_DYNEIN_LIGHT_INTERMEDIATE_CHAIN_BINDING		24	0.263405	0.744854	0.745098	0.826106	1	12807	tags=75%, list=66%, signal=218%
GOMF_STRUCTURAL_CONSTITUENT_OF_MUSCLE	GOMF_STRUCTURAL_CONSTITUENT_OF_MUSCLE		42	0.212673	0.742933	0.804781	0.82753	1	11555	tags=57%, list=59%, signal=140%
GOMF_CALCIUM_ACTIVATED_CATION_CHANNEL_ACTIVITY	GOMF_CALCIUM_ACTIVATED_CATION_CHANNEL_ACTIVITY		26	0.227289	0.742564	0.821501	0.826823	1	9320	tags=46%, list=48%, signal=88%
GOMF_VOLTAGE_GATED_CATION_CHANNEL_ACTIVITY	GOMF_VOLTAGE_GATED_CATION_CHANNEL_ACTIVITY		150	0.195246	0.740146	0.861111	0.829091	1	14229	tags=73%, list=73%, signal=269%
GOMF_PASSIVE_TRANSMEMBRANE_TRANSPORTER_ACTIVITY	GOMF_PASSIVE_TRANSMEMBRANE_TRANSPORTER_ACTIVITY		490	0.165979	0.739657	0.881453	0.828548	1	9728	tags=36%, list=50%, signal=70%
GOMF_POTASSIUM_ION_TRANSMEMBRANE_TRANSPORTER_ACTIVITY	GOMF_POTASSIUM_ION_TRANSMEMBRANE_TRANSPORTER_ACTIVITY		158	0.17741	0.737347	0.888454	0.830501	1	13695	tags=62%, list=70%, signal=206%
GOMF_BICARBONATE_TRANSMEMBRANE_TRANSPORTER_ACTIVITY	GOMF_BICARBONATE_TRANSMEMBRANE_TRANSPORTER_ACTIVITY		21	0.25927	0.736698	0.801603	0.830236	1	8046	tags=33%, list=41%, signal=57%
GOMF_MUSCLE_ALPHA_ACTININ_BINDING	GOMF_MUSCLE_ALPHA_ACTININ_BINDING		15	0.266164	0.735896	0.79802	0.830087	1	13430	tags=73%, list=69%, signal=235%
GOMF_TRANSMEMBRANE_RECEPTOR_PROTEIN_SERINE_THREONINE_KINASE_BINDING	GOMF_TRANSMEMBRANE_RECEPTOR_PROTEIN_SERINE_THREONINE_KINASE_BINDING		25	0.219511	0.735828	0.816956	0.828958	1	12870	tags=60%, list=66%, signal=176%
GOMF_CATION_CHANNEL_ACTIVITY	GOMF_CATION_CHANNEL_ACTIVITY		340	0.172075	0.735515	0.892578	0.828203	1	9926	tags=38%, list=51%, signal=76%
GOMF_GLUTAMATE_RECEPTOR_ACTIVITY	GOMF_GLUTAMATE_RECEPTOR_ACTIVITY		27	0.230371	0.730565	0.840996	0.833741	1	11368	tags=48%, list=58%, signal=115%
GOMF_AMINO_ACID_BINDING	GOMF_AMINO_ACID_BINDING		55	0.211406	0.730128	0.878	0.833081	1	6786	tags=29%, list=35%, signal=44%
GOMF_COA_HYDROLASE_ACTIVITY	GOMF_COA_HYDROLASE_ACTIVITY		24	0.247189	0.727848	0.782961	0.835046	1	6336	tags=25%, list=32%, signal=37%
GOMF_AMP_BINDING	GOMF_AMP_BINDING		15	0.263815	0.727508	0.828685	0.834282	1	3894	tags=20%, list=20%, signal=25%
GOMF_LIGAND_GATED_CATION_CHANNEL_ACTIVITY	GOMF_LIGAND_GATED_CATION_CHANNEL_ACTIVITY		116	0.187901	0.727179	0.883946	0.833503	1	13923	tags=68%, list=71%, signal=236%
GOMF_NAD_BINDING	GOMF_NAD_BINDING		56	0.222128	0.725803	0.756701	0.834055	1	5205	tags=21%, list=27%, signal=29%
GOMF_ION_GATED_CHANNEL_ACTIVITY	GOMF_ION_GATED_CHANNEL_ACTIVITY		45	0.202726	0.722114	0.868041	0.837593	1	10101	tags=47%, list=52%, signal=96%
GOMF_MINUS_END_DIRECTED_MICROTUBULE_MOTOR_ACTIVITY	GOMF_MINUS_END_DIRECTED_MICROTUBULE_MOTOR_ACTIVITY		18	0.282261	0.719633	0.744762	0.839459	1	12807	tags=83%, list=66%, signal=242%
GOMF_GATED_CHANNEL_ACTIVITY	GOMF_GATED_CHANNEL_ACTIVITY		339	0.171884	0.714699	0.900596	0.844864	1	13708	tags=64%, list=70%, signal=212%
GOMF_OXIDOREDUCTASE_ACTIVITY_ACTING_ON_THE_CH_CH_GROUP_OF_DONORS	GOMF_OXIDOREDUCTASE_ACTIVITY_ACTING_ON_THE_CH_CH_GROUP_OF_DONORS		60	0.221412	0.709151	0.759414	0.851095	1	8090	tags=32%, list=41%, signal=54%
GOMF_NEUROTRANSMITTER_RECEPTOR_REGULATOR_ACTIVITY	GOMF_NEUROTRANSMITTER_RECEPTOR_REGULATOR_ACTIVITY		15	0.255334	0.705697	0.846743	0.854285	1	2832	tags=13%, list=15%, signal=16%
GOMF_HORMONE_RECEPTOR_BINDING	GOMF_HORMONE_RECEPTOR_BINDING		32	0.216793	0.698271	0.879493	0.862763	1	4915	tags=19%, list=25%, signal=25%
GOMF_ACYL_COA_BINDING	GOMF_ACYL_COA_BINDING		25	0.237823	0.69792	0.771489	0.861933	1	1226	tags=12%, list=6%, signal=13%
GOMF_PYROPHOSPHATE_HYDROLYSIS_DRIVEN_PROTON_TRANSMEMBRANE_TRANSPORTER_ACTIVITY	GOMF_PYROPHOSPHATE_HYDROLYSIS_DRIVEN_PROTON_TRANSMEMBRANE_TRANSPORTER_ACTIVITY		27	0.257666	0.694983	0.752918	0.864422	1	5146	tags=19%, list=26%, signal=25%
GOMF_OXIDOREDUCTASE_ACTIVITY_ACTING_ON_THE_CH_CH_GROUP_OF_DONORS_NAD_OR_NADP_AS_ACCEPTOR	GOMF_OXIDOREDUCTASE_ACTIVITY_ACTING_ON_THE_CH_CH_GROUP_OF_DONORS_NAD_OR_NADP_AS_ACCEPTOR		28	0.231608	0.694904	0.834694	0.863258	1	8090	tags=32%, list=41%, signal=55%
GOMF_CGMP_BINDING	GOMF_CGMP_BINDING		16	0.239429	0.684003	0.851852	0.875459	1	12239	tags=56%, list=63%, signal=151%
GOMF_APOLIPOPROTEIN_BINDING	GOMF_APOLIPOPROTEIN_BINDING		18	0.232302	0.682246	0.867347	0.876305	1	2831	tags=17%, list=15%, signal=19%
GOMF_PEPTIDE_RECEPTOR_ACTIVITY	GOMF_PEPTIDE_RECEPTOR_ACTIVITY		150	0.170642	0.681249	0.937378	0.87626	1	13024	tags=57%, list=67%, signal=171%
GOMF_HYDRO_LYASE_ACTIVITY	GOMF_HYDRO_LYASE_ACTIVITY		64	0.185766	0.68029	0.878243	0.876249	1	8185	tags=34%, list=42%, signal=59%
GOMF_ANION_CATION_SYMPORTER_ACTIVITY	GOMF_ANION_CATION_SYMPORTER_ACTIVITY		25	0.203967	0.679457	0.922449	0.876001	1	8138	tags=32%, list=42%, signal=55%
GOMF_ALPHA_ACTININ_BINDING	GOMF_ALPHA_ACTININ_BINDING		28	0.210611	0.675853	0.854043	0.878829	1	13619	tags=71%, list=70%, signal=236%
GOMF_CYCLASE_REGULATOR_ACTIVITY	GOMF_CYCLASE_REGULATOR_ACTIVITY		15	0.233163	0.675513	0.921002	0.878015	1	9341	tags=47%, list=48%, signal=89%
GOMF_POTASSIUM_CHANNEL_ACTIVITY	GOMF_POTASSIUM_CHANNEL_ACTIVITY		122	0.16856	0.674439	0.921053	0.878055	1	14204	tags=67%, list=73%, signal=245%
GOMF_NADPLUS_BINDING	GOMF_NADPLUS_BINDING		18	0.237645	0.670937	0.837161	0.880684	1	12094	tags=67%, list=62%, signal=175%
GOMF_SODIUM_CHANNEL_ACTIVITY	GOMF_SODIUM_CHANNEL_ACTIVITY		46	0.194643	0.66694	0.932039	0.884053	1	13430	tags=61%, list=69%, signal=195%
GOMF_TRANSFERASE_ACTIVITY_TRANSFERRING_NITROGENOUS_GROUPS	GOMF_TRANSFERASE_ACTIVITY_TRANSFERRING_NITROGENOUS_GROUPS		25	0.215849	0.66142	0.90495	0.888918	1	8148	tags=32%, list=42%, signal=55%
GOMF_ANION_CHANNEL_ACTIVITY	GOMF_ANION_CHANNEL_ACTIVITY		90	0.172549	0.660471	0.941973	0.888637	1	9728	tags=36%, list=50%, signal=71%
GOMF_SODIUM_CHANNEL_REGULATOR_ACTIVITY	GOMF_SODIUM_CHANNEL_REGULATOR_ACTIVITY		38	0.183673	0.660062	0.913386	0.887877	1	2935	tags=11%, list=15%, signal=12%
GOMF_BMP_RECEPTOR_BINDING	GOMF_BMP_RECEPTOR_BINDING		15	0.224285	0.653144	0.891051	0.894244	1	11625	tags=47%, list=60%, signal=115%
GOMF_INWARD_RECTIFIER_POTASSIUM_CHANNEL_ACTIVITY	GOMF_INWARD_RECTIFIER_POTASSIUM_CHANNEL_ACTIVITY		27	0.201398	0.641849	0.929825	0.904928	1	8668	tags=37%, list=44%, signal=67%
GOMF_2_IRON_2_SULFUR_CLUSTER_BINDING	GOMF_2_IRON_2_SULFUR_CLUSTER_BINDING		22	0.223485	0.633748	0.850688	0.912141	1	12674	tags=68%, list=65%, signal=194%
GOMF_CHLORIDE_CHANNEL_REGULATOR_ACTIVITY	GOMF_CHLORIDE_CHANNEL_REGULATOR_ACTIVITY		17	0.20044	0.632543	0.934292	0.912037	1	13540	tags=65%, list=69%, signal=211%
GOMF_CCR_CHEMOKINE_RECEPTOR_BINDING	GOMF_CCR_CHEMOKINE_RECEPTOR_BINDING		42	0.190258	0.632454	0.914172	0.910845	1	11750	tags=45%, list=60%, signal=113%
GOMF_LIGAND_GATED_ION_CHANNEL_ACTIVITY	GOMF_LIGAND_GATED_ION_CHANNEL_ACTIVITY		146	0.167657	0.629737	0.954724	0.912209	1	13923	tags=66%, list=71%, signal=228%
GOMF_NEUROTRANSMITTER_BINDING	GOMF_NEUROTRANSMITTER_BINDING		17	0.224504	0.628039	0.920245	0.912561	1	14164	tags=88%, list=73%, signal=321%
GOMF_INTRACELLULAR_CALCIUM_ACTIVATED_CHLORIDE_CHANNEL_ACTIVITY	GOMF_INTRACELLULAR_CALCIUM_ACTIVATED_CHLORIDE_CHANNEL_ACTIVITY		18	0.206351	0.626776	0.921325	0.912501	1	10815	tags=50%, list=55%, signal=112%
GOMF_ORGANIC_ACID_TRANSMEMBRANE_TRANSPORTER_ACTIVITY	GOMF_ORGANIC_ACID_TRANSMEMBRANE_TRANSPORTER_ACTIVITY		162	0.151415	0.621512	0.974	0.916181	1	7550	tags=26%, list=39%, signal=42%
GOMF_CHEMOATTRACTANT_ACTIVITY	GOMF_CHEMOATTRACTANT_ACTIVITY		35	0.168236	0.612907	0.971264	0.922759	1	12155	tags=46%, list=62%, signal=121%
GOMF_GAP_JUNCTION_CHANNEL_ACTIVITY	GOMF_GAP_JUNCTION_CHANNEL_ACTIVITY		24	0.1993	0.611177	0.957529	0.923089	1	11446	tags=46%, list=59%, signal=111%
GOMF_TRANSLATION_REPRESSOR_ACTIVITY	GOMF_TRANSLATION_REPRESSOR_ACTIVITY		26	0.203498	0.607904	0.878095	0.924796	1	11694	tags=58%, list=60%, signal=144%
GOMF_ANKYRIN_BINDING	GOMF_ANKYRIN_BINDING		19	0.20911	0.606599	0.912109	0.92467	1	13619	tags=68%, list=70%, signal=226%
GOMF_SERINE_TYPE_ENDOPEPTIDASE_INHIBITOR_ACTIVITY	GOMF_SERINE_TYPE_ENDOPEPTIDASE_INHIBITOR_ACTIVITY		95	0.180613	0.600465	0.96627	0.928642	1	9535	tags=35%, list=49%, signal=68%
GOMF_CHLORIDE_TRANSMEMBRANE_TRANSPORTER_ACTIVITY	GOMF_CHLORIDE_TRANSMEMBRANE_TRANSPORTER_ACTIVITY		105	0.151441	0.593812	0.98249	0.932811	1	5551	tags=17%, list=28%, signal=24%
GOMF_VITAMIN_B6_BINDING	GOMF_VITAMIN_B6_BINDING		54	0.173788	0.590823	0.960663	0.933924	1	11503	tags=50%, list=59%, signal=121%
GOMF_SOLUTE_CATION_SYMPORTER_ACTIVITY	GOMF_SOLUTE_CATION_SYMPORTER_ACTIVITY		109	0.139998	0.575604	0.988119	0.94429	1	8401	tags=30%, list=43%, signal=53%
GOMF_VOLTAGE_GATED_CALCIUM_CHANNEL_ACTIVITY	GOMF_VOLTAGE_GATED_CALCIUM_CHANNEL_ACTIVITY		44	0.184284	0.551039	0.968932	0.959828	1	15084	tags=86%, list=77%, signal=379%
GOMF_OXIDOREDUCTASE_ACTIVITY_ACTING_ON_SINGLE_DONORS_WITH_INCORPORATION_OF_MOLECULAR_OXYGEN	GOMF_OXIDOREDUCTASE_ACTIVITY_ACTING_ON_SINGLE_DONORS_WITH_INCORPORATION_OF_MOLECULAR_OXYGEN		25	0.164326	0.545607	0.978846	0.961822	1	3968	tags=16%, list=20%, signal=20%
GOMF_SODIUM_ION_TRANSMEMBRANE_TRANSPORTER_ACTIVITY	GOMF_SODIUM_ION_TRANSMEMBRANE_TRANSPORTER_ACTIVITY		156	0.11983	0.50815	1	0.979785	1	9925	tags=35%, list=51%, signal=70%
GOMF_POLYSACCHARIDE_BINDING	GOMF_POLYSACCHARIDE_BINDING		25	0.149327	0.487311	0.99187	0.986	1	11494	tags=52%, list=59%, signal=126%
GOMF_PHOSPHOLIPASE_A2_ACTIVITY	GOMF_PHOSPHOLIPASE_A2_ACTIVITY		36	0.148819	0.48251	0.994286	0.986222	1	4732	tags=14%, list=24%, signal=18%
GOMF_PEPTIDE_HORMONE_RECEPTOR_BINDING	GOMF_PEPTIDE_HORMONE_RECEPTOR_BINDING		19	0.163787	0.478642	0.985772	0.986091	1	10658	tags=42%, list=55%, signal=93%
GOMF_BILE_ACID_TRANSMEMBRANE_TRANSPORTER_ACTIVITY	GOMF_BILE_ACID_TRANSMEMBRANE_TRANSPORTER_ACTIVITY		20	0.181309	0.474433	0.994012	0.985984	1	8054	tags=25%, list=41%, signal=43%
GOMF_DIPEPTIDASE_ACTIVITY	GOMF_DIPEPTIDASE_ACTIVITY		16	0.156169	0.451939	0.990138	0.990833	1	11398	tags=56%, list=58%, signal=135%
GOMF_PHOTORECEPTOR_ACTIVITY	GOMF_PHOTORECEPTOR_ACTIVITY		15	0.158567	0.449495	0.995842	0.99006	1	8829	tags=27%, list=45%, signal=49%
GOMF_STRUCTURAL_CONSTITUENT_OF_CHROMATIN	GOMF_STRUCTURAL_CONSTITUENT_OF_CHROMATIN		93	0.139115	0.392769	0.959488	0.99749	1	1155	tags=3%, list=6%, signal=3%
GOMF_TETRAPYRROLE_BINDING	GOMF_TETRAPYRROLE_BINDING		144	0.0951945	0.380169	1	0.997169	1	12795	tags=48%, list=66%, signal=138%
