# Supplementary material for: Functional enrichment analysis of LYSET and identification of related hub gene signatures as novel biomarkers to predict prognosis and immune infiltration status of clear cell renal cell carcinoma
Source: J Cancer Res Clin Oncol. 2023 Sep 23;149(18):16905–29. doi: 10.1007/s00432-023-05280-2 (PMC10645642; doi:10.1007/s00432-023-05280-2)
Supplement: Supplementary file 1 — Supplementary file1 (ZIP 557 KB) [file 432_2023_5280_MOESM1_ESM.zip › Supplementary Data Sheet 1. GSEA analysis results/GSEA analysis results (KEGG).xlsx]

## Sheet: gsea_report_for_H_1668072374982
GSEA analysis results (KEGG)
NAME	GS<br> follow link to MSigDB	GS DETAILS	SIZE	ES	NES	NOM p-val	FDR q-val	FWER p-val	RANK AT MAX	LEADING EDGE
KEGG_PATHOGENIC_ESCHERICHIA_COLI_INFECTION	KEGG_PATHOGENIC_ESCHERICHIA_COLI_INFECTION	Details ...	55	0.590935	1.99059	0.0039604	0.160329	0.059	3795	tags=55%, list=19%, signal=68%
KEGG_AMYOTROPHIC_LATERAL_SCLEROSIS_ALS	KEGG_AMYOTROPHIC_LATERAL_SCLEROSIS_ALS	Details ...	53	0.522586	1.97216	0	0.113271	0.069	5773	tags=53%, list=30%, signal=75%
KEGG_FC_GAMMA_R_MEDIATED_PHAGOCYTOSIS	KEGG_FC_GAMMA_R_MEDIATED_PHAGOCYTOSIS	Details ...	95	0.539545	1.92117	0.00201613	0.139534	0.108	4725	tags=55%, list=24%, signal=72%
KEGG_PYRIMIDINE_METABOLISM	KEGG_PYRIMIDINE_METABOLISM	Details ...	97	0.519563	1.85022	0.00395257	0.200432	0.209	3915	tags=48%, list=20%, signal=60%
KEGG_APOPTOSIS	KEGG_APOPTOSIS	Details ...	87	0.533328	1.82245	0	0.202244	0.252	4843	tags=57%, list=25%, signal=76%
KEGG_UBIQUITIN_MEDIATED_PROTEOLYSIS	KEGG_UBIQUITIN_MEDIATED_PROTEOLYSIS	Details ...	133	0.537211	1.81428	0.00197239	0.178834	0.268	6130	tags=69%, list=31%, signal=100%
KEGG_PANCREATIC_CANCER	KEGG_PANCREATIC_CANCER	Details ...	70	0.531648	1.75827	0.00607287	0.24182	0.381	4530	tags=56%, list=23%, signal=72%
KEGG_SMALL_CELL_LUNG_CANCER	KEGG_SMALL_CELL_LUNG_CANCER	Details ...	84	0.502004	1.74685	0.00401606	0.232124	0.41	8096	tags=74%, list=41%, signal=126%
KEGG_B_CELL_RECEPTOR_SIGNALING_PATHWAY	KEGG_B_CELL_RECEPTOR_SIGNALING_PATHWAY	Details ...	75	0.518887	1.73696	0.0183299	0.222486	0.432	4615	tags=53%, list=24%, signal=70%
KEGG_VEGF_SIGNALING_PATHWAY	KEGG_VEGF_SIGNALING_PATHWAY	Details ...	76	0.435418	1.71727	0.00618557	0.231703	0.479	5454	tags=45%, list=28%, signal=62%
KEGG_SNARE_INTERACTIONS_IN_VESICULAR_TRANSPORT	KEGG_SNARE_INTERACTIONS_IN_VESICULAR_TRANSPORT	Details ...	38	0.544557	1.7012	0.00790514	0.237308	0.519	6546	tags=63%, list=34%, signal=95%
KEGG_RNA_DEGRADATION	KEGG_RNA_DEGRADATION	Details ...	57	0.540608	1.68942	0.0138614	0.237625	0.544	5940	tags=68%, list=30%, signal=98%
KEGG_REGULATION_OF_AUTOPHAGY	KEGG_REGULATION_OF_AUTOPHAGY	Details ...	35	0.491437	1.6873	0.00984252	0.222058	0.546	6501	tags=40%, list=33%, signal=60%
KEGG_NON_SMALL_CELL_LUNG_CANCER	KEGG_NON_SMALL_CELL_LUNG_CANCER	Details ...	54	0.509923	1.68724	0.0122449	0.206197	0.546	4530	tags=50%, list=23%, signal=65%
KEGG_BASAL_TRANSCRIPTION_FACTORS	KEGG_BASAL_TRANSCRIPTION_FACTORS	Details ...	35	0.557107	1.6809	0.0122449	0.200992	0.56	6332	tags=69%, list=32%, signal=101%
KEGG_RIG_I_LIKE_RECEPTOR_SIGNALING_PATHWAY	KEGG_RIG_I_LIKE_RECEPTOR_SIGNALING_PATHWAY	Details ...	71	0.468286	1.67995	0.010352	0.18969	0.562	8489	tags=61%, list=43%, signal=107%
KEGG_LYSOSOME	KEGG_LYSOSOME	Details ...	121	0.476696	1.67231	0.05	0.189138	0.574	7214	tags=64%, list=37%, signal=100%
KEGG_INSULIN_SIGNALING_PATHWAY	KEGG_INSULIN_SIGNALING_PATHWAY	Details ...	136	0.421575	1.65937	0.00809717	0.194229	0.594	6047	tags=48%, list=31%, signal=69%
KEGG_GALACTOSE_METABOLISM	KEGG_GALACTOSE_METABOLISM	Details ...	25	0.518165	1.65784	0.0252918	0.185593	0.596	4973	tags=48%, list=25%, signal=64%
KEGG_REGULATION_OF_ACTIN_CYTOSKELETON	KEGG_REGULATION_OF_ACTIN_CYTOSKELETON	Details ...	212	0.414332	1.65624	0.0102459	0.177563	0.6	6886	tags=51%, list=35%, signal=78%
KEGG_CYTOSOLIC_DNA_SENSING_PATHWAY	KEGG_CYTOSOLIC_DNA_SENSING_PATHWAY	Details ...	54	0.467617	1.65114	0.022	0.174429	0.606	3915	tags=37%, list=20%, signal=46%
KEGG_EPITHELIAL_CELL_SIGNALING_IN_HELICOBACTER_PYLORI_INFECTION	KEGG_EPITHELIAL_CELL_SIGNALING_IN_HELICOBACTER_PYLORI_INFECTION	Details ...	68	0.465253	1.63357	0.0163599	0.186261	0.64	4541	tags=40%, list=23%, signal=52%
KEGG_NEUROTROPHIN_SIGNALING_PATHWAY	KEGG_NEUROTROPHIN_SIGNALING_PATHWAY	Details ...	126	0.460735	1.63327	0.01417	0.17848	0.641	6047	tags=53%, list=31%, signal=77%
KEGG_PURINE_METABOLISM	KEGG_PURINE_METABOLISM	Details ...	158	0.392258	1.63235	0.0040568	0.171737	0.641	6741	tags=47%, list=35%, signal=72%
KEGG_CHRONIC_MYELOID_LEUKEMIA	KEGG_CHRONIC_MYELOID_LEUKEMIA	Details ...	73	0.505142	1.63042	0.0241935	0.166549	0.643	4530	tags=55%, list=23%, signal=71%
KEGG_RENAL_CELL_CARCINOMA	KEGG_RENAL_CELL_CARCINOMA	Details ...	70	0.489591	1.62966	0.030426	0.160945	0.645	6889	tags=63%, list=35%, signal=97%
KEGG_CELL_CYCLE	KEGG_CELL_CYCLE	Details ...	124	0.491165	1.62872	0.0397614	0.155779	0.647	7730	tags=75%, list=40%, signal=123%
KEGG_ACUTE_MYELOID_LEUKEMIA	KEGG_ACUTE_MYELOID_LEUKEMIA	Details ...	57	0.494332	1.62866	0.0350515	0.150332	0.648	4530	tags=49%, list=23%, signal=64%
KEGG_ERBB_SIGNALING_PATHWAY	KEGG_ERBB_SIGNALING_PATHWAY	Details ...	87	0.45059	1.62838	0.0121704	0.145404	0.648	4530	tags=43%, list=23%, signal=55%
KEGG_P53_SIGNALING_PATHWAY	KEGG_P53_SIGNALING_PATHWAY	Details ...	68	0.455446	1.62536	0.0325203	0.143465	0.655	4533	tags=46%, list=23%, signal=59%
KEGG_TOLL_LIKE_RECEPTOR_SIGNALING_PATHWAY	KEGG_TOLL_LIKE_RECEPTOR_SIGNALING_PATHWAY	Details ...	102	0.454766	1.61978	0.040404	0.143964	0.67	6577	tags=51%, list=34%, signal=76%
KEGG_FOCAL_ADHESION	KEGG_FOCAL_ADHESION	Details ...	199	0.419887	1.61496	0.0461847	0.144208	0.677	7388	tags=56%, list=38%, signal=89%
KEGG_PATHWAYS_IN_CANCER	KEGG_PATHWAYS_IN_CANCER	Details ...	325	0.389103	1.60771	0.0184426	0.147302	0.693	8115	tags=56%, list=42%, signal=94%
KEGG_COLORECTAL_CANCER	KEGG_COLORECTAL_CANCER	Details ...	62	0.498239	1.60681	0.0207469	0.143393	0.693	4530	tags=52%, list=23%, signal=67%
KEGG_AMINO_SUGAR_AND_NUCLEOTIDE_SUGAR_METABOLISM	KEGG_AMINO_SUGAR_AND_NUCLEOTIDE_SUGAR_METABOLISM	Details ...	44	0.506953	1.59295	0.0436508	0.15097	0.717	4973	tags=50%, list=25%, signal=67%
KEGG_GLYCOSAMINOGLYCAN_BIOSYNTHESIS_CHONDROITIN_SULFATE	KEGG_GLYCOSAMINOGLYCAN_BIOSYNTHESIS_CHONDROITIN_SULFATE	Details ...	22	0.546315	1.59293	0.0717132	0.146776	0.717	6201	tags=68%, list=32%, signal=100%
KEGG_OOCYTE_MEIOSIS	KEGG_OOCYTE_MEIOSIS	Details ...	112	0.430298	1.59042	0.0204918	0.144907	0.72	7897	tags=60%, list=40%, signal=100%
KEGG_MAPK_SIGNALING_PATHWAY	KEGG_MAPK_SIGNALING_PATHWAY	Details ...	267	0.376159	1.58711	0.00617284	0.143732	0.723	4568	tags=35%, list=23%, signal=45%
KEGG_ENDOCYTOSIS	KEGG_ENDOCYTOSIS	Details ...	181	0.41922	1.57945	0.018711	0.146368	0.731	5987	tags=49%, list=31%, signal=70%
KEGG_FC_EPSILON_RI_SIGNALING_PATHWAY	KEGG_FC_EPSILON_RI_SIGNALING_PATHWAY	Details ...	79	0.420136	1.57931	0.0208768	0.142911	0.731	4564	tags=37%, list=23%, signal=48%
KEGG_N_GLYCAN_BIOSYNTHESIS	KEGG_N_GLYCAN_BIOSYNTHESIS	Details ...	46	0.520174	1.57587	0.0364372	0.143473	0.74	5530	tags=65%, list=28%, signal=91%
KEGG_T_CELL_RECEPTOR_SIGNALING_PATHWAY	KEGG_T_CELL_RECEPTOR_SIGNALING_PATHWAY	Details ...	108	0.472356	1.57584	0.0516529	0.140057	0.74	7673	tags=68%, list=39%, signal=111%
KEGG_CHEMOKINE_SIGNALING_PATHWAY	KEGG_CHEMOKINE_SIGNALING_PATHWAY	Details ...	186	0.414124	1.56372	0.0616302	0.147312	0.755	7006	tags=52%, list=36%, signal=81%
KEGG_GLIOMA	KEGG_GLIOMA	Details ...	65	0.436993	1.56182	0.0203252	0.145106	0.756	4530	tags=43%, list=23%, signal=56%
KEGG_PROGESTERONE_MEDIATED_OOCYTE_MATURATION	KEGG_PROGESTERONE_MEDIATED_OOCYTE_MATURATION	Details ...	85	0.43132	1.55849	0.0203666	0.144974	0.761	6477	tags=53%, list=33%, signal=79%
KEGG_LEUKOCYTE_TRANSENDOTHELIAL_MIGRATION	KEGG_LEUKOCYTE_TRANSENDOTHELIAL_MIGRATION		115	0.411223	1.55746	0.0430328	0.143022	0.764	5454	tags=43%, list=28%, signal=59%
KEGG_SPLICEOSOME	KEGG_SPLICEOSOME		126	0.507114	1.55651	0.0632653	0.140812	0.766	6724	tags=71%, list=34%, signal=107%
KEGG_GLYCOSAMINOGLYCAN_BIOSYNTHESIS_KERATAN_SULFATE	KEGG_GLYCOSAMINOGLYCAN_BIOSYNTHESIS_KERATAN_SULFATE		15	0.548138	1.54595	0.0567951	0.147311	0.784	7817	tags=87%, list=40%, signal=144%
KEGG_PROTEASOME	KEGG_PROTEASOME		44	0.552288	1.54296	0.103586	0.146962	0.792	7247	tags=80%, list=37%, signal=126%
KEGG_BASE_EXCISION_REPAIR	KEGG_BASE_EXCISION_REPAIR		33	0.515566	1.54143	0.0525292	0.144834	0.793	5810	tags=64%, list=30%, signal=90%
KEGG_MISMATCH_REPAIR	KEGG_MISMATCH_REPAIR		23	0.57837	1.53674	0.0568627	0.146199	0.801	6749	tags=83%, list=35%, signal=126%
KEGG_NOD_LIKE_RECEPTOR_SIGNALING_PATHWAY	KEGG_NOD_LIKE_RECEPTOR_SIGNALING_PATHWAY		62	0.467183	1.53444	0.0451745	0.145252	0.803	5235	tags=52%, list=27%, signal=70%
KEGG_VIBRIO_CHOLERAE_INFECTION	KEGG_VIBRIO_CHOLERAE_INFECTION		54	0.458629	1.52252	0.0700637	0.152581	0.819	5644	tags=44%, list=29%, signal=62%
KEGG_AXON_GUIDANCE	KEGG_AXON_GUIDANCE		129	0.392432	1.52227	0.0547667	0.150067	0.82	7177	tags=50%, list=37%, signal=78%
KEGG_PROSTATE_CANCER	KEGG_PROSTATE_CANCER		89	0.433384	1.51814	0.0542169	0.151169	0.823	4612	tags=43%, list=24%, signal=56%
KEGG_AMINOACYL_TRNA_BIOSYNTHESIS	KEGG_AMINOACYL_TRNA_BIOSYNTHESIS		41	0.534613	1.51318	0.0613861	0.152241	0.825	4220	tags=59%, list=22%, signal=75%
KEGG_PHOSPHATIDYLINOSITOL_SIGNALING_SYSTEM	KEGG_PHOSPHATIDYLINOSITOL_SIGNALING_SYSTEM		76	0.437753	1.51116	0.0622407	0.150999	0.825	7639	tags=59%, list=39%, signal=97%
KEGG_ADHERENS_JUNCTION	KEGG_ADHERENS_JUNCTION		73	0.447245	1.50361	0.0858283	0.154758	0.835	6019	tags=53%, list=31%, signal=77%
KEGG_NATURAL_KILLER_CELL_MEDIATED_CYTOTOXICITY	KEGG_NATURAL_KILLER_CELL_MEDIATED_CYTOTOXICITY		131	0.408141	1.50275	0.101833	0.153037	0.835	5629	tags=43%, list=29%, signal=60%
KEGG_ADIPOCYTOKINE_SIGNALING_PATHWAY	KEGG_ADIPOCYTOKINE_SIGNALING_PATHWAY		66	0.41575	1.49817	0.0390625	0.154757	0.837	6451	tags=45%, list=33%, signal=68%
KEGG_PROTEIN_EXPORT	KEGG_PROTEIN_EXPORT		23	0.580877	1.48713	0.0759754	0.162416	0.848	3332	tags=57%, list=17%, signal=68%
KEGG_WNT_SIGNALING_PATHWAY	KEGG_WNT_SIGNALING_PATHWAY		150	0.384287	1.4861	0.0528455	0.160562	0.848	8940	tags=63%, list=46%, signal=116%
KEGG_LONG_TERM_POTENTIATION	KEGG_LONG_TERM_POTENTIATION		70	0.396678	1.48216	0.0560166	0.161477	0.856	6047	tags=46%, list=31%, signal=66%
KEGG_NUCLEOTIDE_EXCISION_REPAIR	KEGG_NUCLEOTIDE_EXCISION_REPAIR		44	0.4929	1.46726	0.0962672	0.173044	0.871	8968	tags=89%, list=46%, signal=164%
KEGG_ECM_RECEPTOR_INTERACTION	KEGG_ECM_RECEPTOR_INTERACTION		83	0.41693	1.45632	0.108	0.179638	0.874	8096	tags=58%, list=41%, signal=98%
KEGG_RNA_POLYMERASE	KEGG_RNA_POLYMERASE		29	0.495086	1.44767	0.0950495	0.184978	0.881	3915	tags=45%, list=20%, signal=56%
KEGG_ENDOMETRIAL_CANCER	KEGG_ENDOMETRIAL_CANCER		52	0.445566	1.4394	0.0814664	0.189957	0.891	8676	tags=69%, list=44%, signal=124%
KEGG_JAK_STAT_SIGNALING_PATHWAY	KEGG_JAK_STAT_SIGNALING_PATHWAY		155	0.361883	1.43576	0.0604839	0.191058	0.894	8537	tags=50%, list=44%, signal=89%
KEGG_LEISHMANIA_INFECTION	KEGG_LEISHMANIA_INFECTION		69	0.466653	1.4251	0.169625	0.197844	0.896	8538	tags=74%, list=44%, signal=131%
KEGG_DNA_REPLICATION	KEGG_DNA_REPLICATION		36	0.519804	1.4246	0.132797	0.19563	0.896	6749	tags=75%, list=35%, signal=114%
KEGG_GNRH_SIGNALING_PATHWAY	KEGG_GNRH_SIGNALING_PATHWAY		101	0.351905	1.42111	0.0503145	0.195694	0.898	5787	tags=38%, list=30%, signal=53%
KEGG_INOSITOL_PHOSPHATE_METABOLISM	KEGG_INOSITOL_PHOSPHATE_METABOLISM		54	0.427586	1.41845	0.111776	0.195622	0.9	6185	tags=54%, list=32%, signal=78%
KEGG_GLYCOSYLPHOSPHATIDYLINOSITOL_GPI_ANCHOR_BIOSYNTHESIS	KEGG_GLYCOSYLPHOSPHATIDYLINOSITOL_GPI_ANCHOR_BIOSYNTHESIS		24	0.489894	1.41082	0.103175	0.199921	0.907	5897	tags=54%, list=30%, signal=78%
KEGG_VASOPRESSIN_REGULATED_WATER_REABSORPTION	KEGG_VASOPRESSIN_REGULATED_WATER_REABSORPTION		44	0.440692	1.40349	0.129159	0.204933	0.91	5617	tags=50%, list=29%, signal=70%
KEGG_MTOR_SIGNALING_PATHWAY	KEGG_MTOR_SIGNALING_PATHWAY		52	0.407615	1.39919	0.0868687	0.205898	0.911	9894	tags=69%, list=51%, signal=140%
KEGG_PRION_DISEASES	KEGG_PRION_DISEASES		35	0.447403	1.38934	0.124236	0.21276	0.916	2623	tags=31%, list=13%, signal=36%
KEGG_TIGHT_JUNCTION	KEGG_TIGHT_JUNCTION		130	0.346015	1.38442	0.113131	0.214636	0.918	6667	tags=41%, list=34%, signal=62%
KEGG_GAP_JUNCTION	KEGG_GAP_JUNCTION		89	0.366845	1.37138	0.0981211	0.224839	0.923	7813	tags=53%, list=40%, signal=88%
KEGG_TGF_BETA_SIGNALING_PATHWAY	KEGG_TGF_BETA_SIGNALING_PATHWAY		85	0.382521	1.36234	0.14257	0.231065	0.928	9096	tags=64%, list=47%, signal=118%
KEGG_GLYCOSAMINOGLYCAN_DEGRADATION	KEGG_GLYCOSAMINOGLYCAN_DEGRADATION		21	0.445698	1.35984	0.135903	0.230681	0.928	7500	tags=62%, list=38%, signal=100%
KEGG_THYROID_CANCER	KEGG_THYROID_CANCER		29	0.430974	1.3532	0.121212	0.234264	0.936	6297	tags=52%, list=32%, signal=76%
KEGG_BLADDER_CANCER	KEGG_BLADDER_CANCER		42	0.392022	1.35301	0.100592	0.231534	0.936	10160	tags=69%, list=52%, signal=144%
KEGG_GLYCOSAMINOGLYCAN_BIOSYNTHESIS_HEPARAN_SULFATE	KEGG_GLYCOSAMINOGLYCAN_BIOSYNTHESIS_HEPARAN_SULFATE		26	0.423658	1.35249	0.130693	0.229127	0.937	9358	tags=73%, list=48%, signal=140%
KEGG_GLYCOSPHINGOLIPID_BIOSYNTHESIS_GANGLIO_SERIES	KEGG_GLYCOSPHINGOLIPID_BIOSYNTHESIS_GANGLIO_SERIES		15	0.455676	1.34707	0.139344	0.231791	0.94	8662	tags=73%, list=44%, signal=132%
KEGG_LYSINE_DEGRADATION	KEGG_LYSINE_DEGRADATION		44	0.419668	1.33714	0.159223	0.23876	0.942	7497	tags=55%, list=38%, signal=88%
KEGG_HYPERTROPHIC_CARDIOMYOPATHY_HCM	KEGG_HYPERTROPHIC_CARDIOMYOPATHY_HCM		83	0.349341	1.32584	0.134269	0.247202	0.944	7427	tags=45%, list=38%, signal=72%
KEGG_SELENOAMINO_ACID_METABOLISM	KEGG_SELENOAMINO_ACID_METABOLISM		26	0.418651	1.32452	0.150495	0.245702	0.944	7980	tags=58%, list=41%, signal=97%
KEGG_LONG_TERM_DEPRESSION	KEGG_LONG_TERM_DEPRESSION		70	0.339205	1.31926	0.120332	0.248728	0.946	10521	tags=60%, list=54%, signal=130%
KEGG_PANTOTHENATE_AND_COA_BIOSYNTHESIS	KEGG_PANTOTHENATE_AND_COA_BIOSYNTHESIS		16	0.459686	1.3093	0.175197	0.257195	0.947	5599	tags=50%, list=29%, signal=70%
KEGG_GLYCEROPHOSPHOLIPID_METABOLISM	KEGG_GLYCEROPHOSPHOLIPID_METABOLISM		76	0.314055	1.30192	0.112903	0.261905	0.948	10621	tags=59%, list=54%, signal=129%
KEGG_RIBOFLAVIN_METABOLISM	KEGG_RIBOFLAVIN_METABOLISM		16	0.437528	1.29826	0.168724	0.262383	0.949	3342	tags=31%, list=17%, signal=38%
KEGG_VIRAL_MYOCARDITIS	KEGG_VIRAL_MYOCARDITIS		68	0.384493	1.29582	0.221569	0.262064	0.951	9317	tags=66%, list=48%, signal=126%
KEGG_HOMOLOGOUS_RECOMBINATION	KEGG_HOMOLOGOUS_RECOMBINATION		28	0.453615	1.29219	0.226	0.262599	0.951	7572	tags=71%, list=39%, signal=117%
KEGG_DILATED_CARDIOMYOPATHY	KEGG_DILATED_CARDIOMYOPATHY		90	0.341633	1.28173	0.168724	0.270235	0.953	7427	tags=44%, list=38%, signal=71%
KEGG_CELL_ADHESION_MOLECULES_CAMS	KEGG_CELL_ADHESION_MOLECULES_CAMS		130	0.344244	1.27396	0.198807	0.275695	0.955	8817	tags=57%, list=45%, signal=103%
KEGG_PRIMARY_IMMUNODEFICIENCY	KEGG_PRIMARY_IMMUNODEFICIENCY		35	0.459798	1.26194	0.268537	0.286514	0.956	7452	tags=60%, list=38%, signal=97%
KEGG_ANTIGEN_PROCESSING_AND_PRESENTATION	KEGG_ANTIGEN_PROCESSING_AND_PRESENTATION		80	0.393535	1.25697	0.274428	0.288674	0.958	8866	tags=58%, list=45%, signal=105%
KEGG_NOTCH_SIGNALING_PATHWAY	KEGG_NOTCH_SIGNALING_PATHWAY		47	0.392239	1.25234	0.256513	0.290594	0.96	7981	tags=60%, list=41%, signal=101%
KEGG_GLYCOSPHINGOLIPID_BIOSYNTHESIS_LACTO_AND_NEOLACTO_SERIES	KEGG_GLYCOSPHINGOLIPID_BIOSYNTHESIS_LACTO_AND_NEOLACTO_SERIES		26	0.358973	1.25184	0.184049	0.288362	0.96	3656	tags=27%, list=19%, signal=33%
KEGG_O_GLYCAN_BIOSYNTHESIS	KEGG_O_GLYCAN_BIOSYNTHESIS		30	0.36514	1.25172	0.175105	0.285621	0.96	3022	tags=23%, list=15%, signal=28%
KEGG_MELANOMA	KEGG_MELANOMA		71	0.335914	1.24751	0.170526	0.287175	0.961	4530	tags=31%, list=23%, signal=40%
KEGG_OTHER_GLYCAN_DEGRADATION	KEGG_OTHER_GLYCAN_DEGRADATION		16	0.453298	1.237	0.240246	0.295965	0.964	8544	tags=69%, list=44%, signal=122%
KEGG_SPHINGOLIPID_METABOLISM	KEGG_SPHINGOLIPID_METABOLISM		39	0.361264	1.2276	0.22379	0.302773	0.967	6525	tags=44%, list=33%, signal=65%
KEGG_PENTOSE_PHOSPHATE_PATHWAY	KEGG_PENTOSE_PHOSPHATE_PATHWAY		27	0.385874	1.21156	0.247036	0.31818	0.97	5824	tags=41%, list=30%, signal=58%
KEGG_ARRHYTHMOGENIC_RIGHT_VENTRICULAR_CARDIOMYOPATHY_ARVC	KEGG_ARRHYTHMOGENIC_RIGHT_VENTRICULAR_CARDIOMYOPATHY_ARVC		74	0.330206	1.20147	0.225941	0.325843	0.971	8911	tags=53%, list=46%, signal=97%
KEGG_HEDGEHOG_SIGNALING_PATHWAY	KEGG_HEDGEHOG_SIGNALING_PATHWAY		56	0.319069	1.1782	0.252546	0.348088	0.975	12187	tags=79%, list=62%, signal=209%
KEGG_MELANOGENESIS	KEGG_MELANOGENESIS		101	0.287188	1.17677	0.216387	0.346689	0.975	11519	tags=66%, list=59%, signal=161%
KEGG_VASCULAR_SMOOTH_MUSCLE_CONTRACTION	KEGG_VASCULAR_SMOOTH_MUSCLE_CONTRACTION		115	0.297344	1.17018	0.276151	0.350531	0.976	9570	tags=55%, list=49%, signal=107%
KEGG_TYPE_II_DIABETES_MELLITUS	KEGG_TYPE_II_DIABETES_MELLITUS		47	0.313431	1.163	0.264	0.35576	0.976	5787	tags=32%, list=30%, signal=45%
KEGG_STARCH_AND_SUCROSE_METABOLISM	KEGG_STARCH_AND_SUCROSE_METABOLISM		50	0.341193	1.14997	0.266533	0.367705	0.978	5537	tags=28%, list=28%, signal=39%
KEGG_ABC_TRANSPORTERS	KEGG_ABC_TRANSPORTERS		44	0.314262	1.11708	0.321705	0.403494	0.984	8023	tags=41%, list=41%, signal=69%
KEGG_ONE_CARBON_POOL_BY_FOLATE	KEGG_ONE_CARBON_POOL_BY_FOLATE		17	0.399344	1.10442	0.358	0.413948	0.984	3867	tags=29%, list=20%, signal=37%
KEGG_GLYOXYLATE_AND_DICARBOXYLATE_METABOLISM	KEGG_GLYOXYLATE_AND_DICARBOXYLATE_METABOLISM		15	0.421859	1.10432	0.350394	0.410523	0.985	6288	tags=40%, list=32%, signal=59%
KEGG_CYTOKINE_CYTOKINE_RECEPTOR_INTERACTION	KEGG_CYTOKINE_CYTOKINE_RECEPTOR_INTERACTION		261	0.267277	1.09263	0.317623	0.421128	0.986	12008	tags=61%, list=62%, signal=157%
KEGG_GLUTATHIONE_METABOLISM	KEGG_GLUTATHIONE_METABOLISM		48	0.319856	1.08941	0.377246	0.421465	0.986	5463	tags=27%, list=28%, signal=38%
KEGG_FRUCTOSE_AND_MANNOSE_METABOLISM	KEGG_FRUCTOSE_AND_MANNOSE_METABOLISM		34	0.341569	1.07109	0.394531	0.439477	0.987	6358	tags=38%, list=33%, signal=57%
KEGG_BASAL_CELL_CARCINOMA	KEGG_BASAL_CELL_CARCINOMA		55	0.29416	1.06175	0.362525	0.44922	0.989	12187	tags=76%, list=62%, signal=203%
KEGG_NICOTINATE_AND_NICOTINAMIDE_METABOLISM	KEGG_NICOTINATE_AND_NICOTINAMIDE_METABOLISM		24	0.337531	1.06105	0.373469	0.446181	0.989	5417	tags=29%, list=28%, signal=40%
KEGG_DORSO_VENTRAL_AXIS_FORMATION	KEGG_DORSO_VENTRAL_AXIS_FORMATION		24	0.350127	1.05471	0.410417	0.450719	0.991	3998	tags=29%, list=20%, signal=37%
KEGG_CALCIUM_SIGNALING_PATHWAY	KEGG_CALCIUM_SIGNALING_PATHWAY		177	0.24127	1.04669	0.392638	0.457188	0.993	10916	tags=55%, list=56%, signal=123%
KEGG_TERPENOID_BACKBONE_BIOSYNTHESIS	KEGG_TERPENOID_BACKBONE_BIOSYNTHESIS		15	0.398979	1.03821	0.434185	0.464006	0.994	9175	tags=60%, list=47%, signal=113%
KEGG_STEROID_BIOSYNTHESIS	KEGG_STEROID_BIOSYNTHESIS		17	0.364933	1.02079	0.446028	0.482565	0.995	8313	tags=47%, list=43%, signal=82%
KEGG_HEMATOPOIETIC_CELL_LINEAGE	KEGG_HEMATOPOIETIC_CELL_LINEAGE		84	0.302722	1.01985	0.409091	0.479584	0.995	11360	tags=67%, list=58%, signal=159%
KEGG_PENTOSE_AND_GLUCURONATE_INTERCONVERSIONS	KEGG_PENTOSE_AND_GLUCURONATE_INTERCONVERSIONS		28	0.373222	1.01221	0.43662	0.485903	0.995	2253	tags=14%, list=12%, signal=16%
KEGG_INTESTINAL_IMMUNE_NETWORK_FOR_IGA_PRODUCTION	KEGG_INTESTINAL_IMMUNE_NETWORK_FOR_IGA_PRODUCTION		45	0.350633	1.00306	0.435845	0.49332	0.995	7723	tags=53%, list=40%, signal=88%
KEGG_DRUG_METABOLISM_OTHER_ENZYMES	KEGG_DRUG_METABOLISM_OTHER_ENZYMES		51	0.330902	1.00045	0.468127	0.492704	0.995	1160	tags=12%, list=6%, signal=12%
KEGG_ASTHMA	KEGG_ASTHMA		28	0.372208	0.97774	0.481038	0.517011	0.997	11092	tags=75%, list=57%, signal=173%
KEGG_TYPE_I_DIABETES_MELLITUS	KEGG_TYPE_I_DIABETES_MELLITUS		41	0.36395	0.962629	0.494929	0.532463	0.997	12037	tags=90%, list=62%, signal=235%
KEGG_SYSTEMIC_LUPUS_ERYTHEMATOSUS	KEGG_SYSTEMIC_LUPUS_ERYTHEMATOSUS		134	0.283017	0.954121	0.487952	0.539187	0.998	8081	tags=31%, list=41%, signal=53%
KEGG_CYSTEINE_AND_METHIONINE_METABOLISM	KEGG_CYSTEINE_AND_METHIONINE_METABOLISM		34	0.289425	0.951301	0.510288	0.538241	0.998	8394	tags=47%, list=43%, signal=82%
KEGG_PORPHYRIN_AND_CHLOROPHYLL_METABOLISM	KEGG_PORPHYRIN_AND_CHLOROPHYLL_METABOLISM		41	0.302285	0.928538	0.521042	0.564085	0.998	2842	tags=17%, list=15%, signal=20%
KEGG_ALLOGRAFT_REJECTION	KEGG_ALLOGRAFT_REJECTION		35	0.386262	0.922465	0.550308	0.567538	0.998	9790	tags=74%, list=50%, signal=149%
KEGG_ALDOSTERONE_REGULATED_SODIUM_REABSORPTION	KEGG_ALDOSTERONE_REGULATED_SODIUM_REABSORPTION		42	0.260942	0.919623	0.582661	0.567547	0.998	10456	tags=48%, list=54%, signal=102%
KEGG_AUTOIMMUNE_THYROID_DISEASE	KEGG_AUTOIMMUNE_THYROID_DISEASE		50	0.314541	0.896531	0.56067	0.593987	0.999	9590	tags=50%, list=49%, signal=98%
KEGG_GRAFT_VERSUS_HOST_DISEASE	KEGG_GRAFT_VERSUS_HOST_DISEASE		37	0.360684	0.884282	0.547862	0.606677	1	10604	tags=76%, list=54%, signal=165%
KEGG_BIOSYNTHESIS_OF_UNSATURATED_FATTY_ACIDS	KEGG_BIOSYNTHESIS_OF_UNSATURATED_FATTY_ACIDS		22	0.292323	0.866201	0.60241	0.625363	1	2595	tags=18%, list=13%, signal=21%
KEGG_ETHER_LIPID_METABOLISM	KEGG_ETHER_LIPID_METABOLISM		33	0.236102	0.864267	0.689796	0.623686	1	11292	tags=55%, list=58%, signal=129%
KEGG_ALZHEIMERS_DISEASE	KEGG_ALZHEIMERS_DISEASE		163	0.239188	0.855669	0.592742	0.630979	1	5556	tags=25%, list=28%, signal=34%
KEGG_PEROXISOME	KEGG_PEROXISOME		78	0.269764	0.834449	0.646154	0.655385	1	8722	tags=42%, list=45%, signal=76%
KEGG_COMPLEMENT_AND_COAGULATION_CASCADES	KEGG_COMPLEMENT_AND_COAGULATION_CASCADES		69	0.296353	0.789066	0.714	0.713936	1	9070	tags=43%, list=46%, signal=81%
KEGG_GLYCEROLIPID_METABOLISM	KEGG_GLYCEROLIPID_METABOLISM		48	0.202569	0.74097	0.854167	0.775839	1	4004	tags=17%, list=21%, signal=21%
KEGG_HUNTINGTONS_DISEASE	KEGG_HUNTINGTONS_DISEASE		178	0.210498	0.72777	0.748996	0.787164	1	10144	tags=46%, list=52%, signal=95%
KEGG_ALANINE_ASPARTATE_AND_GLUTAMATE_METABOLISM	KEGG_ALANINE_ASPARTATE_AND_GLUTAMATE_METABOLISM		32	0.235082	0.719892	0.814532	0.792249	1	3445	tags=16%, list=18%, signal=19%
KEGG_ARGININE_AND_PROLINE_METABOLISM	KEGG_ARGININE_AND_PROLINE_METABOLISM		54	0.171587	0.584314	0.931313	0.938439	1	5421	tags=20%, list=28%, signal=28%
KEGG_NEUROACTIVE_LIGAND_RECEPTOR_INTERACTION	KEGG_NEUROACTIVE_LIGAND_RECEPTOR_INTERACTION		272	0.140452	0.568944	0.979424	0.94591	1	13674	tags=59%, list=70%, signal=195%
KEGG_RIBOSOME	KEGG_RIBOSOME		87	0.241332	0.562794	0.772994	0.944408	1	12349	tags=69%, list=63%, signal=187%
KEGG_TASTE_TRANSDUCTION	KEGG_TASTE_TRANSDUCTION		51	0.182208	0.550701	0.934461	0.946719	1	13537	tags=55%, list=69%, signal=179%
KEGG_ALPHA_LINOLENIC_ACID_METABOLISM	KEGG_ALPHA_LINOLENIC_ACID_METABOLISM		19	0.18585	0.530752	0.973361	0.95439	1	458	tags=5%, list=2%, signal=5%
KEGG_TYROSINE_METABOLISM	KEGG_TYROSINE_METABOLISM		42	0.14257	0.468269	1	0.979046	1	9146	tags=31%, list=47%, signal=58%
KEGG_CITRATE_CYCLE_TCA_CYCLE	KEGG_CITRATE_CYCLE_TCA_CYCLE		30	0.179147	0.44682	0.934132	0.97976	1	11548	tags=53%, list=59%, signal=130%
