# Supplementary material for: Functional enrichment analysis of LYSET and identification of related hub gene signatures as novel biomarkers to predict prognosis and immune infiltration status of clear cell renal cell carcinoma
Source: J Cancer Res Clin Oncol. 2023 Sep 23;149(18):16905–29. doi: 10.1007/s00432-023-05280-2 (PMC10645642; doi:10.1007/s00432-023-05280-2)
Supplement: Supplementary file 4 — Supplementary file4 (ZIP 3199 KB) [file 432_2023_5280_MOESM4_ESM.zip]

Archive with 17 entries (17 files):
- Supplementary Tables/Table 1. Pearson correlation analysis between TMEM251 and other genes.xlsx
- Supplementary Tables/Table 10. Differential gene expression analysis between cancer and normal samples.xlsx
- Supplementary Tables/Table 11. Intersection of 310 genes and DEGs.xlsx
- Supplementary Tables/Table 12. LASSO regression analysis of 55 research genes.xlsx
- Supplementary Tables/Table 13. Stepwise multivariate Cox regression analysis for predictive model.xlsx
- Supplementary Tables/Table 14. Multivariate Cox proportional hazard regression model (without N stage).xlsx
- Supplementary Tables/Table 15. Immune infiltration analysis (CIBERSORT) results.xlsx
- Supplementary Tables/Table 16. TMB scores of 330 samples.xlsx
- Supplementary Tables/Table 17. Cell marker genes for single-cell sequencing analysis.xlsx
- Supplementary Tables/Table 2. GO analysis results (BP).xlsx
- Supplementary Tables/Table 3. GO analysis results (CC).xlsx
- Supplementary Tables/Table 4. GO analysis results (MF).xlsx
- Supplementary Tables/Table 5. KEGG analysis results.xlsx
- Supplementary Tables/Table 6. 310 research genes from 20 enriched gene sets.xlsx
- Supplementary Tables/Table 7. Unsupervised cluster analysis based on 1234 TMEM251-coexpression genes.xlsx
- Supplementary Tables/Table 8. Unsupervised cluster analysis based on 310 genes from the 20 enriched gene sets.xlsx
- Supplementary Tables/Table 9. Unsupervised cluster analysis based on GSVA enrichment scores.xlsx
