# Supplementary material for: Functional enrichment analysis of LYSET and identification of related hub gene signatures as novel biomarkers to predict prognosis and immune infiltration status of clear cell renal cell carcinoma
Source: J Cancer Res Clin Oncol. 2023 Sep 23;149(18):16905–29. doi: 10.1007/s00432-023-05280-2 (PMC10645642; doi:10.1007/s00432-023-05280-2)
Supplement: Supplementary file 4 — Supplementary file4 (ZIP 3199 KB) [file 432_2023_5280_MOESM4_ESM.zip › Supplementary Tables/Table 1. Pearson correlation analysis between TMEM251 and other genes.xlsx]

## Sheet: Table 1
Table 1. Pearson correlation analysis between TMEM251 and other genes
	cor	pvalue
TMEM251	NA	NA
A1CF	0.260052	1.13558e-09
A2M	0.0450841	0.299292
A4GALT	0.137585	0.00146718
AAAS	0.217395	4.12433e-07
AAGAB	0.507104	4.17081e-36
AAMP	0.274403	1.20858e-10
AAR2	0.304296	7.34208e-13
AARS1	0.357933	1.59216e-17
AARS2	0.150851	0.000480847
AASDHPPT	0.427022	5.44762e-25
AASS	0.214396	5.98791e-07
AATF	0.220231	2.8846e-07
ABAT	0.263396	6.81789e-10
ABCA1	0.210074	1.01539e-06
ABCA2	-0.0648911	0.134973
ABCA3	-0.06729	0.121103
ABCB1	0.179008	3.28552e-05
ABCB10	0.420394	3.39442e-24
ABCB7	0.371511	7.43605e-19
ABCC1	0.143315	0.000916669
ABCC2	0.0593472	0.171676
ABCC3	-0.122418	0.00469002
ABCC4	0.296666	2.86101e-12
ABCC6	0.0780641	0.0720076
ABCD1	0.215424	5.27302e-07
ABCD3	0.385887	2.46749e-20
ABCD4	0.379203	1.2278e-19
ABCE1	0.475384	2.38626e-31
ABCF1	0.394779	2.75461e-21
ABCF3	0.248807	5.99186e-09
ABCG1	0.208278	1.26034e-06
ABCG2	0.164093	0.000143691
ABHD10	0.351654	6.25204e-17
ABHD11	0.0478376	0.270716
ABHD12	0.186872	1.43551e-05
ABHD13	0.443854	4.34344e-27
ABHD14B	0.130024	0.00265815
ABHD15	0.422701	1.80381e-24
ABHD17A	-0.00429887	0.921201
ABHD17B	0.434403	6.76893e-26
ABHD2	0.254748	2.5134e-09
ABHD4	0.291378	7.17398e-12
ABHD6	0.266041	4.53118e-10
ABHD8	0.259131	1.30516e-09
ABI1	0.318797	4.95016e-14
ABI3	-0.013088	0.763278
ABI3BP	0.0384968	0.375524
ABITRAM	0.350587	7.86486e-17
ABL1	0.272243	1.7077e-10
ABLIM1	0.184333	1.88266e-05
ABLIM3	0.0529275	0.222935
ABO	0.240189	2.03185e-08
ABR	0.242671	1.43619e-08
ABRACL	0.232323	5.95046e-08
ABRAXAS2	0.43036	2.13469e-25
ABT1	0.248	6.73059e-09
ABTB1	-0.0236512	0.586228
ABTB2	0.260851	1.0058e-09
AC069544.2	0.343509	3.52478e-16
AC093323.1	0.215586	5.16778e-07
ACAA1	0.169205	8.78669e-05
ACAA2	0.359772	1.06033e-17
ACACB	0.160973	0.000192648
ACAD10	0.248296	6.45002e-09
ACAD8	0.351253	6.8168e-17
ACAD9	0.221499	2.45457e-07
ACADL	0.234256	4.58518e-08
ACADM	0.376522	2.31305e-19
ACADS	0.252562	3.46888e-09
ACADSB	0.323041	2.18566e-14
ACADVL	0.0464861	0.2845
ACAN	-0.0954285	0.0277418
ACAP2	0.353003	4.67211e-17
ACAT1	0.323974	1.82295e-14
ACAT2	0.35188	5.95478e-17
ACBD3	0.444791	3.29197e-27
ACBD4	0.132954	0.00211888
ACBD5	0.431687	1.46698e-25
ACBD6	0.242116	1.55245e-08
ACCS	-0.0336258	0.438944
ACD	0.0552791	0.20302
ACE	0.0128659	0.767179
ACER3	0.281706	3.67152e-11
ACIN1	0.171292	7.15796e-05
ACKR1	-0.0983451	0.0232983
ACKR3	-0.0295521	0.496398
ACLY	0.178435	3.48506e-05
ACMSD	0.196527	4.95076e-06
ACO1	0.408754	7.65708e-23
ACO2	0.262664	7.62764e-10
ACOT13	0.320729	3.41714e-14
ACOT2	0.615074	1.11012e-56
ACOT4	0.418706	5.37352e-24
ACOT7	-0.0702927	0.105339
ACOT9	0.253414	3.0606e-09
ACOX1	0.387012	1.87673e-20
ACOX2	0.153783	0.000371016
ACOX3	-0.000482145	0.991148
ACP1	0.402233	4.16226e-22
ACP2	0.185723	1.62356e-05
ACP5	0.410065	5.42398e-23
ACSF2	0.0488136	0.26105
ACSL1	0.408206	8.84029e-23
ACSL3	0.475018	2.68998e-31
ACSL4	0.333291	2.87548e-15
ACSL5	-0.0553689	0.202286
ACSM2A	0.109126	0.0117821
ACSM2B	0.151709	0.000445934
ACSM3	0.198983	3.74429e-06
ACSM5	0.173717	5.62408e-05
ACSS1	0.255854	2.13254e-09
ACSS2	0.189786	1.04683e-05
ACTA2	-0.0844533	0.051556
ACTB	0.153342	0.000385888
ACTG1	0.220617	2.7467e-07
ACTG2	-0.0504866	0.245039
ACTL6A	0.415418	1.30551e-23
ACTN1	0.234969	4.16298e-08
ACTN4	0.0952204	0.0280851
ACTR10	0.631234	1.75346e-60
ACTR1A	0.298078	2.23091e-12
ACTR1B	0.275798	9.65309e-11
ACTR2	0.348004	1.36578e-16
ACTR3	0.401439	5.1018e-22
ACTR5	0.221489	2.4577e-07
ACTR6	0.435926	4.37369e-26
ACTR8	0.307377	4.19114e-13
ACVR1	0.413011	2.4847e-23
ACVR1B	0.182904	2.18955e-05
ACVRL1	0.0136505	0.753426
ACY3	-0.00831575	0.848247
ADA	-0.0500323	0.249317
ADA2	0.0885384	0.0412154
ADAM10	0.27796	6.79515e-11
ADAM15	0.0235876	0.587236
ADAM9	0.25548	2.25463e-09
ADAMTS1	0.0465574	0.283761
ADAMTS2	0.106859	0.0136641
ADAMTS4	-0.0519087	0.231982
ADAMTS5	0.0919116	0.0340522
ADAMTS9	0.101029	0.0197677
ADAMTSL2	0.0273778	0.528626
ADAMTSL3	-0.0380151	0.381533
ADAP2	0.0307557	0.479017
ADAR	0.236154	3.54229e-08
ADARB1	0.0588866	0.175033
ADAT1	0.307013	4.48003e-13
ADCK2	0.280599	4.40783e-11
ADCY3	0.00433272	0.920582
ADCY5	0.141406	0.00107422
ADCY6	0.232055	6.16792e-08
ADCY9	0.207352	1.40803e-06
ADD1	0.176795	4.12175e-05
ADD3	0.306674	4.76608e-13
ADGRA2	-0.0554708	0.201456
ADGRA3	0.161733	0.000179462
ADGRE5	0.0193697	0.655774
ADGRF5	0.0951518	0.028199
ADGRG1	0.108234	0.0124935
ADGRG6	0.0617262	0.155105
ADGRL2	0.144185	0.000852169
ADGRL4	0.144071	0.000860375
ADH5	0.406817	1.27103e-22
ADI1	0.325406	1.3779e-14
ADIPOR1	0.262473	7.85402e-10
ADIPOR2	0.334241	2.37328e-15
ADK	0.381819	6.58021e-20
ADM	0.10463	0.0157668
ADM2	0.236471	3.39243e-08
ADNP	0.303836	7.97896e-13
ADNP2	0.426467	6.35914e-25
ADO	0.413826	1.99956e-23
ADORA3	0.0569627	0.189579
ADPGK	0.235611	3.8146e-08
ADPRH	0.162322	0.000169813
ADPRM	0.271346	1.96985e-10
ADPRS	0.0967213	0.0256895
ADRA1B	-0.0701242	0.106179
ADRA2C	0.053771	0.215637
ADRM1	0.196689	4.86084e-06
ADSS1	0.185107	1.73388e-05
ADSS2	0.425446	8.44717e-25
AEBP1	0.00786481	0.856384
AEBP2	0.416125	1.07949e-23
AEN	0.322358	2.49512e-14
AFAP1L1	0.0775416	0.0739387
AFAP1L2	-0.00769762	0.859405
AFDN	0.157706	0.000260383
AFF1	0.18912	1.12569e-05
AFF4	0.276606	8.46849e-11
AFG3L2	0.363995	4.12808e-18
AFMID	0.206761	1.51069e-06
AFTPH	0.283675	2.64673e-11
AGA	0.424504	1.09694e-24
AGAP1	0.15819	0.000249111
AGAP3	0.14023	0.00118337
AGBL5	0.0648348	0.135313
AGFG1	0.331308	4.28266e-15
AGFG2	0.0869148	0.0450938
AGGF1	0.378294	1.52294e-19
AGL	0.338613	9.73116e-16
AGMAT	0.247542	7.1891e-09
AGMO	0.27531	1.04441e-10
AGO1	0.114279	0.00833226
AGO4	0.171356	7.11331e-05
AGPAT1	0.246326	8.55647e-09
AGPAT2	0.0136214	0.753935
AGPAT3	0.242818	1.40664e-08
AGPAT5	0.380161	9.77658e-20
AGPS	0.379296	1.20089e-19
AGRN	-0.0232694	0.59229
AGT	0.108584	0.0122093
AGTPBP1	0.249515	5.40844e-09
AGTR1	0.124381	0.00406222
AGTRAP	-0.0062458	0.885719
AGXT2	0.153909	0.000366864
AHCTF1	0.303208	8.93547e-13
AHCY	0.310741	2.2551e-13
AHCYL1	0.317126	6.80475e-14
AHCYL2	0.201096	2.93604e-06
AHDC1	0.0431777	0.320213
AHNAK	0.0716533	0.0987536
AHNAK2	0.0232528	0.592553
AHR	0.240638	1.90865e-08
AHSA1	0.559265	4.17867e-45
AIDA	0.264414	5.82885e-10
AIF1	0.0525874	0.225926
AIF1L	0.100369	0.0205901
AIFM1	0.332535	3.34812e-15
AIFM2	-0.0788152	0.069304
AIG1	0.170702	7.58716e-05
AIMP1	0.295257	3.66185e-12
AIMP2	0.481927	2.73303e-32
AIP	0.179942	2.98305e-05
AJUBA	0.330657	4.87834e-15
AK2	0.197383	4.49333e-06
AK3	0.510582	1.16854e-36
AK4	0.142018	0.00102117
AK6	0.477388	1.23501e-31
AKAP1	0.320438	3.61381e-14
AKAP10	0.333468	2.77443e-15
AKAP11	0.248908	5.90523e-09
AKAP12	0.120847	0.00525401
AKAP13	0.125616	0.0037074
AKAP17A	0.0366216	0.399241
AKAP8	0.0575518	0.185033
AKAP8L	0.0070625	0.870899
AKAP9	0.252651	3.42407e-09
AKIP1	0.265491	4.93498e-10
AKIRIN1	0.41266	2.72794e-23
AKIRIN2	0.308317	3.52768e-13
AKNA	-0.0799854	0.0652578
AKR1A1	0.166123	0.000118399
AKR1B1	0.124445	0.00404331
AKR1B10	-0.00899247	0.836066
AKR1C1	0.214734	5.74295e-07
AKR1C3	0.085541	0.0486108
AKR7A2	0.241884	1.60384e-08
AKR7A3	0.0895404	0.0389655
AKT1	0.330361	5.17522e-15
AKT1S1	0.126638	0.00343525
AKT2	0.279641	5.16036e-11
AKT3	0.200416	3.17579e-06
AKTIP	0.290988	7.67185e-12
ALAD	0.305354	6.06023e-13
ALAS1	0.347917	1.39107e-16
ALB	-0.0285831	0.510631
ALCAM	0.434515	6.55554e-26
ALDH16A1	0.0949574	0.0285241
ALDH18A1	0.143024	0.000939216
ALDH1A1	0.12137	0.00505978
ALDH1B1	0.318317	5.42436e-14
ALDH1L1	0.270475	2.26122e-10
ALDH2	0.108086	0.0126147
ALDH3A2	0.280286	4.64125e-11
ALDH3B1	0.133251	0.00207016
ALDH4A1	0.12824	0.003045
ALDH5A1	0.511781	7.51038e-37
ALDH6A1	0.360421	9.18021e-18
ALDH7A1	0.267312	3.71758e-10
ALDH8A1	0.138214	0.0013945
ALDH9A1	0.389313	1.06861e-20
ALDOB	0.0688095	0.11291
ALDOC	0.0483472	0.265638
ALG13	0.426882	5.66473e-25
ALG2	0.668863	2.86233e-70
ALG3	0.0836191	0.0539142
ALG5	0.384201	3.71167e-20
ALG8	0.398013	1.22036e-21
ALKAL2	-0.00829752	0.848575
ALKBH1	0.61201	5.51418e-56
ALKBH2	0.140524	0.00115524
ALKBH3	0.265163	5.19195e-10
ALKBH4	0.141105	0.00110126
ALKBH5	0.3267	1.06883e-14
ALKBH7	0.116606	0.00709384
ALOX5	-0.129441	0.00277937
ALOX5AP	0.0836106	0.0539387
ALPI	-0.0416615	0.337516
ALPK2	-0.0357851	0.410104
ALPK3	-0.00615681	0.887337
ALPL	0.213307	6.8473e-07
ALYREF	0.351307	6.73699e-17
AMBP	-0.0130881	0.763276
AMBRA1	0.301294	1.25983e-12
AMD1	0.162263	0.000170757
AMFR	0.287611	1.3652e-11
AMIGO1	0.178468	3.47344e-05
AMIGO2	0.221447	2.47088e-07
AMMECR1L	0.314673	1.08192e-13
AMN	0.216966	4.35161e-07
AMOT	0.299067	1.87296e-12
AMOTL1	0.254065	2.78048e-09
AMOTL2	0.0905051	0.0368985
AMPD2	-0.0194748	0.654027
AMPD3	0.124651	0.00398235
AMZ2	0.373535	4.65092e-19
ANAPC11	0.225118	1.54036e-07
ANAPC13	0.507683	3.37884e-36
ANAPC16	0.304646	6.8912e-13
ANAPC2	0.15807	0.000251867
ANAPC5	0.220557	2.76746e-07
ANAPC7	0.289316	1.02149e-11
ANG	0.0705144	0.104244
ANGEL1	0.456121	1.07869e-28
ANGEL2	0.249987	5.05082e-09
ANGPT2	-0.00242257	0.955545
ANGPTL2	0.0760585	0.0796515
ANGPTL3	-0.037039	0.393886
ANGPTL4	0.00101792	0.981313
ANK2	0.212615	7.45379e-07
ANKFY1	0.317254	6.64209e-14
ANKH	0.160391	0.000203349
ANKIB1	0.32028	3.72515e-14
ANKLE2	0.132758	0.00215156
ANKMY2	0.40547	1.80433e-22
ANKRA2	0.232198	6.05086e-08
ANKRD10	0.0847248	0.0508072
ANKRD11	0.101265	0.0194801
ANKRD12	0.293252	5.19111e-12
ANKRD13A	0.183283	2.10384e-05
ANKRD13C	0.366719	2.22955e-18
ANKRD13D	-0.123921	0.00420222
ANKRD17	0.277465	7.36476e-11
ANKRD27	0.3593	1.17724e-17
ANKRD33B	0.035666	0.411665
ANKRD40	0.345772	2.19118e-16
ANKRD46	0.434221	7.12934e-26
ANKRD49	0.349986	8.94635e-17
ANKRD50	0.187514	1.33965e-05
ANKRD52	0.209954	1.0302e-06
ANKRD54	0.162007	0.000174906
ANKS1A	-0.0024489	0.955062
ANKS4B	0.265482	4.94131e-10
ANKS6	0.274216	1.24555e-10
ANKZF1	-0.084619	0.051098
ANO1	-0.0858592	0.0477765
ANO10	0.310967	2.16252e-13
ANO6	0.188613	1.18946e-05
ANP32A	0.233907	4.80691e-08
ANP32B	0.301581	1.19677e-12
ANP32E	0.297139	2.63276e-12
ANPEP	0.00686843	0.874417
ANTKMT	0.132256	0.00223745
ANTXR1	0.0912661	0.0353342
ANTXR2	0.274352	1.2186e-10
ANXA1	0.170606	7.65912e-05
ANXA11	0.157139	0.000274185
ANXA13	0.191104	9.06116e-06
ANXA2	0.017494	0.687256
ANXA4	0.104215	0.0161892
ANXA5	0.289732	9.51346e-12
ANXA6	0.0657217	0.130038
ANXA7	0.409316	6.60543e-23
ANXA9	0.134783	0.00183508
AOAH	0.049228	0.257018
AOC1	-0.0153167	0.724484
AOC3	-0.0297415	0.493642
AOPEP	0.268054	3.31012e-10
AOX1	0.192239	7.99537e-06
AP1AR	0.43983	1.4133e-26
AP1B1	0.258069	1.53146e-09
AP1G1	0.383586	4.30531e-20
AP1M1	0.0860376	0.0473139
AP1M2	0.160223	0.000206543
AP1S1	0.220698	2.71828e-07
AP1S2	0.443375	5.00218e-27
AP2A1	0.146633	0.000692533
AP2A2	0.269534	2.62325e-10
AP2B1	0.253897	2.85039e-09
AP2M1	0.20745	1.3916e-06
AP2S1	0.167985	9.89345e-05
AP3B1	0.299654	1.68769e-12
AP3D1	0.28773	1.33774e-11
AP3M1	0.352997	4.67823e-17
AP3M2	0.254903	2.45618e-09
AP3S1	0.210354	9.8147e-07
AP5B1	0.405977	1.58171e-22
AP5M1	0.549407	2.78362e-43
AP5Z1	0.134881	0.00182089
APBB1	0.267701	3.49817e-10
APBB1IP	0.0781352	0.0717481
APBB2	0.0969133	0.0253961
APBB3	-0.0541907	0.21207
APC	0.273801	1.33121e-10
APEH	0.334383	2.30634e-15
APEX1	0.409419	6.42942e-23
APEX2	0.239743	2.16155e-08
APH1A	0.325595	1.3279e-14
APH1B	0.206163	1.62189e-06
API5	0.449281	8.6253e-28
APLN	0.0520573	0.230646
APLNR	0.064298	0.138584
APLP2	0.302645	9.88722e-13
APMAP	0.368925	1.34809e-18
APOBEC3C	-0.122218	0.0047588
APOBEC3G	-0.016556	0.703207
APOC1	0.0330468	0.44687
APOC3	-0.0320239	0.46107
APOD	-0.00755065	0.862062
APOE	0.139058	0.00130231
APOH	-0.0281488	0.517078
APOL1	-0.0695767	0.108942
APOL2	-0.0714302	0.0998103
APOL3	0.0199653	0.645901
APOL6	0.194517	6.20637e-06
APOLD1	0.137118	0.00152334
APOM	0.0931155	0.0317665
APOO	0.299278	1.80414e-12
APOOL	0.38534	2.81767e-20
APP	0.177854	3.69908e-05
APPBP2	0.429754	2.53306e-25
APPL1	0.328447	7.57062e-15
APPL2	0.378884	1.3243e-19
APRT	0.0486726	0.262431
AQP1	0.04997	0.249908
AQP2	0.0300652	0.488949
AQP3	-0.0601015	0.166285
AQP6	-0.0119886	0.782641
AQR	0.393034	4.25774e-21
AR	0.166915	0.000109718
ARAF	0.412658	2.72956e-23
ARAP1	0.199131	3.68123e-06
ARAP3	0.0168543	0.69812
ARCN1	0.40397	2.66097e-22
AREG	0.137249	0.00150739
AREL1	0.491949	9.02336e-34
ARF1	0.197017	4.68337e-06
ARF3	0.237293	3.03103e-08
ARF4	0.416082	1.09215e-23
ARF5	0.159981	0.000211237
ARF6	0.501549	3.08939e-35
ARFGAP1	0.0650812	0.133831
ARFGAP2	0.335483	1.84511e-15
ARFGAP3	0.437402	2.85781e-26
ARFGEF1	0.366651	2.26428e-18
ARFGEF2	0.394975	2.62281e-21
ARFIP1	0.415872	1.15554e-23
ARFIP2	0.35952	1.1212e-17
ARFRP1	0.0366817	0.398468
ARG2	0.285426	1.97399e-11
ARGLU1	0.0732692	0.0913615
ARHGAP1	0.0109224	0.80155
ARHGAP12	0.367482	1.87442e-18
ARHGAP17	0.15161	0.000449831
ARHGAP18	0.196607	4.90621e-06
ARHGAP21	0.186865	1.43659e-05
ARHGAP23	0.0270618	0.533397
ARHGAP24	0.214768	5.71923e-07
ARHGAP25	-0.013759	0.751531
ARHGAP26	0.12253	0.00465194
ARHGAP27	0.0303783	0.484432
ARHGAP29	0.11754	0.00664531
ARHGAP30	-0.0150136	0.729722
ARHGAP31	0.128562	0.00297151
ARHGAP32	0.195694	5.43819e-06
ARHGAP35	0.220445	2.80742e-07
ARHGAP4	-0.126146	0.00356404
ARHGAP42	0.277564	7.24723e-11
ARHGAP45	-0.0984645	0.0231303
ARHGAP5	0.351757	6.11587e-17
ARHGDIA	0.23634	3.45377e-08
ARHGDIB	-0.0392118	0.366714
ARHGEF1	-0.0601104	0.166222
ARHGEF10L	0.112106	0.00965889
ARHGEF11	0.208713	1.19634e-06
ARHGEF12	0.286411	1.67215e-11
ARHGEF15	0.0337392	0.437401
ARHGEF16	0.0696823	0.108405
ARHGEF17	0.000467276	0.991421
ARHGEF18	0.251517	4.04254e-09
ARHGEF2	0.0134518	0.756901
ARHGEF28	0.194652	6.11319e-06
ARHGEF3	0.230091	8.01602e-08
ARHGEF37	0.157409	0.000267529
ARHGEF40	0.356143	2.35853e-17
ARHGEF6	0.0768273	0.0766471
ARHGEF7	0.12147	0.0050236
ARID1A	0.138462	0.00136688
ARID2	0.288861	1.10378e-11
ARID4A	0.332762	3.19897e-15
ARID4B	0.238759	2.47689e-08
ARID5A	-0.0839273	0.0530328
ARID5B	0.0960177	0.0267896
ARIH2	0.312113	1.74766e-13
ARL1	0.400344	6.74933e-22
ARL13B	0.393982	3.36226e-21
ARL14EP	0.442653	6.18646e-27
ARL15	0.212276	7.76935e-07
ARL16	0.169552	8.49382e-05
ARL2	0.159667	0.000217445
ARL3	0.298251	2.16389e-12
ARL4A	0.188836	1.16103e-05
ARL4C	0.011055	0.799191
ARL4D	0.240992	1.81686e-08
ARL5A	0.375957	2.64078e-19
ARL5B	0.353618	4.0896e-17
ARL6	0.252632	3.43366e-09
ARL6IP1	0.544057	2.56466e-42
ARL6IP5	0.25696	1.80831e-09
ARL6IP6	0.318408	5.33106e-14
ARL8A	0.293561	4.91954e-12
ARL8B	0.54384	2.80429e-42
ARMC1	0.513913	3.40773e-37
ARMC10	0.356283	2.28763e-17
ARMC6	0.398252	1.14865e-21
ARMC7	0.249115	5.73105e-09
ARMC8	0.444798	3.28539e-27
ARMCX1	0.345424	2.35794e-16
ARMCX2	0.311958	1.79877e-13
ARMCX3	0.524451	6.30472e-39
ARMCX6	0.372381	6.08051e-19
ARMH3	0.21649	4.61825e-07
ARMT1	0.385655	2.61055e-20
ARNT	0.228297	1.01635e-07
ARNT2	0.241847	1.61208e-08
ARPC1A	0.175149	4.87033e-05
ARPC2	0.221549	2.43915e-07
ARPC3	0.168763	9.17336e-05
ARPC4	0.101019	0.0197796
ARPC5	0.325776	1.28167e-14
ARPC5L	0.263256	6.9661e-10
ARPIN	0.160814	0.000195508
ARPP19	0.368484	1.49111e-18
ARRB1	0.149379	0.000546737
ARRB2	0.0802822	0.064263
ARRDC1	-0.045096	0.299164
ARRDC2	-0.0168576	0.698063
ARRDC3	0.0826823	0.056669
ARRDC4	0.133867	0.00197256
ARSA	0.210218	9.97757e-07
ARSB	0.174068	5.42989e-05
ARSD	0.244796	1.06386e-08
ARSJ	0.161482	0.00018371
ARSL	0.188677	1.18116e-05
ARV1	0.309711	2.72872e-13
ASAH1	0.460539	2.74605e-29
ASAP1	0.170517	7.72682e-05
ASAP2	0.115556	0.00763054
ASAP3	0.203548	2.20734e-06
ASB1	0.228148	1.03642e-07
ASB13	0.142551	0.000976948
ASB6	0.254554	2.58639e-09
ASB7	0.402459	3.927e-22
ASB8	0.35421	3.5961e-17
ASCC1	0.266615	4.14431e-10
ASCC2	0.198627	3.8999e-06
ASCC3	0.222122	2.26678e-07
ASF1A	0.400331	6.7726e-22
ASF1B	0.221916	2.32718e-07
ASH1L	0.178045	3.6274e-05
ASH2L	0.3084	3.4744e-13
ASL	0.140508	0.00115666
ASMTL	0.190151	1.0059e-05
ASNSD1	0.443305	5.10605e-27
ASPA	0.128734	0.00293297
ASPH	0.264646	5.62359e-10
ASPHD1	-0.0144885	0.738825
ASPN	0.0491269	0.257998
ASRGL1	0.197977	4.19982e-06
ASS1	0.117039	0.00688287
ASXL1	0.108195	0.0125251
ASXL2	0.297674	2.39588e-12
ATAD1	0.452492	3.26963e-28
ATAD3A	0.0943169	0.0296178
ATE1	0.467308	3.24719e-30
ATF1	0.450485	6.00343e-28
ATF2	0.404194	2.51161e-22
ATF3	0.0864692	0.0462105
ATF4	0.188952	1.14643e-05
ATF5	-0.0138616	0.749739
ATF6	0.291985	6.46157e-12
ATF6B	0.0983305	0.0233188
ATF7	0.0626907	0.148742
ATF7IP	0.207071	1.45596e-06
ATG101	0.42038	3.40746e-24
ATG12	0.228722	9.6091e-08
ATG13	0.35871	1.34117e-17
ATG14	0.359779	1.0586e-17
ATG16L1	-0.0414972	0.339427
ATG2A	0.210091	1.01321e-06
ATG2B	0.414601	1.62512e-23
ATG3	0.424316	1.1556e-24
ATG4A	0.445579	2.6063e-27
ATG4B	0.11853	0.00619786
ATG4C	0.370439	9.52314e-19
ATG4D	0.271162	2.02795e-10
ATG5	0.458448	5.26022e-29
ATG9A	0.24838	6.37235e-09
ATIC	0.226038	1.36652e-07
ATL2	0.409107	6.97858e-23
ATL3	0.322521	2.41742e-14
ATM	0.211813	8.22104e-07
ATMIN	0.388498	1.30524e-20
ATN1	0.0773559	0.0746352
ATOX1	0.13202	0.00227888
ATP10D	0.330875	4.66978e-15
ATP11A	0.190498	9.6842e-06
ATP11B	0.342142	4.68883e-16
ATP11C	0.397103	1.53598e-21
ATP13A1	0.0920242	0.0338326
ATP13A2	0.1129	0.00915334
ATP13A3	0.239396	2.26816e-08
ATP1A1	0.147744	0.000629699
ATP1B1	0.205512	1.75175e-06
ATP1B2	-0.0740425	0.0879848
ATP1B3	0.354098	3.68419e-17
ATP2A2	0.293274	5.17104e-12
ATP2A3	-0.0465859	0.283467
ATP2B1	0.273528	1.39079e-10
ATP2B4	0.06498	0.134438
ATP2C1	0.404267	2.46458e-22
ATP5F1A	0.428366	3.74079e-25
ATP5F1B	0.434343	6.88607e-26
ATP5F1C	0.35855	1.3895e-17
ATP5F1D	0.0150808	0.728559
ATP5F1E	0.15963	0.000218205
ATP5IF1	0.194028	6.55448e-06
ATP5MC1	0.23345	5.11316e-08
ATP5MC2	0.0758583	0.0804495
ATP5MC3	0.359875	1.03635e-17
ATP5MD	0.150929	0.000477545
ATP5ME	0.0170357	0.695032
ATP5MF	0.134566	0.00186676
ATP5MG	0.504483	1.07767e-35
ATP5MPL	0.393332	3.95344e-21
ATP5PB	0.44793	1.29349e-27
ATP5PD	0.386224	2.27329e-20
ATP5PF	0.305848	5.54008e-13
ATP5PO	0.149007	0.00056464
ATP6AP1	0.454307	1.88088e-28
ATP6AP2	0.385443	2.74826e-20
ATP6V0A1	0.266893	3.96835e-10
ATP6V0A4	0.0719202	0.0975008
ATP6V0B	0.188514	1.20231e-05
ATP6V0D1	0.377665	1.76665e-19
ATP6V0D2	0.130604	0.00254235
ATP6V0E1	0.206474	1.56308e-06
ATP6V0E2	0.173508	5.74302e-05
ATP6V1A	0.282141	3.41622e-11
ATP6V1B2	0.352916	4.76069e-17
ATP6V1C1	0.378903	1.31816e-19
ATP6V1D	0.62911	5.70751e-60
ATP6V1E1	0.502906	1.90027e-35
ATP6V1F	0.177566	3.80996e-05
ATP6V1G1	0.55568	1.95561e-44
ATP6V1G3	0.120974	0.00520629
ATP6V1H	0.440789	1.06844e-26
ATP8B1	0.0697295	0.108166
ATP8B2	0.0550445	0.204947
ATP9A	0.257206	1.74297e-09
ATPAF1	0.368184	1.59698e-18
ATRAID	0.233755	4.90699e-08
ATRN	0.317293	6.59277e-14
ATRX	0.330674	4.86193e-15
ATXN10	0.523788	8.13651e-39
ATXN1L	0.214512	5.9028e-07
ATXN2L	0.185342	1.69106e-05
ATXN7L3	0.211784	8.24999e-07
ATXN7L3B	0.335306	1.91248e-15
AUH	0.38694	1.90969e-20
AUP1	0.125464	0.00374948
AURKAIP1	0.0735098	0.0903001
AVPI1	0.336741	1.42804e-15
AXIN1	0.200615	3.10384e-06
AXL	0.152373	0.000420525
AZGP1	0.0509908	0.240352
AZIN1	0.445372	2.7711e-27
B2M	0.257483	1.67216e-09
B3GALNT1	0.348338	1.27187e-16
B3GALT4	0.111719	0.00991331
B3GALT6	0.152603	0.000412042
B3GAT3	0.0587525	0.176019
B3GLCT	0.345535	2.30342e-16
B3GNT2	0.417359	7.74017e-24
B3GNT3	0.041043	0.344744
B3GNT9	0.149305	0.000550223
B4GALT1	0.105327	0.0150809
B4GALT2	0.014193	0.743963
B4GALT3	0.194595	6.15211e-06
B4GALT4	0.255797	2.15097e-09
B4GALT5	0.171145	7.26276e-05
B4GALT7	-0.0223984	0.606224
B4GAT1	0.273427	1.41352e-10
B9D2	0.0608154	0.1613
BABAM1	0.0859177	0.0476242
BABAM2	0.158133	0.000250408
BACE2	0.181172	2.62525e-05
BACH1	0.269144	2.78956e-10
BAD	0.0321902	0.458744
BAG1	0.365999	2.62551e-18
BAG3	0.238336	2.62592e-08
BAG4	0.380076	9.97694e-20
BAG5	0.509881	1.51228e-36
BAG6	0.196441	4.99905e-06
BAHD1	0.306575	4.85259e-13
BAIAP2L2	0.114215	0.00836855
BAK1	0.188028	1.26724e-05
BAMBI	0.296886	2.75271e-12
BANF1	0.266343	4.32355e-10
BAP1	0.266552	4.18524e-10
BARX2	0.126671	0.00342691
BASP1	0.109259	0.0116793
BATF	-0.0528991	0.223183
BATF2	0.102859	0.0176362
BAX	0.143985	0.000866628
BAZ1A	0.307791	3.88504e-13
BAZ1B	0.260591	1.04638e-09
BAZ2A	0.125701	0.00368412
BBOX1	0.15791	0.000255575
BBS10	0.428699	3.40695e-25
BBS12	0.194341	6.32936e-06
BBS2	0.264421	5.82258e-10
BBS4	0.360587	8.8489e-18
BBS7	0.333387	2.82042e-15
BBX	0.336842	1.3988e-15
BCAM	-0.0377913	0.384343
BCAP31	0.307195	4.33289e-13
BCAR1	0.227703	1.09898e-07
BCAR3	0.285082	2.0914e-11
BCAS2	0.451585	4.30448e-28
BCAT2	0.121165	0.00513512
BCCIP	0.375212	3.14503e-19
BCKDHB	0.285094	2.08723e-11
BCKDK	0.0608471	0.161082
BCL10	0.290617	8.17653e-12
BCL2	0.228519	9.87001e-08
BCL2A1	0.0161225	0.710625
BCL2L1	0.108456	0.0123125
BCL2L11	0.183661	2.02152e-05
BCL2L13	0.414855	1.51828e-23
BCL2L2	0.408976	7.22379e-23
BCL3	0.0996704	0.0214919
BCL6	0.00583245	0.893236
BCL6B	0.0662248	0.127118
BCL7A	0.355313	2.82764e-17
BCL7B	0.259865	1.16821e-09
BCL7C	0.0462334	0.287129
BCL9	0.235839	3.69823e-08
BCL9L	0.131572	0.00235937
BCLAF1	0.337167	1.30888e-15
BCOR	0.352643	5.05125e-17
BCR	0.200336	3.20535e-06
BCS1L	0.135541	0.00172795
BDH2	0.236143	3.54759e-08
BDKRB2	-0.0305662	0.481732
BDP1	0.270684	2.18773e-10
BECN1	0.349371	1.02037e-16
BEND5	-0.00474241	0.913101
BET1	0.329642	5.97224e-15
BET1L	0.236303	3.47104e-08
BEX1	0.244387	1.12727e-08
BEX2	0.247511	7.2213e-09
BEX3	0.361795	6.75922e-18
BEX4	0.295882	3.28261e-12
BEX5	0.21723	4.2103e-07
BFAR	0.334596	2.20877e-15
BGN	-0.0390961	0.368131
BHLHE40	0.201126	2.92588e-06
BHLHE41	0.119565	0.005759
BHMT	0.254988	2.42562e-09
BHMT2	0.170797	7.51661e-05
BICC1	0.0941314	0.0299412
BICD2	0.280616	4.39536e-11
BICDL1	0.132435	0.0022065
BICRAL	0.131424	0.00238651
BID	0.0556856	0.199713
BIN1	0.291346	7.21387e-12
BIN2	-0.0566913	0.1917
BIRC2	0.472361	6.39078e-31
BIRC3	0.0397211	0.360518
BIRC6	0.258263	1.48755e-09
BIRC7	0.0495649	0.253773
BIVM	0.164721	0.000135368
BLCAP	0.28888	1.10037e-11
BLMH	0.422253	2.04023e-24
BLOC1S2	0.451104	4.9796e-28
BLOC1S3	0.219564	3.13899e-07
BLOC1S4	0.381284	7.47991e-20
BLOC1S5	0.300773	1.38264e-12
BLOC1S6	0.440515	1.15719e-26
BLVRA	0.349793	9.32408e-17
BLVRB	0.275758	9.7154e-11
BLZF1	0.295028	3.81163e-12
BMERB1	0.176857	4.09563e-05
BMI1	0.323924	1.84049e-14
BMP1	-0.084719	0.0508232
BMP2	0.273988	1.29207e-10
BMP4	0.162056	0.000174102
BMP6	0.152724	0.000407666
BMPR2	0.236697	3.28905e-08
BMS1	0.25467	2.54264e-09
BMT2	0.36089	8.27211e-18
BNIP1	0.278078	6.66517e-11
BNIP2	0.256854	1.83736e-09
BNIP3	0.212475	7.58203e-07
BNIP3L	0.275107	1.0792e-10
BOD1	0.318345	5.39563e-14
BOD1L1	0.208628	1.20849e-06
BOK	0.0631368	0.145867
BOLA1	0.243421	1.29213e-08
BOP1	0.122107	0.00479722
BORCS6	0.118133	0.00637407
BORCS7	0.380185	9.72071e-20
BPGM	0.432218	1.26157e-25
BPNT1	0.369511	1.17859e-18
BPNT2	0.320431	3.61902e-14
BPTF	0.211311	8.73878e-07
BRAP	0.32687	1.03364e-14
BRAT1	0.0815941	0.0600145
BRCC3	0.442066	7.35123e-27
BRD1	0.255772	2.15899e-09
BRD2	0.187793	1.29986e-05
BRD3	0.230532	7.55993e-08
BRD3OS	0.161659	0.000180707
BRD4	0.155364	0.000322003
BRD7	0.399813	7.72765e-22
BRD8	0.115085	0.00788298
BRI3	0.35135	6.67604e-17
BRI3BP	0.35496	3.05397e-17
BRIX1	0.348435	1.24606e-16
BRK1	0.362745	5.46609e-18
BRMS1	0.229328	8.86915e-08
BROX	0.315962	8.48518e-14
BRPF3	0.295262	3.65866e-12
BSDC1	0.195529	5.54021e-06
BSG	0.091645	0.0345767
BSPRY	0.17986	3.00874e-05
BST2	-0.0739436	0.0884109
BTAF1	0.141487	0.00106708
BTBD1	0.554359	3.43663e-44
BTBD10	0.335247	1.9357e-15
BTBD19	-0.0776772	0.0734335
BTBD2	0.0241819	0.57785
BTBD3	0.173759	5.60052e-05
BTBD6	0.351476	6.49653e-17
BTBD7	0.390994	7.06154e-21
BTF3	0.255213	2.34597e-09
BTF3L4	0.368651	1.43539e-18
BTG1	0.159503	0.000220781
BTG2	0.138398	0.00137393
BTG3	0.193148	7.22895e-06
BTN2A1	0.130526	0.00255769
BTN2A2	0.100888	0.0199403
BTN3A1	0.000117067	0.997851
BTN3A2	-0.0466562	0.28274
BTN3A3	0.0234644	0.58919
BTNL9	0.0646572	0.136388
BTRC	0.299289	1.80068e-12
BUB3	0.432827	1.06107e-25
BUD13	0.373042	5.2157e-19
BUD23	0.198289	4.05306e-06
BUD31	0.34758	1.49428e-16
BX255925.3	0.104918	0.0154807
BYSL	0.295811	3.32386e-12
BZW1	0.429843	2.47001e-25
BZW2	0.353414	4.27463e-17
C10orf99	-0.0940894	0.0300148
C11orf1	0.202613	2.46186e-06
C11orf24	0.256425	1.95882e-09
C11orf49	-0.00458398	0.915993
C11orf54	0.320164	3.80919e-14
C11orf58	0.404867	2.10998e-22
C11orf68	0.341738	5.10014e-16
C11orf71	0.560285	2.68422e-45
C11orf95	0.145379	0.000770467
C11orf96	0.0277946	0.522367
C12orf4	0.444898	3.18987e-27
C12orf57	0.0546953	0.207839
C12orf75	0.214516	5.89999e-07
C14orf119	0.677732	8.64433e-73
C15orf39	0.033303	0.443352
C16orf70	0.291579	6.93033e-12
C16orf72	0.415951	1.1313e-23
C16orf91	0.507349	3.81494e-36
C17orf58	0.240708	1.89011e-08
C17orf80	0.455426	1.3354e-28
C18orf21	0.297353	2.53522e-12
C18orf25	0.35122	6.86499e-17
C19orf12	0.482206	2.48946e-32
C19orf25	0.138476	0.00136528
C19orf53	0.0437367	0.313982
C19orf54	0.166487	0.000114338
C19orf71	0.0476248	0.272855
C1D	0.46977	1.47561e-30
C1GALT1	0.36019	9.66329e-18
C1GALT1C1	0.559893	3.18311e-45
C1orf115	0.247431	7.3044e-09
C1orf122	0.223719	1.84619e-07
C1orf162	-0.0738353	0.0888795
C1orf174	0.220844	2.66834e-07
C1orf198	0.141722	0.00104652
C1orf210	0.24082	1.86091e-08
C1orf216	0.168496	9.41531e-05
C1orf43	0.352414	5.30704e-17
C1orf52	0.28618	1.73873e-11
C1orf54	-0.0303822	0.484376
C1QA	-0.00453394	0.916907
C1QB	0.0143162	0.741819
C1QBP	0.407419	1.08623e-22
C1QC	0.0159135	0.71421
C1QL1	-0.122556	0.00464322
C1QL4	0.0818226	0.0592986
C1QTNF1	-0.162844	0.000161696
C1QTNF3	-0.00450078	0.917513
C1R	-0.124034	0.00416756
C1RL	-0.0596925	0.169193
C1S	-0.129529	0.00276077
C2	-0.112557	0.00936893
C20orf194	0.218454	3.61108e-07
C20orf27	0.156641	0.00028688
C20orf96	0.0743044	0.0868643
C22orf39	0.474355	3.34076e-31
C2CD2	0.0399889	0.357287
C2CD5	0.398416	1.10211e-21
C2orf49	0.343927	3.22973e-16
C2orf68	0.173896	5.52426e-05
C2orf69	0.456432	9.8031e-29
C2orf76	0.231674	6.49097e-08
C3	-0.150909	0.000478413
C3AR1	0.117251	0.0067812
C3orf38	0.377111	2.01323e-19
C4A	0.0227718	0.600232
C4B	-0.00776144	0.858252
C4orf3	0.372874	5.42316e-19
C4orf47	-0.0933084	0.0314127
C5AR1	0.0698387	0.107613
C5orf15	0.269193	2.76802e-10
C5orf22	0.494067	4.32563e-34
C5orf24	0.388023	1.46628e-20
C5orf46	-0.127069	0.00332601
C5orf51	0.412845	2.59713e-23
C6orf120	0.415551	1.25975e-23
C6orf136	0.165705	0.000123241
C6orf226	0.281469	3.81788e-11
C6orf47	0.227255	1.16546e-07
C6orf62	0.363094	5.0539e-18
C6orf89	0.226532	1.28131e-07
C7	0.0262156	0.546277
C7orf26	0.400728	6.11852e-22
C7orf50	0.152607	0.000411895
C8orf33	0.205168	1.82453e-06
C8orf82	0.0522433	0.228982
C9orf16	0.0225724	0.603429
C9orf64	0.450649	5.71214e-28
C9orf78	0.333807	2.59128e-15
CA11	0.150128	0.000512207
CA12	0.099211	0.0221038
CA2	0.244652	1.0857e-08
CA4	0.14161	0.0010563
CA9	-0.00935497	0.829556
CAAP1	0.483597	1.56018e-32
CAB39	0.427728	4.47267e-25
CAB39L	0.237362	3.00242e-08
CABIN1	0.154696	0.000341934
CABLES1	0.361596	7.06683e-18
CACFD1	0.23022	7.87986e-08
CACNA1H	-0.0806747	0.0629668
CACNA2D1	0.180199	2.90476e-05
CACUL1	0.317335	6.54064e-14
CACYBP	0.304466	7.12004e-13
CAD	0.163255	0.000155553
CADM1	0.23588	3.67731e-08
CADM4	0.139963	0.0012096
CADPS2	0.262289	8.07803e-10
CALB1	-0.00981383	0.821333
CALCOCO1	0.0671683	0.121779
CALCOCO2	0.285716	1.88012e-11
CALCRL	0.136645	0.00158235
CALD1	0.122262	0.00474359
CALHM2	-0.0359413	0.408063
CALM1	0.341876	4.95531e-16
CALM2	0.395642	2.21899e-21
CALM3	0.214993	5.56201e-07
CALR	0.12935	0.00279872
CALU	0.22773	1.09512e-07
CAMK1D	0.136158	0.00164507
CAMK2D	0.314348	1.15031e-13
CAMK2G	0.098479	0.0231099
CAMK2N1	0.313077	1.45976e-13
CAMKK2	0.0808991	0.0622351
CAMLG	0.254807	2.49145e-09
CAMSAP1	0.239189	2.33399e-08
CAMSAP2	0.298624	2.02597e-12
CAMSAP3	0.0714324	0.0998
CAMTA1	0.161634	0.000181117
CAMTA2	0.123477	0.00434122
CAND1	0.380054	1.00301e-19
CANT1	0.275954	9.41127e-11
CANX	0.199738	3.4335e-06
CAP1	0.195691	5.43989e-06
CAP2	0.311349	2.01467e-13
CAPG	0.0656449	0.130489
CAPN1	0.175194	4.84811e-05
CAPN15	-0.0413926	0.340647
CAPN2	0.32513	1.45455e-14
CAPN5	0.190311	9.88505e-06
CAPN6	0.0299753	0.490248
CAPN7	0.490985	1.25896e-33
CAPNS1	0.0902327	0.0374724
CAPRIN1	0.388553	1.28757e-20
CAPZA1	0.234031	4.72725e-08
CAPZA2	0.414884	1.50662e-23
CAPZB	0.108933	0.0119325
CARD10	0.0212634	0.624598
CARD11	-0.141378	0.00107677
CARD16	0.0121386	0.779991
CARD19	0.181848	2.44607e-05
CARD6	0.382799	5.20281e-20
CARD8	0.104177	0.0162277
CARHSP1	-0.029856	0.491978
CARM1	0.203488	2.22286e-06
CARMIL1	0.260276	1.09758e-09
CARNMT1	0.462824	1.34284e-29
CARS1	0.300801	1.37581e-12
CARS2	-0.0280744	0.518186
CASC3	0.240769	1.87404e-08
CASD1	0.395201	2.47823e-21
CASKIN2	0.132828	0.00213992
CASP1	0.10045	0.0204867
CASP10	0.0761597	0.0792504
CASP14	-0.0257206	0.553884
CASP2	0.148854	0.000572179
CASP3	0.327936	8.37606e-15
CASP4	0.053879	0.214715
CASP6	0.186539	1.48773e-05
CASP7	0.297545	2.4509e-12
CASP8	0.203779	2.14819e-06
CAST	0.335296	1.91646e-15
CAT	0.453305	2.55344e-28
CAV1	0.0639945	0.14046
CAV2	0.249528	5.39842e-09
CAVIN1	0.062938	0.147143
CAVIN2	0.18105	2.65874e-05
CAVIN3	-0.106181	0.0142761
CBFB	0.298813	1.95926e-12
CBL	0.183681	2.01708e-05
CBLL1	0.410706	4.57963e-23
CBR1	0.271606	1.89005e-10
CBR4	0.353944	3.80957e-17
CBX1	0.424529	1.08937e-24
CBX3	0.379834	1.05688e-19
CBX4	0.146514	0.000699637
CBX5	0.179807	3.02528e-05
CBX6	0.228769	9.54975e-08
CBX7	0.12482	0.0039328
CBY1	0.0849115	0.0502977
CC2D1A	0.0754272	0.0821892
CC2D1B	0.168324	9.57393e-05
CCAR1	0.286814	1.56217e-11
CCAR2	0.269169	2.7788e-10
CCDC102A	-0.019758	0.64933
CCDC106	0.0540505	0.213257
CCDC115	0.16501	0.000131701
CCDC117	0.489061	2.43917e-33
CCDC12	0.0976881	0.0242415
CCDC124	0.0653821	0.132039
CCDC127	0.151655	0.000448028
CCDC130	-0.0388757	0.370839
CCDC137	0.181619	2.50537e-05
CCDC146	0.0409047	0.346373
CCDC159	-0.0839972	0.0528345
CCDC167	0.121723	0.00493247
CCDC174	0.302609	9.95183e-13
CCDC186	0.350416	8.15903e-17
CCDC198	0.292154	6.27603e-12
CCDC22	0.208613	1.21079e-06
CCDC25	0.367615	1.8182e-18
CCDC28A	0.24962	5.32732e-09
CCDC3	0.0525466	0.226287
CCDC43	0.485949	7.04725e-33
CCDC47	0.495295	2.81725e-34
CCDC50	0.189817	1.04334e-05
CCDC51	0.340246	6.94848e-16
CCDC58	0.175371	4.76245e-05
CCDC59	0.255543	2.23356e-09
CCDC6	0.163996	0.000145025
CCDC69	0.0602093	0.165525
CCDC71	0.244523	1.10573e-08
CCDC71L	0.315423	9.39469e-14
CCDC74A	-0.174264	5.32381e-05
CCDC8	0.18035	2.85954e-05
CCDC80	0.0426279	0.326419
CCDC85B	0.0239321	0.581787
CCDC86	0.345024	2.56527e-16
CCDC9	0.171472	7.03219e-05
CCDC90B	0.40535	1.8615e-22
CCDC91	0.0594684	0.170802
CCDC92	-0.0509504	0.240726
CCDC93	0.223575	1.88079e-07
CCDC97	0.254161	2.74133e-09
CCHCR1	0.122669	0.00460529
CCL18	0.0675079	0.119901
CCL19	-0.0749437	0.0841769
CCL2	0.195072	5.8317e-06
CCL20	0.0597301	0.168924
CCL21	-0.0561983	0.195598
CCL28	0.139494	0.00125685
CCL4	-0.0153995	0.723057
CCL4L2	0.00621557	0.886269
CCL5	-0.129042	0.00286507
CCL8	0.167735	0.000101361
CCM2	0.00371395	0.931894
CCN1	0.134202	0.00192118
CCN2	0.0273363	0.529251
CCN3	0.0481342	0.267753
CCN4	0.181794	2.46e-05
CCNB1	0.224321	1.70806e-07
CCNB1IP1	0.34821	1.30704e-16
CCNC	0.439255	1.67048e-26
CCND1	0.188793	1.16638e-05
CCND2	-0.0149339	0.731101
CCND3	0.16424	0.000141706
CCNDBP1	0.325236	1.42475e-14
CCNG1	0.27877	5.95243e-11
CCNG2	0.214158	6.16686e-07
CCNH	0.304899	6.58193e-13
CCNI	0.303014	9.25387e-13
CCNL1	0.190474	9.71031e-06
CCNL2	-0.0813905	0.0606579
CCNQ	0.348254	1.29507e-16
CCNT1	0.341331	5.54938e-16
CCNT2	0.252597	3.45092e-09
CCNY	0.207813	1.33261e-06
CCNYL1	0.338645	9.66669e-16
CCR1	0.15142	0.000457414
CCR5	-0.0411798	0.343137
CCS	0.197637	4.36542e-06
CCSER2	0.248346	6.40374e-09
CCT2	0.490016	1.75791e-33
CCT3	0.34766	1.46929e-16
CCT4	0.353643	4.06706e-17
CCT5	0.340856	6.12431e-16
CCT6A	0.525315	4.51666e-39
CCT7	0.320013	3.92131e-14
CCT8	0.368472	1.49534e-18
CD109	0.168228	9.66315e-05
CD14	0.0242087	0.577428
CD151	-0.0492893	0.256426
CD163	0.0731146	0.0920493
CD164	0.431775	1.43055e-25
CD2	-0.0754395	0.0821392
CD200	0.0371506	0.392461
CD24	0.0296675	0.494717
CD248	-0.048157	0.267526
CD27	-0.12138	0.00505612
CD276	0.0861888	0.0469248
CD2AP	0.334098	2.44325e-15
CD2BP2	0.326043	1.21622e-14
CD300A	-0.00120716	0.977839
CD320	0.0831991	0.0551352
CD34	0.052404	0.227551
CD36	0.121701	0.00494022
CD37	-0.0824151	0.0574756
CD3D	-0.0961065	0.0266486
CD3E	-0.113956	0.00851839
CD4	-0.0269891	0.534497
CD40	0.0467154	0.282129
CD44	0.0786945	0.0697326
CD46	0.395962	2.04741e-21
CD47	0.215749	5.06465e-07
CD52	-0.0667249	0.124266
CD53	0.0444363	0.306297
CD55	0.150853	0.000480764
CD58	0.261586	8.99372e-10
CD59	0.381495	7.11104e-20
CD63	0.182923	2.18517e-05
CD7	-0.0249185	0.566316
CD70	-0.0936671	0.030764
CD74	-0.0726847	0.0939824
CD79A	-0.182864	2.19878e-05
CD81	0.0608126	0.16132
CD82	0.0448366	0.301955
CD83	0.23689	3.20347e-08
CD84	0.0460142	0.289423
CD86	0.0802272	0.0644463
CD8A	-0.0585554	0.177476
CD9	0.17309	5.98821e-05
CD93	0.0491891	0.257395
CD99	0.0712424	0.100707
CD99L2	0.335804	1.72834e-15
CDA	-0.0799423	0.0654032
CDADC1	0.422544	1.88363e-24
CDC123	0.406445	1.40023e-22
CDC14B	0.312916	1.50434e-13
CDC16	0.250199	4.89803e-09
CDC23	0.374402	3.8003e-19
CDC25B	0.192259	7.97754e-06
CDC26	0.448799	9.96843e-28
CDC27	0.388418	1.33103e-20
CDC34	0.131264	0.00241634
CDC37	0.11284	0.00919113
CDC37L1	0.517406	9.21997e-38
CDC40	0.294671	4.05612e-12
CDC42	0.389074	1.13335e-20
CDC42BPA	0.202476	2.50169e-06
CDC42BPB	0.333679	2.65869e-15
CDC42EP1	0.0973246	0.0247774
CDC42EP3	0.117153	0.00682831
CDC42EP4	0.197835	4.26832e-06
CDC42EP5	-0.018667	0.6675
CDC42SE1	0.171323	7.13637e-05
CDC42SE2	0.254566	2.58194e-09
CDC5L	0.343154	3.79604e-16
CDC73	0.353503	4.19244e-17
CDCA2	0.197835	4.26822e-06
CDCA7L	0.101158	0.01961
CDCP1	-0.00427472	0.921642
CDH1	0.168118	9.76682e-05
CDH11	0.238026	2.74054e-08
CDH13	0.0888659	0.0404682
CDH16	0.267408	3.66197e-10
CDH2	0.215562	5.18317e-07
CDH4	0.0689959	0.111936
CDH5	0.0332428	0.444177
CDH6	-0.0762438	0.0789186
CDHR1	-0.0256056	0.555658
CDHR2	0.0510166	0.240114
CDHR5	-0.00177762	0.967372
CDIP1	0.215908	4.96499e-07
CDIPT	0.16446	0.000138773
CDK10	-0.0127471	0.769267
CDK11B	0.137862	0.00143483
CDK12	0.348206	1.3081e-16
CDK14	0.306153	5.24098e-13
CDK16	0.376403	2.37862e-19
CDK17	0.267966	3.35627e-10
CDK18	0.0370739	0.39344
CDK19	0.0896166	0.0387987
CDK2	0.299992	1.58929e-12
CDK2AP1	0.207765	1.34027e-06
CDK2AP2	-0.000105006	0.998072
CDK4	0.420635	3.17844e-24
CDK5	0.170653	7.62378e-05
CDK5RAP1	0.203515	2.21585e-06
CDK5RAP2	0.235157	4.05783e-08
CDK6	0.218498	3.59084e-07
CDK7	0.245642	9.43256e-09
CDK9	0.18939	1.09309e-05
CDKAL1	0.17446	5.22005e-05
CDKN1A	0.128855	0.00290624
CDKN1B	0.294504	4.1761e-12
CDKN1C	0.0525727	0.226056
CDKN2AIP	0.441273	9.27483e-27
CDKN2AIPNL	0.122162	0.00477797
CDKN2B	0.173641	5.66726e-05
CDKN2C	0.239789	2.14792e-08
CDKN2D	0.119079	0.00596119
CDPF1	0.215123	5.47352e-07
CDR2	0.23544	3.90478e-08
CDR2L	0.0681349	0.116492
CDS1	0.34076	6.24813e-16
CDS2	0.263686	6.52097e-10
CDV3	0.374866	3.41003e-19
CDYL	0.351948	5.86809e-17
CDYL2	0.230943	7.15674e-08
CEACAM1	0.246123	8.80806e-09
CEBPB	-0.0225668	0.603518
CEBPD	0.132327	0.00222501
CEBPG	0.443304	5.1076e-27
CEBPZ	0.303612	8.3074e-13
CEBPZOS	0.26497	5.34961e-10
CELF1	0.294377	4.26896e-12
CELF2	0.102536	0.0179966
CELSR1	0.0441235	0.309718
CELSR2	0.0362049	0.404631
CEMIP2	0.112053	0.00969308
CENPB	0.249329	5.5565e-09
CENPBD1	0.370364	9.68718e-19
CENPT	-0.0345994	0.425799
CENPX	0.250555	4.65086e-09
CEP104	0.260591	1.04634e-09
CEP170B	0.321208	3.11578e-14
CEP20	0.450919	5.26569e-28
CEP350	0.263755	6.45146e-10
CEP57	0.344236	3.0268e-16
CEP68	0.162358	0.000169255
CEP70	0.349805	9.29984e-17
CEP95	0.163138	0.000157274
CEPT1	0.318971	4.78759e-14
CERCAM	0.025946	0.550414
CERK	0.219984	2.97646e-07
CERS2	0.186355	1.51741e-05
CERS4	0.240321	1.99468e-08
CERS5	0.25256	3.47012e-09
CERS6	0.278418	6.30523e-11
CERT1	0.393772	3.54285e-21
CES2	0.0389113	0.370401
CES3	0.00265306	0.95132
CES4A	-0.0438473	0.312759
CETN2	0.169664	8.40058e-05
CETN3	0.333263	2.89148e-15
CFAP126	0.111828	0.00984088
CFAP20	0.306786	4.66901e-13
CFAP36	0.134919	0.00181542
CFAP97	0.285085	2.09023e-11
CFD	-0.0368068	0.39686
CFDP1	0.197124	4.62692e-06
CFH	-0.00211683	0.96115
CFI	0.0103098	0.812467
CFL1	0.205421	1.77076e-06
CFL2	0.432476	1.17241e-25
CFLAR	0.0528234	0.223847
CGGBP1	0.393629	3.67177e-21
CGN	0.13939	0.00126755
CGNL1	0.0551177	0.204344
CGREF1	0.104212	0.0161923
CHAMP1	0.410747	4.52981e-23
CHCHD1	0.2862	1.73272e-11
CHCHD10	0.186324	1.52252e-05
CHCHD2	0.2906	8.20017e-12
CHCHD3	0.402952	3.45986e-22
CHCHD4	0.465378	5.99638e-30
CHCHD5	0.189344	1.09852e-05
CHCHD7	0.391762	5.83936e-21
CHD1	0.279565	5.22525e-11
CHD2	0.20223	2.57415e-06
CHD3	0.0361465	0.40539
CHD6	0.154525	0.000347198
CHD8	0.346604	1.83804e-16
CHD9	0.270765	2.15988e-10
CHDH	0.0845353	0.0513287
CHERP	0.287003	1.51324e-11
CHI3L1	-0.0282857	0.515041
CHIC1	0.363986	4.13609e-18
CHIC2	0.381489	7.12121e-20
CHID1	0.291082	7.54934e-12
CHM	0.422399	1.96001e-24
CHML	0.237896	2.78991e-08
CHMP1A	0.220467	2.79948e-07
CHMP1B	0.337105	1.32545e-15
CHMP2A	0.0126216	0.771475
CHMP2B	0.519821	3.70204e-38
CHMP3	0.321715	2.82551e-14
CHMP4B	0.166752	0.000111459
CHMP4C	0.226776	1.24096e-07
CHMP5	0.512101	6.6725e-37
CHMP6	0.294673	4.05492e-12
CHMP7	0.262596	7.70833e-10
CHP1	0.337356	1.25924e-15
CHPF	0.0460776	0.288758
CHPF2	0.20935	1.10805e-06
CHPT1	0.449361	8.42217e-28
CHRAC1	0.363021	5.13799e-18
CHRNB1	0.0682951	0.115634
CHST11	0.1202	0.0055036
CHST13	0.131339	0.00240232
CHST14	0.0845801	0.051205
CHST15	-0.0428052	0.32441
CHST2	0.00717597	0.868844
CHST3	-0.0353226	0.416185
CHSY1	0.124626	0.0039895
CHTOP	0.249282	5.59409e-09
CHUK	0.50573	6.86815e-36
CHURC1	0.383052	4.89533e-20
CIAO1	0.357595	1.71512e-17
CIAO2A	0.515488	1.89354e-37
CIAO2B	0.149925	0.000521382
CIAPIN1	0.479097	7.01703e-32
CIART	0.18316	2.13122e-05
CIB1	0.0623059	0.151257
CIC	0.114427	0.00824769
CILK1	0.239243	2.31656e-08
CINP	0.534717	1.12727e-40
CIPC	0.432759	1.08198e-25
CIR1	0.0580768	0.18105
CIRBP	0.135953	0.00167226
CISD1	0.217712	3.96384e-07
CISD2	0.342399	4.44392e-16
CISD3	0.318846	4.90345e-14
CISH	0.165208	0.000129234
CITED2	0.0470936	0.278247
CITED4	0.0427071	0.325521
CIZ1	0.289308	1.0228e-11
CKAP2	0.337343	1.26266e-15
CKAP4	0.2262	1.33805e-07
CKAP5	0.422175	2.08475e-24
CKB	0.208279	1.26019e-06
CKMT2	0.0958303	0.0270893
CKS1B	0.249498	5.42181e-09
CKS2	0.351371	6.64578e-17
CLASP1	0.144468	0.000832107
CLASRP	-0.0344651	0.427598
CLCF1	0.205734	1.70648e-06
CLCN3	0.268504	3.0847e-10
CLCN5	0.296502	2.94486e-12
CLCN6	0.187258	1.37712e-05
CLCN7	0.325871	1.25807e-14
CLCNKA	0.14162	0.00105541
CLCNKB	0.139187	0.0012887
CLDN1	0.108145	0.0125662
CLDN10	0.168264	9.62941e-05
CLDN12	0.477175	1.32467e-31
CLDN15	-0.0105825	0.807604
CLDN16	-0.0179666	0.679268
CLDN19	0.0100179	0.817683
CLDN2	0.109889	0.0112019
CLDN3	0.0164449	0.705106
CLDN4	0.181211	2.61442e-05
CLDN5	0.0119021	0.784171
CLDN7	0.0447835	0.302529
CLDN8	0.119423	0.00581733
CLDND1	0.292144	6.28717e-12
CLEC11A	0.0793103	0.0675676
CLEC14A	0.050991	0.24035
CLEC18B	0.123598	0.00430298
CLEC2B	0.113889	0.00855742
CLEC3B	0.0970315	0.025217
CLEC7A	0.0754201	0.0822183
CLIC1	0.189397	1.09227e-05
CLIC2	0.144159	0.000854024
CLIC4	0.288984	1.08089e-11
CLIC5	0.119277	0.00587786
CLIC6	-0.0916184	0.0346295
CLINT1	0.33769	1.176e-15
CLIP1	0.315224	9.75251e-14
CLIP2	0.151041	0.000472899
CLIP3	0.101755	0.0188967
CLK1	0.0725344	0.094666
CLK2	-0.0270833	0.533071
CLK4	0.0411024	0.344045
CLMN	0.151128	0.000469282
CLNS1A	0.394641	2.85152e-21
CLOCK	0.352766	4.91786e-17
CLP1	0.43111	1.72719e-25
CLPP	0.162265	0.000170734
CLPTM1	0.2819	3.5552e-11
CLPTM1L	0.145652	0.000752898
CLPX	0.419704	4.09746e-24
CLRN3	0.126836	0.00338464
CLSTN1	0.264601	5.66324e-10
CLSTN3	-0.0288173	0.507172
CLTA	0.449227	8.76813e-28
CLTB	0.00142586	0.973826
CLTC	0.452273	3.49423e-28
CLTRN	0.223186	1.9774e-07
CLU	0.0200506	0.644491
CLUH	0.204261	2.03009e-06
CMAS	0.260614	1.04273e-09
CMBL	0.286208	1.73054e-11
CMIP	0.0879304	0.0426334
CMKLR1	0.0601919	0.165647
CMPK1	0.398338	1.12412e-21
CMTM3	-0.0265241	0.541563
CMTM4	0.257122	1.76496e-09
CMTM6	0.448319	1.15132e-27
CMTM7	0.0142165	0.743553
CMTM8	0.415052	1.44032e-23
CMTR1	0.274397	1.2099e-10
CMTR2	0.42025	3.5308e-24
CNBP	0.322217	2.56384e-14
CNDP2	0.148367	0.000596796
CNEP1R1	0.458645	4.94836e-29
CNIH1	0.596061	1.75652e-52
CNIH4	0.245185	1.00661e-08
CNN1	-0.0702066	0.105768
CNN2	0.08553	0.04864
CNN3	0.37555	2.90562e-19
CNNM3	0.228908	9.37572e-08
CNNM4	0.264877	5.42699e-10
CNOT1	0.250693	4.55838e-09
CNOT10	0.34358	3.47294e-16
CNOT11	0.291441	7.09661e-12
CNOT2	0.189949	1.02844e-05
CNOT3	0.17899	3.2917e-05
CNOT4	0.307891	3.81415e-13
CNOT6	0.270207	2.35923e-10
CNOT6L	0.247875	6.85244e-09
CNOT7	0.317378	6.48681e-14
CNOT8	0.329542	6.09114e-15
CNOT9	0.271418	1.94719e-10
CNP	0.23215	6.0897e-08
CNPPD1	0.235047	4.11886e-08
CNPY3	0.0947399	0.0288914
CNPY4	0.146654	0.000691295
CNRIP1	0.0842978	0.0519888
CNST	0.300709	1.3986e-12
CNTROB	0.0836547	0.0538119
COA3	0.31576	8.81426e-14
COA4	0.358939	1.27499e-17
COA5	0.376182	2.50525e-19
COA6	0.348014	1.36271e-16
COA7	0.475096	2.62205e-31
COASY	0.362747	5.46363e-18
COBLL1	0.196198	5.1379e-06
COG1	0.354875	3.11138e-17
COG3	0.489223	2.30774e-33
COG4	0.127168	0.00330135
COG5	0.360647	8.7308e-18
COG6	0.376614	2.2632e-19
COG7	0.174093	5.41636e-05
COIL	0.403488	3.01309e-22
COL12A1	0.198913	3.77425e-06
COL14A1	0.0721146	0.0965964
COL15A1	0.0210566	0.627971
COL18A1	-0.00371363	0.9319
COL1A1	0.0687868	0.11303
COL1A2	0.0910314	0.0358106
COL23A1	0.0663002	0.126685
COL27A1	0.0608212	0.16126
COL3A1	0.0675269	0.119796
COL4A1	0.00701822	0.871702
COL4A2	-0.0285922	0.510496
COL4A4	0.331346	4.24996e-15
COL5A1	0.154905	0.000335574
COL5A2	0.0790724	0.0683973
COL5A3	-0.0404214	0.352106
COL6A1	0.0565126	0.193106
COL6A2	-0.0176985	0.683795
COL6A3	0.115392	0.00771774
COL8A1	0.0286476	0.509676
COLEC11	0.284848	2.17502e-11
COLGALT1	0.0203975	0.638774
COMMD1	0.323806	1.88352e-14
COMMD10	0.442181	7.1069e-27
COMMD2	0.422896	1.70966e-24
COMMD4	0.270989	2.08445e-10
COMMD5	0.331979	3.74413e-15
COMMD6	0.252306	3.60181e-09
COMMD7	0.0909925	0.03589
COMMD8	0.460077	3.17214e-29
COMMD9	0.308931	3.15089e-13
COMT	0.130472	0.00256838
COMTD1	0.0843192	0.0519291
COP1	0.354001	3.76298e-17
COPA	0.243247	1.32432e-08
COPB1	0.528827	1.15352e-39
COPB2	0.332183	3.59373e-15
COPE	0.171331	7.13041e-05
COPG1	0.242887	1.39314e-08
COPG2	0.222085	2.27746e-07
COPRS	0.451686	4.17474e-28
COPS2	0.290323	8.59952e-12
COPS3	0.513052	4.69092e-37
COPS4	0.470237	1.2697e-30
COPS5	0.33215	3.61742e-15
COPS6	0.269681	2.5633e-10
COPS7A	0.296383	3.00656e-12
COPS7B	0.124399	0.00405694
COPS8	0.401979	4.44183e-22
COPS9	0.182527	2.27805e-05
COPZ1	0.152587	0.000412662
COPZ2	0.138307	0.00138409
COQ10B	0.456782	8.80176e-29
COQ3	0.321257	3.08633e-14
COQ4	0.20293	2.37273e-06
COQ5	0.375576	2.8876e-19
COQ7	0.376577	2.2829e-19
COQ9	0.295643	3.42307e-12
CORO1A	-0.108219	0.0125055
CORO1B	0.199924	3.36101e-06
CORO1C	0.386016	2.39125e-20
COTL1	0.181176	2.62412e-05
COX11	0.45641	9.86835e-29
COX14	0.348857	1.1389e-16
COX15	0.292404	6.01115e-12
COX17	0.180985	2.67668e-05
COX4I1	0.136938	0.00154554
COX4I2	-0.0857271	0.0481215
COX5A	0.310335	2.43133e-13
COX5B	0.0942912	0.0296623
COX6A1	0.11782	0.00651594
COX6B1	0.0906303	0.0366372
COX6C	0.153366	0.000385083
COX7A1	0.0735311	0.0902065
COX7A2	0.236574	3.34493e-08
COX7A2L	0.316035	8.36879e-14
COX7B	0.196186	5.1451e-06
COX7C	0.262154	8.24658e-10
COX8A	0.271798	1.8332e-10
CP	-0.0992243	0.0220858
CPA3	0.102477	0.0180632
CPD	0.28702	1.50889e-11
CPE	-0.0405594	0.350463
CPEB2	0.273407	1.4181e-10
CPEB4	0.352281	5.46146e-17
CPM	0.216475	4.6269e-07
CPNE1	0.0758536	0.080468
CPNE2	0.0835649	0.0540704
CPNE3	0.329218	6.49733e-15
CPNE8	0.287642	1.35799e-11
CPOX	0.272232	1.71069e-10
CPPED1	0.387679	1.59494e-20
CPQ	0.29327	5.17462e-12
CPSF1	0.0813223	0.0608751
CPSF3	0.371911	6.7803e-19
CPSF4	0.315713	8.89312e-14
CPSF6	0.332858	3.13784e-15
CPSF7	0.256765	1.86184e-09
CPT1A	0.306552	4.87298e-13
CPTP	0.0264849	0.542161
CPVL	0.332616	3.29427e-15
CPXM2	0.161784	0.000178594
CRABP2	-0.0408908	0.346538
CRADD	0.269884	2.48272e-10
CRAT	0.30819	3.61072e-13
CRB3	0.299012	1.89123e-12
CRBN	0.307815	3.86821e-13
CRCP	0.315011	1.01539e-13
CREB1	0.302216	1.06801e-12
CREB3	0.417829	6.81545e-24
CREB3L2	0.183682	2.01696e-05
CREB3L3	-0.144296	0.000844268
CREB3L4	0.167067	0.000108125
CREB5	0.14259	0.00097381
CREBBP	0.211814	8.21966e-07
CREBL2	0.381104	7.80754e-20
CREBRF	0.245293	9.91336e-09
CREBZF	0.225763	1.41638e-07
CREG1	0.385547	2.67974e-20
CRELD2	0.108119	0.0125878
CREM	0.189202	1.11573e-05
CRIM1	0.127119	0.00331363
CRIP2	0.0190594	0.660941
CRIPT	0.301216	1.27757e-12
CRISPLD2	0.0147919	0.733561
CRK	0.325623	1.32063e-14
CRKL	0.279242	5.50938e-11
CRLF3	0.202471	2.50303e-06
CRMP1	0.0556323	0.200145
CRNKL1	0.413705	2.06477e-23
CROT	0.408895	7.37852e-23
CRP	-0.0489563	0.259656
CRTAC1	-0.00756852	0.861739
CRTAP	0.33161	4.03151e-15
CRTC2	0.0942599	0.0297169
CRTC3	0.161308	0.000186729
CRY1	0.416584	9.53978e-24
CRY2	0.273592	1.37675e-10
CRYAB	0.0606912	0.162159
CRYBG1	0.0596813	0.169273
CRYL1	0.289533	9.84312e-12
CRYM	0.324224	1.73622e-14
CRYZ	0.25469	2.53512e-09
CRYZL1	0.199868	3.38277e-06
CS	0.327169	9.74559e-15
CSAD	-0.144996	0.000795858
CSDC2	0.216529	4.59601e-07
CSDE1	0.260329	1.08878e-09
CSE1L	0.403114	3.31842e-22
CSF1	0.0129105	0.766395
CSF1R	0.0114013	0.793042
CSF2RA	0.0497163	0.252324
CSF2RB	0.0574406	0.185885
CSGALNACT1	0.0833294	0.0547539
CSGALNACT2	0.259563	1.22272e-09
CSK	0.0520223	0.23096
CSNK1A1	0.271339	1.97193e-10
CSNK1D	0.22468	1.63044e-07
CSNK1E	0.0218186	0.615579
CSNK1G2	0.0751873	0.0831708
CSNK1G3	0.330222	5.31991e-15
CSNK2A1	0.35233	5.40393e-17
CSPG4	-0.0599636	0.167261
CSRNP1	0.15471	0.000341487
CSRNP2	0.274846	1.12557e-10
CSRP1	-0.017401	0.688831
CSRP2	0.0954788	0.0276594
CST3	0.0294993	0.497168
CST7	-0.0700743	0.106429
CSTB	0.0464257	0.285127
CSTF1	0.424286	1.16498e-24
CSTF2	0.479679	5.78507e-32
CSTF2T	0.320816	3.36036e-14
CSTF3	0.420072	3.70635e-24
CTBP1	0.121722	0.0049329
CTBP2	0.26896	2.87144e-10
CTC1	0.122563	0.00464096
CTCF	0.326084	1.20644e-14
CTDNEP1	0.240149	2.04301e-08
CTDP1	0.201115	2.92973e-06
CTDSP1	0.13453	0.00187219
CTDSP2	0.177624	3.78744e-05
CTDSPL	0.330586	4.94725e-15
CTDSPL2	0.355961	2.45454e-17
CTF1	0.176637	4.18839e-05
CTHRC1	0.222988	2.02838e-07
CTIF	0.114897	0.00798583
CTNNA1	0.239561	2.21682e-08
CTNNAL1	0.373159	5.07619e-19
CTNNB1	0.240943	1.82919e-08
CTNNBIP1	0.207257	1.42408e-06
CTNNBL1	0.194322	6.34302e-06
CTNS	0.417949	6.59835e-24
CTPS2	0.394575	2.89888e-21
CTR9	0.445235	2.88641e-27
CTSA	0.193611	6.86643e-06
CTSB	0.24039	1.9756e-08
CTSC	0.268004	3.33645e-10
CTSD	0.0789445	0.0688471
CTSF	0.251309	4.16715e-09
CTSH	0.252239	3.63733e-09
CTSK	0.171783	6.81905e-05
CTSL	0.499005	7.63275e-35
CTSO	0.238236	2.66228e-08
CTSS	0.123101	0.00446236
CTSW	-0.082121	0.0583747
CTSZ	0.00565326	0.896497
CTTN	0.189595	1.06894e-05
CTTNBP2	0.192218	8.01452e-06
CTTNBP2NL	0.172679	6.23828e-05
CUBN	0.126769	0.00340173
CUEDC1	0.316425	7.77294e-14
CUEDC2	0.13768	0.00145597
CUL1	0.340329	6.83128e-16
CUL2	0.454912	1.56327e-28
CUL3	0.405987	1.57773e-22
CUL4A	0.380717	8.56362e-20
CUL4B	0.44074	1.08382e-26
CUL5	0.446767	1.83026e-27
CUL7	0.0629189	0.147266
CUTA	0.308081	3.6837e-13
CUTC	0.165203	0.000129292
CUX1	0.19796	4.20804e-06
CWC15	0.26609	4.49683e-10
CWC22	0.319527	4.30438e-14
CWC25	0.383874	4.01624e-20
CWC27	0.26538	5.0203e-10
CWF19L1	0.253362	3.08424e-09
CWF19L2	0.302632	9.91131e-13
CX3CL1	0.152747	0.000406834
CX3CR1	-0.013982	0.747639
CXADR	0.121207	0.00511955
CXCL1	-0.0201607	0.642675
CXCL10	0.142015	0.00102149
CXCL11	0.104259	0.016144
CXCL12	0.270622	2.20934e-10
CXCL13	-0.0566558	0.191978
CXCL14	-0.0318785	0.463108
CXCL16	0.0507369	0.242705
CXCL2	0.0680455	0.116974
CXCL5	0.0664572	0.125786
CXCL6	0.0110275	0.79968
CXCL8	0.0107674	0.80431
CXCL9	-0.00916665	0.832936
CXCR4	-0.0318542	0.46345
CXorf38	0.261116	9.66182e-10
CXorf56	0.477797	1.07884e-31
CXXC1	0.00349444	0.935911
CXXC5	0.128245	0.00304396
CYB561	0.133554	0.00202162
CYB561D1	0.166921	0.000109657
CYB561D2	0.267726	3.48463e-10
CYB5A	0.224975	1.56923e-07
CYB5B	0.37824	1.54223e-19
CYB5D2	0.310848	2.21085e-13
CYB5R1	0.306887	4.58365e-13
CYB5R3	-0.0464675	0.284693
CYBA	-0.128843	0.00290876
CYBB	0.0884566	0.0414038
CYBC1	0.0404113	0.352227
CYBRD1	0.132525	0.00219109
CYC1	0.211498	8.54226e-07
CYCS	0.463656	1.03368e-29
CYFIP1	0.201745	2.72334e-06
CYFIP2	0.196717	4.84537e-06
CYGB	-0.0276687	0.524253
CYLD	0.247253	7.49316e-09
CYP1B1	0.119722	0.00569464
CYP27A1	0.291858	6.60509e-12
CYP2J2	0.0286813	0.509179
CYP3A5	0.111249	0.0102315
CYP4A11	0.116368	0.00721267
CYP4V2	0.250934	4.40157e-09
CYP7B1	0.288323	1.20961e-11
CYREN	0.0902059	0.0375292
CYRIA	0.143451	0.000906325
CYRIB	0.248721	6.06664e-09
CYS1	0.182787	2.21666e-05
CYSLTR2	-0.0144807	0.73896
CYSTM1	0.255379	2.2888e-09
CYTH1	0.0885773	0.0411261
CYTH2	0.128986	0.00287744
CYTH3	0.165112	0.000130419
CYTH4	-0.0771938	0.0752476
CYTIP	0.0647064	0.13609
CYYR1	0.143567	0.000897559
CZIB	0.114	0.00849281
D2HGDH	-0.0348884	0.421941
DAB2	0.212244	7.80003e-07
DAB2IP	0.210885	9.20285e-07
DAD1	0.569802	4.01078e-47
DAG1	0.188096	1.25796e-05
DAGLB	0.0969253	0.0253779
DALRD3	0.166308	0.000116316
DAP	0.25476	2.50897e-09
DAP3	0.277028	7.90742e-11
DAPK1	0.243107	1.35076e-08
DAPK3	0.0975638	0.0244237
DARS1	0.261792	8.71629e-10
DARS2	0.497567	1.26858e-34
DAXX	0.123542	0.00432063
DAZAP1	0.134516	0.00187427
DAZAP2	0.364651	3.56103e-18
DBI	0.346185	2.00824e-16
DBN1	0.0651701	0.1333
DBNDD1	0.043034	0.321828
DBNL	0.197406	4.48125e-06
DBR1	0.327582	8.98267e-15
DBT	0.388035	1.46188e-20
DCAF1	0.301618	1.1888e-12
DCAF10	0.478793	7.76139e-32
DCAF11	0.464373	8.24367e-30
DCAF12	0.402505	3.88144e-22
DCAF15	0.0795391	0.0667773
DCAF16	0.337516	1.21865e-15
DCAF5	0.35297	4.70616e-17
DCAF6	0.265509	4.92133e-10
DCAF7	0.32882	7.03087e-15
DCAF8	0.0787568	0.0695112
DCAKD	0.244323	1.13757e-08
DCBLD2	0.0406398	0.349508
DCDC2	-0.0473708	0.275424
DCHS1	0.0332674	0.44384
DCK	0.465545	5.6872e-30
DCN	0.0426921	0.32569
DCP1A	0.225722	1.42404e-07
DCP1B	0.12046	0.00540192
DCP2	0.20329	2.27492e-06
DCTD	0.314799	1.05667e-13
DCTN1	0.228258	1.02158e-07
DCTN2	0.343513	3.5215e-16
DCTN3	0.363193	4.94307e-18
DCTN4	0.301514	1.21124e-12
DCTN5	0.335571	1.81215e-15
DCTN6	0.372689	5.66193e-19
DCTPP1	0.393479	3.81156e-21
DCUN1D1	0.381731	6.72162e-20
DCUN1D3	0.106297	0.0141697
DCUN1D4	0.401603	4.89192e-22
DCXR	0.162888	0.000161015
DDA1	0.0971519	0.0250357
DDAH1	0.306248	5.1512e-13
DDAH2	-0.0273327	0.529305
DDB1	0.375375	3.02732e-19
DDB2	0.0495999	0.253437
DDC	0.265258	5.11599e-10
DDHD2	0.255349	2.29894e-09
DDI2	0.220572	2.76225e-07
DDIT3	0.219198	3.28761e-07
DDIT4	-0.0228822	0.598465
DDIT4L	0.214344	6.02674e-07
DDO	0.273287	1.44562e-10
DDOST	0.138701	0.00134054
DDR1	0.0931073	0.0317817
DDR2	0.136935	0.00154598
DDRGK1	0.2583	1.47929e-09
DDX1	0.41902	4.9352e-24
DDX17	0.191552	8.62566e-06
DDX18	0.355373	2.79096e-17
DDX19B	0.141914	0.00103
DDX21	0.336818	1.40557e-15
DDX23	0.266648	4.123e-10
DDX24	0.397099	1.53758e-21
DDX27	0.268397	3.13712e-10
DDX28	0.439304	1.64698e-26
DDX39A	0.193876	6.66685e-06
DDX39B	0.0131331	0.762486
DDX3X	0.351437	6.55166e-17
DDX3Y	0.0548653	0.206428
DDX41	-0.111076	0.0103508
DDX42	0.226623	1.26612e-07
DDX46	0.287993	1.27945e-11
DDX49	0.0723792	0.0953759
DDX5	0.345152	2.49697e-16
DDX50	0.298946	1.91346e-12
DDX51	0.0809044	0.0622182
DDX54	0.161714	0.000179772
DDX56	0.138792	0.0013307
DDX58	0.213785	6.45658e-07
DDX59	0.292378	6.0385e-12
DDX6	0.257782	1.59896e-09
DDX60	0.259732	1.19183e-09
DEAF1	0.0572553	0.187311
DECR1	0.328884	6.94198e-15
DECR2	0.0341926	0.431264
DEDD	0.1496	0.000536314
DEDD2	0.182525	2.27842e-05
DEF6	-0.148839	0.000572906
DEF8	0.270444	2.27252e-10
DEFB1	0.138472	0.00136568
DEGS1	0.0993007	0.0219832
DEK	0.411926	3.31491e-23
DELE1	0.214471	5.93325e-07
DENND11	0.138916	0.00131743
DENND1A	0.187568	1.33178e-05
DENND1C	0.0959568	0.0268867
DENND2A	0.0507616	0.242475
DENND2D	0.132167	0.00225298
DENND3	0.00148707	0.972703
DENND4A	0.271441	1.94024e-10
DENND4B	0.0828153	0.056271
DENND4C	0.29585	3.30127e-12
DENND5A	0.177346	3.89648e-05
DENND6A	0.251398	4.11339e-09
DENR	0.389805	9.46754e-21
DEPP1	0.0313556	0.470481
DEPTOR	0.177017	4.02963e-05
DERA	0.199446	3.5506e-06
DERL1	0.153141	0.000392854
DERL2	0.303306	8.77879e-13
DES	-0.0287703	0.507864
DESI1	0.222855	2.0632e-07
DESI2	0.394927	2.65443e-21
DFFA	0.302937	9.38198e-13
DGAT1	0.0775126	0.0740474
DGCR2	0.167768	0.00010104
DGCR6L	0.158313	0.000246306
DGKD	-0.00479829	0.912082
DGKZ	-0.0286429	0.509746
DGLUCY	0.366093	2.56972e-18
DGUOK	0.126854	0.0033802
DHCR24	0.246518	8.32413e-09
DHCR7	0.246081	8.86123e-09
DHDDS	0.351259	6.80721e-17
DHDH	0.147692	0.000632484
DHRS1	0.252967	3.26882e-09
DHRS3	0.0363675	0.402522
DHRS4	0.445173	2.94003e-27
DHRS4L2	0.189483	1.08207e-05
DHRS7	0.318269	5.47486e-14
DHRS7B	0.0996414	0.02153
DHRSX	0.257844	1.58414e-09
DHTKD1	0.179719	3.05299e-05
DHX15	0.391613	6.05933e-21
DHX16	0.244748	1.07111e-08
DHX29	0.434944	5.79677e-26
DHX30	0.284584	2.2735e-11
DHX32	0.258964	1.33838e-09
DHX33	0.288608	1.15253e-11
DHX36	0.400739	6.10205e-22
DHX37	0.135601	0.0017198
DHX38	0.139532	0.00125287
DHX40	0.273927	1.30467e-10
DHX58	0.223674	1.85686e-07
DHX8	0.325889	1.25351e-14
DHX9	0.405776	1.66667e-22
DIAPH1	0.186664	1.46799e-05
DIAPH2	0.248518	6.24672e-09
DICER1	0.355862	2.50852e-17
DIDO1	0.184014	1.94725e-05
DIO1	0.0924278	0.0330556
DIP2B	0.277135	7.77203e-11
DIP2C	0.336366	1.54154e-15
DIPK2A	0.26784	3.42281e-10
DIPK2B	0.0302411	0.486407
DIRAS2	0.21705	4.30609e-07
DIS3	0.358731	1.33505e-17
DIS3L	0.30532	6.09884e-13
DIXDC1	0.210489	9.65637e-07
DKC1	0.439027	1.78502e-26
DKK3	0.0392613	0.366109
DLAT	0.394633	2.85744e-21
DLC1	0.0823773	0.0575907
DLD	0.468128	2.49857e-30
DLG1	0.433162	9.64615e-26
DLG3	0.242993	1.37253e-08
DLGAP4	0.0451629	0.298447
DLL1	0.0905882	0.0367249
DLL4	-0.00627298	0.885226
DLST	0.611986	5.58304e-56
DMAC1	0.454058	2.02973e-28
DMAC2	0.32799	8.28752e-15
DMAC2L	0.522085	1.5631e-38
DMAP1	0.0286483	0.509666
DMGDH	0.25559	2.21809e-09
DMTF1	0.0808199	0.0624926
DMTN	0.169328	8.6816e-05
DMWD	0.14762	0.00063641
DMXL1	0.220409	2.82e-07
DNAAF5	0.305113	6.33214e-13
DNAJA1	0.514039	3.2514e-37
DNAJA2	0.473173	4.91021e-31
DNAJA3	0.396239	1.90966e-21
DNAJB1	0.32738	9.34895e-15
DNAJB11	0.37616	2.51823e-19
DNAJB12	0.151672	0.000447374
[truncated: 17,520 more rows]
