# Supplementary material for: Functional enrichment analysis of LYSET and identification of related hub gene signatures as novel biomarkers to predict prognosis and immune infiltration status of clear cell renal cell carcinoma
Source: J Cancer Res Clin Oncol. 2023 Sep 23;149(18):16905–29. doi: 10.1007/s00432-023-05280-2 (PMC10645642; doi:10.1007/s00432-023-05280-2)
Supplement: Supplementary file 4 — Supplementary file4 (ZIP 3199 KB) [file 432_2023_5280_MOESM4_ESM.zip › Supplementary Tables/Table 10. Differential gene expression analysis between cancer and normal samples.xlsx]

## Sheet: Sheet1
Table 10. Differential gene expression analysis between cancer and normal samples
	logFC	AveExpr	t	P.Value	adj.P.Val	B
PRR35	-3.74232	0.546721	-59.3578	4.7026e-254	9.17853e-250	571.131
SLC9A4	-4.785	0.788119	-55.9594	5.57594e-241	5.44156e-237	541.178
AQP2	-9.8133	1.71573	-54.1983	5.44321e-234	3.54135e-230	525.158
HS6ST2	-4.3874	0.842745	-52.0249	3.72198e-225	1.81614e-221	504.902
MUC15	-5.25584	0.872157	-51.4463	9.16915e-223	3.57927e-219	499.418
ACP3	-4.23294	1.23088	-51.1275	1.93904e-221	6.3077e-218	496.378
ATP12A	-3.24743	0.485405	-50.8703	2.29295e-220	6.39341e-217	493.918
GPC5	-3.1228	0.629526	-50.6948	1.24336e-219	3.03348e-216	492.234
TMEM207	-4.10186	0.586914	-48.6688	4.81982e-211	1.04526e-207	472.532
DUSP9	-6.02495	1.39047	-48.6229	7.58937e-211	1.48129e-207	472.08
KNG1	-7.76408	1.46229	-47.8743	1.28656e-207	2.28283e-204	464.671
PIK3C2G	-3.10045	0.514425	-47.756	4.19349e-207	6.8207e-204	463.493
KCNJ10	-5.07897	1.28376	-47.6444	1.27974e-206	1.92138e-203	462.382
TFAP2B	-3.91944	0.699114	-46.86	3.40882e-203	4.75238e-200	454.521
GP2	-2.77396	0.407578	-46.6656	2.43612e-202	3.16989e-199	452.561
SLC12A1	-8.06719	1.73233	-46.3984	3.65988e-201	4.46459e-198	449.86
ESRRB	-4.1356	0.935313	-46.2711	1.33543e-200	1.53324e-197	448.57
HRG	-4.36409	0.719072	-45.8343	1.15056e-198	1.24759e-195	444.129
TRPV6	-1.93907	0.372941	-45.4907	3.896e-197	4.00221e-194	440.618
UMOD	-11.2902	2.21886	-45.1901	8.59213e-196	8.38506e-193	437.534
RALYL	-3.12844	0.537779	-44.6774	1.72604e-193	1.60423e-190	432.248
FXYD4	-8.29179	1.69699	-44.1184	5.80419e-191	5.14937e-188	426.447
CA10	-3.20316	0.547781	-43.7376	3.12388e-189	2.65095e-186	422.474
ELF5	-3.82154	0.584878	-43.4829	4.53849e-188	3.69093e-185	419.806
IRX2	-3.77671	1.12856	-42.842	3.95021e-185	3.08401e-182	413.056
NELL1	-4.10839	0.752027	-42.8316	4.41328e-185	3.31302e-182	412.946
NRK	-3.56136	0.778828	-41.5024	6.5156e-179	4.71005e-176	398.78
CASR	-4.4436	1.09992	-41.2637	8.55808e-178	5.9656e-175	396.212
KCNJ1	-6.97279	1.81679	-41.0094	1.33933e-176	9.01413e-174	393.469
TYRP1	-3.21467	0.581266	-40.3999	1.01012e-173	6.57183e-171	386.861
CLDN16	-5.2518	1.47666	-39.9152	2.02636e-171	1.27582e-168	381.573
ACOT12	-1.76384	0.342574	-38.8576	2.37158e-166	1.44652e-163	369.932
OVCH2	-3.04681	0.701539	-38.3672	5.56057e-164	3.28882e-161	364.488
MFSD4A	-4.49331	3.0005	-38.1998	3.60887e-163	2.0717e-160	362.622
RANBP3L	-4.42609	1.33056	-37.9973	3.47903e-162	1.94011e-159	360.361
IRX1	-3.50509	0.963723	-37.5787	3.82709e-160	2.07492e-157	355.672
COL4A6	-2.67495	0.608594	-37.503	8.98107e-160	4.73763e-157	354.821
FAM3B	-3.61698	1.0292	-37.3631	4.3453e-159	2.23188e-156	353.248
KCTD8	-1.17133	0.244259	-37.3497	5.05509e-159	2.52988e-156	353.097
PTGER1	-3.80786	0.955952	-37.1351	5.70887e-158	2.78564e-155	350.678
ERVMER34.1	-3.10073	0.767085	-36.7242	6.00865e-156	2.86041e-153	346.033
CLDN8	-6.82464	1.37467	-36.6071	2.27536e-155	1.05739e-152	344.704
TPPP2	-1.03532	0.219941	-36.314	6.40516e-154	2.90735e-151	341.374
SIM2	-2.67927	0.540555	-35.9992	2.33664e-152	1.03651e-149	337.785
CLUL1	-1.52848	0.511114	-35.606	2.11928e-150	9.19201e-148	333.288
GGT6	-5.45266	1.46581	-35.3613	3.53807e-149	1.50122e-146	330.479
RASL11B	-1.40651	0.304296	-35.1609	3.56476e-148	1.48036e-145	328.174
CLDN19	-5.09863	1.56871	-34.892	7.97336e-147	3.24217e-144	325.073
C4orf54	-1.63823	0.228161	-34.8736	9.85994e-147	3.92747e-144	324.861
NAT8L	-4.01181	1.02792	-34.7316	5.10546e-146	1.99297e-143	323.22
SCNN1G	-6.29001	1.60739	-33.7998	2.61655e-141	1.00137e-138	312.398
GABRA2	-2.38773	0.410858	-33.7743	3.52733e-141	1.32397e-138	312.1
ADH1C	-4.36856	1.28878	-33.5649	4.08829e-140	1.50557e-137	309.655
EHF	-4.8619	1.42344	-33.5336	5.90532e-140	2.13444e-137	309.288
PLPPR1	-3.94598	0.973182	-33.459	1.41542e-139	5.02293e-137	308.416
SPAG4	3.76421	5.33184	33.2115	2.5858e-138	9.01243e-136	305.516
ADGRF3	-1.72924	0.630096	-33.1878	3.41641e-138	1.16985e-135	305.238
BSND	-3.90223	0.706942	-33.0709	1.35033e-137	4.54411e-135	303.867
MCCD1	-5.12036	1.41701	-33.0216	2.41365e-137	7.98469e-135	303.287
NHLRC4	-2.61481	1.50478	-32.9623	4.85067e-137	1.57792e-134	302.591
CLCNKA	-5.84063	1.71927	-32.5758	4.63356e-135	1.48259e-132	298.04
TNNI1	-2.11665	0.621043	-32.2824	1.49147e-133	4.69526e-131	294.576
CALB1	-5.1406	1.04423	-32.2576	2.00115e-133	6.19976e-131	294.282
SFRP1	-6.02292	2.72927	-32.1835	4.81681e-133	1.46898e-130	293.406
EGF	-5.27474	2.17955	-32.1695	5.68787e-133	1.70794e-130	293.24
SLC2A12	-2.51333	0.850053	-32.0258	3.12829e-132	9.25121e-130	291.538
ADGRF1	-4.2299	1.00135	-31.9	1.3944e-131	4.06209e-129	290.047
UNCX	-1.34459	0.179848	-31.885	1.66625e-131	4.78261e-129	289.869
TMPRSS2	-4.87267	1.4009	-31.7473	8.56758e-131	2.42351e-128	288.235
EPN3	-3.13118	0.832968	-31.5534	8.6217e-130	2.40398e-127	285.93
PAK6	-2.47783	0.81883	-31.4071	4.9348e-129	1.35658e-126	284.189
CA9	7.37086	7.2892	31.33	1.23767e-128	3.35512e-126	283.271
SERPINA5	-5.96517	2.4723	-31.3052	1.66498e-128	4.45166e-126	282.975
HELT	-1.05167	0.164316	-31.2805	2.23392e-128	5.89212e-126	282.682
FLRT1	-2.05655	0.541707	-31.2758	2.36452e-128	6.15342e-126	282.625
EPB41L4B	-2.96108	0.851913	-31.2634	2.74001e-128	7.03677e-126	282.478
PRDM16	-2.81506	1.17379	-31.1455	1.12161e-127	2.84307e-125	281.072
MAPK4	-2.63119	0.574555	-31.0721	2.69644e-127	6.74731e-125	280.196
FRMD7	-2.03618	0.351399	-30.7996	7.04081e-126	1.73953e-123	276.94
SCNN1B	-4.98764	1.74644	-30.793	7.62098e-126	1.85933e-123	276.861
PRR15	-3.76765	1.88073	-30.6788	2.9973e-125	7.22238e-123	275.494
RBP2	-1.95555	0.636562	-30.6283	5.49842e-125	1.30876e-122	274.889
TMEM213	-6.63089	1.58113	-30.5995	7.76739e-125	1.82655e-122	274.544
ERBB4	-3.25168	0.906604	-30.5138	2.17355e-124	5.05041e-122	273.517
KCNE1B	-0.799469	0.130495	-30.4821	3.17893e-124	7.29958e-122	273.137
ARMH4	-2.93534	1.69864	-30.3137	2.4069e-123	5.46254e-121	271.117
TNNC1	-3.08118	1.29707	-30.2276	6.77899e-123	1.52083e-120	270.083
CLCNKB	-6.57672	2.1161	-30.158	1.56559e-122	3.4724e-120	269.248
KLRG2	-3.06527	0.660281	-30.1147	2.63796e-122	5.78514e-120	268.727
EDDM3A	-1.40353	0.261354	-30.0526	5.57475e-122	1.20898e-119	267.98
SMIM5	-3.31105	1.27611	-30.0137	8.90374e-122	1.90971e-119	267.513
SLC4A9	-3.12926	0.700805	-29.8592	5.73431e-121	1.21655e-118	265.654
HYKK	-1.36812	1.40522	-29.7938	1.26289e-120	2.65043e-118	264.866
SPTBN2	-4.75681	1.82272	-29.6684	5.73752e-120	1.19133e-117	263.355
F11	-3.60103	1.1938	-29.6621	6.19173e-120	1.27211e-117	263.279
WNK4	-3.6159	1.98641	-29.481	5.52769e-119	1.12385e-116	261.094
GRHL2	-3.2483	0.793429	-29.4034	1.41308e-118	2.84336e-116	260.157
SLC4A1	-5.96858	1.63197	-29.3784	1.91203e-118	3.80805e-116	259.856
TMEM52B	-5.13321	2.14126	-29.3383	3.1052e-118	6.12196e-116	259.372
FGF9	-3.98381	0.911368	-29.1809	2.08913e-117	4.07756e-115	257.469
NR0B2	-4.45616	0.970839	-29.1719	2.32941e-117	4.50153e-115	257.36
NOS1AP	-1.15761	0.474713	-29.171	2.35555e-117	4.50741e-115	257.349
KLHL14	-2.78213	1.19607	-29.0988	5.64443e-117	1.06959e-114	256.477
MFSD6L	-2.51487	0.708863	-29.0926	6.0901e-117	1.14295e-114	256.401
NOS1	-1.82802	0.47393	-29.0793	7.15259e-117	1.32956e-114	256.24
SLC12A3	-5.71152	1.38443	-29.0137	1.5846e-116	2.91775e-114	255.447
GAL3ST3	-2.19463	0.502352	-28.985	2.24325e-116	4.09194e-114	255.1
FAM83B	-2.33013	0.556103	-28.8781	8.21139e-116	1.48398e-113	253.804
FOLR3	-2.93164	0.8903	-28.8055	1.98114e-115	3.54752e-113	252.925
CCDC181	-2.10664	0.955739	-28.7608	3.40852e-115	6.04795e-113	252.384
COL26A1	-2.76128	0.679969	-28.713	6.09496e-115	1.07172e-112	251.804
BRINP3	-1.45711	0.267552	-28.6496	1.31588e-114	2.29315e-112	251.035
PLA2G4F	-3.76717	0.82381	-28.6336	1.59809e-114	2.76031e-112	250.842
SOST	-3.21662	0.584951	-28.6119	2.08046e-114	3.56196e-112	250.578
PCDH9	-1.43472	0.472507	-28.4684	1.19115e-113	2.02165e-111	248.837
ITLN1	-2.19941	0.675251	-28.3715	3.87378e-113	6.51796e-111	247.66
FAM169A	-2.33485	0.765928	-28.3498	5.04417e-113	8.41471e-111	247.396
SLC26A7	-4.57137	1.33761	-28.2578	1.54529e-112	2.55601e-110	246.279
MYO3B	-3.15675	0.993256	-28.2492	1.71604e-112	2.8146e-110	246.174
TMPRSS4	-2.72841	0.689283	-28.2225	2.37529e-112	3.86341e-110	245.849
TMEM45B	-3.81255	2.20297	-28.1642	4.8286e-112	7.78881e-110	245.141
LRRC2	-2.72533	1.01808	-28.068	1.5597e-111	2.49526e-109	243.971
NDUFA4L2	6.55054	9.44315	27.9715	5.05703e-111	8.02464e-109	242.797
SLC13A2	-4.11951	1.09541	-27.9661	5.40105e-111	8.50142e-109	242.731
FAM167A	-3.14305	1.53613	-27.9634	5.58174e-111	8.71555e-109	242.698
CHGB	-3.40674	1.15534	-27.9369	7.70908e-111	1.19417e-108	242.376
CHL1	-3.21657	1.32091	-27.8588	1.99882e-110	3.07188e-108	241.425
ATP6V0A4	-6.20643	1.63432	-27.7323	9.35535e-110	1.42655e-107	239.885
SLC9A2	-3.07942	0.857991	-27.5798	6.01989e-109	9.10823e-107	238.026
TREM2	3.99169	5.32942	27.4566	2.71419e-108	4.07504e-106	236.523
MRAP2	-2.47699	0.940517	-27.3492	1.00828e-107	1.50226e-105	235.213
PROM2	-4.78075	2.03932	-27.3206	1.4296e-107	2.11386e-105	234.865
SEMG2	-1.40753	0.183612	-27.3055	1.7195e-107	2.5234e-105	234.681
VTCN1	-4.44877	1.44967	-27.2829	2.26712e-107	3.30221e-105	234.405
OXGR1	-2.60813	0.661371	-27.2524	3.29336e-107	4.76146e-105	234.032
USP44	-1.21159	0.467824	-27.1993	6.30523e-107	9.04893e-105	233.384
VGLL1	-2.84327	0.474413	-27.1756	8.42966e-107	1.20095e-104	233.094
PSKH2	-0.520464	0.0872938	-27.174	8.58968e-107	1.21488e-104	233.075
SLC15A2	-2.78161	1.76504	-27.1723	8.7772e-107	1.23247e-104	233.054
AGBL4	-0.907017	0.449109	-27.1197	1.67033e-106	2.32868e-104	232.411
CEL	-2.68374	0.997622	-27.1136	1.80024e-106	2.492e-104	232.337
PRRG2	-2.89362	1.89025	-27.0622	3.37323e-106	4.63653e-104	231.71
AQP6	-4.52065	0.96566	-27.0118	6.2532e-106	8.53497e-104	231.094
OVOL2	-1.88809	0.482809	-26.8927	2.68789e-105	3.64321e-103	229.638
TCF21	-3.01234	1.71227	-26.8654	3.75802e-105	5.05855e-103	229.304
SYT7	-2.93004	1.12023	-26.7807	1.06044e-104	1.41765e-102	228.268
FAM81A	-2.05426	1.60845	-26.7694	1.2169e-104	1.61574e-102	228.131
DDN	-2.96288	0.608297	-26.7645	1.29285e-104	1.70498e-102	228.07
RHCG	-6.30673	1.66502	-26.751	1.52457e-104	1.99708e-102	227.906
SLC52A3	-2.67105	1.46878	-26.6992	2.87564e-104	3.74178e-102	227.273
ENPP6	-2.78099	0.927105	-26.6918	3.15223e-104	4.07452e-102	227.181
LHX1	-2.68543	0.681775	-26.631	6.63665e-104	8.52199e-102	226.438
GCGR	-3.46676	0.772175	-26.5858	1.15581e-103	1.47445e-101	225.884
NOL3	3.23772	6.14753	26.5825	1.20343e-103	1.52524e-101	225.844
KLK6	-2.5453	0.520966	-26.5482	1.83236e-103	2.30735e-101	225.424
AC007906.2	-3.39039	2.09111	-26.4745	4.52246e-103	5.6583e-101	224.522
GPC3	-4.3083	3.09654	-26.3741	1.54814e-102	1.92462e-100	223.294
HCRTR2	-0.749861	0.113722	-26.3714	1.60048e-102	1.9771e-100	223.261
KSR2	-1.42013	0.483934	-26.319	3.04603e-102	3.73914e-100	222.619
ATP6V1G3	-5.12868	1.1265	-26.2488	7.20575e-102	8.79011e-100	221.759
BMP7	-2.85415	0.737434	-26.2462	7.44257e-102	9.02262e-100	221.727
HSPA2	-3.50405	3.56848	-26.2102	1.15786e-101	1.395e-99	221.286
SLC4A11	-3.03902	1.5083	-26.1748	1.78617e-101	2.1388e-99	220.853
TAGLN3	-2.44242	0.685232	-26.0702	6.44893e-101	7.67501e-99	219.572
DMRT2	-4.27475	0.966783	-26.0487	8.39523e-101	9.9308e-99	219.309
PAPPA	-2.59309	1.35405	-26.0447	8.82801e-101	1.03798e-98	219.258
NPHS2	-4.70182	0.939314	-25.9995	1.53756e-100	1.79701e-98	218.705
TMEM178A	-3.06545	2.15533	-25.9612	2.45966e-100	2.85759e-98	218.236
GADL1	-1.00817	0.164575	-25.9491	2.85337e-100	3.29539e-98	218.087
FAM222A	-2.37516	1.67096	-25.9482	2.88424e-100	3.31144e-98	218.077
ADGRV1	-1.03091	0.408473	-25.8714	7.41021e-100	8.45804e-98	217.135
C1orf226	-2.50767	1.83911	-25.8561	8.94357e-100	1.01489e-97	216.947
ENTPD3	-1.42993	0.478241	-25.8133	1.51234e-99	1.70624e-97	216.423
SLC5A7	-0.571731	0.116367	-25.7498	3.29961e-99	3.70126e-97	215.644
PROX1	-2.84749	1.03939	-25.6547	1.06209e-98	1.18457e-96	214.477
WNT9B	-2.19799	0.935092	-25.6476	1.15848e-98	1.28473e-96	214.391
PCARE	-0.594421	0.0907813	-25.6382	1.29991e-98	1.43342e-96	214.276
LMO3	-1.70533	0.653292	-25.543	4.18803e-98	4.59224e-96	213.108
NUPR2	-3.78606	0.964871	-25.5058	6.61608e-98	7.21412e-96	212.652
ALDH3B2	-1.25687	0.273602	-25.4809	8.9818e-98	9.73926e-96	212.347
CNTN1	-3.11399	1.15335	-25.4555	1.22753e-97	1.32369e-95	212.035
FREM1	-3.12011	1.36026	-25.4058	2.26076e-97	2.42448e-95	211.425
HILPDA	4.69902	7.10462	25.3942	2.60883e-97	2.78247e-95	211.282
MPP7	-2.77518	2.36622	-25.343	4.89426e-97	5.19164e-95	210.654
PPP1R1B	-1.88948	0.478973	-25.305	7.80353e-97	8.23293e-95	210.189
INPP5J	-3.84232	1.63418	-25.2999	8.30865e-97	8.71872e-95	210.126
SUSD4	-3.43715	1.62634	-25.274	1.14309e-96	1.19309e-94	209.808
STC2	4.14115	5.36016	25.257	1.40819e-96	1.46197e-94	209.6
RAB25	-4.87626	1.69244	-25.2027	2.74764e-96	2.83748e-94	208.932
MYOZ2	-0.87537	0.302675	-25.201	2.80328e-96	2.8797e-94	208.912
FOXI1	-5.14553	1.1617	-25.197	2.94612e-96	3.0106e-94	208.863
KLK7	-2.51479	0.482332	-25.1932	3.08499e-96	3.13609e-94	208.817
TFCP2L1	-4.97623	2.36851	-25.1628	4.48427e-96	4.53492e-94	208.444
HEPACAM2	-4.42752	0.981473	-25.1537	5.01566e-96	5.04616e-94	208.332
GRM1	-1.54475	0.368938	-25.1215	7.45102e-96	7.45789e-94	207.937
CCSER1	-1.46558	0.81872	-25.0343	2.17842e-95	2.16931e-93	206.866
SCARB1	3.74196	5.72276	24.9962	3.47763e-95	3.4455e-93	206.399
RNF150	-2.90984	2.01991	-24.9584	5.53777e-95	5.4589e-93	205.935
CCNI2	-1.4493	0.697601	-24.9509	6.07661e-95	5.95996e-93	205.842
NT5C1A	-0.964121	0.241554	-24.9013	1.1181e-94	1.09116e-92	205.234
TCF24	-0.938429	0.16817	-24.879	1.47106e-94	1.42847e-92	204.96
GATA3	-3.56963	2.87771	-24.8584	1.89398e-94	1.83003e-92	204.708
SCN2A	-1.17772	0.341354	-24.8446	2.24482e-94	2.15835e-92	204.538
TMEM238L	-0.763255	0.113114	-24.8395	2.39096e-94	2.28758e-92	204.475
WNT8B	-1.05524	0.305664	-24.8116	3.36971e-94	3.20829e-92	204.132
MTURN	-2.98652	4.10568	-24.7345	8.69358e-94	8.23695e-92	203.187
NIPAL1	-2.53666	1.3266	-24.6836	1.62664e-93	1.53376e-91	202.561
ATP6V0D2	-5.18005	1.62824	-24.6755	1.79637e-93	1.68565e-91	202.462
APOC1	4.3994	5.42004	24.5291	1.08715e-92	1.01526e-90	200.665
ANGPTL4	5.55148	8.85552	24.5134	1.31869e-92	1.22563e-90	200.473
CYP2B6	-2.51622	0.613309	-24.432	3.59225e-92	3.32292e-90	199.472
LYPD6B	-2.80399	0.773033	-24.4306	3.65401e-92	3.36411e-90	199.455
MYLK3	-1.22943	0.385853	-24.3852	6.38814e-92	5.8537e-90	198.898
TMEM61	-2.76771	0.739779	-24.3772	7.04899e-92	6.42908e-90	198.8
RBBP8NL	-1.11234	0.218397	-24.311	1.59112e-91	1.44445e-89	197.987
OLFM3	-0.650353	0.101045	-24.3064	1.6826e-91	1.52042e-89	197.931
FER1L6	-1.62319	0.409606	-24.2812	2.29517e-91	2.06438e-89	197.622
ATP6V1C2	-2.76528	1.38434	-24.2748	2.48291e-91	2.223e-89	197.543
CXCR4	3.0271	7.65326	24.2541	3.20476e-91	2.85619e-89	197.288
TJP3	-2.79357	1.37863	-24.2353	4.03687e-91	3.58144e-89	197.058
S100A2	-3.78985	3.2212	-24.2071	5.71058e-91	5.0434e-89	196.712
LIPH	-3.45864	1.506	-24.1566	1.06283e-90	9.34431e-89	196.092
GRIK5	-2.78519	1.10916	-24.1394	1.31276e-90	1.14899e-88	195.881
TDGF1	-3.48635	0.842986	-24.1168	1.73372e-90	1.51065e-88	195.603
SCN7A	-1.08291	0.24959	-24.0844	2.58169e-90	2.23953e-88	195.206
TRPV5	-1.46702	0.26504	-24.0752	2.89194e-90	2.49756e-88	195.093
SIAH3	-1.53205	0.282422	-24.0266	5.25881e-90	4.52165e-88	194.496
TSPAN8	-4.44811	1.91935	-24.0056	6.80853e-90	5.82846e-88	194.238
MYBPH	-1.17642	0.398837	-23.931	1.70346e-89	1.45189e-87	193.323
CACNA2D2	-1.31885	1.00582	-23.9268	1.79335e-89	1.52185e-87	193.272
ESRP1	-3.63723	1.21668	-23.9084	2.24925e-89	1.90047e-87	193.046
ANKRD34B	-1.06008	0.235585	-23.8898	2.8277e-89	2.37892e-87	192.817
PRSS22	-2.3309	0.635787	-23.8817	3.12491e-89	2.61768e-87	192.718
C9orf135	-1.51264	0.458892	-23.8734	3.45936e-89	2.88546e-87	192.616
TMEM30B	-3.58729	2.32271	-23.8314	5.79919e-89	4.81653e-87	192.1
DDB2	1.92358	4.86282	23.6977	3.00094e-88	2.48188e-86	190.46
NEXMIF	-1.40777	0.470747	-23.6495	5.42347e-88	4.46647e-86	189.869
RHBG	-3.45161	0.853564	-23.64	6.09868e-88	5.00143e-86	189.752
NPHS1	-3.3457	0.878004	-23.6079	9.04291e-88	7.38492e-86	189.359
CWH43	-3.28569	1.12712	-23.5714	1.4175e-87	1.15278e-85	188.911
RASSF10	-2.36357	1.18532	-23.548	1.88818e-87	1.52919e-85	188.624
EYA4	-1.989	0.935637	-23.5013	3.35334e-87	2.70457e-85	188.051
ZNF488	-1.27734	0.371871	-23.4942	3.65829e-87	2.93837e-85	187.964
ODF3B	3.13138	4.50541	23.4777	4.48203e-87	3.58526e-85	187.762
VIM	2.80944	9.56594	23.4124	1.00032e-86	7.96905e-85	186.96
GSTM3	-3.25026	4.02263	-23.4096	1.03565e-86	8.21696e-85	186.926
MAP3K15	-1.79227	0.673049	-23.3928	1.27297e-86	1.00591e-84	186.72
SOWAHA	-2.86741	1.37005	-23.3878	1.35309e-86	1.0649e-84	186.659
L1CAM	-4.3351	1.84265	-23.3451	2.28633e-86	1.79216e-84	186.136
DACH2	-0.637694	0.1876	-23.3434	2.33417e-86	1.82234e-84	186.115
AMPH	-1.79767	0.756883	-23.3122	3.42743e-86	2.6652e-84	185.731
SRGAP3	-1.50275	1.0274	-23.2881	4.60775e-86	3.56881e-84	185.436
SLC6A17	-1.54341	0.694979	-23.266	6.03894e-86	4.65882e-84	185.166
AKAP3	-1.45972	1.12325	-23.2529	7.09982e-86	5.45568e-84	185.005
PPP2R2B	-1.20661	0.790254	-23.1749	1.84959e-85	1.41569e-83	184.049
CHP2	-1.32195	0.263828	-23.1274	3.3167e-85	2.52873e-83	183.466
ESRRG	-3.11702	2.08421	-23.0903	5.23068e-85	3.97247e-83	183.012
NTNG1	-1.91426	0.456474	-23.015	1.31742e-84	9.96643e-83	182.09
C10orf82	-1.00887	0.358984	-22.899	5.47425e-84	4.12534e-82	180.669
ARRB2	1.50683	5.29289	22.8937	5.83935e-84	4.38355e-82	180.604
AVPR2	-2.83382	1.65493	-22.8904	6.08242e-84	4.54853e-82	180.563
COL23A1	5.09864	6.4049	22.8647	8.3354e-84	6.20956e-82	180.249
RIMBP2	-1.271	0.368335	-22.8572	9.14154e-84	6.78421e-82	180.157
GRIK2	-0.737458	0.275061	-22.8509	9.87436e-84	7.30029e-82	180.08
SRARP	-0.763597	0.166279	-22.7091	5.62457e-83	4.14265e-81	178.344
NDST3	-0.715563	0.224617	-22.641	1.29753e-82	9.52076e-81	177.51
PAPPA2	-3.17202	1.11469	-22.5607	3.47293e-82	2.53875e-80	176.527
SSC4D	-1.80307	1.52231	-22.5439	4.26837e-82	3.10858e-80	176.321
TYMP	2.93947	5.62585	22.539	4.52983e-82	3.28674e-80	176.262
SLC16A3	2.98987	5.66903	22.4712	1.04058e-81	7.52227e-80	175.432
CST9	-0.549719	0.0877598	-22.4669	1.09696e-81	7.90057e-80	175.379
CA8	-2.25679	1.11515	-22.4572	1.23435e-81	8.85738e-80	175.262
MPPED2	-2.11747	1.42323	-22.4299	1.72594e-81	1.23395e-79	174.927
TTC36	-1.30772	0.697016	-22.3785	3.23682e-81	2.3057e-79	174.3
HMX2	-1.17157	0.182629	-22.3637	3.88197e-81	2.75521e-79	174.118
TYROBP	2.84237	7.62474	22.3568	4.22385e-81	2.987e-79	174.034
FGF1	-3.30908	2.51075	-22.2873	9.90197e-81	6.97714e-79	173.184
ABHD17C	-1.91308	3.07577	-22.2768	1.12504e-80	7.89877e-79	173.056
SLC4A8	-1.09626	0.593327	-22.27	1.22395e-80	8.56237e-79	172.972
SPTB	-1.22844	0.634989	-22.2301	1.99291e-80	1.3892e-78	172.486
PLPP4	-2.08373	0.879193	-22.2206	2.24057e-80	1.55628e-78	172.369
REEP6	-2.58092	2.35342	-22.202	2.81214e-80	1.94636e-78	172.142
HLA.F	2.36164	6.08974	22.1857	3.43548e-80	2.36939e-78	171.943
NNMT	4.56623	8.82752	22.1637	4.49759e-80	3.09098e-78	171.674
PCP4	-4.3867	1.59894	-22.1123	8.43538e-80	5.7769e-78	171.046
SAP30	2.36613	5.1157	22.1012	9.65825e-80	6.59125e-78	170.911
RPS6KA6	-2.62257	1.53071	-22.0753	1.32619e-79	9.01899e-78	170.595
DUSP26	-1.7339	0.766895	-22.0729	1.36562e-79	9.25491e-78	170.565
BMPR1B	-3.22833	1.20772	-22.0724	1.37409e-79	9.28007e-78	170.559
ODAM	-1.59369	0.326409	-22.0647	1.50975e-79	1.01612e-77	170.465
EGLN3	4.14993	7.08346	22.0635	1.5318e-79	1.02741e-77	170.451
C16orf89	-3.50652	1.97371	-22.0133	2.8318e-79	1.89284e-77	169.838
EMX1	-2.49897	2.87377	-22.0128	2.84994e-79	1.89847e-77	169.831
HLA.B	1.99527	11.2234	21.9737	4.59699e-79	3.05184e-77	169.354
FABP6	4.61803	4.55026	21.9352	7.35451e-79	4.86595e-77	168.885
HOXB9	-3.85828	2.49314	-21.9075	1.03284e-78	6.81048e-77	168.547
PEG3	-1.35199	0.75332	-21.8916	1.25398e-78	8.24083e-77	168.353
ASB15	-1.52276	0.287713	-21.8609	1.8248e-78	1.19518e-76	167.979
CRHBP	-3.33676	1.87756	-21.8601	1.84333e-78	1.20328e-76	167.969
MOGAT2	-0.99812	0.21361	-21.8596	1.85371e-78	1.20603e-76	167.963
KCNK13	-2.15968	2.00023	-21.8558	1.94334e-78	1.26014e-76	167.916
LILRB1	2.24049	3.03259	21.8365	2.45943e-78	1.58951e-76	167.681
TTPA	-1.05876	0.282476	-21.8217	2.94538e-78	1.89729e-76	167.501
IYD	-2.32931	0.895873	-21.8209	2.97569e-78	1.90549e-76	167.491
TDRD5	-1.29238	0.411044	-21.8208	2.97763e-78	1.90549e-76	167.49
RAB11FIP4	-1.66642	2.0854	-21.7981	3.93019e-78	2.50684e-76	167.213
MAGEE2	-0.453711	0.151592	-21.7957	4.04834e-78	2.5738e-76	167.184
PRRT1B	-1.12645	0.461757	-21.7769	5.09156e-78	3.22653e-76	166.955
MAP6	-1.95951	1.64145	-21.773	5.34555e-78	3.37652e-76	166.906
COBLL1	-2.33498	3.81524	-21.7334	8.66239e-78	5.45396e-76	166.425
DOK3	1.9843	2.98522	21.656	2.23118e-77	1.40026e-75	165.48
RNF212B	-1.52002	0.53231	-21.6525	2.328e-77	1.45634e-75	165.438
SCD	3.35678	7.41443	21.6183	3.53403e-77	2.20374e-75	165.022
HSF4	4.30057	4.83807	21.5967	4.59853e-77	2.85841e-75	164.759
ZFHX2	-0.975985	0.941201	-21.5828	5.4521e-77	3.37823e-75	164.589
LYPD6	-1.66018	0.608263	-21.5703	6.3493e-77	3.92169e-75	164.437
CPAMD8	-2.278	1.91048	-21.5476	8.36942e-77	5.15313e-75	164.161
PSMB8	1.63537	6.68849	21.5377	9.44917e-77	5.79965e-75	164.04
HK2	3.33559	5.06901	21.5367	9.56481e-77	5.85222e-75	164.028
CLDN14	-2.04432	1.26634	-21.5287	1.05486e-76	6.434e-75	163.93
CDCA2	3.41654	3.56138	21.5057	1.39613e-76	8.48897e-75	163.651
ATP1A1	-3.13615	6.49231	-21.4893	1.70472e-76	1.03332e-74	163.452
RIPPLY1	-1.335	0.607647	-21.4846	1.80701e-76	1.09193e-74	163.393
FRG2C	-1.75055	0.374311	-21.4405	3.0928e-76	1.86313e-74	162.857
SCNN1A	-4.45371	3.62159	-21.4134	4.30111e-76	2.58305e-74	162.528
ITGAX	2.64782	3.47039	21.4102	4.47636e-76	2.68005e-74	162.488
CDKN2A	2.14931	2.08618	21.4098	4.49822e-76	2.68156e-74	162.483
ABCA4	-2.41512	0.730217	-21.4096	4.50637e-76	2.68156e-74	162.482
FCGR3A	3.49115	6.63323	21.3998	5.08058e-76	3.01407e-74	162.362
CASZ1	-1.35303	1.22537	-21.3871	5.93083e-76	3.50782e-74	162.208
ANKRD2	-3.28065	1.5139	-21.3863	5.98935e-76	3.53173e-74	162.198
ADAMTS19	-0.614447	0.111879	-21.3527	9.02013e-76	5.30286e-74	161.789
FOXJ1	-2.29603	0.80127	-21.3491	9.41796e-76	5.52011e-74	161.746
DNER	-3.63222	1.55252	-21.3376	1.08354e-75	6.3319e-74	161.606
NXPH2	-2.17594	0.452222	-21.3339	1.1337e-75	6.60523e-74	161.561
RPRM	-1.74628	0.477611	-21.3313	1.17025e-75	6.79787e-74	161.529
TMSB10	2.17511	12.5852	21.3295	1.19631e-75	6.92866e-74	161.507
UPP2	-2.65349	1.2551	-21.329	1.20323e-75	6.94809e-74	161.502
CRISP2	-0.992441	0.186495	-21.3252	1.26073e-75	7.25867e-74	161.455
DNASE1	-2.2735	1.84932	-21.3143	1.44081e-75	8.27108e-74	161.322
SLC25A35	-1.36173	2.17887	-21.2805	2.17404e-75	1.24436e-73	160.911
MECOM	-2.67584	3.80932	-21.2481	3.22473e-75	1.84036e-73	160.518
RHBDF2	1.82765	4.37275	21.2476	3.24665e-75	1.84747e-73	160.511
CAPSL	-1.12438	0.395105	-21.1881	6.69745e-75	3.80003e-73	159.789
ADM	2.88128	7.57648	21.1535	1.021e-74	5.77619e-73	159.368
DIO1	-3.59029	1.4492	-21.1332	1.30638e-74	7.36933e-73	159.122
CALCA	-3.04574	0.612854	-21.1109	1.71351e-74	9.6381e-73	158.852
NETO2	2.91642	4.40828	21.1103	1.72541e-74	9.67716e-73	158.845
ATP6V1B1	-1.54399	0.39942	-21.1053	1.83457e-74	1.02599e-72	158.784
LMX1B	-1.70314	0.403634	-21.0995	1.96924e-74	1.09816e-72	158.713
POU3F4	-1.37386	0.225382	-21.0971	2.02731e-74	1.12732e-72	158.684
SH3GL2	-3.40882	1.25732	-21.0836	2.38954e-74	1.32497e-72	158.52
SLC47A2	-2.68214	1.29919	-21.0726	2.72955e-74	1.50922e-72	158.387
SLC16A5	-2.76245	3.11775	-21.0174	5.34686e-74	2.94802e-72	157.716
SLC22A8	-3.95732	1.12203	-21.0129	5.64142e-74	3.09503e-72	157.663
ARHGAP22	1.60034	1.97794	21.0129	5.6452e-74	3.09503e-72	157.662
NKD1	-1.26309	0.555744	-20.9679	9.75797e-74	5.3349e-72	157.116
EFHD1	-2.81364	5.7971	-20.9676	9.79134e-74	5.33819e-72	157.113
TCEAL2	-2.67156	0.921001	-20.9569	1.1156e-73	6.06527e-72	156.982
PLEKHD1	-0.987923	0.318415	-20.9426	1.32706e-73	7.19485e-72	156.809
FMN2	-1.07274	0.250522	-20.9313	1.52193e-73	8.22852e-72	156.673
CACNA2D3	-1.4006	1.26278	-20.8617	3.5441e-73	1.91088e-71	155.829
HPCAL4	-2.10796	0.686061	-20.8606	3.59216e-73	1.93146e-71	155.816
TUBB2B	-2.61659	1.89906	-20.8517	4.00493e-73	2.14748e-71	155.707
B4GALNT2	-2.76464	1.08076	-20.8445	4.36789e-73	2.33569e-71	155.621
ARL4D	-3.08741	3.65583	-20.7913	8.33253e-73	4.44356e-71	154.976
ESM1	3.73564	7.43114	20.7858	8.90861e-73	4.73783e-71	154.91
DIRAS1	-2.34376	0.937904	-20.7797	9.59495e-73	5.08897e-71	154.836
RALGPS1	-1.663	1.58067	-20.7619	1.19138e-72	6.30175e-71	154.62
INHBB	3.6558	5.36996	20.756	1.27872e-72	6.74541e-71	154.549
B4GALNT3	-2.3962	1.64343	-20.7417	1.52135e-72	8.00367e-71	154.376
LGALS9	2.08863	4.34474	20.7066	2.32959e-72	1.22229e-70	153.951
DPP6	-1.65651	0.445948	-20.7018	2.46977e-72	1.28967e-70	153.892
HLA.A	1.73714	10.8426	20.7017	2.47124e-72	1.28967e-70	153.892
SUCLG1	-1.59143	6.05434	-20.6727	3.51645e-72	1.83024e-70	153.54
OLFM4	-2.54381	0.630042	-20.6704	3.61456e-72	1.8763e-70	153.512
SEMA6D	-2.55577	2.31653	-20.6693	3.66032e-72	1.89502e-70	153.5
RASAL3	2.18056	3.29761	20.669	3.67477e-72	1.89747e-70	153.496
ENO2	3.21316	6.5163	20.6628	3.96372e-72	2.04127e-70	153.42
C1orf116	-3.11656	1.45934	-20.6585	4.17346e-72	2.14362e-70	153.369
VEGFA	3.36436	7.73404	20.6451	4.90903e-72	2.51481e-70	153.207
NCCRP1	-1.6358	0.768728	-20.6344	5.59389e-72	2.85816e-70	153.077
SLC7A13	-2.74003	0.593883	-20.6332	5.674e-72	2.89152e-70	153.063
TNFAIP6	4.96499	5.32812	20.6183	6.80051e-72	3.45657e-70	152.882
PLCL1	-2.58903	3.17285	-20.6087	7.63944e-72	3.8729e-70	152.766
SLC7A8	-3.29601	3.73634	-20.5941	9.11937e-72	4.61119e-70	152.589
COL5A3	2.74985	3.65385	20.5808	1.07096e-71	5.4013e-70	152.429
INSRR	-1.34583	0.380389	-20.572	1.19098e-71	5.99113e-70	152.323
CNKSR1	-2.22853	1.14884	-20.5592	1.39178e-71	6.98323e-70	152.167
FECH	-1.73948	3.77828	-20.5445	1.66212e-71	8.31829e-70	151.99
GABRD	2.83708	2.72421	20.5352	1.86146e-71	9.29209e-70	151.877
PDE1A	-3.01985	3.3957	-20.5285	2.01752e-71	1.00454e-69	151.797
STAC3	1.67885	2.58476	20.4993	2.87343e-71	1.42706e-69	151.444
TRPV2	1.88389	4.05327	20.4775	3.74178e-71	1.85361e-69	151.181
NUDT10	-1.6351	0.890811	-20.4769	3.76846e-71	1.8621e-69	151.174
ANGPTL1	-2.81767	1.80409	-20.4722	3.98933e-71	1.96626e-69	151.117
ERMP1	-2.30186	4.76401	-20.4633	4.4465e-71	2.18607e-69	151.009
FCER1G	2.61704	6.78189	20.4441	5.60902e-71	2.75067e-69	150.777
ACSF2	-2.49916	3.25821	-20.379	1.23286e-70	6.0308e-69	149.991
MAB21L4	-2.65144	0.974743	-20.3461	1.83654e-70	8.96138e-69	149.594
CD300A	2.6313	4.20314	20.3213	2.47643e-70	1.20536e-68	149.295
FAM217A	-0.425647	0.187945	-20.3151	2.67014e-70	1.29641e-68	149.22
TACSTD2	-4.55295	4.69349	-20.3088	2.88269e-70	1.39614e-68	149.144
SHMT2	2.01772	6.80242	20.2957	3.37847e-70	1.6322e-68	148.986
MAN1C1	-2.36262	2.452	-20.2661	4.82671e-70	2.32612e-68	148.63
XPNPEP2	-4.14929	1.89081	-20.2395	6.65609e-70	3.19984e-68	148.309
C3	4.41692	8.29849	20.1885	1.2335e-69	5.91534e-68	147.694
SSTR5	-1.65877	0.489128	-20.1856	1.27776e-69	6.11259e-68	147.658
PROZ	-2.07215	0.679467	-20.146	2.06018e-69	9.83144e-68	147.182
APELA	-1.33117	0.350298	-20.1385	2.25555e-69	1.07375e-67	147.092
PCDHB1	-0.646782	0.196841	-20.1289	2.53097e-69	1.20193e-67	146.977
PRKAR2B	-1.96965	2.63938	-20.0964	3.74707e-69	1.77513e-67	146.585
SYNE4	-1.8801	1.09006	-20.0944	3.83915e-69	1.81434e-67	146.561
MYO1F	2.1771	3.48986	20.0678	5.29181e-69	2.49482e-67	146.241
IL2RB	2.60374	3.75527	20.0655	5.44405e-69	2.56041e-67	146.213
WSCD2	-1.30219	0.48727	-20.0512	6.469e-69	3.03514e-67	146.041
LY86	2.48563	4.59372	20.0306	8.28926e-69	3.87985e-67	145.793
SIX4	-1.48237	0.50884	-20.0201	9.4101e-69	4.39393e-67	145.667
SOSTDC1	-3.7605	1.99147	-20.0101	1.06122e-68	4.94339e-67	145.547
CAV2	1.9677	5.95568	20.0086	1.08096e-68	5.02339e-67	145.528
SLC25A33	-1.48635	2.44016	-19.9937	1.29307e-68	5.99482e-67	145.35
NAALADL2	-1.39775	1.43	-19.9935	1.29637e-68	5.99587e-67	145.347
NRL	-0.787178	1.17492	-19.9718	1.68531e-68	7.77634e-67	145.085
KLHL13	-2.07198	2.69302	-19.9569	2.01576e-68	9.27913e-67	144.907
KCTD1	-1.90139	2.51534	-19.9489	2.2202e-68	1.01962e-66	144.81
CD70	5.15023	5.17784	19.9402	2.4661e-68	1.12989e-66	144.706
AP1M2	-2.99714	4.05823	-19.9145	3.36078e-68	1.5362e-66	144.397
SPI1	2.32677	5.21972	19.8864	4.7141e-68	2.14976e-66	144.059
RNF43	-1.43731	1.02272	-19.8729	5.54538e-68	2.52295e-66	143.897
ZNF728	-1.09367	0.328806	-19.8637	6.19602e-68	2.81242e-66	143.787
RGS19	1.67358	4.39973	19.8177	1.07731e-67	4.87864e-66	143.235
SIM1	-3.16717	1.89779	-19.8146	1.11841e-67	5.05305e-66	143.197
PARVG	1.92351	2.48564	19.8122	1.15136e-67	5.18991e-66	143.169
FAM78A	1.89698	3.00795	19.7962	1.39569e-67	6.27675e-66	142.977
HSD11B2	-3.88988	5.65382	-19.7957	1.40344e-67	6.29707e-66	142.971
SHISA2	-2.21733	1.24979	-19.783	1.63596e-67	7.32356e-66	142.818
LAMA4	2.63776	5.03468	19.7766	1.7658e-67	7.88672e-66	142.742
LAPTM5	2.64387	6.82505	19.768	1.9581e-67	8.72561e-66	142.639
LGI2	-2.25316	1.68162	-19.7604	2.14651e-67	9.54342e-66	142.547
SEMA5B	3.47534	5.20559	19.7473	2.51424e-67	1.11529e-65	142.389
LST1	2.14186	4.28677	19.7174	3.59764e-67	1.59226e-65	142.032
DCXR	-1.94148	5.5204	-19.7119	3.84399e-67	1.69744e-65	141.966
COLGALT1	1.74506	6.24166	19.7074	4.06131e-67	1.78936e-65	141.911
PIK3R5	2.05421	2.7319	19.6973	4.58078e-67	2.01369e-65	141.791
SLC5A2	-2.13129	0.680147	-19.6666	6.63067e-67	2.90826e-65	141.422
ERP27	-3.34049	2.9148	-19.657	7.44099e-67	3.25039e-65	141.307
SLC1A4	1.79125	3.89122	19.6569	7.44402e-67	3.25039e-65	141.307
ST8SIA4	2.93592	4.0383	19.647	8.391e-67	3.65571e-65	141.187
NPY5R	-1.54229	0.963966	-19.6276	1.0587e-66	4.593e-65	140.955
COL4A5	-2.16303	1.90554	-19.6276	1.05895e-66	4.593e-65	140.955
GMPR	-2.50693	3.36723	-19.6146	1.23754e-66	5.35574e-65	140.8
SLC16A7	-2.61451	2.42046	-19.5984	1.50299e-66	6.49012e-65	140.606
PCCB	-1.69914	3.74212	-19.5828	1.81395e-66	7.81561e-65	140.418
LZTS3	-2.33926	3.31092	-19.5714	2.07865e-66	8.93638e-65	140.282
TNS4	-1.41631	0.618781	-19.5677	2.17391e-66	9.32535e-65	140.238
CDH3	-2.56347	1.34227	-19.5462	2.81234e-66	1.20375e-64	139.981
GMFG	1.86445	6.00506	19.5223	3.74669e-66	1.60017e-64	139.695
SLC14A2	-2.62914	0.549606	-19.5142	4.12915e-66	1.75967e-64	139.598
ATP4B	-0.984728	0.290018	-19.5077	4.46165e-66	1.89722e-64	139.521
IGFBP3	3.47193	9.88705	19.5067	4.51747e-66	1.91678e-64	139.508
PLEKHB1	-2.35929	2.14305	-19.4946	5.22502e-66	2.21219e-64	139.363
PSMB9	2.08394	5.72265	19.4907	5.47132e-66	2.31145e-64	139.317
TACR3	-0.44684	0.101648	-19.4834	5.97684e-66	2.51957e-64	139.229
IGSF6	2.29089	3.74441	19.4732	6.75037e-66	2.83952e-64	139.108
RGS1	3.23835	5.79276	19.4669	7.27757e-66	3.0547e-64	139.033
GPR182	-1.18419	0.646938	-19.4587	8.03306e-66	3.36458e-64	138.934
FYB2	-2.1338	1.03163	-19.4491	9.00871e-66	3.76514e-64	138.82
RBM11	-1.49772	0.647067	-19.4472	9.2152e-66	3.84321e-64	138.797
TNFSF9	2.83457	3.58852	19.4454	9.42453e-66	3.92213e-64	138.775
CD300LF	2.11872	2.71125	19.4323	1.10182e-65	4.57562e-64	138.619
TNFRSF4	2.54313	3.55744	19.4229	1.23388e-65	5.11312e-64	138.506
VWA2	-1.55181	0.687757	-19.4208	1.26511e-65	5.23145e-64	138.481
SIGLEC10	2.31667	2.98419	19.4182	1.30492e-65	5.38464e-64	138.45
HADH	-1.51791	3.8785	-19.4142	1.3694e-65	5.63881e-64	138.402
ACOT11	-1.71833	1.78909	-19.3932	1.76086e-65	7.23547e-64	138.151
C13orf42	-0.501217	0.0794668	-19.3914	1.79855e-65	7.37481e-64	138.13
LAIR1	2.33135	3.68213	19.3762	2.15904e-65	8.83442e-64	137.948
C2orf15	-1.43628	1.78265	-19.374	2.21504e-65	9.04459e-64	137.922
CALML3	-0.368872	0.0562203	-19.3708	2.30345e-65	9.38597e-64	137.883
STRA6	-1.79163	0.617946	-19.3538	2.82304e-65	1.14792e-63	137.68
CD1D	1.75351	2.66004	19.3298	3.76164e-65	1.5264e-63	137.394
SLC36A2	-3.31648	0.958815	-19.3165	4.4115e-65	1.78638e-63	137.235
ENPP3	4.84594	6.70615	19.2975	5.53864e-65	2.23816e-63	137.008
TNFRSF14	2.00955	5.58243	19.2923	5.89359e-65	2.37667e-63	136.946
GAL3ST4	2.41761	3.67349	19.2851	6.42311e-65	2.58487e-63	136.86
ISG20	1.69795	2.57425	19.2527	9.45996e-65	3.79917e-63	136.474
CD40	1.84334	5.82472	19.2411	1.08629e-64	4.35364e-63	136.336
TAFA4	-0.340587	0.0661579	-19.2275	1.27906e-64	5.11572e-63	136.173
NKG7	3.24177	5.73127	19.2052	1.6683e-64	6.64712e-63	135.908
TAPBP	1.62766	7.7447	19.2052	1.66876e-64	6.64712e-63	135.908
FBXO2	-2.57295	2.03914	-19.2015	1.74525e-64	6.93764e-63	135.864
MRLN	-0.975827	0.216344	-19.1834	2.16586e-64	8.59213e-63	135.648
BHLHE41	2.88903	6.25391	19.1779	2.31137e-64	9.15079e-63	135.583
ANXA9	-1.91493	4.43927	-19.1538	3.08594e-64	1.21926e-62	135.295
AQP5	-1.51803	0.423857	-19.1354	3.8407e-64	1.5144e-62	135.077
GALNT3	-2.54168	2.25701	-19.1178	4.74111e-64	1.86567e-62	134.867
RASD2	2.43156	3.33772	19.0991	5.92275e-64	2.32596e-62	134.645
TMEM91	2.97599	4.28902	19.0953	6.1968e-64	2.4287e-62	134.6
LCP2	2.05317	4.13709	19.0387	1.21787e-63	4.7636e-62	133.926
ZNF503	-1.81397	4.00406	-19.0369	1.24475e-63	4.85901e-62	133.904
ZPBP	-0.244278	0.0698565	-19.027	1.39992e-63	5.45381e-62	133.787
GUCA1C	-0.922318	0.224428	-19.0251	1.43178e-63	5.56684e-62	133.764
HOMER1	-1.85652	2.0568	-19.0013	1.90314e-63	7.38481e-62	133.481
ADORA3	2.37989	3.17583	18.9987	1.96297e-63	7.60184e-62	133.45
CCNP	-1.91508	0.614077	-18.9936	2.08515e-63	8.05902e-62	133.39
C6orf52	-1.14351	1.27329	-18.972	2.69856e-63	1.04092e-61	133.132
AGAP2	1.36073	1.68639	18.9682	2.82272e-63	1.08666e-61	133.087
DHRS11	-1.24727	2.40201	-18.9655	2.91342e-63	1.11937e-61	133.056
CLSTN2	-2.3678	1.50878	-18.9598	3.12092e-63	1.19674e-61	132.987
LAT2	1.87191	3.32438	18.954	3.34363e-63	1.27963e-61	132.919
FMO5	-2.14232	2.40307	-18.9467	3.64659e-63	1.39284e-61	132.832
MLKL	1.69116	3.62984	18.9194	5.04416e-63	1.92289e-61	132.508
GPSM3	1.93721	5.50117	18.9182	5.11806e-63	1.94726e-61	132.494
TNFAIP8L2	2.04799	3.77971	18.9139	5.38985e-63	2.04667e-61	132.442
ADAP2	1.7704	4.01611	18.9088	5.72586e-63	2.17005e-61	132.382
SLC16A1	2.28921	5.44027	18.9005	6.31678e-63	2.38936e-61	132.284
SELPLG	2.19208	4.76963	18.8707	9.01277e-63	3.40254e-61	131.93
VSIG8	-0.263756	0.063282	-18.8645	9.70582e-63	3.65711e-61	131.856
MAGI2	-0.884033	1.00185	-18.8591	1.03476e-62	3.89143e-61	131.792
CD37	2.0821	3.94489	18.8566	1.06534e-62	3.9987e-61	131.763
SLC48A1	-1.3532	4.52978	-18.8533	1.10814e-62	4.15137e-61	131.724
FOXA3	-1.91539	0.671347	-18.8213	1.62158e-62	6.06321e-61	131.344
STAP1	-3.2132	1.48437	-18.8115	1.82104e-62	6.796e-61	131.228
DTX2	1.11181	3.03616	18.8073	1.91483e-62	7.13237e-61	131.178
HSPB7	-3.13441	2.13399	-18.7751	2.80706e-62	1.04358e-60	130.797
TRADD	1.4584	5.66991	18.7704	2.96829e-62	1.10143e-60	130.741
C1QB	3.03321	8.4186	18.7624	3.26774e-62	1.21024e-60	130.645
IKBIP	1.7858	5.1182	18.755	3.56487e-62	1.31779e-60	130.558
FMNL1	1.90966	3.32689	18.753	3.65028e-62	1.34681e-60	130.535
E2F1	1.73053	2.77518	18.7494	3.81056e-62	1.40329e-60	130.492
DTX1	-1.98803	2.12402	-18.7475	3.89887e-62	1.43311e-60	130.469
SLC15A4	1.761	5.49192	18.7407	4.22768e-62	1.55105e-60	130.388
LSAMP	-1.65088	0.494949	-18.7283	4.89938e-62	1.79411e-60	130.241
NR1I3	-1.09986	0.682495	-18.6898	7.73324e-62	2.82654e-60	129.786
OSCAR	1.88417	2.72219	18.6844	8.24862e-62	3.00928e-60	129.722
RUNX3	2.3904	3.58933	18.6767	9.03206e-62	3.28895e-60	129.631
HS6ST1	-1.86711	4.59041	-18.6598	1.10362e-61	4.01125e-60	129.431
CTH	-1.61049	2.58687	-18.6478	1.27293e-61	4.61803e-60	129.289
RPS2	1.42973	9.65838	18.6246	1.67649e-61	6.07083e-60	129.014
MT1H	-4.72768	2.35374	-18.6143	1.89491e-61	6.84904e-60	128.892
GAS2L3	2.62667	3.72486	18.5966	2.33581e-61	8.42706e-60	128.684
EPCAM	-3.27782	5.80254	-18.5743	3.04221e-61	1.09553e-59	128.42
C1orf162	2.29078	4.73625	18.5635	3.45898e-61	1.24332e-59	128.292
FSTL4	-1.40942	0.6694	-18.5539	3.87444e-61	1.3901e-59	128.179
CORO1A	2.44169	4.81082	18.5353	4.82853e-61	1.72923e-59	127.959
SQOR	1.29211	5.32177	18.5281	5.26181e-61	1.88095e-59	127.874
LRRN2	-2.66762	1.78272	-18.5258	5.40463e-61	1.92847e-59	127.847
KCNJ12	-1.58483	1.22432	-18.5146	6.17499e-61	2.19933e-59	127.714
PDP2	-1.3302	2.54501	-18.4998	7.35148e-61	2.61359e-59	127.54
CAPS	-2.20622	2.67609	-18.4811	9.18003e-61	3.25774e-59	127.319
CCL5	3.07909	6.35794	18.4611	1.16262e-60	4.11834e-59	127.083
MARVELD2	-2.36117	2.8114	-18.4141	2.02703e-60	7.16732e-59	126.529
KCNK10	-0.974278	0.394771	-18.4032	2.30506e-60	8.13564e-59	126.401
C1QC	2.90474	8.32711	18.3974	2.47023e-60	8.70289e-59	126.332
GNLY	2.39748	3.18115	18.3951	2.53632e-60	8.91961e-59	126.305
SLC30A2	-2.90694	1.35562	-18.3825	2.94425e-60	1.03356e-58	126.157
GZMH	2.58729	3.94855	18.3814	2.98469e-60	1.04588e-58	126.143
THRB	-1.82597	2.29636	-18.3798	3.03918e-60	1.06306e-58	126.125
PAQR7	-1.4946	4.61327	-18.3621	3.74806e-60	1.30867e-58	125.916
MAL	-4.90905	5.39631	-18.3521	4.21726e-60	1.46987e-58	125.798
SH3BGR	-0.595771	0.382234	-18.3322	5.33262e-60	1.8553e-58	125.564
PRF1	2.54072	4.47404	18.3252	5.79553e-60	2.01276e-58	125.481
SELENBP1	-1.69863	5.08571	-18.3139	6.61771e-60	2.29422e-58	125.349
PDLIM1	1.7718	7.80054	18.3039	7.45269e-60	2.57911e-58	125.23
LILRB2	1.98618	3.36981	18.2851	9.2994e-60	3.21249e-58	125.01
TENT5D	-0.144354	0.0366292	-18.2793	9.95709e-60	3.43361e-58	124.942
YBX3	1.55224	6.50791	18.2772	1.02043e-59	3.51265e-58	124.917
IDO1	3.15748	4.04704	18.2672	1.14879e-59	3.94754e-58	124.799
ZNF395	2.50535	6.96593	18.2498	1.41009e-59	4.83694e-58	124.595
WNT7A	-0.916519	0.253245	-18.2303	1.77521e-59	6.07868e-58	124.365
PIP4K2C	-1.36811	5.39653	-18.182	3.13586e-59	1.0719e-57	123.798
CYP4F2	-2.88863	0.934945	-18.1711	3.56481e-59	1.2164e-57	123.67
SDS	2.79815	3.14822	18.1705	3.59028e-59	1.22295e-57	123.663
AGR2	-2.63351	0.804917	-18.1547	4.32538e-59	1.47078e-57	123.477
KRBA1	2.4179	4.76897	18.1487	4.63995e-59	1.575e-57	123.407
MYOCOS	3.43133	3.33707	18.1082	7.47675e-59	2.53353e-57	122.931
LGALS1	2.11528	9.13411	18.1015	8.09334e-59	2.73771e-57	122.852
SIGLEC8	2.59011	2.54786	18.0956	8.67397e-59	2.92904e-57	122.783
PRDM1	2.04713	3.84205	18.0946	8.76997e-59	2.95634e-57	122.772
ABCA13	-0.600927	0.145833	-18.0854	9.7819e-59	3.29178e-57	122.663
C1QA	2.75668	8.52588	18.0841	9.93359e-59	3.33707e-57	122.648
TBL1Y	-1.11339	0.355486	-18.0626	1.27833e-58	4.28703e-57	122.396
HCLS1	1.99777	5.32045	18.0571	1.36316e-58	4.56366e-57	122.332
PFKFB2	-2.05106	2.72273	-18.056	1.38155e-58	4.61732e-57	122.319
TUBAL3	-1.90344	0.524171	-18.051	1.4644e-58	4.88585e-57	122.261
TINCR	-0.826225	0.444765	-18.0403	1.66121e-58	5.53301e-57	122.135
TBXAS1	1.63829	3.735	18.0347	1.77511e-58	5.90233e-57	122.069
ARHGDIB	1.72049	8.36483	18.0335	1.79954e-58	5.97338e-57	122.055
ITGB2	2.46884	5.65534	18.0285	1.90937e-58	6.32718e-57	121.996
ANGPT2	2.93729	5.12231	18.0098	2.37782e-58	7.86615e-57	121.778
SASH3	2.34585	4.19063	17.9973	2.7529e-58	9.09157e-57	121.632
CTSV	-1.6862	1.04024	-17.9817	3.30728e-58	1.0904e-56	121.449
STAMBPL1	1.81121	2.79433	17.9715	3.7304e-58	1.22782e-56	121.329
CXorf58	-0.334373	0.201684	-17.9695	3.81641e-58	1.25402e-56	121.306
C5orf38	-2.18778	1.10608	-17.9661	3.97132e-58	1.30273e-56	121.266
SLC26A4	-1.71587	0.948518	-17.9422	5.26008e-58	1.72259e-56	120.986
PFKFB4	2.08519	3.6266	17.9394	5.43221e-58	1.77598e-56	120.954
WAS	2.0696	4.22979	17.9388	5.47588e-58	1.78726e-56	120.946
KCNQ1	-1.93079	3.88129	-17.9239	6.52017e-58	2.12455e-56	120.772
GZMA	2.91877	5.18313	17.9116	7.5329e-58	2.45045e-56	120.628
GLOD5	-1.96473	1.47124	-17.9097	7.69984e-58	2.50059e-56	120.606
ARRDC2	1.98768	5.41176	17.9031	8.31773e-58	2.69677e-56	120.529
IGSF10	-0.70907	0.268067	-17.8863	1.01304e-57	3.27902e-56	120.332
DBT	-1.39215	3.38138	-17.8646	1.30598e-57	4.22022e-56	120.079
UGT2A1	-0.629495	0.0946016	-17.862	1.3462e-57	4.34298e-56	120.049
AGRP	-1.02772	0.669549	-17.8619	1.34871e-57	4.34393e-56	120.047
FOXC1	-2.10228	3.9547	-17.853	1.49656e-57	4.80609e-56	119.943
PDHB	-1.14571	4.5643	-17.853	1.49713e-57	4.80609e-56	119.943
DEF6	2.02088	3.73192	17.8477	1.59309e-57	5.10573e-56	119.881
HMOX1	2.79383	8.06175	17.8454	1.63705e-57	5.23802e-56	119.854
GAS1	-2.06565	2.21335	-17.8158	2.3129e-57	7.38839e-56	119.509
CD247	2.01298	2.89583	17.8103	2.46864e-57	7.87303e-56	119.444
ZNF98	-0.917872	0.398673	-17.798	2.8501e-57	9.07474e-56	119.301
NPTX2	5.27175	5.39804	17.7911	3.08972e-57	9.82168e-56	119.221
TRPM2	1.86814	2.54893	17.7706	3.92744e-57	1.24643e-55	118.981
CCDC160	-2.10938	1.94805	-17.7668	4.10455e-57	1.30053e-55	118.937
SLC6A4	-0.599176	0.277275	-17.7563	4.64116e-57	1.46817e-55	118.815
GPAT3	-2.87196	3.69192	-17.7372	5.80492e-57	1.83334e-55	118.592
SERPINA4	-2.51796	1.02183	-17.73	6.31743e-57	1.99198e-55	118.508
LSP1	2.09742	3.78772	17.7248	6.71122e-57	2.11273e-55	118.447
LILRB4	2.35248	3.12002	17.7241	6.76592e-57	2.12653e-55	118.439
EDA2R	2.00794	3.75177	17.7098	8.00054e-57	2.51052e-55	118.272
BID	1.06108	4.10326	17.7073	8.23891e-57	2.58117e-55	118.243
AIF1L	-3.58123	6.06654	-17.7062	8.34295e-57	2.60958e-55	118.23
NXPH4	3.29989	4.08987	17.7012	8.84566e-57	2.76239e-55	118.172
FAM181B	-0.841539	0.439166	-17.6925	9.79019e-57	3.05247e-55	118.071
FERMT3	2.0376	4.54954	17.6877	1.03581e-56	3.22441e-55	118.015
CAV1	2.30135	7.30203	17.6744	1.20974e-56	3.75982e-55	117.86
APBB1IP	2.60997	5.05667	17.6739	1.2165e-56	3.77483e-55	117.854
GRAMD1A	1.29513	5.07298	17.6687	1.29211e-56	4.00308e-55	117.794
EHD2	2.34867	7.70273	17.658	1.46525e-56	4.5323e-55	117.669
APOO	-1.22243	3.92485	-17.6434	1.73732e-56	5.36536e-55	117.499
PVALB	-4.53999	1.65086	-17.6381	1.84691e-56	5.69478e-55	117.438
BBC3	1.45034	3.21839	17.6196	2.29422e-56	7.05491e-55	117.222
SGCZ	-0.554816	0.08854	-17.6195	2.29525e-56	7.05491e-55	117.221
SLC9A3	-3.18181	2.33122	-17.6171	2.36231e-56	7.24962e-55	117.193
CR2	-1.79979	0.534341	-17.6083	2.61574e-56	8.01475e-55	117.091
MYDGF	1.23463	7.16604	17.6061	2.68447e-56	8.21247e-55	117.065
ALDH6A1	-2.62969	4.71844	-17.6038	2.75708e-56	8.4214e-55	117.039
IGSF11	-1.56031	0.688772	-17.5957	3.0324e-56	9.24786e-55	116.944
SFXN2	-1.75415	2.79599	-17.5937	3.10262e-56	9.44724e-55	116.921
TNFRSF10B	1.50339	5.77467	17.5779	3.7299e-56	1.13396e-54	116.737
BIN2	1.72655	3.52715	17.5768	3.7799e-56	1.14737e-54	116.724
CLEC2B	1.96789	3.99407	17.5733	3.93431e-56	1.19239e-54	116.684
CCM2	1.04755	4.22284	17.573	3.95132e-56	1.19569e-54	116.68
RAP1GAP	-2.78152	4.4934	-17.5724	3.97809e-56	1.20192e-54	116.673
DGKD	1.85436	3.76076	17.567	4.2369e-56	1.27814e-54	116.61
PLOD3	1.36588	5.90411	17.5651	4.33211e-56	1.30485e-54	116.588
SLC37A2	2.09814	2.99193	17.5562	4.80428e-56	1.44484e-54	116.485
CLDN11	-1.70798	1.19573	-17.5518	5.05755e-56	1.51867e-54	116.434
C1QTNF6	1.73565	2.97078	17.5447	5.49485e-56	1.64744e-54	116.351
MPC1	-1.64725	6.38345	-17.5293	6.57318e-56	1.96772e-54	116.172
CAND2	-1.3344	1.36043	-17.5288	6.61124e-56	1.97608e-54	116.167
OVOL1	-1.77936	1.36635	-17.5263	6.80927e-56	2.03216e-54	116.137
DPP9	1.33917	4.6747	17.5251	6.90437e-56	2.0574e-54	116.123
WNT7B	-2.14522	0.609938	-17.5209	7.24661e-56	2.15609e-54	116.075
CYFIP2	-2.16671	5.7563	-17.5196	7.3584e-56	2.18602e-54	116.06
SHBG	-1.01715	0.755998	-17.5193	7.38329e-56	2.19008e-54	116.056
MTNR1A	-1.05113	0.374179	-17.5164	7.63816e-56	2.26224e-54	116.023
DPEP2	1.45747	2.07951	17.5128	7.96146e-56	2.35442e-54	115.981
SAMD12	-1.55645	1.58143	-17.5088	8.34067e-56	2.46283e-54	115.935
LPCAT1	2.35732	6.49239	17.503	8.92804e-56	2.63229e-54	115.867
NLRC5	1.82628	3.56766	17.4866	1.08039e-55	3.18056e-54	115.677
PLXDC1	2.23181	3.44739	17.4835	1.12061e-55	3.29399e-54	115.641
ASF1B	1.85626	3.19879	17.4742	1.2491e-55	3.66615e-54	115.532
DEGS2	-2.19932	1.85367	-17.4671	1.35662e-55	3.97575e-54	115.45
AHNAK2	2.95011	3.63543	17.4631	1.42064e-55	4.15714e-54	115.404
MSC	2.82527	4.74148	17.4623	1.43451e-55	4.19143e-54	115.394
CST7	2.8643	5.00819	17.4601	1.4713e-55	4.29252e-54	115.369
DOK7	-1.41608	0.763516	-17.459	1.4899e-55	4.34029e-54	115.357
CER1	-0.271723	0.0821778	-17.4586	1.4978e-55	4.35679e-54	115.351
VWA5B1	-1.28931	0.356715	-17.4506	1.64289e-55	4.77172e-54	115.259
LAD1	-3.24861	2.60939	-17.4419	1.81851e-55	5.27395e-54	115.158
PCGF1	1.0114	4.67315	17.44	1.85931e-55	5.38426e-54	115.136
PPM1H	-2.10811	2.93752	-17.4353	1.9632e-55	5.67671e-54	115.082
HPD	-4.08602	2.51798	-17.4261	2.1851e-55	6.30898e-54	114.975
BDH1	-1.84465	1.49544	-17.3999	2.96197e-55	8.53939e-54	114.672
ACAA1	-1.28115	4.2752	-17.3914	3.27201e-55	9.41932e-54	114.572
ANO5	-2.1309	1.17031	-17.3825	3.62834e-55	1.04297e-53	114.469
COL4A4	-2.17983	3.09808	-17.3804	3.71559e-55	1.06648e-53	114.446
HCK	2.03022	4.33729	17.3794	3.75854e-55	1.07723e-53	114.434
MS4A7	2.39031	4.91181	17.3778	3.83139e-55	1.0965e-53	114.415
EFHD2	1.4181	6.23267	17.3765	3.88818e-55	1.11112e-53	114.4
MS4A6A	2.39932	4.99297	17.376	3.90959e-55	1.11561e-53	114.395
AMFR	-1.34443	6.12969	-17.3741	4.00053e-55	1.13989e-53	114.372
CBLC	-2.18958	1.67252	-17.3574	4.85592e-55	1.3816e-53	114.179
FGF10	-0.701293	0.202585	-17.3555	4.9637e-55	1.41021e-53	114.157
HECW1	-1.3517	0.52311	-17.3449	5.61421e-55	1.5927e-53	114.034
RFC2	1.10498	5.17768	17.336	6.22173e-55	1.76249e-53	113.932
CGN	-2.6321	2.97103	-17.3306	6.62724e-55	1.87464e-53	113.869
THEMIS2	2.05533	4.3686	17.3201	7.48686e-55	2.11474e-53	113.747
ALB	-3.59495	1.93093	-17.3081	8.60677e-55	2.42756e-53	113.608
CARD16	1.70346	3.9762	17.3057	8.84278e-55	2.49052e-53	113.581
ACKR2	-1.15161	0.689554	-17.3021	9.22582e-55	2.59466e-53	113.539
THSD4	-1.91025	2.23112	-17.2918	1.03892e-54	2.91765e-53	113.42
LILRB3	1.74772	2.54992	17.2758	1.25157e-54	3.50979e-53	113.235
CLIC5	-2.82552	2.39561	-17.2587	1.52568e-54	4.27233e-53	113.037
GGTA1	1.84531	3.56683	17.2417	1.85711e-54	5.193e-53	112.841
PPM1K	-1.33565	2.8141	-17.2338	2.03623e-54	5.6857e-53	112.75
EPB41L5	-1.72018	3.53318	-17.2336	2.04054e-54	5.68961e-53	112.748
OLFML2B	2.59608	5.339	17.2327	2.06345e-54	5.74528e-53	112.736
SCN1B	1.59243	2.80999	17.2196	2.40068e-54	6.67471e-53	112.586
RGS6	-0.686207	0.340774	-17.2047	2.85272e-54	7.92026e-53	112.414
SLC13A3	-4.08559	1.99671	-17.1957	3.16424e-54	8.77268e-53	112.31
KCNH3	-1.07964	0.600931	-17.1937	3.24122e-54	8.97336e-53	112.286
SLC28A2	-0.886213	0.308454	-17.1883	3.44762e-54	9.53126e-53	112.225
CSF3R	1.90595	2.61966	17.1657	4.47808e-54	1.23626e-52	111.964
HSPB8	2.39916	7.23181	17.162	4.67783e-54	1.28958e-52	111.921
APOBEC3G	1.95325	3.7638	17.1575	4.92795e-54	1.35661e-52	111.869
ST6GAL1	-2.20304	5.07102	-17.1432	5.80852e-54	1.59677e-52	111.705
CNTN3	-2.01624	0.866917	-17.1391	6.09177e-54	1.67228e-52	111.657
ABAT	-2.29401	3.04646	-17.1293	6.82382e-54	1.87061e-52	111.544
RS1	-0.261165	0.0581696	-17.1236	7.29438e-54	1.9968e-52	111.478
ARHGEF39	1.13558	1.38226	17.1211	7.50523e-54	2.05164e-52	111.449
BTK	1.77517	2.75624	17.119	7.6901e-54	2.09924e-52	111.425
LDHA	1.78156	9.51172	17.1128	8.26035e-54	2.25175e-52	111.354
MAGI3	-1.70956	2.47531	-17.0946	1.01973e-53	2.77588e-52	111.144
DGKZ	1.2568	4.41022	17.0941	1.02538e-53	2.78737e-52	111.138
BAX	1.25658	5.78798	17.0938	1.02877e-53	2.7927e-52	111.135
APEH	-1.2621	5.60584	-17.0932	1.03629e-53	2.80922e-52	111.128
HOXB6	-1.81188	2.32769	-17.0857	1.12998e-53	3.05893e-52	111.041
PPP1R18	1.70109	5.60566	17.0771	1.24739e-53	3.37211e-52	110.943
DDX25	-0.615112	0.254012	-17.0632	1.46512e-53	3.95522e-52	110.783
STX4	1.1649	5.36343	17.0589	1.54042e-53	4.15276e-52	110.733
TMEM164	-1.38175	3.84554	-17.0531	1.64673e-53	4.43322e-52	110.666
FKBP11	1.56748	3.27609	17.0514	1.67822e-53	4.51179e-52	110.647
CORO7	0.98751	1.98338	17.0416	1.88019e-53	5.0478e-52	110.534
VAV1	1.9185	3.14023	17.0393	1.93061e-53	5.17606e-52	110.507
EMP3	1.70023	6.57614	17.0351	2.02736e-53	5.428e-52	110.459
PLAG1	-1.10798	0.714488	-17.0337	2.05966e-53	5.50692e-52	110.443
CPNE6	-1.28378	0.23127	-17.033	2.07616e-53	5.54344e-52	110.435
CCDC88B	1.71953	2.54925	17.0217	2.36526e-53	6.30671e-52	110.305
ITGAL	2.08279	3.2576	17.0155	2.5413e-53	6.76685e-52	110.234
CD52	2.33184	5.33898	17.0136	2.59596e-53	6.90298e-52	110.212
SLFN13	1.85548	3.66262	17.013	2.61484e-53	6.94374e-52	110.205
DACH1	-2.0972	2.28919	-17.0111	2.6723e-53	7.08667e-52	110.183
IFFO1	1.58896	3.78812	17.0063	2.82475e-53	7.48078e-52	110.128
GABARAPL1	-1.74955	6.4029	-16.9956	3.19527e-53	8.45058e-52	110.005
TRPM6	-1.11924	0.617448	-16.9886	3.46545e-53	9.15273e-52	109.924
FATE1	2.01291	2.2775	16.9875	3.50935e-53	9.25616e-52	109.912
CD2	2.85933	4.72483	16.9863	3.55832e-53	9.37265e-52	109.898
PLEKHO1	1.6952	4.3402	16.97	4.29366e-53	1.12943e-51	109.711
ADAMTS16	-2.00827	1.36776	-16.9629	4.66028e-53	1.22422e-51	109.629
GPD1L	-1.79363	4.24982	-16.9589	4.87652e-53	1.2793e-51	109.584
KCNJ13	-1.82608	0.63272	-16.9584	4.90544e-53	1.28516e-51	109.578
AK3	-1.43097	5.68292	-16.9581	4.92185e-53	1.28773e-51	109.575
TYMS	1.68357	3.13561	16.9362	6.33929e-53	1.65636e-51	109.322
ARHGAP25	1.61336	3.94464	16.9216	7.49368e-53	1.95537e-51	109.156
TMC8	1.96628	3.11928	16.9206	7.58653e-53	1.97695e-51	109.143
EVL	1.52516	4.24177	16.9124	8.33806e-53	2.1699e-51	109.049
FAM171A1	-2.08495	4.60866	-16.8973	9.91361e-53	2.57648e-51	108.877
HS3ST6	-0.835168	0.179204	-16.8949	1.01984e-52	2.64696e-51	108.848
RNASET2	2.68959	4.03766	16.8837	1.1598e-52	3.00625e-51	108.72
LOXL2	2.70019	5.15805	16.8777	1.24266e-52	3.21674e-51	108.651
NR3C2	-2.15709	3.1194	-16.8702	1.35487e-52	3.50256e-51	108.565
SYP	-1.08882	1.31858	-16.8694	1.36796e-52	3.53173e-51	108.556
NFAM1	1.70129	2.95612	16.8632	1.46848e-52	3.78625e-51	108.485
MYO1G	1.83452	2.47906	16.8222	2.35181e-52	6.05576e-51	108.016
TFAP2A	-2.00787	1.01964	-16.8105	2.6908e-52	6.91951e-51	107.881
PHYHD1	-2.63259	2.64135	-16.8017	2.97558e-52	7.64176e-51	107.781
FABP1	-3.32279	1.46519	-16.7995	3.05186e-52	7.82736e-51	107.756
BTN3A2	1.87185	5.44997	16.7943	3.23998e-52	8.29895e-51	107.696
CYP27B1	-1.98447	1.31171	-16.7899	3.41058e-52	8.72448e-51	107.645
TMCC1	1.69934	5.04393	16.7881	3.47995e-52	8.89028e-51	107.625
ATP2C2	-0.887991	0.432783	-16.7863	3.5509e-52	9.05966e-51	107.605
PLK2	2.15167	5.87242	16.765	4.53681e-52	1.156e-50	107.361
NOP16	1.06649	3.69461	16.7578	4.92656e-52	1.25367e-50	107.279
CSTA	1.81668	2.82041	16.7518	5.27993e-52	1.34184e-50	107.21
CDT1	1.69777	2.5489	16.7335	6.51347e-52	1.65318e-50	107
RNF149	1.32713	5.66983	16.733	6.54692e-52	1.65952e-50	106.995
ERICH4	-2.02135	1.28107	-16.7315	6.66487e-52	1.68722e-50	106.977
PDILT	-0.412944	0.125905	-16.7217	7.45744e-52	1.88542e-50	106.865
MATK	1.4414	2.09164	16.7196	7.63703e-52	1.92833e-50	106.842
PALD1	1.81799	4.32066	16.7136	8.1789e-52	2.06248e-50	106.773
MT1G	-4.99614	4.75288	-16.7131	8.22956e-52	2.07257e-50	106.767
DEPP1	2.37115	8.09092	16.7114	8.39215e-52	2.1108e-50	106.748
SPATA16	-0.178798	0.0415737	-16.7108	8.44595e-52	2.1216e-50	106.741
TBC1D24	-1.14539	2.44033	-16.7061	8.91861e-52	2.23745e-50	106.687
AEN	1.32044	4.15681	16.7023	9.30982e-52	2.3326e-50	106.644
FXYD5	1.83564	6.13149	16.6987	9.708e-52	2.42924e-50	106.603
CMTM4	-2.04677	4.49573	-16.6928	1.03879e-51	2.59604e-50	106.535
HTR3B	-0.515746	0.112153	-16.6867	1.113e-51	2.77794e-50	106.466
GPM6B	-1.75952	1.78701	-16.661	1.49488e-51	3.72631e-50	106.172
CORO2B	-2.08005	2.17072	-16.654	1.61963e-51	4.03215e-50	106.092
EZH2	1.38433	2.46869	16.6523	1.65123e-51	4.10556e-50	106.073
CTSW	2.56889	4.06925	16.6522	1.65394e-51	4.10708e-50	106.072
EBI3	1.98093	3.51932	16.6415	1.86831e-51	4.6335e-50	105.95
NCF4	1.79646	3.63846	16.6401	1.89827e-51	4.70183e-50	105.934
PML	1.20927	4.6897	16.6388	1.92612e-51	4.76478e-50	105.92
CGREF1	2.68477	3.65168	16.6367	1.97403e-51	4.87709e-50	105.895
P2RX2	-0.374847	0.088913	-16.6304	2.1224e-51	5.23704e-50	105.823
ARHGAP9	1.81594	2.66301	16.6199	2.39192e-51	5.89464e-50	105.704
S100A14	-2.40079	2.94067	-16.6149	2.53331e-51	6.2352e-50	105.647
RELT	1.20027	1.75548	16.6115	2.63494e-51	6.47718e-50	105.607
WIPF1	1.47236	4.92254	16.6089	2.71349e-51	6.66189e-50	105.578
FA2H	-2.12334	1.36585	-16.6051	2.83507e-51	6.95162e-50	105.534
ILDR1	-2.14418	3.0469	-16.5845	3.58609e-51	8.78209e-50	105.3
PTP4A3	1.80921	5.6149	16.5655	4.45551e-51	1.08976e-49	105.084
ADH1B	-3.05755	2.13599	-16.5495	5.35061e-51	1.30705e-49	104.901
RPS19	1.3884	9.06145	16.5449	5.64093e-51	1.37625e-49	104.849
JAK3	1.99279	3.49906	16.5304	6.65203e-51	1.6209e-49	104.684
EPM2A	-0.824695	1.32791	-16.5279	6.84625e-51	1.66615e-49	104.656
IGSF5	-0.642591	0.294298	-16.5224	7.29208e-51	1.77244e-49	104.593
COL9A2	-2.17131	2.30036	-16.5222	7.30914e-51	1.77438e-49	104.591
KDF1	-2.2226	2.66085	-16.4886	1.0723e-50	2.59988e-49	104.209
FRG2B	-0.539508	0.0898546	-16.481	1.16965e-50	2.8324e-49	104.122
TRIB3	2.63637	5.09921	16.467	1.37132e-50	3.31665e-49	103.963
PRDX4	1.43379	7.12261	16.4598	1.48844e-50	3.59546e-49	103.882
RAG2	-0.309662	0.0544656	-16.4585	1.51053e-50	3.64431e-49	103.867
VWF	3.08562	7.66595	16.4401	1.86399e-50	4.49152e-49	103.658
HOXD8	-1.84479	4.78395	-16.4209	2.31865e-50	5.5802e-49	103.44
PDHA1	-1.13043	5.64089	-16.4206	2.32812e-50	5.5961e-49	103.436
BMP1	1.75711	4.35213	16.4191	2.3663e-50	5.68086e-49	103.42
CASP1	1.6862	4.4317	16.4185	2.38312e-50	5.71421e-49	103.413
LARS2	-1.26006	2.51587	-16.3907	3.27126e-50	7.83417e-49	103.097
FCGR1A	1.97485	2.56858	16.3887	3.34522e-50	8.00148e-49	103.075
PTPRE	1.54134	3.4106	16.3885	3.35478e-50	8.01453e-49	103.072
IFNA14	-0.290897	0.0429853	-16.387	3.41253e-50	8.1425e-49	103.055
LTB4R	1.8098	2.86766	16.3862	3.44328e-50	8.20584e-49	103.046
MTCP1	1.67381	1.97389	16.3768	3.83368e-50	9.12509e-49	102.939
AFM	-2.73882	1.23667	-16.367	4.28276e-50	1.01816e-48	102.829
EPHA1	-1.37424	1.93559	-16.3634	4.46161e-50	1.05939e-48	102.788
CYP17A1	-2.37355	0.819848	-16.3607	4.60471e-50	1.09204e-48	102.756
PRAM1	1.51226	2.09669	16.3468	5.38948e-50	1.2766e-48	102.6
CSPG4	2.55644	5.20091	16.3406	5.78674e-50	1.36904e-48	102.529
GBP2	1.89212	5.65498	16.3301	6.52074e-50	1.54082e-48	102.41
PACRG	-2.19802	1.59872	-16.3223	7.1218e-50	1.68081e-48	102.322
CYTH4	1.76939	3.48412	16.3192	7.37771e-50	1.73911e-48	102.287
GLDC	-2.29307	2.56036	-16.3156	7.68824e-50	1.81012e-48	102.245
NECTIN4	-1.90298	1.04972	-16.3034	8.82819e-50	2.07601e-48	102.108
DLGAP3	-0.637062	0.577319	-16.3029	8.87386e-50	2.08424e-48	102.103
MAP3K9	-1.22282	1.17122	-16.302	8.96823e-50	2.10387e-48	102.092
BATF	2.19289	3.05002	16.2965	9.54217e-50	2.23582e-48	102.03
PPP1R36	-1.39371	0.76761	-16.2955	9.66033e-50	2.26079e-48	102.018
SLC29A2	-1.95112	2.33005	-16.2912	1.01357e-49	2.3692e-48	101.97
PDK1	1.70902	3.67879	16.2674	1.32834e-49	3.10127e-48	101.701
SLC6A3	5.14342	5.0733	16.2644	1.37439e-49	3.20494e-48	101.667
POU5F1	2.67672	4.23269	16.2535	1.55491e-49	3.62157e-48	101.544
ALX1	-1.58424	0.687952	-16.2354	1.90914e-49	4.44131e-48	101.339
PLA2G7	2.54549	3.07094	16.2341	1.93743e-49	4.50175e-48	101.324
BTC	-1.73356	2.19516	-16.2278	2.0817e-49	4.83122e-48	101.253
VAT1L	-2.41933	1.42028	-16.2222	2.21852e-49	5.14264e-48	101.189
NUDT4	-1.61043	3.87072	-16.218	2.32687e-49	5.38741e-48	101.142
P2RX7	1.74498	2.4418	16.208	2.6048e-49	6.02375e-48	101.03
CAVIN3	2.04336	4.28265	16.2076	2.61671e-49	6.04414e-48	101.025
PYGL	1.98043	5.1377	16.2028	2.76518e-49	6.37952e-48	100.97
GZMB	2.07215	3.28978	16.2003	2.84239e-49	6.54991e-48	100.943
EFNA3	1.55413	2.33411	16.1989	2.88777e-49	6.64664e-48	100.927
MRGPRF	-1.96898	1.64888	-16.1907	3.16816e-49	7.2834e-48	100.834
ATP6V1H	-1.20115	4.96083	-16.1876	3.28334e-49	7.53931e-48	100.799
ELMO1	1.6206	3.66181	16.1814	3.5205e-49	8.07439e-48	100.729
TPX2	2.0165	3.2409	16.178	3.66093e-49	8.38663e-48	100.69
C4orf47	1.99187	3.60858	16.1713	3.94922e-49	9.03644e-48	100.615
CENPU	1.41733	2.50531	16.1671	4.14065e-49	9.46337e-48	100.568
IL32	2.35707	7.42703	16.1616	4.40542e-49	1.00567e-47	100.506
FBXL8	1.32536	2.42287	16.1407	5.58124e-49	1.2726e-47	100.27
PLA2R1	-1.85899	2.07463	-16.1402	5.6135e-49	1.27846e-47	100.264
CSNK1E	1.21706	4.56766	16.1401	5.6222e-49	1.27895e-47	100.263
KXD1	0.862588	4.43604	16.118	7.21718e-49	1.63987e-47	100.014
MPP2	-1.28286	0.883264	-16.1152	7.45344e-49	1.69158e-47	99.9819
SVOPL	-1.06484	0.353822	-16.111	7.81017e-49	1.77049e-47	99.9353
RAB37	1.53542	2.89456	16.1023	8.61588e-49	1.95087e-47	99.8375
SPTSSB	-0.995611	0.340083	-16.087	1.02448e-48	2.31702e-47	99.6649
CD86	2.02245	3.65498	16.0781	1.13273e-48	2.55887e-47	99.5648
ARHGAP15	1.44359	2.89809	16.0753	1.16908e-48	2.63792e-47	99.5334
CD63	0.912736	9.85043	16.0606	1.38024e-48	3.11079e-47	99.3679
NDC80	1.36378	2.03818	16.0548	1.47466e-48	3.31978e-47	99.302
C7	-4.33059	4.62394	-16.0459	1.62984e-48	3.66489e-47	99.2023
RAB7B	1.45931	2.35417	16.0391	1.76039e-48	3.9539e-47	99.1255
SLC20A2	-1.25907	4.04987	-16.035	1.84267e-48	4.13393e-47	99.08
SIGLEC9	1.66544	2.55675	16.0347	1.84982e-48	4.14521e-47	99.0761
SLC38A3	-1.55195	0.567739	-16.0295	1.96212e-48	4.39183e-47	99.0174
GJC1	2.16556	3.48526	16.0288	1.97617e-48	4.41819e-47	99.0103
PNMT	-1.20945	0.492948	-16.0286	1.9804e-48	4.4226e-47	99.0082
CHST11	1.68866	4.17095	16.0283	1.98842e-48	4.43544e-47	99.0041
MISP3	-1.64636	3.08959	-16.0263	2.03314e-48	4.53001e-47	98.982
RASSF2	2.06792	4.54162	16.0155	2.29654e-48	5.11104e-47	98.8606
FKBP10	2.6154	6.58618	16.0109	2.41915e-48	5.37778e-47	98.8088
UNC13D	1.54856	2.52552	16.003	2.64367e-48	5.8702e-47	98.7203
CD3D	2.71924	4.61	15.9856	3.21986e-48	7.1415e-47	98.5239
KCNMB2	-1.21513	0.613582	-15.9851	3.23642e-48	7.16551e-47	98.5188
EVI2B	2.05864	4.61451	15.9851	3.23803e-48	7.16551e-47	98.5183
P2RY1	1.86068	2.75059	15.982	3.35247e-48	7.41036e-47	98.4837
PTTG1	1.83507	3.11176	15.979	3.46641e-48	7.65354e-47	98.4504
NEK6	2.29717	6.09916	15.9676	3.94122e-48	8.69206e-47	98.3225
RASSF4	1.80175	5.62688	15.959	4.34294e-48	9.56721e-47	98.2257
NCKAP1L	2.0745	3.56808	15.9543	4.57791e-48	1.00735e-46	98.1732
PHYKPL	1.50142	4.57376	15.9541	4.58903e-48	1.00866e-46	98.1708
FDX1	-1.0698	4.72399	-15.9508	4.76519e-48	1.0462e-46	98.1333
CDH16	-2.69522	7.54768	-15.9493	4.84199e-48	1.06186e-46	98.1174
TRIM2	-1.87291	3.31058	-15.9459	5.0355e-48	1.10306e-46	98.0783
RBIS	1.00222	3.46903	15.9447	5.10233e-48	1.11645e-46	98.0652
GRIK3	2.63991	2.5883	15.9428	5.21104e-48	1.13896e-46	98.0442
HOXB8	-2.61163	3.09233	-15.9418	5.26945e-48	1.15044e-46	98.0331
CCNA2	1.64092	2.48368	15.9406	5.34402e-48	1.16541e-46	98.0191
APOBEC3H	1.63624	2.11357	15.9318	5.90182e-48	1.28562e-46	97.9202
IL12RB1	1.62377	2.25487	15.9272	6.21357e-48	1.35202e-46	97.8689
NYAP1	-0.844425	0.440029	-15.9244	6.41249e-48	1.39375e-46	97.8375
MYMK	-0.813475	0.261425	-15.9182	6.87568e-48	1.49276e-46	97.768
GMIP	1.48091	3.91821	15.918	6.88867e-48	1.49392e-46	97.7661
PHKA2	1.96156	4.77443	15.9172	6.95207e-48	1.506e-46	97.757
SATL1	-0.176779	0.0815433	-15.9169	6.97544e-48	1.50939e-46	97.7536
DUSP15	-2.19217	1.83512	-15.916	7.04923e-48	1.52366e-46	97.7431
ALDH1A2	-2.53812	2.03316	-15.9139	7.21921e-48	1.55868e-46	97.7194
CNGA1	-1.80779	1.3557	-15.9124	7.33989e-48	1.58298e-46	97.7029
SLC25A47	-0.559056	0.267899	-15.8934	9.0835e-48	1.95686e-46	97.4905
RAC2	2.16678	5.1881	15.8774	1.08794e-47	2.34118e-46	97.3108
GINS2	1.38585	2.50916	15.8753	1.11389e-47	2.39437e-46	97.2873
AC104304.2	-0.4635	0.0874831	-15.8734	1.13792e-47	2.44334e-46	97.266
KIAA1522	-1.40288	5.0619	-15.8723	1.1515e-47	2.46979e-46	97.2542
CLEC2D	1.66157	2.47075	15.8658	1.23878e-47	2.65407e-46	97.1814
UQCRC1	-1.13518	6.93939	-15.862	1.29383e-47	2.76896e-46	97.1381
CADPS2	-1.53401	4.33832	-15.8586	1.34349e-47	2.8721e-46	97.1005
PSORS1C1	1.44497	1.69462	15.8513	1.45927e-47	3.11619e-46	97.0182
PRELID2	1.3852	2.37779	15.8502	1.47709e-47	3.15079e-46	97.0061
DLX5	1.79161	2.07978	15.8487	1.50158e-47	3.19954e-46	96.9897
NAP1L2	-2.47741	2.34695	-15.8464	1.54096e-47	3.27988e-46	96.9639
CAB39L	-1.49721	3.39883	-15.8441	1.58201e-47	3.36357e-46	96.9377
KLK5	-0.887363	0.231051	-15.8299	1.85498e-47	3.93966e-46	96.7791
NAV2	-1.33557	2.69495	-15.8216	2.03692e-47	4.32137e-46	96.6859
HOXB5	-1.76775	2.52894	-15.8205	2.06216e-47	4.37016e-46	96.6736
LCE2D	-0.199256	0.0326854	-15.8144	2.20862e-47	4.67548e-46	96.6053
PLXNB1	-1.42822	4.55192	-15.8138	2.22189e-47	4.69848e-46	96.5993
OXNAD1	-1.07924	2.46746	-15.8133	2.23373e-47	4.7184e-46	96.594
TCEAL6	-0.537056	0.133873	-15.8119	2.27107e-47	4.79208e-46	96.5775
KLHL6	1.55628	2.02644	15.8043	2.47238e-47	5.21122e-46	96.4929
FSHB	-0.107446	0.0181465	-15.8016	2.54995e-47	5.36893e-46	96.4621
TBC1D30	-0.481068	0.581506	-15.793	2.80557e-47	5.90076e-46	96.3669
FCGR2A	1.92463	4.49306	15.7897	2.91199e-47	6.11799e-46	96.3298
CASP4	1.22491	4.64528	15.7801	3.2451e-47	6.81053e-46	96.2219
PDCD5	0.920741	5.86077	15.77	3.63387e-47	7.61825e-46	96.1092
ACTRT3	-1.35167	1.80317	-15.7662	3.79069e-47	7.93849e-46	96.0671
KRT7	-3.56735	2.87275	-15.7659	3.80208e-47	7.9538e-46	96.0641
ETV7	2.02963	3.26277	15.7606	4.03391e-47	8.42975e-46	96.0051
TBX21	1.35906	1.74772	15.7572	4.19177e-47	8.75026e-46	95.9669
SFTA2	-1.67559	0.62554	-15.7538	4.35811e-47	9.08777e-46	95.9281
TMC4	-2.83516	3.71515	-15.7533	4.3785e-47	9.12055e-46	95.9235
UBE2C	2.29921	3.30876	15.7528	4.40663e-47	9.16935e-46	95.9171
TMEM140	1.38105	6.77164	15.7471	4.6941e-47	9.75713e-46	95.8541
MCAM	2.14926	7.11844	15.7419	4.97855e-47	1.03374e-45	95.7955
PCYT2	-1.25815	3.61436	-15.7374	5.23156e-47	1.08512e-45	95.7461
PGF	3.45908	5.08372	15.7352	5.36373e-47	1.11135e-45	95.7213
CARMIL1	-1.37455	3.58207	-15.7338	5.45071e-47	1.12818e-45	95.7052
ITGA5	2.01491	6.05677	15.7328	5.50809e-47	1.13884e-45	95.6948
C3orf85	-1.55132	0.666428	-15.7298	5.69654e-47	1.17656e-45	95.6613
HLX	1.63274	2.25705	15.7258	5.95786e-47	1.22923e-45	95.6166
IL4R	1.48652	5.16326	15.7243	6.05911e-47	1.2488e-45	95.5998
CGNL1	-2.42891	4.97642	-15.7202	6.34732e-47	1.30683e-45	95.5535
TAF1D	1.34058	4.11276	15.7151	6.72061e-47	1.38222e-45	95.4966
TMEM72	-3.47485	4.20174	-15.7144	6.77527e-47	1.392e-45	95.4885
SPARC	1.98376	10.3618	15.7119	6.96185e-47	1.42883e-45	95.4615
PIK3R6	1.66057	1.92901	15.7109	7.04452e-47	1.44427e-45	95.4497
ADK	-1.0581	3.70264	-15.7016	7.81587e-47	1.60074e-45	95.3462
MAL2	-3.18984	4.62648	-15.6983	8.1065e-47	1.65852e-45	95.3098
DEPTOR	-1.55325	5.0371	-15.6963	8.28928e-47	1.69414e-45	95.2876
GZMM	1.68661	2.72246	15.6887	9.03233e-47	1.84407e-45	95.2021
HLA.DPB1	2.05917	7.44595	15.6871	9.19534e-47	1.87348e-45	95.1842
CYP2J2	4.21963	5.81562	15.6871	9.19559e-47	1.87348e-45	95.1842
TTYH3	2.08334	6.70515	15.6838	9.53226e-47	1.94005e-45	95.1484
BTN3A1	1.7263	5.235	15.6834	9.58165e-47	1.94807e-45	95.1432
AMELY	-0.257508	0.0563089	-15.6781	1.01673e-46	2.06499e-45	95.0841
IL10RA	2.05254	3.96158	15.6737	1.06787e-46	2.1666e-45	95.0352
SLA2	1.84666	2.36902	15.6701	1.11159e-46	2.25296e-45	94.9953
RIN3	1.3349	3.71477	15.6642	1.18795e-46	2.40523e-45	94.9291
ENOX1	-1.2675	1.53829	-15.6491	1.40512e-46	2.84197e-45	94.7618
RASD1	-2.79864	5.71601	-15.6441	1.48649e-46	3.00345e-45	94.7057
DIRAS3	-1.86024	1.99338	-15.6421	1.52028e-46	3.06855e-45	94.6833
DPEP1	-3.77434	2.93853	-15.6386	1.58099e-46	3.18778e-45	94.6443
CROT	-1.17075	3.64815	-15.6313	1.71447e-46	3.45336e-45	94.5636
FGFBP1	-1.23471	0.34586	-15.6197	1.95325e-46	3.93025e-45	94.4337
SHROOM3	-1.96304	2.44661	-15.616	2.03466e-46	4.08986e-45	94.393
RDH10	-1.68105	4.62963	-15.6121	2.12455e-46	4.26615e-45	94.3499
GTF3A	0.916495	6.4466	15.5939	2.60368e-46	5.22287e-45	94.1473
SCN2B	-1.09741	0.402822	-15.5865	2.82787e-46	5.66678e-45	94.065
SHISA3	-3.22643	3.20738	-15.5784	3.09557e-46	6.19686e-45	93.9749
LURAP1	-1.41853	1.67958	-15.5769	3.14817e-46	6.2957e-45	93.9582
TNFSF13B	2.13989	3.57465	15.5703	3.38923e-46	6.77083e-45	93.8847
WNK3	-1.03926	0.765148	-15.57	3.39944e-46	6.78428e-45	93.8817
GJA3	-0.947678	0.397098	-15.5645	3.61319e-46	7.2035e-45	93.8209
MYO3A	1.75387	2.02522	15.5493	4.27982e-46	8.52384e-45	93.6522
GJA8	-0.512725	0.145344	-15.5424	4.62503e-46	9.20197e-45	93.575
ADA	1.73854	3.31528	15.5396	4.7707e-46	9.48213e-45	93.5441
RACK1	1.2054	9.56706	15.5275	5.45712e-46	1.08354e-44	93.4101
METTL26	1.43717	6.56484	15.5267	5.5097e-46	1.09287e-44	93.4006
GOT2	-1.09257	6.34295	-15.521	5.86933e-46	1.16302e-44	93.3376
TENT5B	-1.99365	1.87913	-15.5198	5.94827e-46	1.17747e-44	93.3243
ADAMTS7	1.64896	2.40205	15.5163	6.18486e-46	1.22306e-44	93.2854
ABCC3	2.39543	5.41084	15.5147	6.29247e-46	1.24308e-44	93.2683
RHOG	1.04482	6.44336	15.5125	6.44932e-46	1.27278e-44	93.2437
APLN	2.47856	6.06658	15.512	6.4872e-46	1.27896e-44	93.2379
OCLN	-2.05084	2.09378	-15.5067	6.88295e-46	1.35562e-44	93.1789
ASPHD1	2.27585	3.52337	15.5056	6.96681e-46	1.37075e-44	93.1668
CARS1	0.777998	3.6172	15.4984	7.54848e-46	1.4837e-44	93.087
CTXN3	-3.05963	1.29669	-15.497	7.66502e-46	1.50509e-44	93.0717
PADI2	-2.1957	2.92691	-15.4805	9.20855e-46	1.80636e-44	92.8889
GLRX5	-1.10831	5.2924	-15.4793	9.33416e-46	1.82916e-44	92.8754
PFKP	2.04239	7.06341	15.4774	9.53752e-46	1.86714e-44	92.854
ATP5F1A	-1.30085	6.96909	-15.4755	9.73425e-46	1.90374e-44	92.8336
ADPGK	0.887987	4.90751	15.4617	1.13515e-45	2.2178e-44	92.6805
MARCHF10	-0.979164	0.344062	-15.4556	1.21536e-45	2.37215e-44	92.6125
ORAI3	1.2249	4.44255	15.4491	1.30555e-45	2.54563e-44	92.5412
CD3E	2.51637	4.43448	15.4457	1.35649e-45	2.64231e-44	92.5031
EXOSC5	1.22108	5.35013	15.4442	1.37854e-45	2.68258e-44	92.487
ZAP70	1.78499	2.23295	15.4287	1.63887e-45	3.18601e-44	92.3147
ESRP2	-1.48624	2.98772	-15.4254	1.70008e-45	3.30171e-44	92.2782
APOBEC3C	2.03608	5.82966	15.4068	2.08842e-45	4.05188e-44	92.0732
BTG2	-1.82693	7.12653	-15.403	2.17899e-45	4.2234e-44	92.0309
DAGLB	0.904684	3.71769	15.3995	2.26698e-45	4.38958e-44	91.9915
RAB42	3.27586	4.12447	15.3985	2.29188e-45	4.43339e-44	91.9806
TAP1	1.76078	6.02142	15.3931	2.43265e-45	4.70104e-44	91.9212
HK3	1.64895	2.29247	15.3876	2.58589e-45	4.99222e-44	91.8604
CCL4	2.31074	4.1653	15.3874	2.59041e-45	4.99601e-44	91.8586
SPHK2	-0.996489	2.70146	-15.3844	2.68067e-45	5.16498e-44	91.8245
TOX3	-2.39342	1.78604	-15.3829	2.7252e-45	5.24561e-44	91.8081
PRTG	-0.89416	0.579146	-15.3824	2.73818e-45	5.2654e-44	91.8034
SH3BP2	1.63175	5.0626	15.3789	2.8464e-45	5.46812e-44	91.7648
PPP1R1A	-4.24125	2.90324	-15.3714	3.09644e-45	5.9426e-44	91.6809
SYT1	-1.27131	0.638232	-15.3702	3.1348e-45	6.01032e-44	91.6686
PTPN13	-1.78483	4.00605	-15.3555	3.691e-45	7.06976e-44	91.5059
DOK2	1.78453	3.70407	15.3428	4.24812e-45	8.12891e-44	91.3659
RAPGEF3	-1.64239	2.83154	-15.3197	5.4879e-45	1.0491e-43	91.1108
THOC6	1.06328	5.07724	15.3149	5.7915e-45	1.10605e-43	91.0572
CRYAA2	-0.692097	0.121724	-15.3132	5.89565e-45	1.12484e-43	91.0394
STAT4	1.10942	1.77094	15.3045	6.49331e-45	1.23766e-43	90.9433
WASF3	-1.26216	1.92144	-15.2881	7.78651e-45	1.4827e-43	90.7624
PRR15L	-3.51753	2.73712	-15.2814	8.38973e-45	1.59601e-43	90.688
AOAH	2.11639	3.90495	15.2812	8.40712e-45	1.59776e-43	90.686
TMEM116	-1.21366	2.64937	-15.2744	9.06108e-45	1.72037e-43	90.6114
LDHD	-2.44037	3.83548	-15.2698	9.53165e-45	1.80796e-43	90.5609
ZDHHC2	-1.96284	4.07868	-15.2686	9.66578e-45	1.83162e-43	90.547
CCBE1	-1.7378	0.80072	-15.2672	9.80962e-45	1.85707e-43	90.5323
UQCRFS1	-1.30387	5.78512	-15.2602	1.06026e-44	2.00525e-43	90.4549
RIOX2	-1.17884	2.43598	-15.2569	1.09966e-44	2.07775e-43	90.4185
SFXN3	1.29342	5.71719	15.2555	1.11728e-44	2.109e-43	90.4027
C3orf52	-1.54372	1.39256	-15.2534	1.14259e-44	2.15469e-43	90.3804
TMIGD3	1.43393	1.87213	15.2388	1.34276e-44	2.52973e-43	90.2196
PTH1R	-2.92025	4.36939	-15.237	1.36991e-44	2.57839e-43	90.1996
CHAC1	-1.7359	1.91401	-15.235	1.40128e-44	2.63489e-43	90.1771
SFXN5	-1.10225	2.52028	-15.2278	1.51745e-44	2.85059e-43	90.0978
MILR1	1.6712	2.94506	15.2272	1.52693e-44	2.86565e-43	90.0916
PNCK	4.36598	4.28098	15.2267	1.53585e-44	2.8796e-43	90.0858
ACADSB	-1.84495	4.72704	-15.2252	1.56193e-44	2.9257e-43	90.069
IFNGR2	1.13181	6.34812	15.2147	1.75247e-44	3.27946e-43	89.9543
CAPN15	1.18863	4.02271	15.214	1.76595e-44	3.30151e-43	89.9467
PPP1R3G	1.54545	2.63148	15.2134	1.77744e-44	3.31982e-43	89.9402
SLC5A11	-1.30569	0.697745	-15.2115	1.81561e-44	3.38786e-43	89.9191
IL16	1.4222	2.44982	15.2102	1.84181e-44	3.43347e-43	89.9048
CAPZA3	-0.307042	0.0729633	-15.2059	1.93257e-44	3.59922e-43	89.8569
SERPINH1	1.52938	6.62116	15.1974	2.12192e-44	3.9481e-43	89.7638
DCAF11	-1.08066	4.89639	-15.1967	2.13808e-44	3.97438e-43	89.7562
EVI2A	1.64362	2.92332	15.1962	2.15064e-44	3.99393e-43	89.7504
PLIN2	2.86365	8.48804	15.1952	2.17342e-44	4.0324e-43	89.7399
HSD3B7	2.00821	5.71121	15.1938	2.20881e-44	4.09416e-43	89.7238
LONRF2	-1.41485	0.970147	-15.1905	2.29032e-44	4.24121e-43	89.6877
ANXA4	1.76696	7.38592	15.1852	2.42762e-44	4.49121e-43	89.6297
ANKRD39	0.589698	1.67237	15.1754	2.70514e-44	4.99989e-43	89.5219
LHFPL2	1.83127	4.19512	15.1732	2.77124e-44	5.11723e-43	89.4979
RHEBL1	1.02982	1.61264	15.1706	2.85064e-44	5.25886e-43	89.4698
SLC25A25	-1.71462	3.44815	-15.1639	3.07061e-44	5.65932e-43	89.3957
ABLIM3	2.37992	5.17312	15.1611	3.16723e-44	5.83188e-43	89.3649
LPAR5	1.71933	2.88268	15.1586	3.25596e-44	5.98961e-43	89.3373
SEPTIN1	1.29283	2.6774	15.1531	3.45974e-44	6.35849e-43	89.2769
ARL11	1.12077	1.71962	15.1517	3.51267e-44	6.44969e-43	89.2618
AREL1	-1.10998	3.9283	-15.1493	3.6081e-44	6.61869e-43	89.2351
CD6	1.63549	2.39952	15.142	3.91031e-44	7.16632e-43	89.1549
DNASE1L3	-2.27757	2.91412	-15.1389	4.04495e-44	7.40613e-43	89.1212
INPP5D	1.55138	4.05328	15.1377	4.09794e-44	7.49612e-43	89.1083
LZTS1	2.10215	4.21358	15.1352	4.21101e-44	7.69574e-43	89.0812
ZMYND15	1.23945	2.41647	15.1345	4.24571e-44	7.75189e-43	89.073
NUDT1	1.07811	3.65565	15.1202	4.97137e-44	9.06834e-43	88.9158
JPH4	-1.03144	1.17062	-15.1194	5.01597e-44	9.14115e-43	88.9069
CTXND1	-1.71267	1.0327	-15.1151	5.25513e-44	9.56806e-43	88.8605
MMP11	1.83109	3.60521	15.1102	5.54765e-44	1.00912e-42	88.8066
SMIM10L2B	-1.47268	1.94031	-15.1067	5.76487e-44	1.04766e-42	88.7683
GMNC	-1.35046	0.499851	-15.1051	5.86752e-44	1.06532e-42	88.7508
GNA15	1.47062	2.75857	15.105	5.87346e-44	1.06541e-42	88.7497
OPHN1	-1.30745	2.20662	-15.1002	6.1951e-44	1.12271e-42	88.6966
CENPM	1.39495	2.30165	15.0998	6.22167e-44	1.12648e-42	88.6924
FAM111B	1.44267	1.92225	15.0934	6.6766e-44	1.20773e-42	88.6221
NADSYN1	0.96966	3.61916	15.0898	6.94292e-44	1.25474e-42	88.5831
NUAK2	-2.0855	4.36927	-15.0799	7.74792e-44	1.39893e-42	88.4739
BCAM	-1.75006	7.15641	-15.0757	8.10698e-44	1.4624e-42	88.4288
SH3GL3	-1.26351	0.290275	-15.0733	8.32924e-44	1.50111e-42	88.4018
TRMT1	1.08069	4.61689	15.0726	8.39287e-44	1.51118e-42	88.3942
ACSL6	-0.710831	0.416646	-15.0685	8.77703e-44	1.57889e-42	88.3497
LOX	3.46703	6.0644	15.0608	9.55658e-44	1.71754e-42	88.2649
TAGAP	1.5726	2.70176	15.0528	1.04312e-43	1.87301e-42	88.1777
PLXNA4	-1.2068	0.599671	-15.0494	1.0828e-43	1.94247e-42	88.1405
RNF223	-0.773987	0.238199	-15.0414	1.18249e-43	2.11936e-42	88.0528
THSD7A	-1.90463	3.05404	-15.0394	1.20897e-43	2.16484e-42	88.0307
ARHGAP30	1.90069	4.20096	15.0386	1.21997e-43	2.18252e-42	88.0217
TSPAN33	-1.67721	5.9039	-15.0375	1.23395e-43	2.20551e-42	88.0104
PIP5K1B	-1.53489	1.91616	-15.0268	1.38795e-43	2.4785e-42	87.8932
IFNAR2	0.61538	1.04226	15.0251	1.41489e-43	2.5243e-42	87.8741
PNMA2	2.67718	4.69321	15.0239	1.43265e-43	2.55365e-42	87.8617
CXCL9	3.09917	5.35504	15.0105	1.6596e-43	2.95549e-42	87.7152
MALRD1	-0.518033	0.247403	-15.0041	1.78026e-43	3.16746e-42	87.6453
CD7	1.95556	2.79873	14.9996	1.87059e-43	3.32515e-42	87.596
CD4	1.86755	5.7528	14.9856	2.18221e-43	3.87555e-42	87.4426
EIF4EBP1	1.83708	6.7324	14.9836	2.23113e-43	3.95883e-42	87.4205
PPM1E	-1.14516	0.605221	-14.9785	2.35845e-43	4.18095e-42	87.3652
LRRC52	-1.02121	0.233164	-14.978	2.37019e-43	4.19795e-42	87.3603
SUOX	-0.974456	4.65533	-14.9746	2.46204e-43	4.35666e-42	87.3224
TRIM9	1.77783	2.33704	14.9711	2.55868e-43	4.52357e-42	87.2841
FUT11	1.51621	5.14486	14.9672	2.66956e-43	4.71534e-42	87.2418
SNX20	1.63977	2.3145	14.9566	2.99891e-43	5.29229e-42	87.126
PLEK	2.17684	4.69072	14.9518	3.16071e-43	5.57278e-42	87.0736
LRP1B	-0.567448	0.203394	-14.9512	3.18074e-43	5.60304e-42	87.0673
MRO	-1.81839	1.9142	-14.9476	3.30719e-43	5.82053e-42	87.0285
TIMP1	2.16301	9.24652	14.9414	3.54018e-43	6.22498e-42	86.9607
CAPN12	2.16174	2.96575	14.9413	3.54463e-43	6.22718e-42	86.9595
HAPLN3	1.81672	2.93443	14.94	3.59434e-43	6.30884e-42	86.9456
RNF166	1.1651	3.49851	14.9314	3.95306e-43	6.93223e-42	86.8509
AJM1	1.3459	2.30893	14.9306	3.98827e-43	6.98771e-42	86.842
PTPRO	-1.6917	1.47171	-14.9274	4.12625e-43	7.21801e-42	86.8082
S1PR4	1.47267	2.81781	14.9274	4.12711e-43	7.21801e-42	86.8079
CPEB3	-1.13078	2.35723	-14.9261	4.18778e-43	7.31756e-42	86.7934
PAG1	1.55959	3.67411	14.9147	4.74636e-43	8.28617e-42	86.6687
TRNP1	-2.54438	2.5449	-14.9132	4.82229e-43	8.41122e-42	86.6529
BSPRY	-2.5503	2.83867	-14.9015	5.48373e-43	9.55638e-42	86.5249
ATRNL1	-1.46849	0.862561	-14.8961	5.81274e-43	1.01207e-41	86.4669
TBC1D10C	1.6958	2.52669	14.8938	5.96357e-43	1.03741e-41	86.4414
PLCB2	1.74768	3.13683	14.8902	6.20492e-43	1.07843e-41	86.4019
TOP2A	1.96341	3.12195	14.8878	6.36944e-43	1.10604e-41	86.3758
PDGFRA	-2.46827	1.96262	-14.8766	7.19669e-43	1.24858e-41	86.2542
ACSL4	-1.44316	5.38662	-14.8726	7.52059e-43	1.30361e-41	86.2104
XK	-1.27188	0.800129	-14.8715	7.60777e-43	1.31756e-41	86.1989
SLC14A1	-2.25894	2.32844	-14.8704	7.70359e-43	1.33297e-41	86.1864
HSPA6	1.58857	2.73577	14.8701	7.7249e-43	1.33547e-41	86.1837
CD72	1.78872	2.5909	14.8654	8.13405e-43	1.40496e-41	86.1323
SUCLG2	-1.26123	6.15087	-14.8639	8.27251e-43	1.42761e-41	86.1155
TMEM53	-0.862025	2.87454	-14.8611	8.52826e-43	1.47045e-41	86.0851
LIMD2	1.69604	3.56379	14.8573	8.88962e-43	1.5314e-41	86.0438
NDUFA4	-1.1331	6.62685	-14.8558	9.02974e-43	1.55417e-41	86.0282
ITGAM	1.77225	3.50802	14.8524	9.37049e-43	1.61139e-41	85.9913
KLC3	-1.19888	0.631713	-14.848	9.83409e-43	1.68963e-41	85.9433
TMEM86A	-1.39266	3.39438	-14.8426	1.0434e-42	1.79112e-41	85.8843
SEMG1	-0.347409	0.0525029	-14.841	1.06143e-42	1.82047e-41	85.8672
SLC1A3	2.10329	3.0926	14.8379	1.09795e-42	1.88146e-41	85.8335
ERO1A	1.39732	5.39275	14.8211	1.31946e-42	2.25905e-41	85.6505
ZC3HC1	0.924253	4.88836	14.815	1.40974e-42	2.41151e-41	85.5846
BIRC5	1.73612	2.38479	14.8146	1.41579e-42	2.41973e-41	85.5804
MELK	1.48689	1.92355	14.8137	1.4311e-42	2.44376e-41	85.5696
SEC61G	1.07995	6.35805	14.8076	1.5297e-42	2.60985e-41	85.5033
CCL11	-1.85163	1.03394	-14.7981	1.69508e-42	2.88948e-41	85.4011
CLDN10	-2.39932	4.49208	-14.7957	1.74054e-42	2.96439e-41	85.3747
MYBL2	2.01695	2.42256	14.7863	1.92882e-42	3.28219e-41	85.2724
FGD2	1.57424	2.15363	14.7835	1.98893e-42	3.38152e-41	85.2419
UXS1	-1.21611	4.66975	-14.7826	2.00829e-42	3.41147e-41	85.2322
ANK2	-2.42198	3.24619	-14.7764	2.14763e-42	3.645e-41	85.1654
RXFP4	-0.42571	0.20098	-14.7682	2.34886e-42	3.98306e-41	85.0762
OLFML2A	2.44233	5.61035	14.7641	2.45543e-42	4.16016e-41	85.032
INO80E	1.14148	4.35282	14.7571	2.65255e-42	4.49024e-41	84.9552
CCR5	2.28386	3.51739	14.7568	2.65883e-42	4.49697e-41	84.9528
IKZF1	1.67703	2.68745	14.7535	2.75663e-42	4.65835e-41	84.9168
CD96	1.77304	2.50806	14.7518	2.80887e-42	4.74252e-41	84.8981
CDK18	2.21234	6.70051	14.7509	2.83589e-42	4.784e-41	84.8886
SLC34A1	-3.44501	1.71079	-14.7498	2.8717e-42	4.84023e-41	84.8761
VEGFB	0.927271	7.55677	14.7479	2.93205e-42	4.93768e-41	84.8554
IPO13	-0.970995	4.64613	-14.7476	2.94152e-42	4.94936e-41	84.8522
CD48	1.72315	2.85803	14.7372	3.29113e-42	5.53285e-41	84.7403
ITGB6	-2.56955	2.91404	-14.7368	3.30535e-42	5.55197e-41	84.7361
IFI16	1.619	5.74167	14.7291	3.59501e-42	6.03331e-41	84.6524
SYN2	-0.870869	0.511923	-14.7281	3.63745e-42	6.09929e-41	84.6407
NMUR2	-0.629396	0.172633	-14.7276	3.65516e-42	6.12373e-41	84.6359
RASSF8	-1.46188	3.80971	-14.725	3.7591e-42	6.29246e-41	84.608
HACD3	-1.49173	5.2773	-14.7242	3.79215e-42	6.34235e-41	84.5992
C5orf47	-0.3218	0.176035	-14.7214	3.9117e-42	6.53669e-41	84.5683
HIGD1A	-1.54712	4.92588	-14.7151	4.18714e-42	6.99099e-41	84.5006
PSTPIP1	1.65643	2.22084	14.7102	4.41697e-42	7.36842e-41	84.4474
CD84	2.12825	3.03346	14.6987	5.00777e-42	8.34685e-41	84.3224
PTPRQ	-0.461768	0.106943	-14.6876	5.64503e-42	9.40099e-41	84.2031
SCIN	-2.83802	3.39683	-14.6845	5.84056e-42	9.71833e-41	84.1692
REEP4	1.08628	4.23137	14.6832	5.92203e-42	9.8455e-41	84.1554
RELB	1.23776	4.62705	14.6787	6.21747e-42	1.03279e-40	84.1069
ATG12	0.964347	3.88402	14.6771	6.32997e-42	1.05058e-40	84.0891
RGS10	1.57005	5.45656	14.6735	6.58495e-42	1.09197e-40	84.0497
C21orf62	-2.26068	1.90662	-14.671	6.76536e-42	1.12094e-40	84.0228
AKAP4	-0.105398	0.0447921	-14.6571	7.86563e-42	1.30213e-40	83.8728
CHSY3	1.4615	2.12684	14.6557	7.98485e-42	1.32075e-40	83.8578
OR51E1	1.84793	2.61787	14.6481	8.6758e-42	1.43382e-40	83.7752
SOX30	-0.586193	0.365894	-14.6392	9.55583e-42	1.57792e-40	83.6789
KIAA1549L	-0.885273	0.458668	-14.6349	1.0008e-41	1.6512e-40	83.6329
GAB3	1.22112	2.45184	14.6275	1.08422e-41	1.78731e-40	83.5532
CDC45	1.2888	1.62618	14.6228	1.14184e-41	1.88072e-40	83.5016
CLEC7A	1.92243	3.17612	14.6188	1.19227e-41	1.96212e-40	83.4586
SMIM22	-1.36509	0.565303	-14.6148	1.24453e-41	2.0464e-40	83.4159
FAM151A	-3.16334	2.74492	-14.6117	1.28667e-41	2.1139e-40	83.3827
PPP1R3C	1.86188	6.0392	14.61	1.31104e-41	2.15214e-40	83.364
PAQR5	-1.8162	4.08075	-14.6086	1.33156e-41	2.18399e-40	83.3486
ANXA2R	1.39212	2.43354	14.6083	1.33588e-41	2.18923e-40	83.3454
ARHGAP24	-1.69858	4.31013	-14.6069	1.3562e-41	2.22067e-40	83.3303
HTATIP2	1.14874	5.56103	14.605	1.38387e-41	2.26408e-40	83.3102
ADRB1	-1.1416	0.54719	-14.6028	1.4174e-41	2.31699e-40	83.2864
N4BP2L1	1.22766	3.51447	14.5984	1.48667e-41	2.42819e-40	83.2389
KIF6	-0.548108	0.453626	-14.598	1.4935e-41	2.4373e-40	83.2343
UHRF1	1.35894	1.66785	14.5937	1.56375e-41	2.54981e-40	83.1885
PALM	-1.59681	4.02373	-14.5936	1.56694e-41	2.55288e-40	83.1865
EMILIN2	1.46571	3.29604	14.5837	1.74367e-41	2.83844e-40	83.0801
KIFC1	1.4727	2.46103	14.5822	1.77125e-41	2.88094e-40	83.0645
MOB3A	1.12056	5.77348	14.5798	1.81838e-41	2.95513e-40	83.0383
LINGO2	-0.723572	0.254123	-14.5747	1.9229e-41	3.12239e-40	82.9827
MAP4K1	1.59643	2.39703	14.574	1.93667e-41	3.14214e-40	82.9756
B2M	1.3761	10.9067	14.5726	1.96703e-41	3.18874e-40	82.9601
OGFR	1.03989	5.11976	14.5659	2.11404e-41	3.42422e-40	82.8883
IGFBP2	-2.46984	3.94653	-14.5596	2.26336e-41	3.66304e-40	82.8204
RSPO1	-0.561881	0.166852	-14.5531	2.4279e-41	3.92608e-40	82.7505
SIRPB2	1.40757	2.06348	14.5528	2.43606e-41	3.93601e-40	82.7472
POLR3B	-1.06747	2.82311	-14.5503	2.50272e-41	4.04037e-40	82.7203
ABHD17A	0.950168	4.09024	14.5491	2.53496e-41	4.08904e-40	82.7075
CD244	1.2977	1.77887	14.5477	2.57428e-41	4.14904e-40	82.6922
SIGLEC1	1.95745	2.90965	14.5455	2.63559e-41	4.24434e-40	82.6688
NDNF	-3.6491	2.18085	-14.5352	2.94633e-41	4.74084e-40	82.5578
CTSH	-1.2299	5.14588	-14.5346	2.9678e-41	4.77146e-40	82.5506
DOK1	1.18832	3.70195	14.5246	3.30547e-41	5.30997e-40	82.4433
CSRNP3	-1.05641	1.28126	-14.5243	3.31437e-41	5.3199e-40	82.4406
SGK2	-1.70992	3.32537	-14.5216	3.41414e-41	5.47552e-40	82.4111
P4HA1	1.67773	6.9666	14.5157	3.6402e-41	5.83329e-40	82.3472
GAL3ST1	2.68366	6.53736	14.5086	3.92926e-41	6.29133e-40	82.2712
PCED1B	1.41174	3.29443	14.4907	4.76534e-41	7.62377e-40	82.0791
PRRT3	-0.901861	1.4289	-14.4903	4.79054e-41	7.65781e-40	82.0738
DTL	1.44032	2.06063	14.4883	4.89468e-41	7.81787e-40	82.0524
LMBR1L	1.24915	3.91529	14.4867	4.97891e-41	7.94591e-40	82.0354
KLK1	-3.33838	1.09077	-14.4847	5.08818e-41	8.11366e-40	82.0138
MBOAT2	-1.47472	3.01333	-14.4839	5.12841e-41	8.17113e-40	82.006
DOC2A	2.85821	2.78371	14.482	5.2375e-41	8.33813e-40	81.985
ECHS1	-1.1069	8.54798	-14.4738	5.72423e-41	9.10558e-40	81.8965
PYCARD	1.68989	4.00578	14.469	6.02498e-41	9.57619e-40	81.8456
ARHGAP45	1.40118	4.25217	14.4682	6.07554e-41	9.64869e-40	81.8372
SLC27A3	1.38031	4.18022	14.4654	6.26354e-41	9.93916e-40	81.8069
FAM180A	-1.70234	1.09486	-14.4647	6.31459e-41	1.0012e-39	81.7988
CHFR	0.842351	2.2996	14.4555	6.9721e-41	1.10456e-39	81.7002
CD300C	1.63581	2.53043	14.4459	7.73319e-41	1.22414e-39	81.597
RAP2B	1.18999	4.14021	14.4456	7.75376e-41	1.2264e-39	81.5944
APOBEC3F	1.07011	2.92568	14.4444	7.86118e-41	1.24239e-39	81.5807
VASH1	1.82518	3.7609	14.4338	8.80455e-41	1.39035e-39	81.4679
SLAMF6	2.00739	2.99497	14.432	8.98462e-41	1.41764e-39	81.4477
APOBR	1.50876	3.11017	14.4247	9.71588e-41	1.53178e-39	81.3698
CDO1	-1.59596	1.29682	-14.4242	9.76559e-41	1.53838e-39	81.3647
CSF2RA	1.62038	3.19872	14.4231	9.88867e-41	1.55651e-39	81.3522
BAG1	-1.20934	4.74037	-14.4185	1.03869e-40	1.63361e-39	81.3033
KLHL3	-1.47417	1.54329	-14.4159	1.06843e-40	1.67904e-39	81.2752
HLA.C	1.35223	10.8365	14.4144	1.0856e-40	1.70464e-39	81.2593
MEIOC	-0.339348	0.249726	-14.4102	1.13533e-40	1.78129e-39	81.2147
NCF1	1.35249	1.89989	14.4014	1.24846e-40	1.95722e-39	81.1202
SORD	-1.45909	2.40618	-14.393	1.36689e-40	2.14117e-39	81.0299
OAS1	1.49064	4.86321	14.3911	1.39579e-40	2.18469e-39	81.0091
DCN	-3.41536	3.53219	-14.3868	1.46202e-40	2.28651e-39	80.963
CNP	-1.11137	5.22399	-14.3815	1.54659e-40	2.41684e-39	80.907
CDKN2C	1.47554	4.46163	14.3807	1.56096e-40	2.43735e-39	80.8978
CKM	-1.0069	0.494034	-14.3779	1.60839e-40	2.5094e-39	80.868
RAB3B	-1.07237	0.457017	-14.37	1.75025e-40	2.72854e-39	80.7838
USP53	-1.33887	3.31086	-14.3664	1.81929e-40	2.8339e-39	80.7453
AGXT	-1.67466	1.07937	-14.365	1.84845e-40	2.87703e-39	80.7295
LDLRAD3	1.38196	3.75819	14.351	2.14789e-40	3.34044e-39	80.58
DLL4	2.19208	5.41568	14.3494	2.18429e-40	3.39434e-39	80.5633
CBLN2	-0.8952	0.318045	-14.3492	2.18982e-40	3.40024e-39	80.5607
CENPH	1.11851	2.69276	14.3479	2.21961e-40	3.44375e-39	80.5473
HLA.DQB1	2.3172	6.71581	14.3454	2.28035e-40	3.53517e-39	80.5204
GAPDH	1.33235	11.3195	14.3422	2.36081e-40	3.65701e-39	80.4859
BTBD16	1.73934	1.9542	14.3401	2.41476e-40	3.73761e-39	80.4634
MS4A14	1.43181	1.67808	14.3392	2.43758e-40	3.76995e-39	80.454
WNK1	-1.35212	5.09077	-14.3285	2.73414e-40	4.22526e-39	80.3397
S1PR5	1.52937	2.19269	14.3255	2.82495e-40	4.36213e-39	80.3072
DEFB1	-3.51841	8.24433	-14.3219	2.93623e-40	4.53038e-39	80.2687
ERVFRD.1	-0.819305	0.458286	-14.3187	3.03767e-40	4.6832e-39	80.2349
CD8A	2.78086	4.2234	14.3142	3.18807e-40	4.91118e-39	80.1868
HRH2	2.80675	4.26594	14.3125	3.24813e-40	4.99977e-39	80.1682
SULT2B1	-1.46073	0.693398	-14.312	3.26667e-40	5.02434e-39	80.1626
COL4A3	-1.83329	2.71071	-14.3045	3.53893e-40	5.43881e-39	80.0829
PEBP1	-1.16178	10.0703	-14.2975	3.81682e-40	5.86127e-39	80.0076
ACKR3	2.13436	6.57228	14.2965	3.8546e-40	5.91462e-39	79.9978
P3H1	1.18674	4.12809	14.2909	4.09728e-40	6.28207e-39	79.937
GSTO2	-1.68541	1.70878	-14.2902	4.12516e-40	6.31985e-39	79.9303
KIF5A	-0.538536	0.274226	-14.2894	4.1625e-40	6.37205e-39	79.9213
FCRL6	1.38503	1.80502	14.2844	4.39199e-40	6.71809e-39	79.8679
SPC24	1.3494	1.99202	14.2801	4.59865e-40	7.02869e-39	79.8221
DDIT4	2.15011	7.01146	14.2711	5.06567e-40	7.73645e-39	79.7258
TMEM74B	1.40557	1.42635	14.2704	5.09984e-40	7.78254e-39	79.7191
TCAIM	-0.950379	3.4798	-14.2684	5.21019e-40	7.94473e-39	79.6978
SLC30A8	-1.01561	0.330353	-14.2611	5.63575e-40	8.58693e-39	79.6197
GM2A	1.30787	6.27363	14.2604	5.67733e-40	8.64353e-39	79.6123
CNTN5	-0.512572	0.165911	-14.2531	6.14077e-40	9.34181e-39	79.5342
LRIT3	-0.762399	0.517117	-14.2487	6.43846e-40	9.78705e-39	79.4871
DDX39A	0.975753	5.03349	14.2378	7.23163e-40	1.09842e-38	79.3714
CXCR3	2.09727	2.74468	14.2321	7.69312e-40	1.16761e-38	79.3099
STOX1	-1.42883	1.26906	-14.2206	8.69851e-40	1.31917e-38	79.1876
ZNF726	-0.604507	0.543313	-14.2205	8.70729e-40	1.31948e-38	79.1866
SCPEP1	-1.21433	5.69527	-14.2199	8.76282e-40	1.32686e-38	79.1803
MICOS10	-0.91335	2.74841	-14.2198	8.77012e-40	1.32694e-38	79.1794
RPS6KB2	0.770488	3.57021	14.2191	8.84039e-40	1.33654e-38	79.1715
KLRD1	0.857017	1.05891	14.2178	8.96348e-40	1.3541e-38	79.1577
USP46	-1.126	2.76109	-14.1948	1.14612e-39	1.73009e-38	78.913
RALGDS	1.07843	1.891	14.1943	1.15198e-39	1.73759e-38	78.9079
AP5M1	-1.03817	3.42764	-14.1928	1.17155e-39	1.76573e-38	78.8912
TMEM44	1.52256	3.65123	14.1916	1.18598e-39	1.78611e-38	78.879
ZNF425	-0.847522	1.7246	-14.1913	1.19001e-39	1.7908e-38	78.8756
MYO9B	1.17104	4.55344	14.1898	1.20943e-39	1.81862e-38	78.8595
MICAL1	1.33789	4.11539	14.1892	1.21696e-39	1.82853e-38	78.8533
BATF3	1.38609	2.19349	14.1837	1.29133e-39	1.93878e-38	78.7943
ABTB2	-1.77932	3.17519	-14.1822	1.31123e-39	1.96715e-38	78.7791
SRL	-1.09549	1.21443	-14.1813	1.32432e-39	1.98526e-38	78.7692
ANXA3	-2.41459	2.48457	-14.1803	1.33818e-39	2.00449e-38	78.7588
ADTRP	-1.66801	1.39542	-14.1797	1.34678e-39	2.01583e-38	78.7524
CMTM3	1.51342	5.23484	14.1761	1.3992e-39	2.09269e-38	78.7144
IL18BP	1.41152	4.42616	14.1754	1.40978e-39	2.10689e-38	78.7069
AURKB	1.55005	1.9328	14.1687	1.51473e-39	2.26201e-38	78.6354
BICDL1	-2.13469	4.3622	-14.1633	1.60488e-39	2.3948e-38	78.5779
CYBC1	0.97941	4.66363	14.1558	1.73865e-39	2.59244e-38	78.4982
ATP6V0E2	-1.28474	3.46182	-14.1546	1.7616e-39	2.62465e-38	78.4851
AL451007.3	-0.271438	0.0880675	-14.1525	1.80034e-39	2.68032e-38	78.4635
MTCL1	1.68523	3.00364	14.1517	1.81734e-39	2.70357e-38	78.4541
HCAR1	-1.37257	0.904726	-14.1513	1.82502e-39	2.71292e-38	78.4499
UMODL1	-0.353983	0.0986519	-14.1382	2.09762e-39	3.11578e-38	78.3114
SLC27A4	-1.03158	4.58843	-14.1361	2.14479e-39	3.18342e-38	78.2892
MYH7	-0.210833	0.0576343	-14.1324	2.23167e-39	3.30985e-38	78.2497
RASGRP4	1.08916	1.7442	14.1308	2.26966e-39	3.36364e-38	78.2329
CORIN	-0.581849	0.511662	-14.1305	2.27732e-39	3.37244e-38	78.2295
TBC1D4	-1.48748	4.464	-14.1299	2.29203e-39	3.39166e-38	78.2231
CEP55	1.57596	2.18347	14.1267	2.37296e-39	3.50874e-38	78.1886
SH2B2	1.14258	3.02287	14.1247	2.42302e-39	3.58005e-38	78.1678
IQGAP3	1.50173	2.01768	14.1233	2.46053e-39	3.63272e-38	78.1525
PAFAH2	-0.979332	4.51255	-14.121	2.52146e-39	3.71987e-38	78.1282
CAMK2A	-0.649641	0.260869	-14.1153	2.67825e-39	3.9482e-38	78.0681
KIF4A	1.34327	1.86646	14.1125	2.75888e-39	4.06398e-38	78.0386
PILRA	1.47558	4.00888	14.1064	2.94584e-39	4.33611e-38	77.9733
AQP3	-2.30441	6.7373	-14.1049	2.9944e-39	4.40427e-38	77.957
POLR1D	0.787539	4.49415	14.0998	3.16043e-39	4.64497e-38	77.9033
CXCL10	2.85687	5.56875	14.0967	3.26728e-39	4.79841e-38	77.8702
SEZ6L2	2.41897	5.31568	14.0964	3.27662e-39	4.8085e-38	77.8674
AC004593.2	-0.0707581	0.0255734	-14.0961	3.28782e-39	4.82132e-38	77.864
MXD3	1.23862	1.58127	14.0957	3.30097e-39	4.83696e-38	77.86
CD33	1.2087	1.88533	14.0921	3.42895e-39	5.02072e-38	77.8222
PPARGC1A	-2.15652	3.44881	-14.0896	3.5247e-39	5.15705e-38	77.7947
MPV17	0.742429	5.00736	14.0835	3.76053e-39	5.49798e-38	77.7303
PLEKHG2	1.5504	4.00376	14.0827	3.79175e-39	5.53947e-38	77.722
NPAP1	-0.268116	0.0901334	-14.0778	3.99471e-39	5.83161e-38	77.6701
PROCR	1.57967	5.38104	14.0754	4.09877e-39	5.97905e-38	77.6445
ST6GALNAC2	-1.26906	1.09144	-14.0741	4.15593e-39	6.05791e-38	77.6308
CTNNAL1	-1.47961	4.64836	-14.0723	4.23449e-39	6.16781e-38	77.6121
MYORG	-1.42245	3.45139	-14.0722	4.24221e-39	6.17445e-38	77.6103
FABP7	5.50864	5.12439	14.0668	4.48989e-39	6.53008e-38	77.5538
TPD52L1	-1.67074	2.50336	-14.0643	4.61251e-39	6.70343e-38	77.527
VWA7	-1.4754	2.5731	-14.0631	4.66976e-39	6.78158e-38	77.5147
BPI	-0.895737	0.500744	-14.063	4.67465e-39	6.78363e-38	77.5137
RPS15A	0.97644	4.79647	14.0625	4.70226e-39	6.81863e-38	77.5078
PRMT6	-1.17608	3.66689	-14.0599	4.83274e-39	7.00263e-38	77.4806
PTPN4	-1.06287	2.7863	-14.0584	4.91364e-39	7.11457e-38	77.4641
GABRP	-1.73156	0.992209	-14.0582	4.9225e-39	7.12212e-38	77.4623
BCL2A1	1.90014	3.21369	14.056	5.03818e-39	7.28408e-38	77.4391
KIF13B	-1.52908	3.91569	-14.0556	5.05865e-39	7.30827e-38	77.4351
CXCR6	1.70278	2.32549	14.0548	5.10383e-39	7.36808e-38	77.4263
DDX41	1.03914	6.22388	14.0542	5.135e-39	7.4076e-38	77.4202
FPR3	2.27386	4.83606	14.0519	5.26211e-39	7.58537e-38	77.3959
CD276	1.20313	5.26164	14.0502	5.35793e-39	7.71779e-38	77.3779
RPL38	0.980772	7.81368	14.0468	5.55715e-39	7.99886e-38	77.3416
RALBP1	-1.29231	4.94964	-14.0424	5.81962e-39	8.37048e-38	77.2956
RBCK1	1.09378	6.03246	14.0379	6.11036e-39	8.78218e-38	77.2471
HPGD	-2.33861	2.6086	-14.0376	6.12919e-39	8.80276e-38	77.244
PARD3B	-1.23694	2.77856	-14.0349	6.30917e-39	9.05459e-38	77.2152
AGAP3	0.886248	3.76767	14.0332	6.42032e-39	9.20733e-38	77.1978
INSYN1	-1.67147	1.07437	-14.0301	6.6334e-39	9.50593e-38	77.1653
CD74	1.65856	11.0494	14.0287	6.73357e-39	9.64239e-38	77.1504
PCDH15	-0.309332	0.0613541	-14.016	7.71117e-39	1.10342e-37	77.0155
FOXM1	1.5672	2.26644	14.0063	8.54892e-39	1.2224e-37	76.9128
HPCAL1	1.70679	6.4554	14.0048	8.68278e-39	1.24063e-37	76.8974
PPP1R42	-0.503361	0.319707	-14.0043	8.72679e-39	1.24601e-37	76.8923
NCF2	1.69072	4.0583	14.0038	8.77819e-39	1.25243e-37	76.8865
IRF7	1.56783	4.68213	14.0033	8.82552e-39	1.25826e-37	76.8811
IL4I1	1.91392	3.8767	14.0013	9.00914e-39	1.28351e-37	76.8606
TRIP13	1.26961	2.3046	14.0004	9.09665e-39	1.29503e-37	76.851
CRABP1	-1.87442	0.554615	-13.9951	9.6247e-39	1.3692e-37	76.7949
EHBP1L1	1.44393	4.67372	13.9912	1.00347e-38	1.42649e-37	76.7533
SH3GL1	1.105	5.89375	13.9727	1.22095e-38	1.73438e-37	76.5581
LDHB	-1.29014	3.82893	-13.9705	1.25017e-38	1.77461e-37	76.5345
SAMD13	-0.602198	0.588572	-13.9691	1.26804e-38	1.79866e-37	76.5204
MKI67	1.66882	2.27909	13.9655	1.31749e-38	1.86745e-37	76.4823
KCNA4	-0.306748	0.0831195	-13.9622	1.36432e-38	1.93242e-37	76.4476
SLAMF7	2.11015	3.13468	13.9554	1.4674e-38	2.07692e-37	76.3751
CCDC127	0.98335	3.77232	13.9498	1.5558e-38	2.20045e-37	76.3169
TGFB1	1.58325	6.73176	13.9474	1.5972e-38	2.25736e-37	76.2907
SCNM1	0.809322	4.35725	13.9371	1.7809e-38	2.51517e-37	76.1824
CTSS	1.92801	6.51608	13.9323	1.87387e-38	2.64455e-37	76.1317
CDC6	1.22543	1.76933	13.9133	2.29234e-38	3.23279e-37	75.9311
IRF2BPL	-1.30609	4.74925	-13.912	2.32233e-38	3.27272e-37	75.9182
BIK	-1.35576	1.40393	-13.9095	2.38483e-38	3.35837e-37	75.8917
ATF4	0.988525	7.93593	13.9083	2.41484e-38	3.39819e-37	75.8793
JAML	1.43507	2.661	13.9072	2.44333e-38	3.4358e-37	75.8676
NR2C2AP	0.836592	4.10328	13.9064	2.46481e-38	3.46351e-37	75.8589
TACC3	1.17768	2.77951	13.9039	2.5297e-38	3.55213e-37	75.833
RPL18	1.08942	8.71884	13.9035	2.54165e-38	3.56636e-37	75.8284
PYHIN1	1.56822	1.90578	13.9005	2.6237e-38	3.67884e-37	75.7967
RAET1E	-0.560454	0.516161	-13.8958	2.75598e-38	3.86153e-37	75.7478
AMBP	-2.0187	1.95355	-13.8955	2.76502e-38	3.87143e-37	75.7445
STRA8	2.04643	2.36608	13.8947	2.79091e-38	3.90488e-37	75.7352
DISC1	1.0714	1.87398	13.881	3.22349e-38	4.50688e-37	75.5918
SORT1	-1.54159	5.34632	-13.8802	3.25084e-38	4.54187e-37	75.5834
SREBF2	-1.18306	5.276	-13.8799	3.26193e-38	4.5541e-37	75.58
DOCK2	1.78998	2.87583	13.877	3.36219e-38	4.69073e-37	75.5499
FRG2	-0.225572	0.0406495	-13.8726	3.52485e-38	4.91414e-37	75.5029
ZNF205	1.0881	3.83725	13.8716	3.56082e-38	4.96075e-37	75.4928
TCAF2	1.23107	2.58166	13.8714	3.56729e-38	4.96622e-37	75.491
SLC43A3	1.471	3.55785	13.8713	3.57199e-38	4.96922e-37	75.4897
KLRB1	1.54957	2.97739	13.8705	3.60358e-38	5.00959e-37	75.4809
MICALL2	1.5244	3.04971	13.8697	3.63223e-38	5.04583e-37	75.473
MPP5	-1.23016	3.26266	-13.8632	3.89197e-38	5.40281e-37	75.4043
ATPAF1	-0.880512	5.09774	-13.8565	4.17912e-38	5.79731e-37	75.3334
HLA.DMA	1.47238	6.88486	13.8548	4.25369e-38	5.89656e-37	75.3158
SPN	1.68977	2.87582	13.8458	4.6768e-38	6.47848e-37	75.2214
SNX33	1.2809	5.1903	13.8455	4.69318e-38	6.49656e-37	75.218
UCHL1	-3.18469	3.75191	-13.8454	4.69661e-38	6.4967e-37	75.2172
BCKDHB	-1.29535	3.84394	-13.8445	4.74186e-38	6.55464e-37	75.2077
SKA3	1.11737	1.54827	13.8442	4.75684e-38	6.57069e-37	75.2046
CDKN2B	1.57967	3.22595	13.8383	5.06561e-38	6.99227e-37	75.142
CES4A	2.58322	3.19846	13.8322	5.40172e-38	7.45094e-37	75.078
FAM184A	-0.975151	1.18737	-13.8163	6.38754e-38	8.80452e-37	74.9112
DAG1	-1.11141	5.63588	-13.8096	6.85287e-38	9.43926e-37	74.8412
TAZ	0.987075	3.55566	13.8035	7.31164e-38	1.00641e-36	74.7767
PLAT	-1.78097	4.37314	-13.8032	7.33112e-38	1.00838e-36	74.7741
OXCT1	-2.03337	4.5356	-13.7991	7.6584e-38	1.05265e-36	74.7306
CD53	1.81367	6.16508	13.7987	7.68979e-38	1.05622e-36	74.7265
CD5	1.70443	2.78273	13.798	7.74314e-38	1.0628e-36	74.7197
PLCXD3	-1.68626	1.41779	-13.7961	7.90189e-38	1.08383e-36	74.6995
PRSS35	-1.8092	1.79109	-13.7871	8.69203e-38	1.19137e-36	74.6046
SH2D2A	1.77834	2.55888	13.7852	8.86155e-38	1.21375e-36	74.5854
ERBB2	-1.50004	5.29688	-13.7847	8.90992e-38	1.21952e-36	74.58
SLC22A15	-1.23833	1.79368	-13.7829	9.07882e-38	1.24177e-36	74.5613
ACAD8	-0.964625	3.63071	-13.7809	9.27095e-38	1.26716e-36	74.5405
PNP	-1.3328	4.99667	-13.7757	9.80004e-38	1.33854e-36	74.4852
NR1H3	1.0323	4.60656	13.775	9.86699e-38	1.34674e-36	74.4784
TCIRG1	1.34626	4.91087	13.7745	9.92507e-38	1.35372e-36	74.4726
LAMB4	-0.899744	0.558744	-13.7711	1.02823e-37	1.40146e-36	74.4374
FABP5	1.53761	2.99061	13.7695	1.0454e-37	1.42387e-36	74.4209
PLAAT3	1.14604	6.7321	13.7628	1.12206e-37	1.52685e-36	74.3505
HES4	1.95392	4.23271	13.7628	1.12257e-37	1.52685e-36	74.3501
PXDC1	1.26128	6.25047	13.7624	1.12744e-37	1.5324e-36	74.3457
INTS6L	1.256	2.47987	13.7621	1.13039e-37	1.53534e-36	74.3431
C3AR1	1.8647	4.19825	13.7558	1.20835e-37	1.6401e-36	74.2768
CD99	1.28033	6.58676	13.7548	1.22047e-37	1.6554e-36	74.2668
CYRIA	1.44373	3.35113	13.7523	1.2535e-37	1.69901e-36	74.2403
TRAF2	0.964355	4.08557	13.7391	1.44015e-37	1.95065e-36	74.1021
NT5DC3	1.83265	3.56243	13.7307	1.57263e-37	2.12861e-36	74.0146
IL11	-1.19524	0.401506	-13.7306	1.57498e-37	2.13032e-36	74.0131
SPC25	1.26107	1.95105	13.7231	1.70455e-37	2.30397e-36	73.9344
UBE2L6	1.12472	7.24217	13.7228	1.70996e-37	2.30969e-36	73.9312
MTMR10	-1.07152	4.38346	-13.7213	1.73684e-37	2.34437e-36	73.9157
TSPAN6	-1.20732	5.22395	-13.7155	1.84593e-37	2.4899e-36	73.8551
SMPDL3A	1.82435	6.69238	13.7076	2.00669e-37	2.70487e-36	73.772
GTSE1	1.22846	1.5986	13.7052	2.05582e-37	2.76919e-36	73.7479
PHLDA3	1.56666	5.36579	13.704	2.08389e-37	2.80507e-36	73.7344
MRPL33	-0.996498	5.76257	-13.7038	2.08664e-37	2.80683e-36	73.7331
HMGN5	-1.01774	3.29083	-13.6968	2.24662e-37	3.01993e-36	73.6596
BARX2	2.27855	4.75086	13.6959	2.2687e-37	3.04753e-36	73.6499
LPXN	1.22755	4.71375	13.6819	2.62597e-37	3.52501e-36	73.5043
LRRC25	1.8158	4.03757	13.6772	2.76008e-37	3.70249e-36	73.4548
PEPD	-1.40458	6.14525	-13.6695	2.9919e-37	4.0107e-36	73.3745
NLRC4	1.18889	2.04127	13.66	3.30655e-37	4.42946e-36	73.275
CSK	0.963508	5.20709	13.6579	3.38092e-37	4.52598e-36	73.2529
KCNE3	1.95106	5.23135	13.6553	3.47124e-37	4.64371e-36	73.2266
MYZAP	-1.36799	0.800893	-13.6434	3.93241e-37	5.25704e-36	73.1025
RDH8	-1.04827	0.232817	-13.6356	4.268e-37	5.70177e-36	73.021
PHF21B	-0.561921	0.205388	-13.6313	4.46389e-37	5.95939e-36	72.9764
CHRNA4	-0.645329	0.191069	-13.6277	4.63963e-37	6.18977e-36	72.9379
TNFRSF18	1.43569	1.7787	13.6259	4.72738e-37	6.30253e-36	72.9193
SGPP1	-1.27783	4.99879	-13.6249	4.77342e-37	6.35956e-36	72.9097
RPS20	0.959605	8.3175	13.6219	4.92756e-37	6.56044e-36	72.878
ARID5A	1.39796	4.59491	13.6195	5.05283e-37	6.72264e-36	72.8531
CHP1	-0.976879	6.52613	-13.6147	5.31142e-37	7.06187e-36	72.8034
HOGA1	-1.98527	3.69174	-13.6142	5.33972e-37	7.09467e-36	72.7981
FDXR	1.25915	4.36776	13.6131	5.4051e-37	7.17665e-36	72.786
FAM219A	1.0763	4.82066	13.6101	5.57442e-37	7.39644e-36	72.7553
MAN1A1	-1.52496	5.95861	-13.6088	5.6503e-37	7.49202e-36	72.7418
MYH14	-2.24921	2.51277	-13.6073	5.74113e-37	7.60729e-36	72.726
KIF21B	1.12663	1.58131	13.6065	5.7893e-37	7.66592e-36	72.7177
GCNT4	-1.57853	1.9896	-13.601	6.13311e-37	8.11567e-36	72.6603
ASB10	-0.0815808	0.0197527	-13.6006	6.15685e-37	8.14156e-36	72.6564
ABCD1	0.987732	4.25118	13.591	6.80707e-37	8.99529e-36	72.5565
ALS2CL	-1.65954	2.20056	-13.5854	7.22191e-37	9.53702e-36	72.4976
SPACA9	-1.02774	3.14672	-13.584	7.32567e-37	9.66751e-36	72.4835
GPR27	-1.7219	1.79461	-13.5804	7.60728e-37	1.00324e-35	72.4459
PCDHA12	-0.732289	0.345302	-13.5696	8.51561e-37	1.12227e-35	72.3337
GGACT	-1.82428	2.68024	-13.5681	8.64957e-37	1.13915e-35	72.3182
ARNT2	-1.95986	3.67004	-13.5644	8.99244e-37	1.18351e-35	72.2795
LTBR	1.03102	5.98998	13.5629	9.13397e-37	1.20133e-35	72.2639
EBF2	1.69283	2.36625	13.5516	1.02785e-36	1.35095e-35	72.1465
RPL28	1.04395	7.78227	13.5509	1.03508e-36	1.35953e-35	72.1395
ALDOB	-4.85109	4.90004	-13.5467	1.08145e-36	1.41948e-35	72.0959
TBX3	-1.64726	2.59851	-13.5461	1.08917e-36	1.42866e-35	72.0888
MUC3A	1.68258	1.9451	13.5443	1.10945e-36	1.45428e-35	72.0704
DLX3	-0.722769	0.421515	-13.5425	1.13083e-36	1.4813e-35	72.0515
TYK2	0.880969	5.14226	13.5414	1.14409e-36	1.49767e-35	72.0399
POU2F2	1.2859	2.03826	13.5394	1.16801e-36	1.52796e-35	72.0193
BAZ1A	1.14838	3.7626	13.5383	1.18133e-36	1.54436e-35	72.008
ABHD14B	-0.778131	6.13171	-13.5314	1.26964e-36	1.65869e-35	71.9363
LCP1	1.9431	6.04536	13.5291	1.29966e-36	1.69678e-35	71.913
TAC1	-1.12196	0.363731	-13.523	1.38535e-36	1.80744e-35	71.8495
ITPRIPL1	0.8605	1.32563	13.5216	1.4066e-36	1.83393e-35	71.8343
AP3S1	1.04995	5.71344	13.5211	1.41391e-36	1.84224e-35	71.8292
MNDA	1.87377	4.29768	13.5173	1.47099e-36	1.91533e-35	71.7898
HACL1	-0.84527	3.77218	-13.5072	1.6341e-36	2.12629e-35	71.6852
STK33	-1.44818	1.22633	-13.5062	1.65125e-36	2.14718e-35	71.6748
SLC15A3	1.4267	4.10495	13.5025	1.71507e-36	2.22868e-35	71.637
GPR65	1.39035	2.40647	13.4997	1.76744e-36	2.2952e-35	71.6071
CHRDL1	-2.77299	1.77603	-13.4996	1.76915e-36	2.2959e-35	71.6061
FHOD1	1.21238	4.20418	13.4987	1.78532e-36	2.31534e-35	71.5971
UGT8	-1.91299	4.39993	-13.4908	1.93767e-36	2.51126e-35	71.5156
FAM110A	1.04738	3.66621	13.4897	1.96111e-36	2.53846e-35	71.5037
B3GALT2	-0.798694	0.703117	-13.4897	1.96127e-36	2.53846e-35	71.5036
UCN	1.33019	1.83432	13.489	1.97505e-36	2.5546e-35	71.4966
SBK1	-1.05306	1.32757	-13.4802	2.16519e-36	2.79868e-35	71.4052
RASSF5	1.53262	3.55535	13.4767	2.24521e-36	2.9002e-35	71.369
S100A5	-1.07918	0.837139	-13.4653	2.52721e-36	3.2623e-35	71.2513
EVPL	-1.36261	2.92155	-13.4607	2.6508e-36	3.41959e-35	71.2038
OMA1	-0.906249	3.17937	-13.4597	2.68104e-36	3.45632e-35	71.1925
SAT2	-0.907474	6.51186	-13.458	2.72733e-36	3.51366e-35	71.1755
CPA1	-0.476687	0.166284	-13.4563	2.77623e-36	3.5743e-35	71.1578
FJX1	1.42331	4.08864	13.4558	2.79034e-36	3.5901e-35	71.1528
RPL37	0.981875	7.6884	13.4554	2.80194e-36	3.60265e-35	71.1486
NRP2	1.67354	3.86541	13.4553	2.80523e-36	3.60451e-35	71.1475
ACBD7	-0.64292	0.621492	-13.444	3.15566e-36	4.05212e-35	71.0304
SYT10	-1.17554	0.368107	-13.4435	3.17295e-36	4.07164e-35	71.0249
SIT1	1.97496	2.85636	13.441	3.25675e-36	4.17642e-35	70.999
FASLG	1.73675	1.99472	13.4361	3.42723e-36	4.39217e-35	70.9482
KIF20A	1.60556	2.29574	13.4354	3.45221e-36	4.42127e-35	70.941
PRR7	1.45545	2.21201	13.4343	3.49064e-36	4.46756e-35	70.93
LILRA6	1.34587	1.80069	13.434	3.50175e-36	4.47884e-35	70.9268
OGDHL	-2.69476	4.94844	-13.4335	3.52018e-36	4.49947e-35	70.9216
LRRC43	-1.19465	1.14824	-13.4312	3.60533e-36	4.60529e-35	70.8978
PLEKHN1	1.21765	1.66042	13.4307	3.623e-36	4.62483e-35	70.893
MZT2A	1.40179	4.58744	13.4231	3.92174e-36	5.00291e-35	70.8141
C15orf61	-0.607165	1.40549	-13.4213	3.99306e-36	5.09057e-35	70.7962
TESPA1	1.29025	1.71091	13.4181	4.13147e-36	5.26357e-35	70.7623
ACAP1	1.29997	2.66759	13.4158	4.23028e-36	5.38594e-35	70.7388
CTSZ	1.21512	8.70774	13.4102	4.48378e-36	5.70499e-35	70.6809
POMGNT2	-1.03688	4.27056	-13.4097	4.50805e-36	5.73213e-35	70.6755
GCDH	-0.793404	3.8153	-13.4084	4.56662e-36	5.80282e-35	70.6627
PLIN5	-1.17843	1.06831	-13.4078	4.59634e-36	5.83679e-35	70.6562
SLC39A4	-1.55323	3.00919	-13.4059	4.68794e-36	5.94924e-35	70.6366
SYNJ2BP	-1.23199	4.47159	-13.4054	4.71352e-36	5.9778e-35	70.6312
PPP1R13L	1.52617	4.71677	13.3988	5.04444e-36	6.39333e-35	70.5636
RASA3	1.40643	4.56784	13.397	5.1438e-36	6.51504e-35	70.5442
TNFRSF1A	1.07515	6.91593	13.3944	5.28413e-36	6.68843e-35	70.5175
FBXO17	1.54028	5.6321	13.3915	5.44633e-36	6.88927e-35	70.4874
RPL12	0.943264	9.28499	13.39	5.53078e-36	6.99156e-35	70.4721
PPFIA4	2.12822	2.79353	13.3816	6.03316e-36	7.61971e-35	70.3856
PLD4	1.88861	3.1439	13.3816	6.03549e-36	7.61971e-35	70.3852
ZNF44	-1.0105	3.23671	-13.3804	6.10876e-36	7.70722e-35	70.3732
ABCG1	1.3053	4.98548	13.3789	6.2021e-36	7.81993e-35	70.3581
MOB1B	-1.36489	4.13894	-13.3757	6.41285e-36	8.08045e-35	70.3249
C11orf16	-0.483404	0.255389	-13.3734	6.56573e-36	8.26774e-35	70.3014
MS4A4A	1.89651	4.23759	13.3728	6.60678e-36	8.31407e-35	70.2952
TGFBR3	-1.50927	4.16409	-13.3706	6.7612e-36	8.5029e-35	70.2722
CPNE4	-0.634123	0.215125	-13.3698	6.81991e-36	8.57122e-35	70.2636
NPNT	-2.10783	4.59404	-13.3689	6.87927e-36	8.64026e-35	70.255
FOXN1	-0.410446	0.151591	-13.3659	7.10205e-36	8.91433e-35	70.2233
CYGB	1.8047	4.85468	13.3611	7.46532e-36	9.36427e-35	70.1737
CENPK	0.984116	1.43388	13.3603	7.52138e-36	9.42854e-35	70.1662
BCL2L10	-1.66046	1.5295	-13.3593	7.60552e-36	9.52789e-35	70.1552
KISS1R	3.0894	2.90318	13.3543	8.00558e-36	1.00226e-34	70.1042
TNFRSF1B	1.45132	5.80374	13.3445	8.86238e-36	1.10882e-34	70.003
PARD6A	-1.18727	3.15848	-13.3443	8.88028e-36	1.11035e-34	70.001
NAT2	-1.16158	0.779489	-13.3441	8.90313e-36	1.11249e-34	69.9984
ARPC1A	0.806882	4.87205	13.3345	9.8271e-36	1.22716e-34	69.9002
ANKRD9	-1.20415	2.74994	-13.3303	1.02724e-35	1.28195e-34	69.8561
CAMKK1	1.1626	2.7703	13.3128	1.23049e-35	1.53462e-34	69.6765
CADM4	-2.16384	3.70463	-13.3054	1.32817e-35	1.65538e-34	69.6005
PXK	-1.33376	3.42689	-13.305	1.33466e-35	1.66241e-34	69.5957
TCIM	-2.16145	6.12424	-13.2987	1.42415e-35	1.77274e-34	69.5311
GBP5	2.18782	2.88838	13.2982	1.43197e-35	1.78134e-34	69.5256
RHOH	1.30431	1.78664	13.2969	1.45085e-35	1.80367e-34	69.5126
PALM3	-2.00333	3.43302	-13.2947	1.48394e-35	1.84363e-34	69.4902
COL6A2	1.99077	7.54729	13.2938	1.4981e-35	1.86005e-34	69.4807
ZNF683	1.50549	1.69728	13.2907	1.54595e-35	1.91824e-34	69.4495
SEM1	0.730759	4.06312	13.2892	1.57061e-35	1.94759e-34	69.4337
SEMA6A	1.83015	4.5572	13.2814	1.70347e-35	2.111e-34	69.3529
ATP6V1A	-1.49001	6.42232	-13.2795	1.73569e-35	2.14957e-34	69.3343
BRCC3	-1.03388	3.92056	-13.2713	1.88907e-35	2.33804e-34	69.25
ARG2	-2.69226	3.62664	-13.2689	1.93754e-35	2.3957e-34	69.2248
STMN3	1.94128	5.65468	13.2689	1.93811e-35	2.3957e-34	69.2246
MTOR	-1.01758	3.85224	-13.2682	1.95077e-35	2.40982e-34	69.2181
RPL27A	0.916225	8.02677	13.2681	1.95313e-35	2.4112e-34	69.2169
TSPYL5	-1.60723	3.70144	-13.2678	1.95919e-35	2.41716e-34	69.2138
UTS2R	-0.662004	0.143105	-13.2648	2.02175e-35	2.49277e-34	69.1825
CRLF3	0.92749	3.40457	13.2572	2.18675e-35	2.69451e-34	69.1045
SALL3	-1.11475	0.27017	-13.2503	2.34825e-35	2.89168e-34	69.0336
PLEKHG7	-0.383486	0.269156	-13.2498	2.35905e-35	2.90315e-34	69.029
MYH10	-1.85678	4.77869	-13.2469	2.43233e-35	2.99144e-34	68.9986
HAPLN1	2.19783	2.57094	13.2467	2.43625e-35	2.99438e-34	68.997
HPSE2	-1.0351	0.611372	-13.2409	2.58608e-35	3.17653e-34	68.9376
MAP3K7CL	1.76416	4.05702	13.2359	2.72244e-35	3.34193e-34	68.8865
HLA.DQA1	2.10555	6.34329	13.2313	2.85498e-35	3.50241e-34	68.8392
FAM193B	1.70467	4.19644	13.2254	3.03436e-35	3.72014e-34	68.7786
RPS14	1.04102	8.75857	13.219	3.24336e-35	3.97388e-34	68.7123
E2F2	0.846765	1.00972	13.2187	3.25212e-35	3.98211e-34	68.7097
RCN1	1.13482	4.99803	13.2148	3.38641e-35	4.14395e-34	68.6694
GRB14	-1.90655	3.28695	-13.2129	3.45135e-35	4.22077e-34	68.6505
AFAP1L2	-1.61427	3.99698	-13.2116	3.50037e-35	4.27553e-34	68.6365
HMGCS2	-4.01906	4.209	-13.2116	3.50051e-35	4.27553e-34	68.6364
FH	-0.885333	6.42004	-13.2074	3.65429e-35	4.46056e-34	68.5937
FNDC5	-0.9281	0.780545	-13.2058	3.71571e-35	4.5327e-34	68.5771
SH3BP1	0.932832	1.43772	13.2048	3.75116e-35	4.57309e-34	68.5676
SLC25A5	-1.31835	8.39058	-13.197	4.06749e-35	4.95563e-34	68.4871
GAPT	1.58576	2.40047	13.1958	4.11764e-35	5.0136e-34	68.4749
CFAP221	-1.18493	1.91089	-13.1918	4.29096e-35	5.22059e-34	68.4339
TLCD1	-1.36305	2.86331	-13.1917	4.29298e-35	5.22059e-34	68.4334
C1orf54	1.16742	4.81158	13.1893	4.40352e-35	5.35167e-34	68.4081
PDIA5	1.58596	5.44707	13.1826	4.7182e-35	5.72898e-34	68.3395
TBX19	1.06066	2.18772	13.1825	4.71984e-35	5.72898e-34	68.3391
HLA.G	2.86481	4.65507	13.1812	4.78352e-35	5.80265e-34	68.3258
CYP39A1	-1.73342	2.10105	-13.1759	5.05416e-35	6.12714e-34	68.2711
MAMDC2	-1.44041	1.47025	-13.1711	5.30709e-35	6.42979e-34	68.2225
RRM2	1.48363	2.13264	13.1685	5.45143e-35	6.60055e-34	68.1958
GRAMD1C	-1.41065	3.00169	-13.1664	5.57316e-35	6.74376e-34	68.1738
NINL	-1.12818	3.31847	-13.1645	5.67995e-35	6.86873e-34	68.1549
RUNX1	1.66132	3.42951	13.1632	5.75913e-35	6.96017e-34	68.1412
AL049839.2	-0.457404	0.165568	-13.163	5.77044e-35	6.96952e-34	68.1392
IL15RA	1.28956	3.93751	13.1628	5.78117e-35	6.97816e-34	68.1374
FADS3	1.16866	3.84301	13.1615	5.86184e-35	7.07116e-34	68.1236
DNAJC28	-0.824888	1.70094	-13.1612	5.87717e-35	7.08528e-34	68.121
RPL10	1.0538	9.34646	13.1574	6.11559e-35	7.36815e-34	68.0814
BTD	-0.907371	3.00749	-13.1513	6.50733e-35	7.83529e-34	68.0197
CYSTM1	-1.05713	7.55965	-13.1403	7.28901e-35	8.77107e-34	67.9068
ZFAND2A	0.83801	4.39526	13.1374	7.51139e-35	9.03311e-34	67.8769
RPL36	1.15094	8.65087	13.135	7.69564e-35	9.24898e-34	67.8528
TKFC	-0.933632	4.03406	-13.1335	7.81134e-35	9.38226e-34	67.838
RIN1	1.31169	2.28858	13.1313	7.98927e-35	9.59008e-34	67.8156
CLEC12A	1.52182	1.92619	13.1312	7.99915e-35	9.59603e-34	67.8144
MUC6	-0.763168	0.398155	-13.125	8.52809e-35	1.02243e-33	67.7507
LRRK1	1.26256	2.60338	13.1221	8.78353e-35	1.05241e-33	67.7213
VSIG1	1.56703	1.64206	13.1196	9.01227e-35	1.07915e-33	67.6957
ATG16L2	1.67155	2.97981	13.1168	9.27346e-35	1.10938e-33	67.6673
MOXD1	-2.45664	2.78394	-13.1168	9.27606e-35	1.10938e-33	67.667
GDF6	2.46597	2.96936	13.1057	1.03955e-34	1.2425e-33	67.5537
AKNA	1.29554	3.63832	13.1019	1.0811e-34	1.29137e-33	67.5147
CLK4	1.29742	3.7464	13.1004	1.09763e-34	1.31031e-33	67.4996
MCM5	1.05084	4.34939	13.0992	1.11119e-34	1.32568e-33	67.4874
CCDC186	-1.19136	3.41502	-13.0923	1.19255e-34	1.42188e-33	67.4171
SMYD2	0.938263	5.27626	13.0917	1.20001e-34	1.4299e-33	67.4109
ERC2	-0.449742	0.268684	-13.0892	1.23136e-34	1.46636e-33	67.3853
IFNA7	-0.0946157	0.0141377	-13.0882	1.24353e-34	1.47995e-33	67.3755
GPR12	-0.116907	0.0265453	-13.088	1.24641e-34	1.48248e-33	67.3732
ADAMTS15	-1.60203	2.42124	-13.0851	1.28376e-34	1.52597e-33	67.3438
DNAI3	-0.645412	0.607463	-13.0809	1.34067e-34	1.59265e-33	67.3007
ENAM	-1.89291	2.05978	-13.0675	1.53739e-34	1.82523e-33	67.1645
RNASE6	1.76993	5.82344	13.0641	1.59185e-34	1.88873e-33	67.1299
HVCN1	1.1038	2.67683	13.0638	1.59676e-34	1.89342e-33	67.1268
ALOX5	2.09617	4.62117	13.0635	1.60233e-34	1.89886e-33	67.1233
RAPGEFL1	1.09504	1.88005	13.0593	1.67194e-34	1.98015e-33	67.0811
PTGER3	-2.88038	4.06783	-13.0493	1.85214e-34	2.19224e-33	66.9792
TMEM233	1.56155	2.83148	13.044	1.95623e-34	2.31404e-33	66.9249
ALAS1	-1.04391	5.45526	-13.0426	1.98507e-34	2.34674e-33	66.9103
GRHL1	-0.874946	1.05418	-13.0424	1.98797e-34	2.34875e-33	66.9088
MISP	-2.29985	1.94033	-13.0385	2.07036e-34	2.44461e-33	66.8685
SYTL5	-1.16786	0.739126	-13.0375	2.09128e-34	2.46781e-33	66.8585
GNB5	-0.777527	2.87357	-13.0368	2.10579e-34	2.48343e-33	66.8516
MGAT1	0.883197	5.80759	13.0351	2.1436e-34	2.52649e-33	66.8339
FCGR1B	0.846848	0.965041	13.0347	2.15062e-34	2.53324e-33	66.8306
KCNE4	1.87825	4.40434	13.0214	2.46411e-34	2.90075e-33	66.6953
SLC2A3	2.05567	5.53603	13.0146	2.64314e-34	3.10963e-33	66.6255
CBR1	-0.964325	6.11585	-13.0121	2.71175e-34	3.18842e-33	66.6
P4HB	1.24263	8.47952	13.0071	2.85242e-34	3.3518e-33	66.5497
KRT40	-0.401179	0.0981437	-13.0022	3.00071e-34	3.52385e-33	66.4993
GPRIN1	1.26054	1.94138	13.0021	3.00244e-34	3.52385e-33	66.4988
RPL18A	1.09341	7.72927	12.9985	3.11435e-34	3.653e-33	66.4624
ADAMTS4	2.17275	4.10619	12.9936	3.27465e-34	3.83872e-33	66.4124
FGR	1.35897	3.9297	12.9919	3.33308e-34	3.90486e-33	66.3949
LLGL2	-1.26033	4.19606	-12.9898	3.40374e-34	3.98525e-33	66.374
SCGB2A1	-1.68557	1.0075	-12.9884	3.45136e-34	4.03859e-33	66.3602
SLA	1.61221	3.70746	12.9862	3.53141e-34	4.12978e-33	66.3374
PRR11	1.23792	1.90958	12.9853	3.56281e-34	4.16203e-33	66.3286
PITPNM3	-0.819133	0.948981	-12.9853	3.56325e-34	4.16203e-33	66.3284
PAQR4	1.09598	1.92745	12.9847	3.58624e-34	4.18638e-33	66.322
NDUFS1	-1.19241	4.79934	-12.9794	3.78533e-34	4.41614e-33	66.2683
FXN	-0.578008	1.59597	-12.9788	3.80782e-34	4.43972e-33	66.2624
COX4I2	2.2446	5.009	12.9786	3.81768e-34	4.44856e-33	66.2598
ARHGEF38	-1.1512	0.952767	-12.9761	3.91671e-34	4.56124e-33	66.2344
HJURP	1.33815	1.62536	12.975	3.95749e-34	4.60599e-33	66.2241
CDKL1	-1.27948	2.8784	-12.9717	4.09586e-34	4.76418e-33	66.1899
KIAA0895L	1.65041	3.72466	12.9677	4.2666e-34	4.95983e-33	66.1493
AC097636.1	-0.132512	0.0552841	-12.9629	4.48006e-34	5.20487e-33	66.1007
M1AP	-0.833204	0.916485	-12.9628	4.48497e-34	5.20747e-33	66.0996
CTDSPL	-1.23274	5.07801	-12.9626	4.49079e-34	5.21114e-33	66.0983
TDRD1	-0.975185	0.324475	-12.9555	4.82882e-34	5.60006e-33	66.0262
DIRAS2	2.32282	3.77854	12.9525	4.97915e-34	5.77097e-33	65.9957
SIPA1	1.09893	5.08573	12.9522	4.99488e-34	5.78576e-33	65.9925
GNG7	-1.30248	3.40044	-12.9521	4.99881e-34	5.78688e-33	65.9917
PTRH2	0.65012	3.32298	12.9452	5.36741e-34	6.2099e-33	65.921
SAMHD1	1.49899	4.76911	12.9444	5.40735e-34	6.25241e-33	65.9136
VSNL1	-0.97623	0.389102	-12.9413	5.58243e-34	6.45103e-33	65.8819
BTBD19	1.5161	3.20058	12.9409	5.6051e-34	6.47339e-33	65.8779
MCUR1	-0.828641	4.28646	-12.9353	5.93475e-34	6.85006e-33	65.8211
RPL13	1.05115	9.38547	12.9293	6.30573e-34	7.27395e-33	65.7608
SLC2A1	1.93244	6.65718	12.9264	6.4955e-34	7.48844e-33	65.7313
IL21R	1.27329	1.62278	12.9235	6.68947e-34	7.7075e-33	65.702
SLC22A7	-2.35854	1.52894	-12.9231	6.71711e-34	7.73479e-33	65.6979
TNK2	1.17236	3.19869	12.9179	7.0828e-34	8.15106e-33	65.6452
MSR1	1.9253	4.14304	12.8996	8.53162e-34	9.81262e-33	65.4601
DUSP4	1.45829	2.74996	12.8959	8.85857e-34	1.01827e-32	65.4227
SERPINB9	1.35993	4.54396	12.8919	9.23371e-34	1.06076e-32	65.3814
LMAN2	0.933408	8.18144	12.8903	9.37765e-34	1.07666e-32	65.3661
SLC44A4	-2.63675	4.00736	-12.8794	1.04852e-33	1.20311e-32	65.255
SLC38A4	-2.10812	1.43887	-12.8768	1.07636e-33	1.23434e-32	65.229
SCIMP	1.33023	2.13032	12.8753	1.09211e-33	1.25166e-32	65.2145
LIN52	-0.875834	3.23178	-12.8745	1.10127e-33	1.26142e-32	65.2062
PTGDR	0.966764	1.2733	12.8704	1.14831e-33	1.31453e-32	65.1646
IL17RE	-1.25915	1.90318	-12.8691	1.16311e-33	1.33069e-32	65.1519
ARSH	-0.145917	0.0369961	-12.8538	1.35983e-33	1.55484e-32	64.9965
DNAH11	2.22383	2.29427	12.8495	1.41973e-33	1.62239e-32	64.9536
NACA	0.726004	6.78818	12.8484	1.4363e-33	1.64035e-32	64.9421
UGT3A2	-1.34624	0.659414	-12.8465	1.46324e-33	1.67015e-32	64.9236
SPCS1	-0.822111	5.14329	-12.8407	1.55276e-33	1.77129e-32	64.8646
TYRO3	-1.22017	1.83915	-12.8379	1.59773e-33	1.82152e-32	64.8362
ZMYND12	-1.22999	2.60408	-12.8349	1.64639e-33	1.8759e-32	64.8063
PCSK6	2.20369	3.16995	12.8339	1.66376e-33	1.89459e-32	64.7959
IQCH	-0.670469	0.998625	-12.8288	1.7512e-33	1.993e-32	64.745
MED10	0.82719	5.31776	12.82	1.91429e-33	2.17734e-32	64.6564
PLAU	-1.87859	5.04104	-12.8174	1.96523e-33	2.23397e-32	64.6303
FCHO1	1.30822	1.75091	12.8173	1.96727e-33	2.23499e-32	64.6293
YWHAH	0.955967	7.85311	12.8165	1.98473e-33	2.25352e-32	64.6205
HROB	0.850491	1.55955	12.813	2.05599e-33	2.33307e-32	64.5854
ZNF688	0.840077	3.94292	12.8108	2.10135e-33	2.38315e-32	64.5637
PCGF3	0.949295	3.81914	12.8046	2.23854e-33	2.53727e-32	64.5008
SVIP	-1.02641	4.20123	-12.8024	2.28877e-33	2.5927e-32	64.4787
CCND1	2.02885	8.2587	12.8023	2.29082e-33	2.59352e-32	64.4778
FCMR	1.39697	2.93991	12.8001	2.34165e-33	2.64953e-32	64.456
SLFN11	1.58425	4.63182	12.7997	2.35163e-33	2.65928e-32	64.4518
PCCA	-1.45929	4.11574	-12.797	2.41716e-33	2.73179e-32	64.4245
PGLS	0.802528	5.5019	12.7954	2.45718e-33	2.77542e-32	64.4081
PLXND1	1.56239	6.13255	12.7886	2.63136e-33	2.97044e-32	64.34
HOXA7	-1.30601	1.78142	-12.7875	2.66039e-33	3.00147e-32	64.3291
COL4A1	1.87661	7.72242	12.7871	2.67191e-33	3.01273e-32	64.3248
STAB1	1.65693	4.99174	12.7833	2.77797e-33	3.13051e-32	64.2861
TSPAN4	1.1696	5.51303	12.7738	3.05798e-33	3.44406e-32	64.1906
C1QTNF7	-1.34383	1.47984	-12.7705	3.16063e-33	3.55763e-32	64.1578
LNX1	-1.46648	2.9187	-12.7703	3.16664e-33	3.56234e-32	64.1559
ITGA4	1.57065	3.33508	12.7667	3.28349e-33	3.69166e-32	64.1199
NME8	0.667779	0.744249	12.7651	3.33836e-33	3.75119e-32	64.1034
HUNK	-1.5143	2.37997	-12.7579	3.5913e-33	4.03309e-32	64.0308
RBM3	0.960679	6.72797	12.7536	3.74965e-33	4.20849e-32	63.9878
BIRC3	2.05989	5.55989	12.7532	3.76323e-33	4.2213e-32	63.9843
HLA.DQB2	2.4964	4.62687	12.7527	3.78318e-33	4.24124e-32	63.979
CCDC178	-0.998061	1.07844	-12.7524	3.79476e-33	4.25178e-32	63.976
AK7	-1.20965	1.94266	-12.7478	3.97723e-33	4.45368e-32	63.9293
PNMA8A	-2.12376	3.31371	-12.7461	4.04638e-33	4.52851e-32	63.9121
GATA5	-1	0.687856	-12.7456	4.06729e-33	4.5493e-32	63.907
ZP2	-0.144095	0.0493101	-12.7443	4.11987e-33	4.60548e-32	63.8942
KHDRBS2	-0.448566	0.215954	-12.7439	4.13567e-33	4.6205e-32	63.8904
JAG2	1.5597	4.19856	12.7378	4.39833e-33	4.91113e-32	63.8292
STK10	1.16105	4.24052	12.7351	4.52057e-33	5.04474e-32	63.8019
GPRC5A	-2.39969	2.31932	-12.7345	4.54642e-33	5.07068e-32	63.7963
CDKN3	1.21491	2.10149	12.7341	4.56425e-33	5.08767e-32	63.7924
FAM184B	-0.584493	0.369317	-12.7325	4.63933e-33	5.1684e-32	63.7761
HLA.E	1.10266	10.3919	12.7308	4.72158e-33	5.25703e-32	63.7587
HSD17B1	-0.402851	0.486816	-12.729	4.80636e-33	5.34837e-32	63.741
P2RX4	0.848384	3.97742	12.7266	4.92494e-33	5.47721e-32	63.7167
ASAP3	-1.19097	3.44861	-12.726	4.95578e-33	5.50836e-32	63.7105
SUSD1	-1.46933	3.62911	-12.7252	4.99631e-33	5.54915e-32	63.7024
GASK1A	-0.686861	0.649502	-12.7251	4.99816e-33	5.54915e-32	63.7021
SAP30BP	0.702294	4.4607	12.7234	5.08489e-33	5.64224e-32	63.6849
CD27	2.13515	2.79329	12.7209	5.2193e-33	5.78808e-32	63.659
DPT	-1.68046	1.07583	-12.7184	5.34994e-33	5.9296e-32	63.6344
BLNK	-1.20317	2.91834	-12.7173	5.40992e-33	5.99267e-32	63.6233
PTPN22	1.27334	1.92803	12.7137	5.61198e-33	6.21297e-32	63.5869
CD200	1.55336	5.14082	12.7108	5.77758e-33	6.39267e-32	63.558
LRRIQ3	-0.48216	0.549191	-12.7084	5.91925e-33	6.54572e-32	63.5339
MFAP3L	-1.68592	3.95401	-12.6993	6.48679e-33	7.16926e-32	63.4428
PREX1	1.37673	5.07757	12.6969	6.64794e-33	7.34321e-32	63.4184
CCNB2	1.26976	2.40084	12.6942	6.83128e-33	7.54145e-32	63.3914
MACROH2A2	-0.889907	1.71675	-12.6899	7.12812e-33	7.86471e-32	63.3491
EIF4EBP3	0.988478	2.18098	12.6848	7.50939e-33	8.2807e-32	63.2973
NRG3	1.23268	1.95313	12.6834	7.61456e-33	8.39192e-32	63.2834
ABCA1	1.44191	4.75751	12.6784	8.00532e-33	8.8176e-32	63.2337
OAT	-1.16224	5.58261	-12.6737	8.3918e-33	9.23807e-32	63.1868
TLCD3A	1.51647	4.7774	12.6728	8.47649e-33	9.32605e-32	63.1768
MSI2	-1.07009	3.71964	-12.6721	8.53005e-33	9.37969e-32	63.1706
FBP1	-2.22711	5.0129	-12.6586	9.77017e-33	1.07373e-31	63.0356
PSAT1	-2.77252	3.79706	-12.6576	9.87321e-33	1.08444e-31	63.0252
HPCA	1.18976	1.45686	12.6537	1.02708e-32	1.12747e-31	62.9859
TNNI2	1.01019	1.34039	12.6476	1.09218e-32	1.19827e-31	62.9248
MCUB	1.33541	3.1365	12.6468	1.10102e-32	1.20729e-31	62.9168
GATA2	-1.51552	3.31408	-12.6464	1.10501e-32	1.21098e-31	62.9132
ZNF581	1.00531	5.09741	12.6411	1.16502e-32	1.27603e-31	62.8606
PNKD	-0.918139	5.20769	-12.6393	1.18719e-32	1.29958e-31	62.8419
PKMYT1	0.892433	1.03192	12.6364	1.22159e-32	1.33649e-31	62.8135
SAMD14	1.03915	1.90325	12.6353	1.2361e-32	1.35161e-31	62.8017
MCOLN3	-1.40708	0.944658	-12.6307	1.29443e-32	1.4146e-31	62.7559
SLC16A10	-1.26651	1.43251	-12.6212	1.42381e-32	1.55512e-31	62.6612
LYPLAL1	-0.867551	4.80421	-12.6154	1.50854e-32	1.64674e-31	62.6037
TREML1	0.92101	1.03537	12.6135	1.53795e-32	1.67791e-31	62.5845
MFSD3	-1.13793	4.09943	-12.6116	1.56757e-32	1.70927e-31	62.5655
PDE1B	1.25647	2.63707	12.6094	1.60225e-32	1.7461e-31	62.5438
GPR4	1.78938	5.36428	12.6067	1.64664e-32	1.79347e-31	62.5166
IGFALS	-0.71483	0.624355	-12.5986	1.78595e-32	1.94412e-31	62.4358
NFKBIE	1.18917	5.31222	12.593	1.88921e-32	2.05539e-31	62.38
UBC	0.899626	9.52754	12.5914	1.91985e-32	2.08756e-31	62.364
CXCL11	2.26663	3.07208	12.59	1.94683e-32	2.11572e-31	62.3501
IKZF3	1.61314	2.24327	12.5877	1.99309e-32	2.16478e-31	62.3267
SLC7A14	-0.221226	0.0564973	-12.5821	2.10821e-32	2.28855e-31	62.2709
IL3RA	1.37999	5.08417	12.5819	2.11259e-32	2.29203e-31	62.2688
TMEM45A	2.34863	3.65592	12.5808	2.13532e-32	2.3154e-31	62.2582
GCOM1	-0.973481	0.369774	-12.58	2.1532e-32	2.3335e-31	62.2499
CD3G	1.66992	2.34664	12.5704	2.37099e-32	2.56809e-31	62.1541
CRB2	-1.68333	1.1096	-12.5692	2.39769e-32	2.59557e-31	62.143
PTPRC	1.8777	4.40296	12.5624	2.56869e-32	2.77914e-31	62.0745
LILRA2	1.10048	1.72294	12.5596	2.64048e-32	2.85523e-31	62.0471
SLC5A3	-1.92389	4.64859	-12.559	2.65566e-32	2.87005e-31	62.0414
ACVR1B	-0.91247	5.47703	-12.5574	2.69974e-32	2.91608e-31	62.025
EMB	1.53257	3.56616	12.5571	2.70772e-32	2.92307e-31	62.0221
YPEL4	0.936923	1.14391	12.5547	2.77414e-32	2.99313e-31	61.998
SAMD3	0.74549	0.92009	12.5491	2.93487e-32	3.1648e-31	61.942
ZHX3	-1.17005	4.23735	-12.5468	3.00085e-32	3.23416e-31	61.9199
AXL	1.59341	5.82989	12.5429	3.12255e-32	3.36346e-31	61.8804
RELL1	0.914794	4.67158	12.5421	3.1461e-32	3.38696e-31	61.8729
GRB10	1.54297	5.54074	12.5394	3.23268e-32	3.47825e-31	61.8459
PSMB10	1.19289	4.94344	12.5383	3.26875e-32	3.51513e-31	61.8349
NTRK2	-2.07276	2.45572	-12.536	3.34536e-32	3.59553e-31	61.8119
SLC29A4	1.83321	4.15807	12.5339	3.41562e-32	3.66901e-31	61.7912
ALAD	-1.0531	5.23849	-12.532	3.48313e-32	3.73948e-31	61.7717
NCR3	0.989942	1.44699	12.5246	3.74908e-32	4.02279e-31	61.6986
TRPA1	1.55152	1.65313	12.522	3.84793e-32	4.12658e-31	61.6727
VSIR	1.21968	5.49162	12.5219	3.85227e-32	4.12897e-31	61.6716
RPS8	1.00124	9.77563	12.5208	3.89396e-32	4.17136e-31	61.6609
PTGFR	-1.62402	1.5061	-12.5182	3.99646e-32	4.2779e-31	61.6351
C6orf136	-0.808474	4.16382	-12.5182	3.99779e-32	4.2779e-31	61.6347
EXOSC7	-0.860076	3.37601	-12.5125	4.23179e-32	4.52582e-31	61.5782
CD14	1.68825	7.30382	12.5114	4.27648e-32	4.57111e-31	61.5677
NARF	0.755455	3.98588	12.5099	4.34482e-32	4.64161e-31	61.552
EOMES	1.80498	2.15279	12.5057	4.52847e-32	4.83516e-31	61.5108
GMDS	-0.890661	3.49886	-12.5047	4.57382e-32	4.8809e-31	61.5009
DNMBP	-0.988907	3.52579	-12.5034	4.63306e-32	4.94143e-31	61.4881
CHEK2	0.906605	2.306	12.5021	4.69278e-32	5.00238e-31	61.4754
SMYD4	0.828114	3.25108	12.5016	4.71804e-32	5.02657e-31	61.47
MARVELD3	-1.32996	2.02768	-12.4956	5.01118e-32	5.33597e-31	61.4101
RPLP0	1.02586	9.79801	12.4946	5.06198e-32	5.38712e-31	61.4001
NCMAP	-1.23088	0.837133	-12.4928	5.15101e-32	5.47887e-31	61.3828
ITPR2	-1.38385	3.52942	-12.4915	5.22026e-32	5.54951e-31	61.3695
MITD1	0.828556	3.58664	12.4882	5.3918e-32	5.72875e-31	61.3373
GNRH1	1.39407	1.81169	12.4881	5.39708e-32	5.73124e-31	61.3364
BUB1	1.25038	1.67795	12.4871	5.45285e-32	5.78731e-31	61.3261
FRK	-1.26265	3.30486	-12.4859	5.5194e-32	5.85477e-31	61.3141
TSGA10	-0.70553	1.40899	-12.4829	5.68498e-32	6.02712e-31	61.2847
ARHGEF1	1.11801	4.83884	12.4819	5.745e-32	6.08745e-31	61.2743
COQ3	-0.855201	3.55468	-12.4784	5.9511e-32	6.30241e-31	61.2392
DLGAP4	0.76856	4.64506	12.4744	6.19377e-32	6.55586e-31	61.1995
CEMIP2	1.24588	5.2571	12.4677	6.61849e-32	7.00161e-31	61.1336
PPP1R37	0.920898	4.46102	12.4666	6.69126e-32	7.07475e-31	61.1227
SF3A2	0.949312	5.54225	12.4652	6.78726e-32	7.17238e-31	61.1085
CD180	1.35518	2.03095	12.4609	7.08402e-32	7.48192e-31	61.066
SCOC	-1.03684	4.94943	-12.4608	7.09045e-32	7.48466e-31	61.0651
ENTPD1	1.05767	3.68109	12.4558	7.45593e-32	7.86621e-31	61.0151
RPL22L1	1.17558	4.6856	12.4536	7.61576e-32	8.03049e-31	60.994
GHITM	-0.991239	8.0153	-12.4536	7.61987e-32	8.03049e-31	60.9935
XCL2	1.5463	2.24697	12.4497	7.92274e-32	8.34517e-31	60.9547
SLC11A1	1.35428	2.10383	12.4491	7.96655e-32	8.38679e-31	60.9493
PLXNA3	1.16781	3.34488	12.4484	8.01948e-32	8.43796e-31	60.9427
TNFSF8	1.37822	2.31514	12.4464	8.18562e-32	8.60813e-31	60.9223
NNT	-1.42187	4.60442	-12.4463	8.19283e-32	8.61108e-31	60.9214
JMY	-1.13929	2.93823	-12.4446	8.32891e-32	8.74939e-31	60.905
RGS14	1.28611	4.92691	12.4419	8.56452e-32	8.99206e-31	60.8773
C16orf54	1.32921	2.48595	12.4398	8.74412e-32	9.17569e-31	60.8567
ABHD14A	-0.832646	2.70032	-12.4376	8.93904e-32	9.37518e-31	60.8348
FAXC	-0.787971	0.370335	-12.4335	9.30472e-32	9.75347e-31	60.7949
LRRC19	-2.41928	3.45822	-12.4326	9.39191e-32	9.83958e-31	60.7856
POU2F3	-0.646763	0.354259	-12.4304	9.59861e-32	1.00507e-30	60.764
ZNF692	1.44008	3.65332	12.4159	1.10935e-31	1.16098e-30	60.6201
B3GNTL1	0.68633	1.41609	12.4137	1.13373e-31	1.18586e-30	60.5985
RAB24	1.06299	2.62113	12.4119	1.15457e-31	1.20702e-30	60.5804
MMP25	0.890147	1.23234	12.41	1.17643e-31	1.2292e-30	60.5617
PYGO1	-1.01376	0.96637	-12.408	1.19913e-31	1.25226e-30	60.5427
ANXA1	1.39279	6.74052	12.4062	1.22084e-31	1.27425e-30	60.5249
CRTAM	1.44206	1.71235	12.3935	1.38589e-31	1.44574e-30	60.3989
TENM1	1.60721	2.35047	12.3927	1.39665e-31	1.45619e-30	60.3912
CGAS	1.03706	2.29955	12.3917	1.41033e-31	1.46967e-30	60.3815
GLTP	-0.884995	6.15985	-12.3911	1.41917e-31	1.47808e-30	60.3753
SIRPG	1.81571	2.18541	12.3878	1.4662e-31	1.52626e-30	60.3429
CCDC185	-0.344507	0.101901	-12.3866	1.48347e-31	1.54341e-30	60.3312
VWA3B	-0.247721	0.103448	-12.3861	1.49109e-31	1.55051e-30	60.3261
RPS11	0.836145	11.0863	12.3848	1.51036e-31	1.56972e-30	60.3134
GDF7	-1.29308	1.702	-12.3808	1.57199e-31	1.6329e-30	60.2736
NME6	-0.735983	2.86289	-12.3801	1.58279e-31	1.64324e-30	60.2668
TTC29	-0.304829	0.121248	-12.38	1.58506e-31	1.64472e-30	60.2654
VDR	-1.51257	3.36024	-12.3793	1.59549e-31	1.65466e-30	60.2589
TROAP	1.19085	1.36081	12.3779	1.61757e-31	1.67668e-30	60.2452
STK32A	-1.38551	1.09416	-12.3692	1.76343e-31	1.8269e-30	60.1594
LMF2	0.881306	6.48354	12.3676	1.79162e-31	1.85512e-30	60.1436
DLGAP5	1.25739	1.63952	12.3639	1.85997e-31	1.92486e-30	60.1064
ATP1B1	-1.42364	9.85815	-12.3615	1.90507e-31	1.96952e-30	60.0826
ADAL	-0.822743	2.56605	-12.3615	1.90514e-31	1.96952e-30	60.0825
CTHRC1	2.53035	4.41359	12.3606	1.92074e-31	1.98459e-30	60.0744
BNIP3	1.4795	6.89826	12.3573	1.98599e-31	2.05093e-30	60.0412
DLGAP2	-0.361694	0.135736	-12.3556	2.01976e-31	2.0847e-30	60.0245
HLA.DRB1	1.60352	10.5599	12.3553	2.02534e-31	2.08936e-30	60.0217
MAP4K4	1.22556	5.18276	12.3545	2.04152e-31	2.10494e-30	60.0138
IRF6	-2.14108	3.69591	-12.3521	2.09105e-31	2.15486e-30	59.99
NCAPG	1.12044	1.50616	12.3404	2.34732e-31	2.41768e-30	59.8751
NMB	1.97429	5.45819	12.33	2.60233e-31	2.67891e-30	59.7726
SH2D1A	1.53516	2.13443	12.3297	2.61093e-31	2.68635e-30	59.7693
SLC17A9	1.66904	2.1131	12.3292	2.62405e-31	2.69703e-30	59.7643
MICB	1.04895	2.78505	12.3292	2.62407e-31	2.69703e-30	59.7643
SCD5	-2.47201	4.26914	-12.3261	2.70622e-31	2.78e-30	59.7337
UBASH3A	1.24059	1.49587	12.325	2.73399e-31	2.80705e-30	59.7235
MYC	1.74042	5.44111	12.3239	2.76391e-31	2.83628e-30	59.7127
HDAC11	-1.02183	3.83385	-12.3171	2.95719e-31	3.03302e-30	59.6455
SLC25A4	-1.1743	5.24084	-12.3088	3.21065e-31	3.29125e-30	59.5638
FOXI2	-1.76874	0.845316	-12.3087	3.21437e-31	3.29334e-30	59.5626
TEX264	-0.736644	4.97105	-12.3074	3.2557e-31	3.33394e-30	59.5499
SLC35G2	1.16678	2.9743	12.302	3.43363e-31	3.5143e-30	59.497
ADAMTS10	1.61939	2.94772	12.3011	3.464e-31	3.54352e-30	59.4883
MAPK8IP3	1.66129	3.94292	12.3009	3.47096e-31	3.54878e-30	59.4863
TPI1	1.01083	9.98906	12.2981	3.56926e-31	3.64737e-30	59.4585
MTFP1	0.900821	1.51333	12.2964	3.63184e-31	3.70938e-30	59.4412
TLR2	1.41135	3.75944	12.2938	3.72541e-31	3.80296e-30	59.416
ICAM3	0.941595	1.35266	12.2936	3.73087e-31	3.80654e-30	59.4145
TMEM50B	-0.919363	4.99043	-12.2898	3.87373e-31	3.95024e-30	59.3772
KDM4B	0.844025	3.70672	12.2879	3.94954e-31	4.02544e-30	59.3579
RNF126	0.788708	4.50846	12.2874	3.96676e-31	4.04088e-30	59.3536
NUP62	0.779994	4.78977	12.2872	3.97689e-31	4.04908e-30	59.351
SSR2	0.818531	6.24569	12.2859	4.02839e-31	4.09938e-30	59.3382
CHST6	-0.648928	0.237202	-12.2856	4.03955e-31	4.1086e-30	59.3355
SLC43A1	-1.17318	2.70458	-12.2837	4.11719e-31	4.18538e-30	59.3166
METTL22	0.635795	2.26635	12.2832	4.13707e-31	4.2034e-30	59.3118
HLA.DPA1	1.78011	7.99335	12.2826	4.16213e-31	4.22666e-30	59.3058
MYL4	0.788731	1.21512	12.2814	4.20949e-31	4.27253e-30	59.2945
BNIPL	-0.689643	0.766	-12.2803	4.25528e-31	4.31677e-30	59.2838
ADAM8	1.44737	2.60157	12.2798	4.27955e-31	4.33913e-30	59.2781
FDFT1	-0.952677	5.22044	-12.2768	4.40832e-31	4.46738e-30	59.2487
KIRREL2	-0.617429	0.259876	-12.2759	4.44642e-31	4.50365e-30	59.2401
P4HA2	1.37413	4.85281	12.2753	4.47217e-31	4.52737e-30	59.2344
MYOZ1	-1.30731	2.04121	-12.2751	4.4827e-31	4.53568e-30	59.232
LINGO1	1.5615	3.1767	12.2694	4.74359e-31	4.79718e-30	59.1758
RIMKLA	1.71942	3.04177	12.2683	4.79246e-31	4.84291e-30	59.1656
CACFD1	-0.960637	4.70313	-12.2683	4.79378e-31	4.84291e-30	59.1653
TRMT2A	0.861404	4.23753	12.2679	4.81033e-31	4.85711e-30	59.1619
SNAI3	0.838885	1.8265	12.2669	4.85992e-31	4.90465e-30	59.1517
RFC4	0.845616	3.43682	12.2655	4.92637e-31	4.96914e-30	59.1382
SLC25A38	-0.735122	4.75596	-12.2649	4.95762e-31	4.99808e-30	59.1319
ADAMTSL4	1.48371	2.65457	12.2643	4.98889e-31	5.02553e-30	59.1257
COL5A2	1.86585	5.0775	12.2642	4.99e-31	5.02553e-30	59.1255
RPL35	1.00444	9.20159	12.2634	5.02993e-31	5.06313e-30	59.1176
SLC9A9	1.52541	3.8391	12.2611	5.14728e-31	5.17859e-30	59.0946
USP2	-2.05728	3.85802	-12.2609	5.15957e-31	5.18828e-30	59.0923
VEPH1	-1.46454	3.5122	-12.2607	5.16898e-31	5.19507e-30	59.0904
CLNK	-1.71833	0.863821	-12.2589	5.25794e-31	5.28176e-30	59.0735
AUH	-1.19308	5.05147	-12.2583	5.28977e-31	5.311e-30	59.0675
CA2	-1.68089	7.31685	-12.257	5.36162e-31	5.38037e-30	59.0541
APBA3	0.713898	3.20526	12.2547	5.48491e-31	5.50126e-30	59.0315
RAB33A	1.43562	2.38504	12.2511	5.67986e-31	5.69386e-30	58.9968
TNFAIP3	1.40521	5.26885	12.2496	5.76784e-31	5.7791e-30	58.9815
BTN3A3	1.33339	4.71337	12.2475	5.88726e-31	5.89571e-30	58.9611
ITK	1.27751	1.82237	12.2472	5.90148e-31	5.90693e-30	58.9587
MYO5C	-1.08931	2.58736	-12.2466	5.93906e-31	5.9415e-30	58.9524
GUK1	0.89316	6.88951	12.2431	6.14606e-31	6.14543e-30	58.9184
SLC41A2	1.15579	4.45787	12.243	6.15112e-31	6.14734e-30	58.9175
THBS3	1.16133	3.42763	12.2428	6.16578e-31	6.15884e-30	58.9152
LMNB1	1.30351	3.68908	12.2366	6.55811e-31	6.545e-30	58.8539
TRAM1L1	-1.29543	3.11748	-12.2365	6.55908e-31	6.545e-30	58.8537
IDH2	-1.05507	7.57026	-12.235	6.65794e-31	6.64024e-30	58.8389
RHOBTB3	-1.84692	3.66947	-12.2307	6.94647e-31	6.92448e-30	58.7967
CDS1	-1.51975	4.11268	-12.2295	7.03089e-31	7.00505e-30	58.7847
ZDHHC18	0.735068	4.00402	12.2277	7.15949e-31	7.12953e-30	58.7667
PLCZ1	-0.243264	0.0936052	-12.2262	7.26639e-31	7.2323e-30	58.7519
CEACAM21	1.1331	1.91636	12.2258	7.29079e-31	7.25289e-30	58.7486
PIMREG	1.10946	1.4466	12.2248	7.36795e-31	7.32591e-30	58.7381
COL8A1	2.00479	4.67123	12.2157	8.05547e-31	8.00543e-30	58.6495
CRACR2A	0.768272	1.00062	12.2153	8.08973e-31	8.03539e-30	58.6453
DECR1	-0.705808	5.59507	-12.2099	8.52641e-31	8.46483e-30	58.593
MICU2	-0.947102	5.27543	-12.2076	8.72687e-31	8.65892e-30	58.5699
PGGHG	2.53261	4.87159	12.2075	8.73079e-31	8.65892e-30	58.5695
AVPR1B	1.96013	2.2591	12.2053	8.92826e-31	8.85027e-30	58.5472
DAZAP1	0.658024	4.61466	12.2027	9.15422e-31	9.06965e-30	58.5224
CSF1R	1.72566	5.68926	12.2026	9.16424e-31	9.07496e-30	58.5213
PKHD1L1	-0.316555	0.158156	-12.1971	9.67854e-31	9.5794e-30	58.467
CYS1	-2.49718	6.30816	-12.1955	9.83212e-31	9.72647e-30	58.4514
SEMA6B	1.53053	4.24733	12.1941	9.97064e-31	9.8585e-30	58.4375
HHLA2	3.00307	4.75739	12.1845	1.09513e-30	1.08227e-29	58.3443
PBK	1.29498	1.94742	12.1833	1.10893e-30	1.09535e-29	58.3318
SGF29	0.777405	4.10463	12.1829	1.11259e-30	1.09841e-29	58.3285
SLC25A15	-0.936999	2.79629	-12.1818	1.12499e-30	1.11009e-29	58.3175
ADGRE1	1.31737	1.66286	12.1809	1.13547e-30	1.11986e-29	58.3083
XAGE2	-0.586077	0.14499	-12.1746	1.20727e-30	1.19007e-29	58.2474
DIPK2B	1.73279	4.6273	12.1703	1.26003e-30	1.24145e-29	58.2049
PM20D1	-1.22787	0.89039	-12.1665	1.30725e-30	1.28733e-29	58.1683
ARHGAP27	0.868848	3.5762	12.1654	1.32154e-30	1.30074e-29	58.1575
DMAC2L	-0.914112	3.57631	-12.1601	1.39322e-30	1.37061e-29	58.105
PTPN6	0.93201	4.86727	12.1575	1.42825e-30	1.40436e-29	58.0803
HLA.DRA	1.6725	11.3442	12.1552	1.46175e-30	1.43658e-29	58.0573
ADAMTS2	1.60318	3.16297	12.1544	1.47245e-30	1.44637e-29	58.05
LIG1	0.938396	3.43543	12.1533	1.48903e-30	1.46192e-29	58.0389
QRFPR	2.18135	3.50147	12.1518	1.51064e-30	1.48239e-29	58.0246
LY96	1.54695	4.98137	12.1484	1.56228e-30	1.5323e-29	57.9912
BEST1	0.985121	1.632	12.1482	1.56606e-30	1.53523e-29	57.9888
ASS1	-1.94981	7.10808	-12.1399	1.69868e-30	1.6644e-29	57.908
WDR48	-0.860577	4.08343	-12.1384	1.72439e-30	1.68874e-29	57.8931
SLC7A4	-0.611084	0.274054	-12.1374	1.74032e-30	1.70349e-29	57.8839
PDE7A	1.15626	3.42345	12.1371	1.74592e-30	1.70812e-29	57.8807
ISG15	1.55732	6.54626	12.135	1.78276e-30	1.74328e-29	57.86
LBX2	0.81341	1.13449	12.125	1.96523e-30	1.92075e-29	57.7631
PLK1	1.16587	1.65644	12.1227	2.00979e-30	1.96332e-29	57.7409
[truncated: 17,520 more rows]
