# Supplementary material for: Functional enrichment analysis of LYSET and identification of related hub gene signatures as novel biomarkers to predict prognosis and immune infiltration status of clear cell renal cell carcinoma
Source: J Cancer Res Clin Oncol. 2023 Sep 23;149(18):16905–29. doi: 10.1007/s00432-023-05280-2 (PMC10645642; doi:10.1007/s00432-023-05280-2)
Supplement: Supplementary file 4 — Supplementary file4 (ZIP 3199 KB) [file 432_2023_5280_MOESM4_ESM.zip › Supplementary Tables/Table 11. Intersection of 310 genes and DEGs.xlsx]

## Sheet: Sheet1
Table 11. Intersection of 310 genes and DEGs
AAGAB
ABHD5
ACP5
AP1S2
AP5M1
AREL1
ARL8B
ASAH1
ATP6V1D
ATP6V1H
CAT
CD164
CUL3
DCAF11
ENTPD5
ENTR1
GOLGA4
GPR143
HECTD1
HIF1A
HSP90AA1
HSPA8
IDI1
KTN1
LYPLA1
LYPLAL1
NAPEPLD
NUDT21
PDCD6IP
PNPLA8
PSME3
RAB32
RNF141
RRAGD
SCOC
SCYL2
SEC23A
SLC31A1
SLC49A4
SMARCA1
SMPD1
SNX19
SNX4
STAM2
THTPA
TM9SF2
TMEM106B
TMEM192
TMEM9B
TPP1
TRIP11
VAMP7
VTI1B
WDR72
ZNRF3
