# Supplementary material for: Functional enrichment analysis of LYSET and identification of related hub gene signatures as novel biomarkers to predict prognosis and immune infiltration status of clear cell renal cell carcinoma
Source: J Cancer Res Clin Oncol. 2023 Sep 23;149(18):16905–29. doi: 10.1007/s00432-023-05280-2 (PMC10645642; doi:10.1007/s00432-023-05280-2)
Supplement: Supplementary file 4 — Supplementary file4 (ZIP 3199 KB) [file 432_2023_5280_MOESM4_ESM.zip › Supplementary Tables/Table 12. LASSO regression analysis of 55 research genes.xlsx]

## Sheet: Sheet1
Table 12. LASSO regression analysis of 55 research genes
AAGAB	0.017594
ABHD5	0
ACP5	0
AP1S2	0
AP5M1	0
AREL1	0
ARL8B	0
ASAH1	0
ATP6V1D	0
ATP6V1H	0
CAT	0
CD164	0
CUL3	0
DCAF11	-0.00558422
ENTPD5	0
ENTR1	0.0174682
GOLGA4	0
GPR143	0.000355873
HECTD1	0
HIF1A	1.55092e-05
HSP90AA1	0
HSPA8	-8.1004e-05
IDI1	-0.00267032
KTN1	0
LYPLA1	0
LYPLAL1	0
NAPEPLD	0
NUDT21	0
PDCD6IP	0
PNPLA8	-0.000851083
PSME3	0
RAB32	0
RNF141	0
RRAGD	0
SCOC	-0.00321126
SCYL2	0.0113742
SEC23A	0
SLC31A1	0
SLC49A4	-0.0124712
SMARCA1	0
SMPD1	0
SNX19	0
SNX4	-0.00154812
STAM2	0
THTPA	-0.0292847
TM9SF2	0
TMEM106B	0
TMEM192	-0.0182039
TMEM9B	0
TPP1	0.000134903
TRIP11	-0.00566086
VAMP7	0
VTI1B	0
WDR72	-0.0209219
ZNRF3	0
