# Supplementary material for: Functional enrichment analysis of LYSET and identification of related hub gene signatures as novel biomarkers to predict prognosis and immune infiltration status of clear cell renal cell carcinoma
Source: J Cancer Res Clin Oncol. 2023 Sep 23;149(18):16905–29. doi: 10.1007/s00432-023-05280-2 (PMC10645642; doi:10.1007/s00432-023-05280-2)
Supplement: Supplementary file 4 — Supplementary file4 (ZIP 3199 KB) [file 432_2023_5280_MOESM4_ESM.zip › Supplementary Tables/Table 13. Stepwise multivariate Cox regression analysis for predictive model.xlsx]

## Sheet: Sheet1
Table 13. Stepwise multivariate Cox regression analysis for predictive model
Factors	Coef	S.E.	WaldZ	Pr(>|Z|)
Risk_Score	0.491	0.1437	3.42	0.0006
Age	0.0393	0.0098	4.02	<0.0001
M_stage	0.8191	0.351	2.33	0.0196
N_stage	0.5255	0.3458	1.52	0.1287
Stage	0.3471	0.1451	2.39	0.0167
AIC of the model
Model	Df	AIC
<none>		861.26
Risk_Score	1	869.65
Age	1	876.22
M_stage	1	864.84
N_stage	1	861.34
Stage	1	865.05
