# Supplementary material for: Functional enrichment analysis of LYSET and identification of related hub gene signatures as novel biomarkers to predict prognosis and immune infiltration status of clear cell renal cell carcinoma
Source: J Cancer Res Clin Oncol. 2023 Sep 23;149(18):16905–29. doi: 10.1007/s00432-023-05280-2 (PMC10645642; doi:10.1007/s00432-023-05280-2)
Supplement: Supplementary file 4 — Supplementary file4 (ZIP 3199 KB) [file 432_2023_5280_MOESM4_ESM.zip › Supplementary Tables/Table 14. Multivariate Cox proportional hazard regression model (without N stage).xlsx]

## Sheet: Sheet1
Table 14. Multivariate Cox proportional hazard regression model (without N stage)
Factors	Coef	S.E.	WaldZ	Pr(>|Z|)
M_stage	0.8226	0.3518	2.34	0.0194
Stage	0.3702	0.1439	2.57	0.0101
Risk_Score	0.5397	0.1401	3.85	0.0001
Age	0.0389	0.0099	3.93	<0.0001
AIC of the model
Model	Df	AIC
<none>		861.34
M_stage	1	864.94
Stage	1	866.05
Risk_Score	1	871.91
Age	1	875.62
