# Supplementary material for: Functional enrichment analysis of LYSET and identification of related hub gene signatures as novel biomarkers to predict prognosis and immune infiltration status of clear cell renal cell carcinoma
Source: J Cancer Res Clin Oncol. 2023 Sep 23;149(18):16905–29. doi: 10.1007/s00432-023-05280-2 (PMC10645642; doi:10.1007/s00432-023-05280-2)
Supplement: Supplementary file 4 — Supplementary file4 (ZIP 3199 KB) [file 432_2023_5280_MOESM4_ESM.zip › Supplementary Tables/Table 15. Immune infiltration analysis (CIBERSORT) results.xlsx]

## Sheet: CIBERSORTx_Job5_Results
Table 15. Immune infiltration analysis results
Mixture	B cells naive	B cells memory	Plasma cells	T cells CD8	T cells CD4 naive	T cells CD4 memory resting	T cells CD4 memory activated	T cells follicular helper	T cells regulatory (Tregs)	T cells gamma delta	NK cells resting	NK cells activated	Monocytes	Macrophages M0	Macrophages M1	Macrophages M2	Dendritic cells resting	Dendritic cells activated	Mast cells resting	Mast cells activated	Eosinophils	Neutrophils	P-value	Correlation	RMSE
TCGA.3Z.A93Z	0.0381964	0	0.0401715	0.115079	0	0.17946	0	0	0.0595774	0	0.116492	0.0240698	0.0720897	0	0.111882	0.160848	0.0134212	0.000299508	0.0684134	0	0	0	0.142	0.103393	1.0522
TCGA.6D.AA2E	0.0513431	0	0.129056	0.24055	0	0.111603	0	0.0198254	0.0269556	0.00944887	0	0.0275712	0.0634366	9.44304e-05	0.0135509	0.270022	0.00387851	0	0.00206661	0.030597	0	0	0.045	0.161122	1.01848
TCGA.A3.3306	0.00733872	0	0	0.0428851	0	0.320138	0	0	0.00408121	0	0.0399582	0.0305758	0.025868	0	0.158402	0.313434	0.0135299	0	0.0213311	0	0	0.0224576	0.025	0.181423	1.03095
TCGA.A3.3307	0.0251542	0	0.000931247	0.246873	0	0.109374	0.00185362	0	0.00890503	0.00691182	0	0.0110088	0.148722	0	0.138785	0.235711	0	0	0.0530492	0	0	0.0127215	0.001	0.3509	0.943338
TCGA.A3.3308	0.0511055	0	0.00264047	0.0967068	0	0.166619	0.00763167	0.00844413	0.0280428	0	0.0121171	0.00796903	0.0938774	0.0404777	0.105301	0.309299	0.00189694	0	0.0678719	0	0	0	0.005	0.303623	0.961264
TCGA.A3.3311	0.0114077	0	0.0369697	0.072366	0	0.228586	0.00171023	0.017153	0.00617314	0.0303177	0	0.0500949	0.0323065	0	0.161022	0.259118	0.0132165	0	0.0640593	0	0	0.0154996	0.017	0.198979	1.01583
TCGA.A3.3313	0.00397714	0	0.0657221	0.00068904	0	0.180642	0	0.00848001	0.00226075	0	0.0558188	0.0465358	0.0728519	0.0130655	0.0524151	0.323028	0.0259237	0	0.073314	0	0.0751031	0.000172814	0.177	0.0930009	1.04452
TCGA.A3.3316	0.0352894	0	0	0.0170968	0	0.127902	0	0.016898	0.0127515	0.0233989	0	0.0269849	0.125006	0.153853	0.0461322	0.3613	0	0	0	0.0389312	0	0.0144549	0.005	0.299791	0.973291
TCGA.A3.3317	0.00868705	0	0.014157	0.160533	0	0.163319	0.00290094	0.0206187	0.00475983	0	0	0.0708413	0.0301624	0.0339125	0.138346	0.242643	0.0320055	0	0.0759655	0	0.00114815	0	0	0.38567	0.925421
TCGA.A3.3319	0	0	0.0382543	0.0505538	0	0.241864	4.16231e-05	0	0.00217424	0	0	0.0583193	0.153829	0.0145758	0.164071	0.178515	0.0106493	0	0.0783845	0	0	0.00876789	0.074	0.137704	1.0417
TCGA.A3.3320	0.00642619	0	0.015722	0	0	0.388468	0	0.0209582	0	0.00832889	0.0297686	0.0267908	0.0256463	0	0.134142	0.257082	0.00605668	0.00639307	0.0200106	0	0	0.0542066	0.091	0.129245	1.0484
TCGA.A3.3322	0.0209998	0	0.00221958	0.035862	0	0.1984	0	0.00508152	0.0209224	0	0.0154158	0.0252728	0.0895527	0.0050389	0.0455025	0.483553	0.0279977	0	0.018615	0.00140666	0	0.00416021	0.017	0.199656	1.01907
TCGA.A3.3323	0.0252812	0	0.00372663	0.0992862	0	0.301478	0	0	0.00278536	0	0.0301997	0.00574358	0.128567	0	0.112797	0.242534	0	0	0.0454683	0	0	0.00213407	0.001	0.340183	0.946064
TCGA.A3.3324	0	0	0	0.215017	0	0.221207	0	0.0115046	0.0267319	0	0	0.043407	0.1206	0	0.0771129	0.227096	0.0127622	0	0.0423094	0	0	0.00225193	0.003	0.312218	0.961056
TCGA.A3.3325	0.00425392	0.000430211	0	0.0367286	0	0.336869	0	0	0.00178086	0	9.7255e-05	0.0203241	0.0657782	0	0.0471147	0.353375	0.0151125	0	0.103776	0	0	0.0143608	0.006	0.27778	0.97349
TCGA.A3.3326	0.00777997	0	0.0321295	0.0664275	0	0.312851	0.00422017	0	0.00987636	0	0.0512924	0	0.0585765	0.00318648	0.100448	0.228047	0.0733606	0	0.0510252	0	0	0.000779124	0.001	0.339363	0.943859
TCGA.A3.3328	0.0651077	0	0	0	0	0.150691	0	0.049099	0	0.0205632	0.0343349	0.106173	0.176356	0.109141	0.0217062	0.0437486	0.0278179	0.0544821	0.0384724	0	0.0279416	0.0743654	0.793	-0.00338073	1.09572
TCGA.A3.3329	0.0137767	0	0.0149294	0.0953528	0	0.369217	0.00854737	0.0156158	0.00798717	0	0	0.0210564	0.078014	0	0.15659	0.120224	0.0273322	0	0.0596077	0	0.00450807	0.00724127	0.005	0.289539	0.974955
TCGA.A3.3331	0.0634421	0	0	0.142855	0	0.173703	0	0.0356372	0.00516249	0.0181839	0	0.0504141	0.0626013	0	0.134435	0.228666	0	0	0	0.0743617	0	0.0105381	0.043	0.162837	1.03388
TCGA.A3.3335	0.000743934	0.0409476	0	0.0365901	0	0.424682	0.0304395	0	0.0186875	0	0.0177626	0	0.0612466	0.0322246	0.059412	0.186391	0	0.0200468	0.0187563	0	0	0.0520703	0.22	0.0778487	1.06215
TCGA.A3.3343	0.00762162	0	0.0231208	0.0947072	0	0.228828	0	0.0086202	0	0	0.0432273	0.0478776	0.0558376	0.00999706	0.138115	0.173432	0.038218	0	0.114482	0	0.00446746	0.0114477	0	0.378535	0.927396
TCGA.A3.3346	0.0137006	0	0	0.0443028	0	0.208444	0.00859906	0.0300588	0.018947	0	0	0.0719884	0.0202438	0.138163	0.0660568	0.306838	0.00268275	0	0	0	0	0.069975	0.001	0.337328	0.951449
TCGA.A3.3347	0.0100931	0	0	0.052188	0	0.184737	0.0161563	0	0.0421058	0.00337328	0.0140833	0.00031572	0.00423078	0.216269	0.0941721	0.308428	0.0073612	0	0.0294729	0	0	0.0170123	0	0.632604	0.78512
TCGA.A3.3349	0.0182142	0	0	0.142414	0	0.149805	0	0	0	0	0.0408549	0.0511321	0.0823928	0	0.0268565	0.318655	0.00678031	0	0.14397	0	0	0.0189253	0.008	0.249399	0.985992
TCGA.A3.3351	0	0	0.0025079	0.193044	0	0.234157	0	0.0277595	0.0375017	0.022654	0	0.0383925	0.123137	0	0.100273	0.182348	0	0	0.0373732	0	0	0.000852224	0.001	0.356291	0.941149
TCGA.A3.3352	0.0160014	0	0	0.0410829	0	0.259742	0	0	0.0172482	0	0.0958993	0.025792	0.123893	0	0.132429	0.19243	0.00500137	0.00231032	0.0881709	0	0	0	0.074	0.13735	1.03978
TCGA.A3.3357	0.00737213	0	0.005708	0.271691	0	0.0313058	0.0131717	0.0367812	0.0101041	0	0	0.0688487	0.022227	0	0.0243723	0.392086	0.00184404	0.000497604	0.0938863	0	0	0.0201038	0.008	0.254301	0.989097
TCGA.A3.3358	0.0117587	0	0.0578353	0.190116	0	0.209199	0.00123892	0.0165813	0.0156826	0	0	0.0234883	0.0544653	0	0.0539359	0.324216	0.00669768	0	0.0330293	0	0	0.00175602	0	0.395258	0.91877
TCGA.A3.3359	0.000811586	0	0.00227653	0.240359	0	0.234025	0	0.00941036	0.000905674	0	0	0.0512196	0.0585732	0	0.131512	0.188251	0.0165206	0	0.0559084	0	0	0.0102269	0	0.383293	0.929377
TCGA.A3.3362	0.0758155	0	0	0.156884	0	0.229336	0.015971	0	0.00813339	0	0.0155996	0.00622743	0.0966265	0	0.0891148	0.222183	0	0	0.0627699	0	0	0.0213393	0.014	0.224302	0.995266
TCGA.A3.3363	0.0129773	0	0	0.0797019	0	0.153248	0	0	0.00106228	0	0	0.0255771	0.0835132	0.0157726	0.00727551	0.426442	0	0	0.168911	0	0	0.0255191	0.001	0.329055	0.952944
TCGA.A3.3365	0.0381869	0	0.0105722	0.00441295	0	0.302012	0	0.00700539	0.00241769	0.0331665	0	0.0837901	0.0161907	0	0.13244	0.229177	0.00228137	0.0047259	0.133621	0	0	0	0.012	0.230224	0.999214
TCGA.A3.3367	0.00855423	0	0	0.0128347	0	0.268719	0	0	0.00627005	0	0.0373287	0.0114537	0.0330955	0	0.119116	0.344527	0.0268425	0	0.119083	0	0	0.0121758	0.12	0.114848	1.0474
TCGA.A3.3370	0	0	0.00645956	0.316101	0	0.144404	0	0.0190795	0.0250276	0.0232103	0	0.0440327	0.0754214	0	0.0924063	0.221546	0.00135122	0	0.0309601	0	0	0	0	0.417581	0.911426
TCGA.A3.3372	0.0268085	0	0	0.192191	0	0.184408	0	0.00264725	0.00618555	0	0.0381983	0.0140174	0.135575	0	0.136455	0.180139	0	0.002042	0.0813324	0	0	0	0.006	0.285977	0.973741
TCGA.A3.3373	0.04029	0	0	0.101178	0	0.171361	0.00259444	0	0.0180765	0	0.0366659	0	0.0721036	0.0248915	0.107378	0.282993	0.0526261	0	0.0768776	0	0	0.0129648	0.012	0.23053	0.992543
TCGA.A3.3374	0.00464155	0	0	0.0031796	0	0.00313955	0.00577504	3.39517e-05	0	0.018793	0	0.00355798	0	0.745495	0.00488401	0.178445	0	0.00343918	0.0271968	0	0.00141905	0	0	0.837255	0.547686
TCGA.A3.3376	0.0156128	0	0	0.057978	0	0.223193	0	0	0	0	0.0666946	0.0216838	0.192502	0	0.028005	0.288491	0.00429271	0	0.0974392	0	0	0.00410848	0.006	0.276236	0.973359
TCGA.A3.3378	0.0859593	0	0.0415606	0.111336	0	0.131731	0.0148444	0.0446761	0.0128779	0	0	0.0241925	0.00234586	0	0.0863458	0.311243	0.00638993	0	0.0443509	0	0	0.0821465	0	0.368784	0.930048
TCGA.A3.3380	0.0414678	0	0.00181523	0.119585	0	0.219824	0.0191339	0	0	0	0.0817282	0	0.0134734	0.0184865	0.0724458	0.303711	0.0048839	0.0019433	0.090628	0	0	0.010874	0.001	0.332356	0.947845
TCGA.A3.3382	0	0	0	0.259865	0	0.278106	0	0.0145569	0.0097997	0	0	0.0308405	0.0259037	0.0248028	0.0829123	0.247806	0	0	0.0215324	0	0	0.00387498	0.012	0.229797	1.00938
TCGA.A3.3383	0.0128089	0	0.0026146	0.136333	0	0.125897	0	0.0264682	0.0601172	0	0	0.0884429	0.0579849	0	0.12875	0.166936	0.0691146	0	0.118709	0	0	0.00582402	0.449	0.0396009	1.07985
TCGA.A3.3385	0.0101645	0	0.00951506	0.0611141	0	0.13126	0	0	0.00833697	0	0.00137721	0.0198313	0.0540993	0.0165742	0.0513113	0.205464	0.266228	0	0.127559	0	0	0.0371651	0.237	0.0735632	1.05723
TCGA.A3.3387	0.0117637	0	0.026263	0.0331044	0	0.227843	0	0	0.0344803	0	0.0117514	0.00839599	0.150753	0	0.0526684	0.372288	0.0179422	0	0.045402	0	0	0.00734437	0.001	0.354598	0.938324
TCGA.A3.A6NI	0	0	0	0.0687998	0	0.165285	0	0	0.0262206	0	0.0624322	0.0339439	0.126858	0.022044	0.0566627	0.343832	0.0291019	0	0.0625256	0	0	0.00229326	0.087	0.13137	1.03965
TCGA.A3.A6NJ	0.0142167	0	0.00820462	0.424244	0	0.068997	0.0156114	0.024447	0.0506507	0	0	0.0465023	0.0836181	0	0.124892	0.0966874	0.00459452	0	0.0373348	0	0	0	0	0.427791	0.909781
TCGA.A3.A6NL	0.0173109	0	0.00602598	0.113992	0	0.220794	0	0.00553139	0.0362987	0	0.127178	0.011477	0.140772	0.00116552	0.0757167	0.170571	0.00500082	0	0.0676237	0	0	0.000542869	0.004	0.307428	0.961459
TCGA.A3.A6NN	0.010663	0	0	0.123163	0	0.1921	0	0	0.0227301	0	0.188394	0.0069996	0.0863613	0	0.0779003	0.222193	0.00577774	0	0.0637172	0	0	0	0.001	0.326714	0.956562
TCGA.A3.A8CQ	0.0370802	0	0.00850802	0.104104	0	0.205558	0	0	0.0134488	0	0.0319031	0.0501496	0.107142	0	0.10333	0.165155	0.0518297	0	0.121792	0	0	0	0.081	0.134642	1.03176
TCGA.A3.A8OU	0.00918641	0	0.0470344	0.103938	0	0.234142	0	0.00518361	0.00841557	0	0.0560586	0.03321	0.1255	0	0.0854093	0.221264	0.0116682	0	0.0589891	0	0	0	0.061	0.146953	1.02739
TCGA.A3.A8OV	0	0	0	0.0575756	0	0.130821	0	0	0.0153749	0	0.142763	0.0433899	0.195687	0.00674411	0.0798725	0.229102	0	0	0.098671	0	0	0	0.291	0.0646911	1.07436
TCGA.A3.A8OW	0.000444302	0	0.0134347	0.384066	0	0.11221	0	0.0378195	0.0416805	0	0	0.0572271	0.0587771	0	0.0587835	0.171583	0.00193023	0	0.0564152	0	0	0.00562852	0.018	0.195148	1.02879
TCGA.A3.A8OX	0.0331492	0	0.0325771	0.135717	0	0.279444	0	0.0268596	0.0326929	0	0.00224353	0.0475169	0.0314155	0.0132212	0.115261	0.134487	0.0417956	0	0.0654845	0	0	0.00813486	0.029	0.178437	1.02029
TCGA.AK.3425	0.0291064	0	0.0232389	0.289371	0	0.0157479	0	0.0175288	0.0260882	0	0	0.0471967	0.0282313	0.0756269	0.0852908	0.305097	0.00134644	0	0.0402887	0	0	0.0158409	0	0.508307	0.861492
TCGA.AK.3426	0.0232531	0	0	0.459256	0	0	0.0290463	0.0525491	0.014951	0.0230515	0	0.101539	0.0107935	0.0073622	0.0890451	0.108528	0.029093	0	0.0468688	0	0	0.00466392	0	0.517352	0.856774
TCGA.AK.3427	0.0101163	0	0	0	0	0.206125	0	0	0	0.0506377	0	0.100954	0.185708	0	0.0980177	0.232774	0	0.0386845	0.0669532	0	0.0100297	0	0.864	-0.0120327	1.10658
TCGA.AK.3428	0.0113964	0	0	0	0	0.335297	0.00599752	0.00494705	0.0107334	0.000591817	0.00307425	0.0129483	0.304641	0.0436011	0.0800064	0	0	0.0404993	0	0.0260979	0.011538	0.108631	0.005	0.295061	0.976326
TCGA.AK.3429	0.0156953	0	0.0123979	0.443737	0	0.0082695	0.00989775	0.05051	0.0509317	0.0346321	0	0.0601979	0.0357229	0	0.115748	0.124799	0.0128239	0	0.0246365	0	0	0	0	0.471071	0.885677
TCGA.AK.3431	0.02877	0	0.00527936	0.136587	0	0.246488	0	0	0.00135497	0.010491	0.0735729	0.00961346	0.126269	0.145486	0.0576974	0.0983025	0	0	0.0571378	0	0	0.00295125	0.005	0.300771	0.963982
TCGA.AK.3433	0.0830125	0	0.00361157	0.0232772	0	0.205355	0	0.00246954	0.0340007	0	0.030075	0.0547974	0.113712	0	0.0891524	0.301458	0	0	0.0590783	0	0	0	0.704	0.00789477	1.08516
TCGA.AK.3434	0.0168491	0	0.0113388	0.304303	0	0.18059	0	0.0386254	0.0184725	0.042505	0	0.0717164	0	0.0127158	0.148106	0.116885	0.0313695	0	0.00652354	0	0	0	0.001	0.3547	0.957383
TCGA.AK.3436	0.0251957	0	0.0418216	0.0478108	0	0.432575	0	0	0.00830374	0.020656	0	0.0346708	0	0.169111	0.0489709	0.116642	0	0	0.0527453	0	0	0.00149658	0.118	0.116378	1.05136
TCGA.AK.3440	0.0194501	0	0	0	0	0.298153	0	0.0271358	0.0180658	0	0.0954976	0	0.0569377	0.0449635	0	0.0985526	0	0.17399	0.124332	0	0.039141	0.00378016	0.695	0.00915635	1.08056
TCGA.AK.3443	0.247629	0	0.0200152	0.0646731	0	0.0589575	0	0	0.0272429	0	0.0233426	0.016443	0.0989884	0.0305781	0.0172437	0.201899	0	0.0652638	0.0633953	0	0.0623216	0.00200698	0.888	-0.0162876	1.08094
TCGA.AK.3445	0.0495505	0	0	0.0978626	0	0.288529	0.0136791	0.0124574	0.058904	0.0251919	0	0.0222402	0	0	0.112776	0.224749	0.0211047	0	0.070259	0	0	0.00269553	0.001	0.321711	0.955285
TCGA.AK.3447	0	0	0.00915318	0.224348	0	0.0490633	0	0.00448148	0	0	0.0425127	0.0578976	0.0153962	0.0807862	0.0760696	0.0956463	0.00104539	0	0.274283	0	0.0551111	0.0142061	0.702	0.00809237	1.10323
TCGA.AK.3450	0.077113	0	0.0507129	0.18021	0	0.18231	0	0.0171872	0	0.0234718	0	0.0313607	0.0537895	0.0234027	0.143219	0.157107	0	0	0.0601162	0	0	0	0.736	0.00455103	1.09571
TCGA.AK.3451	0.00773376	0	0.00437282	0.27038	0	0.0886338	0	0.0209828	0.00991773	0	0	0.052635	0.0314352	0.00979068	0.0532473	0.276898	0.0846652	0	0.0848178	0	0	0.00448984	0.015	0.214998	1.00257
TCGA.AK.3453	0.00819399	0	0.00591918	0.354914	0	0.0465234	0.0200329	0.0942144	0.113939	0	0	0.0689478	0.0591445	0	0.0805181	0.0971392	0.00991288	0	0.0406011	0	0	0	0	0.428719	0.907713
TCGA.AK.3454	0.0145086	0	0.0392973	0.299397	0	0.0339474	0	0.0167259	0.0996529	0	0.0668063	0.0249828	0.0174238	0.0390195	0.0544762	0.257083	0	0	0.0366792	0	0	0	0.006	0.272897	0.980947
TCGA.AK.3455	0.0139394	0	0.0437372	0.555192	0	0.00570663	0	0.0452731	0.00664471	0.0801927	0	0.124434	0	0.00480824	0.0580537	0.0227155	0.0149976	0	0.0202666	0	0	0.00403858	0	0.471535	0.905421
TCGA.AK.3456	0.0543284	0	0.0117096	0.0299633	0	0.134874	0.00153365	0	0.00219266	0	0.0224147	0.00430564	0.0640942	0.0702151	0.0395534	0.448773	0.0548771	0	0.0417391	0	0	0.0194263	0.005	0.290573	0.974804
TCGA.AK.3458	0.0510574	0	0.00185304	0.156142	0	0.30815	0.0668375	0	0	0.0215015	0.12061	0	0.0229188	0	0.0652598	0.126289	0.0323071	0	0.0270742	0	0	0	0.015	0.215095	1.01435
TCGA.AK.3460	0.000135358	0	0.000333822	0.200047	0	0.198606	0	0	0	0	0.0265519	0.0409238	0.0727652	0	0.0627867	0.313686	0.00599027	0.000157778	0.0776129	0	0	0.000403571	0.006	0.270144	0.980069
TCGA.AK.3461	0.0123565	0	0.0038709	0.0881005	0	0.292704	0	0	0	0.00470223	0	0.135128	0.086241	0.010483	0.128223	0.0700036	0.0336642	0	0.114617	0	0	0.0199063	0.04	0.166628	1.03777
TCGA.AK.3465	0.0993264	0	0.0115757	0.0240309	0	0.286793	0	0	0	0	0.0428671	0.0265263	0.0458662	0.0168061	0.0720559	0.182546	0.076745	0	0.0980073	0	0.016854	0	0.187	0.088604	1.0418
TCGA.AS.3777	0.0692394	0	0.00983446	0.0838661	0	0.195672	0	0.00488227	0.0358261	0.014026	0	0.0575542	0.0214157	0.0339186	0.103699	0.22015	0.0155905	0	0.114061	0	0	0.0202654	0.468	0.0374754	1.07158
TCGA.AS.3778	0.0344295	0	0.00643114	0.103066	0	0.284424	0	0	0	0	0.0230095	0.024394	0.0563188	0	0.127795	0.246114	0.00380235	0.00133112	0.0806534	0	0	0.00823169	0.01	0.241007	0.992456
TCGA.B0.4688	0	0	0.0167194	0.0468845	0	0.240781	0.0268565	0	0	0	0.0170504	0.0674987	0.150178	0	0.00724563	0.274277	0	0.0404824	0.112027	0	0	0	0.138	0.106183	1.04256
TCGA.B0.4690	0.0290304	0	0.0160021	0.268326	0	0.114871	0.0468135	0.0199575	0.0201073	0	0	0.0223057	0.0968751	0.0060161	0.120212	0.180807	0.00550545	0	0	0.000493011	0	0.0526782	0	0.403537	0.916607
TCGA.B0.4691	0.0295571	0	0.0763147	0.428589	0	0.0151036	0	0.0551339	0.0474047	0.0264294	0	0.0891597	0.0227419	0	0.097688	0.083839	0.00666768	0	0.021371	0	0	0	0	0.426272	0.912731
TCGA.B0.4693	0.0516325	0	0.0882768	0.308659	0	0.139373	0	0.0104695	0.000142845	0.00547593	0	0.0361661	0.116432	0	0.110472	0.108016	0	0.000120069	0.0247633	0	0	0	0	0.363208	0.936598
TCGA.B0.4694	0.00833553	0	0.0442007	0.232041	0	0.0429021	0.0115923	0.0190017	0.0283869	0.0613731	0	0.00874448	0.00989053	0.149949	0.0595553	0.302555	0	0	0.0167118	0	0	0.0047604	0	0.572513	0.825252
TCGA.B0.4696	0.00666718	0	0.00228529	0.0138357	0	0.45383	0	0	0	0	0.0371864	0.0160267	0.0119691	0.336528	0.00934793	0.0974372	0	0	0	0.0148857	0	0	0.224	0.0769571	1.09636
TCGA.B0.4697	0.0306349	0.0114893	0.17619	0.342094	0	0	0.0510453	0.0278437	0.0762778	0.043092	0	0.0312995	0	0.0147974	0.0994368	0.0585531	0.00385022	0	0.0333955	0	0	0	0	0.517993	0.855784
TCGA.B0.4698	0	0	0.00446373	0.451992	0	0	0.164989	0.0487596	0.00547576	0.0524659	0	0.0145281	0	0.0402691	0.0775808	0.125792	0	0	0	0	0	0.0136829	0	0.428861	0.909522
TCGA.B0.4699	0	0	0.00298666	0.364298	0	0.0400668	0.0388647	0.0625359	0.0298774	0.0525931	0	0.0621838	0.0230859	0.052388	0.0677406	0.193317	0.00775368	0	0.00230813	0	0	0	0	0.388641	0.930911
TCGA.B0.4700	0.0321102	0	0.0242614	0.347942	0	0.0194232	0.0192049	0.0198457	0.0664591	0.0425456	0	0.0519327	0	0.131738	0.127909	0.109396	0	0	0.00723228	0	0	0	0	0.606451	0.798733
TCGA.B0.4701	0.0117897	0	0	0.101425	0	0.426831	0	0.000686937	0.0377622	0	0	0.0412277	0.0268423	0	0.155983	0.118486	0.0290897	0	0.0453762	0	0	0.00449986	0.001	0.321917	0.965835
TCGA.B0.4703	0.0309342	0	8.32171e-06	0.181562	0	0.245348	0	0.0498862	0.0159413	0.0128983	0	0.0206178	0.0694656	0.0109972	0.110429	0.220211	0	0	0.0317002	0	0	0	0.002	0.31523	0.96069
TCGA.B0.4706	0.0301802	0	0	0.350535	0	0.0792215	0	0.00080947	0.0352004	0	0.168099	0.0836473	0.0379879	0.0104958	0.0802635	0.0344259	0	0	0.0891338	0	0	0	0	0.433093	0.919459
TCGA.B0.4707	0.0275288	0	0.0440063	0.462989	0	0.0716316	0.0382447	0.0525664	0.0699975	0.0134726	0	0.0386387	0.0123492	0.0147176	0.0958896	0.0314212	0.00344783	0	0.0230989	0	0	0	0.004	0.308381	0.986534
TCGA.B0.4710	0.0444827	0	0.0548154	0.276882	0	0.16119	0	0.00993621	0.0168482	0	0.0674845	0	0.100904	0.0230879	0.0509001	0.134348	0	0	0.0373332	0	0.0105924	0.0111948	0.023	0.185802	1.01646
TCGA.B0.4712	0.0188861	0	0.00653276	0.207292	0	0.116897	0.0156935	0.00439426	0.0535529	0	0	0.0815196	0.0579568	0.0825846	0.143879	0.182991	0.00131218	0	0.0258256	0	0	0.000683151	0.006	0.278669	0.983211
TCGA.B0.4713	0.042647	0	0.0467095	0.284447	0	0.154432	0	0.0310988	0.0883044	0	0.0469441	0.0471237	0.0204196	0.00818913	0.10997	0.0797192	0.00307537	0	0.0369202	0	0	0	0.021	0.19191	1.03342
TCGA.B0.4714	0.021362	0	0	0.489326	0	0.0201731	0.016562	0.00967893	0.0293358	0	0.0197209	0.0635598	0.0348512	0	0.116969	0.111382	0.00448148	0	0.0625984	0	0	0	0	0.535779	0.844446
TCGA.B0.4718	0.0345924	0	0.00896659	0.319622	0	0.109179	0	0.0712842	0.040479	0	0.000613877	0.0349768	0.0466627	0	0.119437	0.122971	0	0	0.0892876	0	0	0.00192786	0.006	0.280797	0.981955
TCGA.B0.4810	0.0159509	0	0.0162069	0.365802	0	0.0759905	0.0126642	0.0254635	0.0399359	0	0.014295	0.0682761	0.0438023	0.0158193	0.0826354	0.17274	0	0	0.050418	0	0	0	0.001	0.349982	0.948725
TCGA.B0.4811	0.0284294	0	0.0576904	0.0900689	0	0.277444	0	0.00390568	0.0499755	0	0.0417805	0.088152	0.0251114	0	0.129544	0.128706	0.0316684	0	0.0475243	0	0	0	0.007	0.266066	0.986284
TCGA.B0.4813	0.0747182	0	0.00300441	0.0420622	0	0.211817	0	0.0319262	0.0600036	0	0	0.0732991	0.0435934	0.0880606	0.0617467	0.292296	0	0	0.0110261	0	0	0.00644638	0.016	0.205428	1.00732
TCGA.B0.4814	0.0175991	0	0.100527	0.118371	0	0.292753	0	0.0233773	0.0241731	0.000331975	0	0.0666754	0.0582807	0	0.0856453	0.133752	0.00647432	0	0.0666033	0	0	0.00543715	0.146	0.100721	1.04815
TCGA.B0.4815	0	0	0.149771	0.347824	0	0.00445883	0.0161504	0.0548161	0.0325629	0	0	0.0359498	0.00885307	0.0188353	0.130925	0.161633	0.021369	0	0.0137461	0	0	0.00310461	0	0.5425	0.842595
TCGA.B0.4816	0.00507471	0	0	0.0526419	0	0.243005	0	0	0.00994871	0	0.0623296	0.0135191	0.268109	0	0.0369292	0.220328	0	0.00641186	0.059094	0	0	0.0226096	0.006	0.274404	0.976593
TCGA.B0.4817	0	0	0.0593677	0.0422607	0	0.167284	0	0.0252448	0.0266645	0	0	0.0581019	0	0.0340015	0.0306137	0.0647649	0	0	0.0345618	0	0	0.457134	0.014	0.223231	1.07012
TCGA.B0.4818	0.0961643	0	0.179461	0.138563	0	0.269347	0	0.0130739	0.00743717	0	0	0.066819	0.0364792	0	0.109537	0.0386963	0.0146696	0	0.0297531	0	0	0	0	0.360849	0.935722
TCGA.B0.4819	0.0391862	0	0.0326721	0.480656	0	0.0751002	0.0106804	0.0495805	0.0075876	0	0	0.114007	0.0205981	0	0.075627	0.0615353	0.0205764	0	0.0037032	0	0.00511943	0.00337038	0	0.541636	0.84205
TCGA.B0.4821	0.0131256	0	0.0215866	0.283002	0	0.0636393	0.00776468	0.0450725	0.0762869	0	0.0592687	0.0692571	0.00713765	0.23858	0.0617676	0.037586	0	0	0.0159253	0	0	0	0	0.398095	0.925376
TCGA.B0.4822	0	0	0.0414664	0.25585	0	0.132173	0	0	0.0541523	0	0.00739645	0.0686085	0.0154501	0	0.048654	0.312812	0	0	0.0634375	0	0	0	0.006	0.275067	0.979191
TCGA.B0.4823	0.0332178	0	0.0293245	0.297466	0	0.138506	0.0062758	0.0303376	0.0105528	0	0	0.0305794	0.0199526	0	0.0605844	0.257217	0.0158637	0	0.0701223	0	0	0	0	0.360012	0.936722
TCGA.B0.4824	0.0240182	0	0	0.303475	0	0.180455	0	0.0379215	0.0174663	0.0174503	0	0.0623125	0.074244	0	0.0980079	0.169481	0.00504199	0	0.0101263	0	0	0	0.016	0.204142	1.02699
TCGA.B0.4827	0	0	0.0819146	0.24709	0	0.103112	0.00857392	0.0216206	0.0415115	0	0	0.0212244	0.114377	0.0194232	0.0687306	0.23676	0	0	0.0267593	0	0	0.00890252	0	0.392088	0.919703
TCGA.B0.4828	0.0417779	0	0	0.214636	0	0.287522	0	0.0391583	0.0384849	0	0.0524388	0.0324711	0.100348	0	0.0802698	0.0730747	0	0	0.0398189	0	0	0	0.026	0.18029	1.0359
TCGA.B0.4833	0.0128503	0	0	0.443604	0	0.0313511	0	0.0557227	0.00760277	0	0	0.110748	0.0260203	0.00849239	0.0972669	0.0958076	0.0252257	0	0.0853083	0	0	0	0	0.4147	0.920782
TCGA.B0.4834	0.137402	0	0	0.0601419	0	0.260005	0	0	0	0	0.0597886	0.0566563	0.0305284	0	0.0447968	0.236165	0	0	0.114516	0	0	0	0.844	-0.00909105	1.0909
TCGA.B0.4836	0.0289946	0	0.0421187	0.180269	0	0.212162	0	0.0373158	0.055414	0.0180023	0	0.0159732	0	0.112078	0.11682	0.135838	0.00805699	0	0.0305275	0	0	0.00642989	0	0.424229	0.905607
TCGA.B0.4837	0.0924025	0	0.00896847	0.0410558	0	0.158808	0	0.00871902	0.0863671	0	0	0.040334	0	0.365545	0.0135525	0.152745	0	0	0.0213993	0	0	0.0101039	0	0.488691	0.872297
TCGA.B0.4838	1.18815e-05	0	0.0221484	0.581178	0	0	0	0.0671285	0.0399862	0.00334515	0	0.0619773	0.0582828	0	0.0590721	0.0839436	0.00313198	0	0.016186	0	0	0.0036085	0	0.447127	0.907078
TCGA.B0.4839	0	0	0.00451144	0.124252	0	0.191151	0	0	0.0119749	0	0.118132	0.0455574	0.120557	0	0.0857478	0.203374	0	0.000368351	0.094374	0	0	0	0	0.362004	0.937181
TCGA.B0.4841	0.0245164	0	0	0.257968	0	0.126529	0	0.00777081	0.000404364	0	0.0755715	0.102651	0.0393463	0	0.0950946	0.150058	0	0	0.120091	0	0	0	0.005	0.296135	0.981242
TCGA.B0.4842	0	0	0.0209248	0.214132	0	0.0865839	0.0461723	0.0110905	0.119369	0	0.00354237	0.0428592	0.0194556	0.110315	0.0825008	0.123693	0.0312198	0	0.0438042	0	0	0.0443374	0.004	0.308104	0.960284
TCGA.B0.4843	0.0204177	0	0	0.0559701	0	0.241934	0	0.00134714	0.109179	0	0.0169033	0.0559517	0.0598193	0.187642	0.0440714	0.150274	0	0	0.0173039	0.0280009	0	0.0111852	0.015	0.216695	1.00495
TCGA.B0.4844	0.0573948	0	0.0319262	0.287498	0	0.0946063	0.0278123	0.0248998	0.0442859	0	0	0.0208485	0.0551531	0.0291936	0.124894	0.14977	0	0	0.0516044	0	0	0.000113359	0.034	0.173092	1.02483
TCGA.B0.4845	0.0347323	0	1.3685e-05	0.0312474	0	0.494415	0	0	0	0	0.0466528	0.00256334	0.0734455	0.0227038	0.0777743	0.167251	0	0	0.0338193	0	0	0.0153814	0.515	0.0312054	1.08991
TCGA.B0.4846	0.0502273	0	0	0.254535	0	0.304541	0.00835197	0.0212016	0.00609581	0	0	4.65138e-05	0.0335864	0	0.139383	0.135541	0.00693213	0	0	0.0303602	0	0.00919747	0.006	0.279488	0.988503
TCGA.B0.4847	0	0	0.0157417	0.390325	0	0.00376752	0.0381268	0.109852	0.110963	0	0	0.0665646	0.0855238	0	0.06433	0.0902751	0.00278555	0	0.021745	0	0	0	0	0.413917	0.916913
TCGA.B0.4848	0.0163102	0	0.0209166	0.286939	0	0.100582	0	0	0.0340912	0.0150815	0	0.00686171	0.0949574	0.0342931	0.0999046	0.247253	0	0	0.0380744	0	0	0.00473475	0.001	0.325188	0.954216
TCGA.B0.4849	0.0379536	0	0.0016757	0.109848	0	0.250774	0	0.0286176	0.000143301	0	0.0357833	0.0374694	0.173982	0	0.108763	0.105516	0.007443	0	0.0966654	0	0	0.00536638	0.016	0.206239	1.00647
TCGA.B0.4852	0.061251	0	0.00916577	0.128892	0	0.257602	0	0.0183556	0.000203889	0.0316169	0.0121445	0.028998	0.110557	0	0.170981	0.124965	0	0	0.0399116	0	0	0.00535375	0.015	0.215521	1.01427
TCGA.B0.4945	0.0398759	0	0.0347644	0.16004	0	0.199378	0	0.0263083	0	0	0	0.0388934	0.0200469	0	0.173672	0.26181	0.000436483	0.00106871	0.0437045	0	0	0	0.021	0.192443	1.024
TCGA.B0.5075	0	0	0	0.203676	0	0.0652699	0	0.0254589	0.0383409	0	0	0.0341189	0.0292721	0.1688	0.0357043	0.385056	0.000646894	0	0	0.010166	0	0.00348965	0	0.44929	0.894466
TCGA.B0.5077	0.00458924	0	0.0262819	0.132953	0	0.131155	0	0.0422414	0.0465454	0	0.00889906	0.07055	0.00621927	0.179302	0.0850043	0.165374	0.00348205	0	0.0974034	0	0	0	0.001	0.333838	0.949217
TCGA.B0.5080	0.0578391	0	0.121754	0.328509	0	0.10878	0.00532494	0	0.0756318	0	0	0.0359602	0.011734	0	0.0682198	0.138051	0	0	0.0458527	0	0	0.00234363	0.001	0.33949	0.947059
TCGA.B0.5081	0.0223113	0	0.060108	0.254466	0	0.215708	0.0109481	0.0713876	0.0561836	0	0	0.0194026	0.0240577	0.0137523	0.118578	0.117362	0.00582104	0	0.00949948	0	0	0.000414634	0	0.512879	0.857724
TCGA.B0.5083	0	0	0	0.0803924	0	0.208014	0.00986956	0.0130442	0	0	0	0.0360557	0.000141647	0.140197	0.0684917	0.323725	0.0350929	0	0.0830945	0	0.00188122	0	0.001	0.355383	0.940243
TCGA.B0.5084	0.0140314	0	0	0.169522	0	0.0438194	0	0.0597317	0.0899829	0	0	0.0654978	0.00538309	0.260549	0.0602326	0.155726	0	0	0.0115208	0	0	0.0640033	0.044	0.162429	1.04057
TCGA.B0.5085	0.0218331	0	0	0.141118	0	0.309909	0.00970002	0	0.0449153	0	0.127656	0.0361679	0.0247601	0.00529624	0.107657	0.138406	0	0	0	0.0325816	0	0	0.369	0.0520686	1.10662
TCGA.B0.5088	0.0321896	0	0.00310809	0.1284	0	0.267042	0	0.00713374	0.0323399	0	0	0.0586505	0	0.108154	0.0586074	0.289688	0	0	0.00905226	0	0.00563381	0	0.001	0.354	0.942231
TCGA.B0.5092	0.0010719	0	0.0115131	0.412323	0	0.0554783	0	0.0729831	0.0862445	0.0123071	0	0.109731	0.00755553	0	0.102831	0.107855	0.00257506	0	0.0174717	0	0	5.98082e-05	0	0.558743	0.829678
TCGA.B0.5094	0.0261451	0	0.00540095	0.141313	0	0.176254	0	0.0514056	0.0840904	0	0.0762953	0.0620221	0.0499747	0.0409523	0.0726549	0.148854	0.0225154	0	0.0335741	0	0	0.00854801	0.113	0.117938	1.05299
TCGA.B0.5095	0.0659274	0	0.0154409	0.169254	0	0.206617	0	0.0215338	0.0446979	0	0	0.115258	0.0559809	0.0131102	0.0830503	0.176647	0	0	0	0.0251551	0	0.00732749	0.007	0.262941	0.989606
TCGA.B0.5096	0	0	0.164853	0.0148811	0	0.105994	0.0135307	0	0.00630746	0	0	0.0288275	0.0564907	0.161309	0.0548553	0.350327	0	0	0.0125011	0	0	0.030123	0.001	0.319224	0.957811
TCGA.B0.5097	0.044831	0	0.00766291	0.0603132	0	0.211912	0.0380165	0	0.0166416	0	0	0	0	0.292779	0.0404407	0.213809	0	0.0118244	0.0454003	0	0	0.0163699	0	0.386325	0.927351
TCGA.B0.5098	0.0155283	0	0	0.0343899	0	0.173742	0	0.0335759	0.142761	0	0	0.103875	0.0308237	0.325599	0.112195	0	0	0	0	0.0233351	0.00417454	0	0.62	0.0176873	1.12101
TCGA.B0.5099	0.0409399	0	0.0102547	0.0481407	0	0.301608	0	0.0110557	0.0137085	0	0.0534889	0.0626533	0	0.142013	0.0870392	0.162743	0	0.00232931	0.0640254	0	0	0	0.636	0.0161432	1.09316
TCGA.B0.5100	0.0361615	0	0.00517347	0.0528026	0	0.239771	0	0	0.0102976	0	0.0808917	0.0775194	0.0308358	0.165053	0.0776419	0.132993	0	0	0.0841179	0	0	0.00674182	0.045	0.159906	1.03203
TCGA.B0.5102	0.0113667	0	0.0297926	0.108125	0	0.212213	0	0.0296946	0.0357962	0	0	0.133482	0.0113767	0	0.0884397	0.213262	0.0182627	0	0.106588	0	0	0.00160065	0.011	0.237848	0.997191
TCGA.B0.5104	0.0685614	0	0	0.0272443	0	0.320207	0	0	0.0154769	0	0.0129191	0.0156826	0.268574	0	0.0957472	0.102975	0.00868861	0	0.049396	0	0	0.014527	0.074	0.136975	1.03698
TCGA.B0.5106	0.0136873	0	0.0185031	0.27958	0	0.156219	0	0.0246393	0.00892055	0	0.0295552	0.0199788	0.142485	0	0.0374001	0.194016	0	0.0343125	0.0407023	0	0	0	0.006	0.274635	0.977655
TCGA.B0.5107	0	0	0	0.441285	0	0	0	0.0412023	0.126526	0	0	0.0605264	0.0755506	0	0.136412	0.117806	0.000692469	0	0	0	0	0	0.008	0.249504	1.01867
TCGA.B0.5108	0.0106423	0	0	0.033679	0	0.339518	0.0126542	0.00907534	0.00954087	0	0.0295222	0.0122679	0.0210301	0.194539	0.104542	0.193437	0.0116826	0	0.0104763	0	0	0.00739382	0	0.466573	0.883751
TCGA.B0.5109	0.0713216	0	0.0982611	0.363708	0	0	0.136099	0.0254134	0.00476862	0	0	0.0631748	0.00962595	0.0374323	0.0833602	0.0449855	0.0231508	0	0.0210224	0	0.000743462	0.0169332	0	0.516261	0.856684
TCGA.B0.5110	0.0364862	0	0	0.144554	0	0.230547	0	0.0106547	0.0362629	0	0.00068994	0.0411012	0.07003	0	0.117073	0.231786	0.039611	0	0.00972091	0.0109244	0	0.0205585	0.131	0.109668	1.05298
TCGA.B0.5113	0.00784301	0	0.0248242	0.131642	0	0.246991	0.00931966	0.0290362	0.0067979	0.028556	0	0.053411	0.00176297	0	0.143899	0.189982	0.0271444	0	0.0895882	0	0	0.00920223	0.004	0.307227	0.965242
TCGA.B0.5115	0.0360523	0	0.00436462	0.108284	0	0.359293	0.0167983	0.00379125	0.0175345	0	0.060564	0	0.0297824	0.0240402	0.100842	0.165415	0.0226017	0.00270244	0.0479339	0	0	0	0.007	0.26006	0.98559
TCGA.B0.5116	0.0735132	0	0	0.123875	0	0.307015	0	0.0254371	0.0716463	0.042431	0.00800116	0.0364656	0	0	0.109647	0.182204	0	0	0.0197655	0	0	0	0.181	0.0916766	1.0743
TCGA.B0.5117	0.154261	0	0	0	0	0.181466	0	0.0265968	0.00520813	0.00162551	0.0113942	0.102681	0.0258476	0.102962	0.082813	0.169521	0.00846909	0	0.127153	0	0	0	0.595	0.0199802	1.07891
TCGA.B0.5119	0.00884631	0	0	0.370446	0	0.0693132	0	0.0406014	0.0164093	0	0.0047958	0.0518142	0.110751	0	0.0679809	0.190965	0	0.0235556	0.0445214	0	0	0	0.074	0.137313	1.05048
TCGA.B0.5120	0.0318527	0	0.00472636	0.0642399	0	0.181	0	0.0123574	0.0137356	0.0198338	0	0.0610069	0.0402375	0	0.06188	0.369177	0	0	0	0.139954	0	0	0.006	0.277986	0.980505
TCGA.B0.5121	0.0193174	0	0	0.208381	0	0.206269	0	0	0.0331503	0	0.16928	0.000732646	0.11393	0.0236888	0.0561252	0.0704866	0	0	0.098078	0	0	0.000561572	0.006	0.278459	0.984373
TCGA.B0.5399	0.0177923	0	0	0.120155	0	0.274965	0	0	0.0643399	0	0	0.105356	0.0134257	0	0.103939	0.126937	0.0807721	0	0.0923182	0	0	0	0	0.377164	0.93053
TCGA.B0.5400	0	0	0.0359118	0.2286	0	0.110291	0	0.01245	0.0401529	0.0133759	0	0.107481	0	0.140676	0.0477414	0.172245	0	0	0	0.0331536	0	0.0579216	0.006	0.272681	0.98661
TCGA.B0.5402	0.0511862	0	0.0124274	0.0744022	0	0.322193	0	0.00416468	7.99832e-05	0.0396603	0.0190573	0.0475515	0.0313132	0	0.192689	0.159507	0	0	0.0379599	0	0	0.00780789	0.002	0.313859	0.970996
TCGA.B0.5690	0.0503039	0	0	0.0485729	0	0.220479	0.0193094	0	0.0325866	0	0.069494	0.0526552	0.0993758	0.0816901	0.0907164	0.112039	0.0116968	0	0.110132	0	0	0.000948517	0.01	0.241167	0.987392
TCGA.B0.5691	0.0348777	0	0.0151157	0.00313445	0	0.266726	0	0	0.00513695	0.00160303	0	0.021255	0.0506908	0.0724236	0.180535	0.154263	0.042108	0	0.152131	0	0	0	0.001	0.328488	0.953354
TCGA.B0.5692	0	0	0.00742489	0.512705	0	0	0	0.0699865	0.0763975	0.0672901	0	0.0891501	0.0119287	0	0.0806881	0.072479	0.00340693	0.00067918	0.00786412	0	0	0	0	0.490382	0.884753
TCGA.B0.5693	0.0410072	0	0.0161697	0.0372837	0	0.272798	0	0	0	0	0.0256876	0.0512862	0.057416	0	0.114576	0.223102	0.0138674	0	0.126973	0	0	0.0198335	0.087	0.131104	1.03465
TCGA.B0.5694	0.0153428	0	0.000599556	0.0461128	0	0.209625	0.00607039	0	0.0190817	0	0.110574	0.0356096	0.0803373	0.092907	0.090056	0.241277	0.00593405	0	0.0464722	0	0	0	0.008	0.253012	0.987791
TCGA.B0.5695	0.0476633	0	0	0.269636	0	0.182253	0	0	0.0112819	0.00841062	0.0545243	0.0241885	0.0476427	0.00176748	0.0931878	0.108569	0.00155423	0	0.144501	0	0	0.00482012	0.366	0.0525669	1.08679
TCGA.B0.5696	0.0318864	0	0.00231088	0.273414	0	0.100802	0	0.00110334	0.000450478	0	0	0.0539092	0.129179	0	0.118667	0.197854	0.00575662	0	0.0843176	0	0	0.00034859	0.021	0.192406	1.01786
TCGA.B0.5697	0	0	0.0126397	0.341492	0	0.0838335	0	0.0423097	0.0336734	0.00626834	0	0.0821942	0.109582	0.010188	0.0467014	0.184069	0.0166377	0	0.0241392	0	0	0.00627119	0	0.451884	0.89235
TCGA.B0.5698	0.0150368	0	0.0251842	0.144244	0	0.19578	0.0328066	0.0471802	0.0179847	0	0	0.00570653	0.174329	0.0414544	0.110935	0.136684	0	0.00956918	0.0354957	0	0	0.00760945	0.006	0.278675	0.972355
TCGA.B0.5699	0	0	0	0.109711	0	0.198823	0	0	0.0476314	0	0.0448928	0.0646163	0.102705	0	0.150332	0.170261	0.00578266	0.00906119	0.0872132	0	0	0.00897111	0.011	0.239363	0.999741
TCGA.B0.5700	0.0441667	0	0	0.138726	0	0.172872	0	0.0268826	0.0380514	0.00282914	0	0.0835549	0.105999	0.00898002	0.100371	0.16747	0.00505348	0.00264389	0	0.1024	0	0	0.601	0.0192248	1.09673
TCGA.B0.5701	0.0158036	0	0.0270953	0.218987	0	0.0493722	0.000130608	0.0319903	0.0534565	0.0755735	0	0.0230515	0.0219965	0.117247	0.118361	0.200749	0.00209493	0	0.0280235	0	0	0.0160667	0.015	0.216213	1.00907
TCGA.B0.5702	0.0178585	0	0.0736617	0.158888	0	0.0627367	0	0.00524498	0.0964564	0	0	0.181655	0.0343851	0.0392046	0.026929	0.164149	0.00713698	0	0.126586	0	0	0.00510801	0.001	0.331289	0.953568
TCGA.B0.5703	0.0175531	0	0	0.308544	0	0.24362	0	0	0	0	0.226235	0.0341179	0.0163176	0.0225048	0.0484089	0.00869692	0.00651496	0	0.0643028	0	0	0.00318323	0	0.387512	0.955444
TCGA.B0.5705	0.0242564	0	0.0227311	0.270041	0	0.185936	0	0.0457171	0.042787	0	0	0.020897	0.0981321	0	0.0679052	0.184466	0.00915874	0	0.0262569	0	0	0.00171566	0.13	0.110631	1.05427
TCGA.B0.5706	0.0530657	0	0.249607	0.288875	0	0.0765921	0.0627993	0.0223335	0.0426477	0.0460786	0	0.0105002	0	0.0312104	0.0490302	0.0458324	0	0	0.0167181	0	0	0.00471007	0.001	0.347221	0.941436
TCGA.B0.5707	0.0304264	0	0.031804	0.0464381	0	0.188126	0	0	0.0180864	0	0	0.0606668	0.0226501	0.15321	0.00899101	0.334007	0.0388875	0	0.0534837	0	0	0.0132236	0.006	0.275354	0.978259
TCGA.B0.5709	0.0248628	0	0	0.230959	0	0.296746	0	0.016361	0.0367259	0	0	0	0.0328853	0	0.158515	0.144231	0.0277576	0	0.0248244	0	0	0.00613243	0	0.510743	0.858995
TCGA.B0.5710	0.0703637	0	0.00402677	0.129459	0	0.219095	0	0.0335654	0.00917005	0.0412292	0.0217706	0	0.00559962	0.163335	0.125077	0.127062	0.0155349	0	0.034712	0	0	0	0.001	0.351847	0.942483
TCGA.B0.5711	0.0141663	0	0.0413668	0.0793962	0	0.282802	0	0.0265529	0.0125411	0	0	0.0723932	0.0486795	0.0915209	0.0966534	0.0862925	0.0343267	0	0.105039	0	0	0.00827015	0.001	0.327783	0.949469
TCGA.B0.5712	0.023989	0	0.00518279	0.190246	0	0.352315	0	0.0556753	0.00513927	0.03058	0	0.0783211	0.0199544	0	0.0816694	0.139436	0	0.0093866	0.00810541	0	0	0	0.126	0.112253	1.08135
TCGA.B0.5713	0.0340216	0	0.00452033	0.19994	0	0.1529	0	0.00657123	0.00188162	0	0.0506559	0.0560741	0.0806918	0	0.196818	0.131309	0.00392392	0	0.0806921	0	0	0	0.016	0.210394	1.02665
TCGA.B0.5812	0.021252	0	0.0154622	0.166499	0	0.188775	0.0262563	0	0.0203335	0.045691	0.0450482	0	0.0654008	0	0.140631	0.179521	0.0399291	0	0.0421999	0	0	0.00300173	0.046	0.157187	1.03408
TCGA.B2.3923	0.0635714	0	0.00403477	0	0	0.316022	0	0.0366747	0	0	0	0.0763057	0.0144409	0.077295	0.0418686	0.266666	0.0230373	0	0.0635186	0	0	0.0165651	0.693	0.00928423	1.08482
TCGA.B2.3924	0.00838087	0	0.026069	0.26043	0	0.0850114	0.0143902	0.0592979	0.00815358	0.101128	0	0.0463437	0.0565242	0	0.118345	0.179596	0	0.000482498	0.0358483	0	0	0	0	0.408887	0.917018
TCGA.B2.4098	0.018593	0	0.107186	0.0108315	0	0.100695	0.0122843	0.0182489	0.00974037	0.00980814	0	0.0193323	0	0.209443	0.0500423	0.359289	0.00831134	0	0.0129489	0	0	0.0532464	0	0.495266	0.868123
TCGA.B2.4099	0.014811	0	0	0.010229	0	0.222476	0	0.0238439	0	0.043949	0.0120097	0.0501601	0.141819	0	0.152921	0.236363	0.0269849	0	0.0604842	0	0	0.00394939	0.001	0.356756	0.939992
TCGA.B2.4101	0.0323271	0	0.0555304	0.150301	0	0.231593	0	0	0.00848973	0	0.0165487	0.0620686	0.0390534	0	0.111964	0.14324	0.0500692	0	0.0988137	0	0	0	0	0.419671	0.906971
TCGA.B2.4102	0.00731091	0	0	0.0582209	0	0.278699	0	0	0.00845893	0	0.0123161	0.0219203	0.14141	0	0.087164	0.299999	0.00451122	0	0.0730977	0	0	0.00689158	0.017	0.19832	1.00899
TCGA.B2.5633	0.00547531	0	0.0165569	0	0	0.290376	0.0178065	0	0.0054658	0.0303417	0.00778843	0.0182882	0	0	0.0795807	0.378376	0.0215568	0	0.11951	0	0	0.00887809	0.001	0.320664	0.953753
TCGA.B2.5635	0.0012882	0	0.00191065	0.145923	0	0.267458	0	0.0330136	0	0.00800553	0	0.0459656	0.132974	0	0.073564	0.24183	0	0	0.048067	0	0	0	0.013	0.227208	0.999412
TCGA.B2.5636	0.0940642	0	0.0362415	0.0268606	0	0.187029	0	0	0.0217692	0	0	0.0597041	0.100342	0	0.0520225	0.232861	0.00276789	0	0.175493	0	0	0.0108451	0.082	0.134265	1.0247
TCGA.B2.5639	0.0280819	0	0.0399189	0.0789629	0	0.198375	0	0.026316	0.103851	0	0	0.0420024	0.13595	0	0.0583111	0.183891	0.0566991	0	0.0334318	0	0	0.0142096	0.015	0.216547	0.994166
TCGA.B2.5641	0	0	0.00262558	0.365211	0	0.0191572	0	0.0415117	0.0679153	0.0804024	0	0.0529399	0.085493	0	0.0665712	0.175596	0	0	0.038537	0	0	0.00403915	0	0.474897	0.880596
TCGA.B2.A4SR	0.0354161	0	0.00252526	0.127257	0	0.251449	0	0.013291	0.0220487	0	0.0520099	0.0181199	0.0164113	0.013561	0.129616	0.180471	0.0700615	0	0.0677628	0	0	0	0.005	0.291527	0.969609
TCGA.B4.5377	0.0196224	0	0	0.227556	0	0.208481	0	0.00294752	0.0193238	0.00951702	0	0.0364637	0.1326	0.0043478	0.0875094	0.233456	0	0	0.0169491	0	0	0.00122603	0.169	0.0950967	1.06372
TCGA.B4.5378	0.0906924	0	0.00266882	0.170693	0	0.121496	0	0	0	0	0.0717921	0.0532341	0.02207	0	0.0293926	0.299104	0	0	0.0790724	0.0135814	0	0.0462031	0.379	0.0508298	1.07353
TCGA.B4.5832	0.0383784	0	0.00835871	0	0	0.499268	0.0244157	0	0	0.0213295	0	0.00547697	0.0725854	0	0.0856605	0.147282	0	0	0.0405012	0	0.0517688	0.00497449	0.197	0.0845029	1.06188
TCGA.B4.5834	0.0472597	0	0.00427325	0.151122	0	0.225624	0	0	0	0.00933731	0.0392984	0.0193857	0.0445253	0	0.153636	0.209493	0	0	0.0960457	0	0	0	0.008	0.252064	0.991711
TCGA.B4.5835	0.012147	0	0	0	0	0.231837	0.00472435	0	0.0167316	0.0595805	0	0.0716052	0.00811276	0.0491598	0.0896178	0.318287	0.0339858	0	0.097985	0	0.00444429	0.00178192	0.071	0.139768	1.03746
TCGA.B4.5836	0.0389293	0	0.0134566	0.162774	0	0.151191	0	0	0	0.0487342	0.0815339	0.00755109	0.0761542	0	0.118208	0.207005	0	0	0.0662147	0	0	0.0282478	0.142	0.103881	1.0569
TCGA.B4.5838	0.0620778	0	0.00949363	0.143106	0	0.226607	0	0.00673523	0	0.0184344	0	0.0363236	0.0238031	0.0397218	0.133861	0.222669	0.00496393	0	0.063867	0	0	0.0083361	0.016	0.207016	1.00961
TCGA.B4.5843	0.0473014	0	0.00365445	0.0634278	0	0.218383	0.0080006	0	0	0.0119453	0.042886	0.00478145	0.110585	0.00618176	0.0576229	0.367488	0	0	0.0577431	0	0	0	0.103	0.123374	1.0401
TCGA.B4.5844	0.0210891	0	0	0.0827831	0	0.158777	0	0	0.00522093	0	0.125896	0	0.1737	0.162743	0.091879	0.0768458	0	0	0.0992026	0	0	0.00186423	0.021	0.190801	1.01334
TCGA.B8.4143	0.00930516	0	0.0582866	0.37244	0	0	0.0968951	0.0198174	0.030572	0.0373233	0	0.00740097	0.017719	0.0570572	0.107113	0.168375	0	0	0.0114052	0	0	0.00628947	0	0.497945	0.866564
TCGA.B8.4146	0.0416715	0	0.00492942	0.0376539	0	0.360059	0.0568324	0	0	0.0476505	0	0.0186801	0	0.00257147	0.112041	0.229608	0	0.029814	0.0404733	0	0.0172612	0.000754519	0.007	0.259135	0.985185
TCGA.B8.4148	0.0285218	0	0.0122798	0.425416	0	0	0	0.0744914	0.00405174	0.0788868	0	0.0793687	0.0609908	0	0.0966592	0.126533	0.00611324	0	0.00668845	0	0	0	0	0.3692	0.950535
TCGA.B8.4151	0.0380565	0	0	0.0906043	0	0.210134	0	0	0.0198444	0	0.0504581	0	0.147167	0	0.128317	0.233444	0	0.00332454	0.0659705	0	0	0.0126795	0.124	0.113272	1.04693
TCGA.B8.4153	0.0428345	0	0	0.198017	0	0.191557	0	0.000541983	0	0	0.0650458	0.0747455	0.0927491	0.00653243	0.0620037	0.171102	0	0	0.0948713	0	0	0	0.8	-0.00398956	1.10682
TCGA.B8.4154	0.0130078	0	0	0.165934	0	0.175288	0	0.0127092	0	0.0585465	0	0.0816791	0.0382961	0	0.131257	0.210893	0.0393987	0	0.0629046	0	0.00380817	0.00627769	0.007	0.261233	0.991207
TCGA.B8.4619	0.0340248	0	0.057031	0.000316598	0	0.272084	0	0.00609246	0.000706208	0	0	0.0564248	0.0368562	0.0974716	0.0761996	0.118157	0.00941542	0.000890165	0.230238	0	0	0.0040913	0.513	0.0315488	1.07
TCGA.B8.4620	0.0490158	0	0	0.0145311	0	0.223195	0.0289504	0.00248659	0.00430881	0.0266525	0.0339134	0	0.0802128	0.0605382	0.0422033	0.225067	0	0.047927	0.0094237	0	0.0172122	0.134362	0.004	0.307849	0.960957
TCGA.B8.4621	0.000170773	0.0015083	0.0212577	0	0	0.1702	0	0	0.00978047	0	0.000395926	0.0304196	0.056026	0.0982318	0.0244181	0.437167	0	0	0.100255	0	0	0.0501694	0.001	0.331529	0.955375
TCGA.B8.4622	0.0153855	0	0	0.0949736	0	0.258061	0	0	0.0350791	0	0.0966367	0.00245963	0.143896	0	0.067688	0.234267	0.000984594	0	0.0414868	0	0	0.00908242	0.002	0.317244	0.95608
TCGA.B8.5158	0.0324409	0	0.0350034	0.166653	0	0.177776	0.0133625	0.016583	0.0135405	0	0.011171	0	0.120994	0	0.107887	0.121986	0.11986	0	0.0344291	0	0	0.0283133	0.001	0.340139	0.942744
TCGA.B8.5159	0.0215958	0	0.00166765	0.316984	0	0.179658	0	0.0101848	0.0345987	0.0157555	0	0.0475146	0.0873027	0	0.0938106	0.14078	0	0	0.0414594	0	0	0.00868799	0.036	0.171042	1.03966
TCGA.B8.5162	0.0382825	0	0.150229	0.256457	0	0.0483457	0.0258496	0.0145298	0.0242169	0	0	0.0161652	0.0224405	0	0.0689896	0.274645	0.0147404	0	0.0346597	0	0	0.0104503	0	0.570885	0.83796
TCGA.B8.5163	0.0184142	0	0.0319247	0.197756	0	0.218917	0.0170741	0.0122663	0.0337393	0.0573103	0	0.00258133	0.0786885	0	0.0689452	0.243486	0	0	0.0182704	0	0	0.000626722	0	0.428024	0.90337
TCGA.B8.5164	0.0156663	0	0	0.526629	0	0.0279396	0	0.056916	0.0127336	0	0	0.0862163	0.0291477	0	0.0694149	0.132228	0.0222592	0	0.00757138	0	0.00701381	0.00626398	0	0.436521	0.911476
TCGA.B8.5165	0.00749657	0	0.0457958	0	0	0.264815	0.00449808	0	0.00528875	0.0312976	0	0.0636719	0.0103266	0	0.114642	0.235223	0.03863	0	0.162799	0	0	0.0155144	0.015	0.21761	0.997803
TCGA.B8.5545	0.02359	0	0.00307159	0.0415098	0	0.266682	0	0	0.00383469	0.00551567	0	0.0280387	0.0373731	0	0.094663	0.392599	0.0130331	0	0.0766972	0	0	0.0133918	0	0.402621	0.915911
TCGA.B8.5546	0.105909	0	0.00244797	0.226545	0	0.291159	0	0	0.0307107	0	0	0.0403273	0.0788248	0.0223491	0	0.12561	0.0111638	0.00813064	0.0457369	0	0.0110848	0	0.359	0.0538795	1.08255
TCGA.B8.5549	0.00240163	0	0.00638991	0.366628	0	0.104036	0	0.0166828	0.0203418	0.0859146	0	0.0373286	0.0632021	0	0.0871371	0.171744	0	0	0.0259916	0	0	0.0122016	0.006	0.286846	0.988871
TCGA.B8.5550	0.0510808	0	0.00789799	0.0908767	0	0.16936	0	0.00145586	0.0303314	0	0	0.0445693	0.00573689	0.188967	0.111333	0.231868	0.0109259	0	0.0486251	0	0	0.00697206	0	0.413781	0.911209
TCGA.B8.5551	0	0.000561357	0.0561739	0.249744	0	0.100165	0.0237671	0.0348475	0.0373649	0	0	0.0110298	0.094685	0	0.100049	0.244129	0.0166171	0	0.030866	0	0	0	0	0.518028	0.858252
TCGA.B8.5552	0.0214324	0	0.0177139	0.0293842	0	0.270646	0.00153107	0.0139298	0.00832886	0.00453073	0	0.0771484	0.0167552	0.0230869	0.0690704	0.337317	0.0208958	0	0.0882295	0	0	0	0	0.387328	0.922568
TCGA.B8.5553	0.0131351	0	0.0247683	0.203276	0	0.174945	0.0142629	0.0362464	0.0110585	0.0218936	0	0.0689712	0.036715	0	0.112022	0.183175	0.0154381	0	0.0560678	0	0	0.028025	0.002	0.317956	0.959463
TCGA.B8.A54D	0.0117474	0	0	0.380055	0	0.103056	0.00587145	0.0652319	0.011456	0.0323443	0	0.0885288	0.00348661	0	0.0625332	0.19846	0.00935412	0	0.0278754	0	0	0	0	0.41721	0.917913
TCGA.B8.A54E	0	0.0188688	0.0159831	0.0695046	0	0.192125	0.00183823	0.00789515	0.00723561	0	0	0.0669112	0.0294004	0.0202433	0.0554002	0.387785	0.0256127	0	0.0986594	0	0.00253776	0	0.071	0.140196	1.03461
TCGA.B8.A54F	0.00108915	0	0.0186058	0.0782894	0	0.200957	0	0.00187319	0	0	0	0.0460795	0.18465	0	0.0272594	0.374659	0.00282395	0	0.0637146	0	0	0	0.015	0.21686	1.00365
TCGA.B8.A54G	0	0	0.00339837	0.268529	0	0.0898154	0	0.0530782	0.0354214	0.0652673	0	0.080653	0.0964823	0	0.0786803	0.198364	0.0282937	0	0	0.00201646	0	0	0	0.48699	0.872982
TCGA.B8.A54H	0	0	0.00866965	0.453557	0	0.0851754	0	0.069786	0.00749889	0	0.0265664	0.0559404	0.096787	0	0.0494565	0.09884	0.00255628	0	0.0451664	0	0	0	0.007	0.26511	1.00543
TCGA.B8.A54I	0	0	0.2719	0.15641	0	0.0707457	0.0250734	0.00873621	0.0531481	0	0	0.0554862	0.00759111	0	0.0204303	0.213873	0.0248571	0	0.0712792	0	0	0.0204697	0.001	0.329707	0.944512
TCGA.B8.A54J	0.0199044	0	0	0.342128	0	0.160332	0	0.0376497	0.00701311	0	0.0489886	0.0450355	0.0947481	0	0.0737174	0.114473	0.000109369	0.00141649	0.054484	0	0	0	0.048	0.153728	1.0526
TCGA.B8.A54K	0.0583178	0	0.0149108	0	0	0.255228	0	0	0.0504345	0	0.0577163	0.0787835	0.0668516	0.100067	0.0212265	0.0228125	0	0.0277173	0.239563	0	0	0.0063704	0.668	0.0120004	1.08745
TCGA.B8.A7U6	0.0496955	0	0.0282954	0.0766637	0	0.176411	0	0.0155313	0	0.0278455	0.0164109	0.0375414	0.109681	0.079034	0.083703	0.120716	0	0	0	0.154126	0.0167193	0.00762609	0.309	0.0611746	1.07117
TCGA.B8.A8YJ	0.0422895	0	0.0774922	0.0937248	0	0.289595	0.00978006	0	0	0	0.0792986	0	0.051064	0	0.0413266	0.208737	0	0.00106846	0.105256	0	0	0.000367449	0.016	0.21105	0.995806
TCGA.BP.4158	0.00859374	0	0.00833575	0.143681	0	0.202356	0	0.0111741	0.00733807	0	0.0352562	0.0944523	0.027229	0	0.0999243	0.129629	0.0332367	0	0.198795	0	0	0	0.302	0.0629182	1.07928
TCGA.BP.4159	0.0172564	0	0.00688911	0.0576049	0	0.176813	0	0	0.029881	0	0.135543	0.0531886	0.101215	0.0425544	0.0872415	0.172539	0	0.00393535	0.115338	0	0	0	0.001	0.331397	0.950793
TCGA.BP.4160	0	0	0.015424	0.435113	0	0.0572521	0	0.0497361	0	0.0337713	0	0.072386	0.0553976	0	0.0795265	0.183057	0.00268552	0	0.015651	0	0	0	0	0.511086	0.859736
TCGA.BP.4161	0.0119736	0	0	0.256041	0	0.161323	0	0.0455248	0.0387026	0	0	0.05523	0.0192634	0.0101698	0.0942726	0.272219	0.0228661	0	0.00576432	0	0	0.00664951	0.001	0.336291	0.953594
TCGA.BP.4162	0.0293718	0	0.00130645	0.335737	0	0.070602	0	0.0783197	0	0.0665077	0	0.093085	0.0265386	0	0.0876571	0.193444	0.00704169	0	0.00509439	0	0	0.00529433	0.005	0.303659	0.982965
TCGA.BP.4163	0.0305361	0	0.00116704	0.119683	0	0.126441	0	0.0115877	0.0243765	0	0.0118176	0.0101143	0.221368	0	0.105143	0.276266	0	0	0.0615001	0	0	0	0.001	0.319747	0.955578
TCGA.BP.4164	0.0283863	0	0.00292869	0.156238	0	0.218692	0	0.0508964	0	0.0422654	0	0.0267148	0.131946	0	0.106667	0.198276	0	0	0.0363977	0	0	0.000591968	0.105	0.122457	1.0479
TCGA.BP.4165	0.0221906	0	0.0162554	0.290492	0	0.0886724	0	0.0553568	0.0164757	0	0.0838385	0.124395	0.0377322	0.0224017	0.0820951	0.0381882	0.018281	0	0.101721	0	0	0.00190383	0.023	0.185699	1.05096
TCGA.BP.4166	0.0246504	0	0.0367716	0.183162	0	0.186787	0.0254032	0	0	0.0160973	0.0278211	0.0247308	0.0209993	0.0156961	0.085729	0.266476	0.0075635	0	0.0759133	0	0	0.00219932	0	0.401355	0.915761
TCGA.BP.4167	0.00624356	0	0.0111699	0.352323	0	0.0898036	0	0.00433839	0.0421236	0.00541467	0	0.0899701	0.0181502	0	0.0643906	0.271583	0.00724467	0	0.0369044	0	0	0.000340319	0	0.546315	0.837476
TCGA.BP.4169	0.0460236	0	0.0341018	0	0	0.339016	0	0	0.00862826	0	0	0.0361527	0.106409	0	0.156386	0.115851	0.038272	0	0	0.0673742	0	0.0517855	0	0.436709	0.899156
TCGA.BP.4170	0.00856567	0	0.0183834	0.125027	0	0.321862	0	0.0392504	0.0105229	0.0181241	0	0.0249129	0.0650491	0	0.12744	0.201491	0.00724378	0	0	0.0282814	0.00384646	0	0.015	0.216592	1.01054
TCGA.BP.4173	0.00360154	0	0.00890944	0.42914	0	0.0221263	0	0.059964	0.0414464	0.0241832	0	0.0660337	0.107047	0	0.0980004	0.10863	0.00579312	0	0.0206703	0	0	0.00445567	0	0.482051	0.877675
TCGA.BP.4174	0.00882454	0	0.00483969	0.158461	0	0.143369	0.0119433	0.0225036	0.0247382	0	0	0.0266056	0.0956848	0.00155045	0.0866988	0.269295	0.0251625	0	0.10255	0	0	0.0177731	0	0.366824	0.93128
TCGA.BP.4176	0.00855334	0	0.00722134	0.0107558	0	0.217052	0.0223127	0	0.0181467	0	0.0189295	0	0.0519126	0.21067	0.00573623	0.316998	0.00132377	0.0240451	0	0.0271191	0.0138293	0.0453945	0	0.37763	0.932885
TCGA.BP.4177	0.00216984	0	0	0.0466301	0	0.365353	0	0.0015752	0	0	0	0.0769989	0.0540476	0	0.107068	0.228765	0.00876587	0.00114876	0.107402	0	0	7.61571e-05	0.202	0.0831429	1.06432
TCGA.BP.4325	0.0115598	0	0.00763555	0.329501	0	0.134564	0	0.0203407	0.0167572	0	0	0.063871	0.0915949	0	0.0800878	0.233466	0.00111697	0	0.00742088	0	0.00208472	0	0	0.370281	0.937154
TCGA.BP.4326	0.0647968	0	0.0265569	0.00178789	0	0.289245	0	0	0.0510254	0	0.078891	0	0.00437831	0.115192	0.0966603	0.155646	0	0	0.0867637	0	0	0.029057	0.054	0.15061	1.02385
TCGA.BP.4327	0.0327594	0	0.0298094	0.211169	0	0.149803	0	0.014211	0.0193199	0	0.0278253	0.0782491	0.0202205	0.0147126	0.0743106	0.256415	0.00675089	0	0.0640755	0	0	0.000369201	0.018	0.19458	1.01569
TCGA.BP.4329	0.0371292	0	0	0.0766081	0	0.243447	0	0.0126634	0.0069386	0	0	0.0718991	0.039501	0	0.12345	0.255151	0.0262133	0	0.101943	0	0	0.00505598	0.024	0.184212	1.01711
TCGA.BP.4330	0.0272606	0	0.0759641	0.306695	0	0.133614	0	0.0267606	0.0411758	0	0	0.0512954	0.0534437	0	0.106252	0.134131	0.000497339	0	0.0427751	0	0	0.000136228	0	0.509261	0.860326
TCGA.BP.4331	0.00725223	0	0	0.0892769	0	0.272922	0.00902363	0.0118197	0.0345325	0	0.0258949	0	0.0934688	0	0.0505215	0.287028	0.0156959	0	0.0814748	0	0	0.0210894	0.001	0.319289	0.952999
TCGA.BP.4332	0.0253664	0	0.00784629	0.0996113	0	0.123823	0.0037734	0	0.0016497	0	0.0206956	0.0607989	0.0370968	0.0774251	0.0412821	0.379273	0.0082877	0	0.113071	0	0	0	0.006	0.279798	0.975112
TCGA.BP.4334	0.0501064	0	0.00236753	0	0	0.12716	0	0.0450612	0	0	0.0339726	0.121421	0.149656	0.0358165	0.0523938	0.294616	0	0.0400714	0.047357	0	0	0	0.488	0.034547	1.08366
TCGA.BP.4335	0.099398	0	0.0933856	0.169463	0	0.162581	0.000838999	0.123375	0.00902688	0.0192054	0	0.0331243	0.0230113	0	0.1618	0.091549	0.0113866	0.00027438	0.00103689	0.000543589	0	0	0	0.387653	0.926244
TCGA.BP.4337	0.0339503	0.00289271	0.0280507	0.0731103	0	0.237508	0.00485296	0	0.0672846	0	0	0.0802562	0.027121	0.0315764	0.108805	0.17184	0.00600046	0	0.126751	0	0	0	0.005	0.305468	0.960495
TCGA.BP.4338	0.0383282	0	0.0323002	0.0463761	0	0.183879	0	0.00270658	0.0315488	0	0	0.0355688	0.00134245	0.0171902	0.0438506	0.517069	0	0	0.0292925	0	0	0.0205469	0.016	0.202268	1.01733
TCGA.BP.4340	0.0372385	0	0.025938	0.0446228	0	0.324712	0	0.0382606	0	0.0175488	0.0139849	0.0926438	0.0600579	0.00256105	0.132598	0.113924	0.0200043	0.00447547	0.0686135	0	0	0.00281687	0.158	0.0978008	1.06322
TCGA.BP.4341	0.0148111	0	0	0.0541303	0	0.323765	0	0	0.00460215	0	0.0556153	0.0888711	0.0797341	0.00648861	0.0599278	0.146784	0.00248955	0	0.148691	0	0	0.0140903	0.842	-0.00843584	1.10315
TCGA.BP.4342	0.0347755	0	0	0.0811113	0	0.40999	0	0.0119027	0	0	0.0301064	0.0229478	0.0553595	0	0.113619	0.196498	0.0124859	0	0.0294092	0	0	0.00179512	0.012	0.233459	1.00146
TCGA.BP.4343	0.0154607	0	0.00894059	0.0202206	0	0.19262	0	0.0429374	0.00162227	0.0698619	0	0.0233739	0	0.0386504	0.186714	0.25007	0.0372373	0	0.106926	0	0	0.00536462	0	0.502899	0.863792
TCGA.BP.4344	0.0488226	0	0	0.0159849	0	0.216715	0	0.0120747	0	0	0	0.0890427	0.21276	0	0.0672635	0.237381	0.0338919	0	0	0.0660639	0	0	0.114	0.117803	1.04698
TCGA.BP.4345	0.0266589	0	0.00327884	0.0394206	0	0.185036	0.00566766	0.0178658	0.0458897	0	0.0225062	0.00845081	0.00928936	0.284644	0.0510868	0.253772	0	0	0.0464333	0	0	0	0	0.580602	0.817839
TCGA.BP.4346	0	0.00612729	0.0137684	0.472821	0	0.0386465	0	0.0872906	0.0503976	0	0	0.0828616	0.0623618	0	0.0753243	0.10345	4.19946e-05	0	0.00690869	0	0	0	0	0.450689	0.900961
TCGA.BP.4347	0.0454166	0	0.00421374	0.169632	0	0.301386	0	6.38572e-05	0.00999913	0	0.0500771	0.0222845	0.0708837	0	0.0688803	0.207934	0	0.00227072	0.0469585	0	0	0	0.24	0.0729666	1.06999
TCGA.BP.4349	0.048419	0	0.00805602	0.120316	0	0.315036	0	0.00539606	0.0138264	0	0.0900485	0.00657747	0.0633078	0	0.110066	0.180334	0	0	0.0386173	0	0	0	0.141	0.104454	1.05893
TCGA.BP.4351	0.0305423	0	0.00337752	0.152069	0	0.260259	0	0.0309748	0.0139355	0	0.10921	0.0380333	0.0971378	0	0.0574801	0.168943	0	0	0.038037	0	0	0	0.058	0.149242	1.04255
TCGA.BP.4352	0	0	0.0881989	0.0366882	0	0.370749	0	0	0.0709023	0	0	0.0718593	0.0703202	0.00402542	0.089996	0.160659	0	0	0.0366022	0	0	0	0.775	-0.00070202	1.09371
TCGA.BP.4353	0.0100898	0	0.00609679	0.0970628	0	0.182937	0.0115278	0	0	0.0549777	0	0.0378815	0	0	0.0609421	0.43583	0.00469101	0	0.0970138	0	0	0.000949652	0	0.391966	0.921921
TCGA.BP.4354	0	0	0.00254332	0.0683268	0	0.15808	0.0315793	0	0	0	0.0190385	0	0.187804	0.00159923	0.0879559	0.332608	0	0	0	0	0	0.110465	0	0.558238	0.831173
TCGA.BP.4355	0.0492892	0	0	0.0926026	0	0.277968	0	0.00332006	0.00736354	0	0.0409343	0.0207206	0.0788984	0.0102791	0.0580439	0.282025	0	0.0257463	0.0528092	0	0	0	0.073	0.138229	1.03267
TCGA.BP.4756	0.0365078	0	0.0139706	0.203117	0	0.0897607	0	0.0359313	0.02654	0	0	0.0930742	0.0217468	0.0848077	0.0977828	0.214158	0.0802587	0	0.00234541	0	0	0	0.017	0.1974	1.0168
TCGA.BP.4758	0.0210271	0	0.0144363	0.386556	0	0.151335	0	0.0497712	0.05549	0	0	0.0745333	0.0250531	0	0.0738483	0.127525	0	0.00601907	0.0144064	0	0	0	0.08	0.135161	1.07558
TCGA.BP.4759	0.0314844	0	0	0.265534	0	0.195032	0	0	0.0138949	0	0.0380388	0.0463987	0.0306052	0.0345942	0.0840496	0.174306	0	0.00616658	0.079895	0	0	0	0.005	0.293556	0.973738
TCGA.BP.4760	0.0432446	0	0	0.00316043	0	0.129145	0	0	0.0038128	0.00211585	0	0.0131237	0	0.481904	0.0381967	0.173591	0.00978164	0	0.100741	0	0	0.00118404	0.005	0.288592	1.00778
TCGA.BP.4761	0	0	0.163942	0.316403	0	0.0799866	0	0.00858914	0.065771	0	0	0.090038	0.0413618	0.0167468	0.0775911	0.0936316	0.00589444	0	0.0400444	0	0	0	0.21	0.0798888	1.06989
TCGA.BP.4762	0.0323441	0	0.0269815	0.147343	0	0.171401	0	0	0.0200643	0	0	0.0435331	0.0705927	0	0.0564381	0.283099	0.0280933	0	0.11761	0	0	0.00249955	0	0.373856	0.927537
TCGA.BP.4763	0.0392166	0	0.00957385	0.146078	0	0.209463	0.0168912	0.0237558	0	0.0755958	0	0.000473872	0.0355211	0	0.156878	0.210025	0.00289291	0	0.0736341	0	0	0	0.022	0.190184	1.02194
TCGA.BP.4765	0.0159866	0	0	0.0256	0	0.168578	0	0	0	0	0.176687	0.0349869	0.20467	0	0.0530187	0.218562	0.0201594	0	0.081751	0	0	0	0.051	0.152391	1.03505
TCGA.BP.4766	0.00783962	0	0.00912606	0.0316943	0	0.163481	0	0.00287075	0	0	0.0535741	0.0606636	0.214096	0.0502639	0.0218077	0.307046	0	0	0	0.0470521	0	0.0304847	0.016	0.203071	1.01608
TCGA.BP.4768	0.0258241	0	0.00130519	0.173622	0	0.163576	0	0.0347943	0.0470893	0	0	0.0633179	0.077356	0.146977	0.0491817	0.201672	0	0	0	0.015285	0	0	0.133	0.108703	1.05552
TCGA.BP.4769	0.112953	0	0.0104091	0	0	0.334784	0	0	0.0028039	0	0	0.044165	0.0337402	0.0135919	0.123841	0.135689	0	0.0653354	0.122688	0	0	0	0.326	0.0589325	1.06904
TCGA.BP.4770	0.000834175	0.00260426	0.0107087	0.00989758	0	0.188493	0.00827271	0	0.00691503	0.0351577	0	0.0399078	0	0.279901	0.0282417	0.34666	0	0	0.0424064	0	0	0	0	0.648202	0.769652
TCGA.BP.4771	0	0	0.00616302	0.531582	0	0.000153957	0	0.0476882	0.0642614	0.0282951	0	0.117735	0.0419409	0	0.0701872	0.0686534	0.00859815	0	0.0147413	0	0	0	0	0.597672	0.802417
TCGA.BP.4774	0.0412743	0	0	0.171076	0	0.19873	0	0.0163082	0.00225786	0	0	0.122872	0.055478	0	0.089384	0.119633	0.0164519	0	0	0.166534	0	0	0.189	0.0877627	1.0884
TCGA.BP.4775	0.0390538	0	0.0294275	0.0643143	0	0.337801	0.000265091	0	0.00530695	0.0170731	0	0.051468	0.0726689	0	0.116666	0.164099	0.0427646	0	0	0.0318663	0	0.0272256	0.131	0.109907	1.05088
TCGA.BP.4776	0.0594972	0	0.179535	0.181653	0	0.0607307	0	0.0564905	0.00560595	0	0	0.143185	0.0185639	0	0.101783	0.108865	0	0.000493673	0	0.0835969	0	0	0.017	0.197593	1.0186
TCGA.BP.4777	0.0262887	0	0	0.408225	0	0.094627	0.0105027	0.0190521	0.00180106	0.0456515	0	0.0561068	0.00564938	0.00771775	0.061838	0.252997	0	0	0.00837906	0	0	0.00116352	0	0.565303	0.824475
TCGA.BP.4781	0.0391455	0	0.000871221	0.0299946	0	0.115985	0	0.0288042	0.0113572	0.0492283	0	0.0585386	0.0513462	0.131827	0.0689028	0.298787	0	0	0	0.0948447	0.0065953	0.0137721	0	0.360675	0.93942
TCGA.BP.4782	0.0114704	0	0.0108416	0.156619	0	0.211624	0	0.0352547	0.00992429	0	0	0.0760622	0.00430091	0.0303789	0.0967722	0.254076	0.020154	0	0.0825208	0	0	0	0	0.399146	0.918009
TCGA.BP.4784	0.07077	0	0.0776884	0.0180737	0	0.198961	0	0	0.00554074	0	0	0.0601655	0.016134	0.0707315	0.038087	0.294437	0	0.0398525	0.109558	0	0	0	0.053	0.151576	1.01863
TCGA.BP.4787	0.0010512	0	0.00535076	0.0432476	0	0.175715	0	0	0.00483662	0.00566219	0	0.0591063	0.105043	0	0.0862076	0.406099	0.00541205	0	0.0473635	0	0	0.0549044	0	0.378912	0.929632
TCGA.BP.4789	0.0620813	0	0	0.120965	0	0.269595	0	0	0	0	0.0519318	0.0373027	0.00704796	0.0125651	0.0877256	0.190892	0.00546414	0	0.140741	0	0	0.0136874	0.103	0.123037	1.04268
TCGA.BP.4790	0.0368975	0	0.0198766	0.138342	0	0.275119	0.00536899	0.0331312	0.0376202	0.0154172	0	0.0164328	0	0.110029	0.0987551	0.160801	0.0324014	0	0.0198077	0	0	0	0	0.480773	0.876175
TCGA.BP.4795	0.038399	0	0.0159613	0.0894051	0	0.248926	0.00774083	0	0.0353611	0	0	0.0885477	0.0412203	0	0.0267278	0.206408	0.0411534	0.00375966	0.147357	0	0	0.00903226	0.011	0.237536	0.988299
TCGA.BP.4797	0.00697911	0	0	0.196914	0	0.205603	0.0116307	0.0270888	0.0104532	0.00599795	0	0.0377704	0.0965685	0	0.0791281	0.234642	0.0172622	0	0.0626185	0	0.00726483	7.83299e-05	0	0.382993	0.925147
TCGA.BP.4798	0	0	0.0590605	0.276997	0	0.0746984	0	0.0251136	0.077344	0	0	0.0496724	0.140043	0	0.113131	0.169631	0	0	0.0143092	0	0	0	0	0.510054	0.860314
TCGA.BP.4799	0.0634831	0	0.0888499	0.1823	0	0.173402	0.0470176	0.0507087	0	0.0870706	0	0.00990046	0.0169873	0.115572	0.0693544	0.0730415	0	0	0	0.0223123	0	0	0.015	0.21804	1.00174
TCGA.BP.4801	0.0211186	0	0	0.116598	0	0.120677	0	0	0.0274527	0	0	0.039769	0.0261105	0.0371999	0.0676736	0.495013	0.00145331	0	0.0425819	0	0	0.00435215	0	0.464868	0.884945
TCGA.BP.4803	0.0275301	0	0.00233176	0.205951	0	0.180903	0	0	0	0	0.0209223	0.0411718	0.0656242	0.0605411	0.0923141	0.276885	0.0103397	0	0.0154853	0	0	0	0.006	0.269922	0.982633
TCGA.BP.4804	0.00973574	0	0.0142497	0.334715	0	0.0266165	0.00746149	0.0250198	0.0569299	0.0398754	0	0.0358577	0.00192492	0.128502	0.0777833	0.208175	0	0	0.0331542	0	0	0	0	0.559638	0.830658
TCGA.BP.4807	0.0315816	0	0.00229986	0.0269644	0	0.159327	0	0.00452656	0.00152926	0	0	0.0468324	0.0640145	0	0.0558209	0.517848	0.0010432	0	0	0.0497904	0.00144408	0.0369778	0.001	0.35296	0.94707
TCGA.BP.4959	0.00801718	0	0	0.097463	0	0.289395	0.00714085	0	0.00172643	0	0.0257339	0	0.0307088	0.0549257	0	0.3596	0.00934541	0.0539295	0.0604133	0	0	0.00160077	0.005	0.291402	0.969361
TCGA.BP.4960	0.00854792	0	0.00908073	0.123459	0	0.199699	0.00574777	0.0286504	0.0434969	0	0.0233124	0.0304465	0.0875784	0.160932	0.0688377	0.173615	0	0	0	0.0306538	0	0.0059424	0	0.394996	0.919845
TCGA.BP.4961	0.0372068	0	0.00617001	0.11565	0	0.28135	0	0	0	0	0.0755499	0.0182744	0.0649687	0	0.02576	0.289597	0	0	0.0816269	0	0	0.00384635	0.045	0.1597	1.02587
TCGA.BP.4962	0.00104154	0	0.0154248	0.416243	0	0.0414936	0	0.00202478	0.0268165	0	0	0.0388995	0.109825	0	0.0635906	0.239396	0.0166148	0	0.0286296	0	0	0	0	0.444981	0.895797
TCGA.BP.4963	0.0123101	0	0	0.100052	0	0.291276	0	0	0.0284504	0	0.00746953	0.0132448	0.125469	0.00439737	0.0964208	0.283501	0.00379834	0	0.0313518	0	0	0.00225869	0.001	0.333372	0.949627
TCGA.BP.4964	0.0446341	0	0.00702888	0.140211	0	0.287761	0	0.00323697	0.035968	0	0	0.0562046	0.00930302	0.0383685	0.112535	0.184826	0.0445384	0	0.0353842	0	0	0	0.005	0.29936	0.967996
TCGA.BP.4965	0.0238745	0	0.0039329	0.0812264	0	0.275303	0	0.0140382	0	0.00834462	0	0.0224375	0.10413	0	0.103904	0.26862	0.00991756	0	0.0783079	0	0	0.00596387	0.013	0.227398	0.99548
TCGA.BP.4967	0.00505188	0	0.0663108	0.111118	0	0.221184	0	0.00653587	0.0044888	0	0.00671822	0.0451872	0.048608	0.0452449	0.0728743	0.225983	0.00106644	0	0.130107	0	0	0.00952072	0.067	0.143537	1.02427
TCGA.BP.4968	0.0101867	0	0	0.386694	0	0.0898453	0.00653093	0.056896	0.0335161	0	0	0.114638	0.0193367	0.00968953	0.0872274	0.103367	0.0215465	0	0.0602475	0	0.000278671	0	0	0.43102	0.910406
TCGA.BP.4969	0.0343849	0	0.0254196	0.0621708	0	0.215065	0	0	0.0239037	0	0	0.147785	0.0123929	0.0392961	0.12419	0.142615	0.0226723	0	0.150104	0	0	0	0.161	0.096967	1.06416
TCGA.BP.4970	0.00881143	0	0.0193777	0.180231	0	0.238003	0	0.0162354	0.00880055	0.0135215	0	0.0413156	0.0116694	0	0.133206	0.197985	0.0371389	0	0.0920157	0	0	0.00168854	0	0.40228	0.917115
TCGA.BP.4971	0.0103899	0	0	0.0718713	0	0.305325	0	0.019619	0.0841211	0	0	0.0669542	0.0256045	0.125601	0.114195	0.122042	0.0272377	0	0.0270386	0	0	0	0	0.526297	0.850819
TCGA.BP.4972	0.00979106	0	0	0.0511839	0	0.116808	0	0.0074379	0.00771499	0	0	0.0481911	0.0190111	0.0543753	0.0822533	0.518207	0.00339523	0	0.0676306	0	0	0.0140002	0	0.48806	0.872287
TCGA.BP.4973	0.0550543	0	0	0.15374	0	0.345252	0	0.0485285	0	0.00722915	0	0.00144918	0.0917226	0	0.107906	0.153547	0	0.00531893	0.0239707	0	0	0.00628187	0.006	0.273032	0.982729
TCGA.BP.4974	0.0559711	0	0.0102598	0.161456	0	0.362943	0	0.0303787	0.0116443	0	0	0.054059	0.0291084	0.00981931	0.0853724	0.165961	0.00630083	0	0	0.0158044	0	0.000921362	0.087	0.131299	1.0555
TCGA.BP.4975	0.0414197	0	0.0132015	0.0784333	0	0.193235	0	0	0.0106092	0	0.0145753	0.020742	0.120513	0.0244227	0.0639587	0.286278	0.00515435	0	0.1131	0	0	0.0143579	0.016	0.21005	0.998447
TCGA.BP.4976	0.0332952	0	0.0115085	0.0543979	0	0.251783	0	0	0	0	0.00341881	0.0572551	0.130869	0	0.0963096	0.217559	0.0333633	0	0.100727	0	0	0.00951266	0.173	0.0941458	1.04751
TCGA.BP.4977	0.0311688	0	0.00486555	0.0665017	0	0.28559	0	0.000378374	0.0642623	0	0	0.0373728	0.0574631	0.0369082	0.0952586	0.242706	0.0076219	0	0.0692702	0	0	0.000632459	0.007	0.264357	0.978862
TCGA.BP.4981	0.00811317	0	0	0.181367	0	0.268579	0	0.0235177	0.0519724	0	0.0831613	0.0264203	0.0727047	0	0.0807576	0.165149	0	0	0.0382589	0	0	0	0.006	0.275923	0.984457
TCGA.BP.4982	0.0102157	0	0.019952	0.0815613	0	0.238658	0	0.0131681	0.00545825	0	0	0.0724223	0.024458	0	0.13487	0.248042	0.00634489	0	0.12421	0	0.00323542	0.0174038	0.006	0.26899	0.980169
TCGA.BP.4983	0	0	0.0439331	0.304141	0	0.0670251	0.0018326	0.0545985	0.0577255	0	0	0.0629732	0.0341154	0.122016	0.101397	0.110289	0.0348606	0	0.00509267	0	0	0	0	0.472161	0.880778
TCGA.BP.4985	0.0676494	0	0.00261058	0.0196677	0	0.285872	0	0.0179233	0.0279881	0.0306971	0.000414789	0.0128772	0	0.126634	0.0458254	0.180468	0	0.0683016	0	0.0942639	0	0.0188061	0.037	0.170861	1.02162
TCGA.BP.4986	0.0567725	0	0.0260775	0.0341582	0	0.291109	0	0	0.0140689	0.0124993	0	0.0433	0.125405	0	0.0712368	0.321163	0	0	0	0.0036762	0	0.000532922	0.009	0.24411	0.989196
TCGA.BP.4987	0.00539771	0	0.0051206	0.346584	0	0.134014	0	0.00387888	0.0220717	0	0.00663099	0.0468123	0.0487017	0	0.081407	0.203668	0.0111548	0	0.0756386	0	0	0.00891957	0.008	0.255901	0.993448
TCGA.BP.4988	0.490233	0	0	0.0791133	0	0.145704	0.0110682	0	0.0477518	0	0.0116027	0.0196829	0.0114644	0	0.0856293	0.0813399	0	0	0.0164109	0	0	0	0	0.559418	0.82854
TCGA.BP.4989	0.00813415	0	0.0228019	0.477294	0	0	0.00666373	0.0514355	0.0380804	0	0	0.124056	0.0572955	0.00507437	0.0441238	0.158942	0.00189292	0	0.00420538	0	0	0	0	0.570841	0.82041
TCGA.BP.4991	0.0341283	0	0.00230133	0.0309523	0	0.184057	0	0.0105487	0	0	0.0811699	0.0309031	0.0633926	0	0.104823	0.332721	0.0107048	0	0.105333	0	0	0.00896459	0.016	0.201585	1.00815
TCGA.BP.4992	0.0265765	0	0	0.26473	0	0.304223	0.0029928	0.0791441	0.00951011	0	0	0.0920408	0.0409003	0.0106478	0.0963915	0.0421413	0.00673187	0	0.0223143	0	0.00165509	0	0	0.41835	0.919987
TCGA.BP.4993	0.00208457	0	0.00756854	0.45906	0	0.0549877	0.0094113	0.00532094	0	0	0	0.068046	0.062863	0	0.0573999	0.188221	0.0084008	0	0.076636	0	0	0	0.005	0.306286	0.974663
TCGA.BP.4994	0.0304191	0	0.069176	0.0571797	0	0.134734	0	0.0399039	0.00253271	0.0529317	0	0.170067	0.061257	0.060156	0.0787842	0.195711	0	0.00138224	0	0.0231849	0.00231428	0.0202669	0.163	0.0959005	1.06938
TCGA.BP.4995	0.118889	0	0.0576971	0.0732578	0	0.164129	0	0.016291	0.00509604	0.0349656	0	0.11924	0.0517195	0.0724881	0.107594	0.0967295	0.0173449	0	0.0616035	0	0.00295488	0	0.026	0.180263	1.01773
TCGA.BP.4998	0.00978906	0	0.01014	0.205199	0	0.232212	0	0.00982408	0.00386413	0	0.00395811	0.00792552	0.107443	0	0.0788861	0.243486	0.0343414	0	0.0529309	0	0	0	0.001	0.330437	0.949792
TCGA.BP.4999	0.0462172	0	0	0.0606525	0	0.291394	0	0	0	0	0.0323706	0.0193115	0.11607	0	0.053102	0.267108	0	0.0024617	0.100274	0	0	0.0110371	0.048	0.154473	1.02251
TCGA.BP.5000	0.00191757	0	0	0.328157	0	0.15135	0	0.0537952	0.0429085	0.0155336	0	0.0623894	0.0664279	0.00205184	0.113457	0.115228	0	0.0138824	0.0329017	0	0	0	0	0.385464	0.934086
TCGA.BP.5001	0.0138761	0	0.0101459	0.374047	0	0.155427	0.00738134	0.0380747	0.0476688	0	0	0.1062	0.0247462	0	0.096221	0.0876084	0.00584242	0	0.0327609	0	0	0	0.197	0.0845995	1.10969
TCGA.BP.5004	0.0116388	0	0.00663733	0.0359354	0	0.161613	0.0135242	0.00654473	0.0264512	0	0.0420945	0	0	0.357247	0.0628028	0.213346	0	0	0.0588212	0	0	0.00334426	0	0.466657	0.886008
TCGA.BP.5006	0.0241388	0	0	0.114184	0	0.22105	0	0	0	0	0.0395224	0.0491576	0.11229	0	0.0613422	0.272893	0.0610364	0	0	0.0304703	0	0.0139153	0.082	0.134446	1.0387
TCGA.BP.5007	0.0139964	0	0.00968799	0.312144	0	0.15158	0	0	0.0342345	0	0	0.031507	0.0892885	0	0.131432	0.183846	0	0.00157034	0.0407118	0	0	0	0.001	0.331641	0.956795
TCGA.BP.5008	0.0644651	0	0	0.119511	0	0.374669	0	0	0	0.0521892	0	0.0225341	0	0.0504623	0.128453	0.113998	0.00938602	0	0.0328443	0.00714009	0	0.0243472	0.068	0.142579	1.05044
TCGA.BP.5009	0.0204317	0	0.0176968	0.234778	0	0.153651	0	0.0401597	0.0697291	0	0	0.0387665	0.119062	0	0.0697726	0.227751	0	0	0.000820696	0.00738044	0	0	0	0.364113	0.935744
TCGA.BP.5010	0.0352682	0	0	0.140074	0	0.272284	0	0.0499204	0.0862883	0	0	0.0615564	0.011772	0.139166	0.106846	0.0874837	0	0	0.00934171	0	0	0	0.012	0.233334	1.00746
TCGA.BP.5168	0.0170744	0	0.00929856	0.110478	0	0.236422	0	0.0204074	0.0225989	0.018316	0	0.13113	0.0141371	0.0429154	0.142974	0.0856779	0.0193637	0.0015504	0.127656	0	0	0	0.021	0.193201	1.02977
TCGA.BP.5169	0.0138261	0	0.275442	0.0926532	0	0.158596	0	0.0294069	0.0407805	0.0210592	0	0.0868507	0	0.0650069	0.0536959	0.0999352	0.00667299	0	0.0534516	0	0	0.00262284	0	0.379045	0.925087
TCGA.BP.5170	0.0506073	0	0.0274145	0.0587962	0	0.203453	0	0.00771238	0.00925523	0.0356915	0	0.0452374	0.0187755	0.0471305	0.0328363	0.403177	0	0.00546343	0.0278376	0.0148479	0	0.0117646	0.004	0.306947	0.961974
TCGA.BP.5173	0.0131409	0	0.00502375	0.43578	0	0.0503723	0	0.0549212	0.0215137	0.0303195	0	0.0544484	0.0201931	0	0.12251	0.134656	0.00543927	0.00549673	0.0461856	0	0	0	0	0.393091	0.933488
TCGA.BP.5174	0.0373776	0	0.00531762	0.289156	0	0.023591	0	0.0590101	0.0479118	0	0	0.0296989	0.196475	0.033494	0.0919914	0.150676	0	0	0.0353012	0	0	0	0.143	0.102723	1.05401
TCGA.BP.5175	0.0129577	0	0	0.321612	0	0.0352784	0	0.0227893	0.0904245	0	0.0034528	0.0627855	0.0435643	0.0541603	0.0611465	0.218162	0	0	0.0539341	0	0	0.0197329	0.021	0.1904	1.02118
TCGA.BP.5176	0.0228993	0	0.0104016	0.181698	0	0.207745	0.000382785	0	0.0510318	0	0.0649944	0.0354011	0.0414482	0.00404213	0.105602	0.174392	0	0.00279313	0.097168	0	0	0	0.021	0.191716	1.01893
TCGA.BP.5177	0.0372748	0	0.0188002	0.253107	0	0.0997961	0	0.0128208	0.0658688	0	0.0524081	0.0661741	0.0205645	0.0946622	0.11592	0.100869	0.00143923	0	0.0602949	0	0	0	0.005	0.302501	0.971664
TCGA.BP.5178	0.100387	0	0.0156486	0.131294	0	0.130223	0.00819861	0	0.0821483	0	0.0414345	0	0	0.144715	0.0366634	0.272072	0	0	0.0205846	0	0	0.0166326	0.01	0.242334	0.989441
TCGA.BP.5180	0	0	0.0125285	0.189804	0	0.22919	0	0.0198421	0.0235395	0.0194448	0	0.0158105	0.107463	0.0768811	0.0788198	0.224812	0	0.000465892	0	0.00139909	0	0	0.013	0.229261	1.00129
TCGA.BP.5181	0.0367778	0	0.000972383	0.145067	0	0.283799	0	0	0.0123346	0.00237532	0.0197139	0.0255798	0.0711663	0	0.120997	0.181663	0.00356123	0.00525842	0.0893327	0	0	0.0014023	0.008	0.248552	0.990274
TCGA.BP.5182	0.023984	0	0.00534604	0.16186	0	0.146497	0	0.00460892	0.0221835	0	0	0.0493125	0.0470297	0.0956074	0.0829772	0.297375	0.0278881	0	0.0340048	0	0	0.00132555	0	0.497734	0.867358
TCGA.BP.5183	0.0021427	0	0.0093031	0.355339	0	0.107776	0	0.0571806	0.0447386	0	0	0.0348892	0.0829213	0.0179308	0.0770279	0.177907	0.00612603	0	0.0267176	0	0	0	0.002	0.316903	0.963996
TCGA.BP.5184	0.0585038	0	0	0.128158	0	0.292051	0	0.00230789	0.00582582	0	0.0357108	0.0172646	0.0190888	0	0.0829623	0.285585	0.0214532	0	0.048726	0	0.00107929	0.00128274	0.025	0.181739	1.01839
TCGA.BP.5185	0.0111803	0	0	0.383618	0	0.118306	0	0	0.105576	0	0	0.0759284	0.0147342	0	0.0810658	0.160676	0	0	0.0489146	0	0	0	0.19	0.0872112	1.09444
TCGA.BP.5186	0.0069518	0	0.0612537	0.108305	0	0.213676	0	0.00173624	0.00497253	0	0	0.115781	0.0151183	0.00512338	0.12889	0.0938352	0.042993	0	0.201364	0	0	0	0.01	0.242987	0.995473
TCGA.BP.5187	0.0564449	0	0.00385441	0.198081	0	0.294609	0.00778348	0.0335542	0.00372736	0.0758613	0	0.013756	0.0125812	0.0152471	0.156544	0.113398	0	0	0.0145583	0	0	0	0.008	0.25582	1.0067
TCGA.BP.5189	0.00852501	0	0	0.0625309	0	0.211643	0.00701416	0.0166773	0.0103377	0	0.0249925	0.0050551	0.207736	0	0.0883267	0.208515	0.000130444	0.00908216	0.121069	0	0	0.0183649	0.006	0.284203	0.968879
TCGA.BP.5190	0.0388038	0	0	0.176995	0	0.228108	0	0	0.0229543	0	0.0154545	0.056117	0.0932724	0	0.091119	0.213325	0	0.00426873	0.0595823	0	0	0	0.07	0.141253	1.03856
TCGA.BP.5191	0.010501	0	0.0650025	0.09317	0	0.256466	0	0.00917473	0.0558661	0.092239	0	0.0911656	0	0.0710371	0.121134	0.0822778	0.00799266	0	0.041008	0	0	0.00296565	0	0.483322	0.874816
TCGA.BP.5192	0.0305615	0	0.00906067	0.109117	0	0.33602	0	0.0217742	0	0	0	0.0757649	0.00449239	0	0.0875928	0.188063	0	0.0401584	0.097395	0	0	0	0.512	0.0317635	1.08975
TCGA.BP.5194	0.0567419	0	0.0211378	0.129529	0	0.188801	0	0	0.00584156	0.0198921	0.0285981	0.0294466	0.00519866	0.0357829	0.0705255	0.306889	0.0124549	0	0.0862999	0	0	0.00286111	0.061	0.147286	1.02855
TCGA.BP.5195	0	0	0.0113324	0.0814106	0	0.280135	0	0.00611756	0.0175554	0	0.013233	0.040821	0.165541	0	0.0750511	0.251697	0	0.00392265	0.0479675	0	0	0.00521699	0.008	0.254091	0.984512
TCGA.BP.5196	0.0111616	0	0.00936589	0.283735	0	0.0580446	0	0.0824187	0.0508509	0.0842053	0	0.0756179	0.0121934	0.0778596	0.0761702	0.132942	0	0	0	0.0443387	0	0.00109597	0.001	0.341978	0.957238
TCGA.BP.5198	0.0431643	0	0.0546836	0.129276	0	0.236335	0.0253744	0	0.00351602	0	0.0281489	0	5.88461e-05	0.252706	0.0337154	0.176643	0	0	0.0112813	0	0	0.00509711	0	0.367473	0.93471
TCGA.BP.5199	0.0157391	0	0	0.486782	0	0.00423568	0.0116615	0.0613677	0.0324126	0.0391225	0	0.0993514	8.72266e-05	0.00950076	0.0726721	0.0983536	0.0181203	0	0.049162	0	0	0.0014318	0	0.53125	0.849218
TCGA.BP.5200	0.0388489	0	0.00747584	0.220406	0	0.140751	0	0.0386752	0.016056	0.0720058	0	0.0966559	0.0386046	0.0264368	0.0697163	0.17608	0	0	0	0.0336968	0	0.0245911	0.038	0.169468	1.04156
TCGA.BP.5201	0	0	0.0090144	0.486053	0	0	0.00532706	0.0746641	0.0758957	6.49885e-05	0	0.0803447	0.0375263	0	0.0958849	0.111996	0	0.000484709	0.0227443	0	0	0	0.004	0.308935	0.988054
TCGA.BP.5202	0.0174942	0	0.00847338	0.138871	0	0.17309	0	0.000756814	0	0.0284422	0.00709056	0.0459711	0.128515	0.0494982	0.0948339	0.260559	2.673e-06	0	0.0464013	0	0	0	0.016	0.201176	1.01056
TCGA.CJ.4634	0.0275966	0	0.0014108	0.0828023	0	0.238728	0.00186376	0	0	0	0.0166065	0.021658	0.108559	0	0.0495361	0.3191	0.00671183	0	0.125428	0	0	0	0.02	0.193999	1.00721
TCGA.CJ.4635	0.0262833	0	0.000260726	0.380701	0	0.0730482	0.0158933	0.0233874	0.0686331	0.0732954	0	0	0	0.0952891	0.0576098	0.177499	0	0	0.00809885	0	0	0	0	0.423605	0.910176
TCGA.CJ.4636	0	0	0.00566195	0.276081	0	0.135794	0	0.0122231	0.0246316	0	0	0.0399841	0.0756619	0	0.0684085	0.3271	0	0	0.0337569	0	0	0.00069704	0	0.458359	0.888012
TCGA.CJ.4637	0	0	0.0768791	0.273154	0	0.00978101	0.0288508	0.0902915	0.0646185	0.122971	0	0.0371403	0.0559821	0	0.143851	0.0830125	0.00384516	0	0.00962282	0	0	0	0	0.600033	0.802534
TCGA.CJ.4638	0.0313965	0	0.0719457	0.245399	0	0.0956048	0	0.0698156	0.13435	0	0	0.0820557	0.0388269	0.0244268	0.0572994	0.0982314	0	0	0.0506489	0	0	0	0.126	0.112327	1.05641
TCGA.CJ.4639	0.00298795	0	0.00720416	0.327654	0	0.229123	0	0.0400027	0.000253012	0.0339452	0	0.0836615	0.0200073	0	0.0992983	0.0836358	0.00851194	0.00027675	0.063439	0	0	0	0	0.429462	0.912678
TCGA.CJ.4640	0	0	0.00234068	0.261038	0	0.143302	0	0.00174317	0.0139734	0.043779	0	0.0461055	0.0949686	0	0.11023	0.208901	0.00553894	0	0.0680797	0	0	0	0	0.405085	0.916877
TCGA.CJ.4641	0.00701181	0	0	0.198434	0	0.252198	0	0.0456009	0.0398736	0	0	0.0448277	0.0161661	0	0.121676	0.16775	0.0713719	0	0.03509	0	0	0	0	0.51665	0.855859
TCGA.CJ.4642	0.0310815	0	0	0.0676966	0	0.0341213	0	0.107807	0.0198279	0	0	0.0821954	0.0204275	0.0616583	0.0497058	0.319302	0	0.00980933	0.196368	0	0	0	0.005	0.301874	0.962559
TCGA.CJ.4643	0.0429308	0	0	0.109189	0	0.3081	0	0	0	0	0.00836277	0.0354456	0.146563	0	0.125297	0.179503	0.00167507	0	0.042934	0	0	0	0.006	0.282928	0.974814
TCGA.CJ.4644	0.0182521	0	0.011368	0.378486	0	0.0257341	0.0103897	0	0.013989	0.0305021	0	0.0270941	0.114948	0	0.111482	0.22129	0	0	0.0364652	0	0	0	0	0.415541	0.912043
TCGA.CJ.4868	0.0245811	0	0.00622509	0.254586	0	0.102277	0.0221541	0.0239989	0.0213778	0	0	0.00657726	0.0611964	0.105367	0.0908347	0.215545	0.0129332	0	0.0425942	0	0	0.00975264	0	0.491146	0.871241
TCGA.CJ.4869	0	0	0.0110291	0.586974	0	0.0151721	0	0.0376141	0.0621333	0.0129693	0	0.0787993	0.0115382	0	0.0479307	0.092626	0.0131041	0	0.0269328	0	0	0.00317703	0	0.519723	0.86051
TCGA.CJ.4870	0.00529224	0	0.00882441	0.0377693	0	0.252432	0	0	0.0209844	0	0.0282783	0.0595349	0.0897351	0.130607	0.0236427	0.168309	0.00850928	2.44116e-05	0.149506	0	0	0.0165508	0.107	0.121073	1.03818
TCGA.CJ.4871	0.0419017	0	0	0.143193	0	0.217816	0	0.0210612	0.0368302	0	0.0216341	0.00784046	0.0773602	0.0343174	0.151455	0.200677	0	0	0.036898	0	0	0.0090154	0.014	0.221839	1.00528
TCGA.CJ.4872	0.0257209	0	0.0202098	0.181362	0	0.263597	0.00731139	0	0	0.0239801	0.0465589	0	0.0411518	0	0.102821	0.225813	0.00590927	0	0.0555643	0	0	0	0	0.445959	0.894322
TCGA.CJ.4873	0.0184462	0	0.0302121	0.22192	0	0.149106	0.0159647	0	0.0615163	0	0.0188768	0.0123693	0.0744564	0.0235663	0.0725546	0.27948	0.00385573	0	0.0176769	0	0	0	0	0.363093	0.93457
TCGA.CJ.4874	0.0271843	0	0.00304526	0.33456	0	0.106379	0	0.0276062	0	0.075852	0	0.0611538	0.0504577	0	0.106046	0.171615	1.38764e-05	0	0.036086	0	0	0	0	0.363635	0.946091
TCGA.CJ.4875	0	0	0.00193397	0.591962	0	0.0439958	0	0.0272592	0.0288875	0	0	0.10002	0.0424184	0.00425721	0.0311639	0.105154	0	0.00883474	0.0141121	0	0	0	0	0.434508	0.922464
TCGA.CJ.4876	0.0212034	0	0.0430009	0.442535	0	0.0104544	0.0694665	0.0625324	0.0577729	0.0541219	0	0.0778675	0.0116396	0	0.0903345	0.039703	0.00211641	0.000157844	0.0170939	0	0	0	0.008	0.251488	1.02553
TCGA.CJ.4878	0.026101	0	0.0125699	0.0296081	0	0.237468	0	0	0	0	0.0381649	0.0292934	0.16652	0	0.153501	0.191205	0	0.00299069	0.0696613	0	0.0334262	0.00948972	0.192	0.0860709	1.0619
TCGA.CJ.4881	0.000991173	0	0.0806548	0.183261	0	0.131853	0	0.0292519	0.0547467	0	0	0.0580682	0.104487	0.014994	0.0636676	0.210356	0	0	0.0383621	0	0	0.029307	0.005	0.298923	0.961373
TCGA.CJ.4882	0.0783422	0	0.027133	0.181073	0	0.321772	0.0150096	0.0243941	0.0638544	0	0	0.0106273	0.00905486	0.0398147	0.109461	0.051804	0.0187081	0	0.0365569	0	0	0.0123948	0	0.424641	0.90678
TCGA.CJ.4884	0.0334947	0	0.0195132	0.153016	0	0.258389	0	0.0390045	0.0295399	0	0	0.0382706	0.0869595	0.0117949	0.0801768	0.219261	0	0	0.0305786	0	0	0	0	0.406452	0.913778
TCGA.CJ.4885	0.0547982	0	0	0.22801	0	0.218215	0	0	0	0.00467127	0	0.0175619	0.147611	0	0.0573433	0.207341	0	0.0178412	0.0466068	0	0	0	0.184	0.0903749	1.05702
TCGA.CJ.4886	0.0230104	0	0.0134714	0.237736	0	0.225188	0	0.0077255	0.015489	0.00853535	0	0.0778455	0.0392609	0	0.10512	0.217198	0	0	0.0294198	0	0	0	0	0.414585	0.913168
TCGA.CJ.4887	8.64019e-05	0	0	0.416212	0	0.0312247	0	0.0199243	0.0323793	0.03751	0	0.0537882	0.0613588	0	0.0891444	0.236386	0.0084586	0	0.0135271	0	0	0	0	0.479439	0.878404
TCGA.CJ.4888	0	0	0.0659215	0.34884	0	0.0861918	0.0460134	0.00335247	0.013805	0.0481624	0	0.0311354	0.0558084	0.0616385	0.0863932	0.0977775	0.0144183	0	0.0365684	0	0	0.00397411	0	0.494842	0.868206
TCGA.CJ.4889	0.0367288	0.0277797	0.148973	0.115512	0	0.244856	0	0	0.041164	0	0	0.0314843	0.010869	0	0.101879	0.149663	0.0211905	0	0.0683334	0	0	0.00156651	0	0.480002	0.87981
TCGA.CJ.4890	0.00891759	0	0.0464336	0.237048	0	0.0982903	0.0313624	0.0137202	0.0164379	0.0231767	0	0.0156	0.0699137	0.0799236	0.0562257	0.267818	0.0077612	0	0.0273707	0	0	0	0	0.592852	0.819222
TCGA.CJ.4891	0.00469865	0	0.0164064	0.0947468	0	0.0410671	0	0.00155839	0.0585201	0	0	0.0340395	0.107732	0.169267	0.0659747	0.298402	0	0.0271341	0.0231807	0	0	0.0572732	0.017	0.19932	1.02049
TCGA.CJ.4892	0	0	0.00353384	0.581181	0	0.0143619	0	0.0648332	0.047832	0	0	0.0882373	0.046336	0	0.0562156	0.0837303	0	0	0.0137389	0	0	0	0	0.505718	0.871071
TCGA.CJ.4893	0.00894233	0	0.00294016	0.366739	0	0.150894	0.0135102	0.0119275	0	0.0465288	0	0.0327228	0.0830752	0	0.0835013	0.140039	0.003778	0	0.0554015	0	0	0	0.005	0.299676	0.977696
TCGA.CJ.4894	0	0	0.074905	0.414616	0	0	0	0.0443158	0.0418034	0.0636983	0	0.0630001	0.0674154	0	0.073045	0.136471	0.0112445	0	0.00948519	0	0	0	0	0.453264	0.893639
TCGA.CJ.4895	0.00756007	0	0.0163939	0.126494	0	0.140922	0.00695523	0.0603877	0.045573	0	0	0.052317	0.0586785	0.0196973	0.129627	0.301773	0.014666	0	0	0.0126123	0	0.00634297	0.001	0.359525	0.938824
TCGA.CJ.4897	0.050486	0	0.0520525	0.055667	0	0.309032	0	0.00555903	0.0101069	0.00401855	0	0.0528485	0.0226509	0.0507205	0.121969	0.095061	0.0270175	0	0.142811	0	0	0	0.012	0.231705	0.992215
TCGA.CJ.4899	0.0219598	0	0.025757	0.0779825	0	0.138941	0	0.00175657	0.00318263	0	0	0.0238817	0.0163658	0	0.0871988	0.430524	0.0301739	0	0.142277	0	0	0	0.001	0.351732	0.940795
TCGA.CJ.4900	0.0136506	0	0.168839	0.290943	0	0.043012	0.0424709	0.0119093	0.0434375	0	0.0454401	0	0.0401159	0.0227313	0.113462	0.136164	0	0	0.0188799	0	0	0.00894398	0	0.476759	0.879215
TCGA.CJ.4901	0.0396133	0	0.0539239	0.350407	0	0.0425225	0	0.0717519	0.0667339	0.0258487	0.00090767	0.00816944	0.0146757	0.0108934	0.143607	0.11849	0.0351077	0	0.0173479	0	0	0	0	0.54918	0.836271
TCGA.CJ.4902	0.0306349	0	0.0144735	0.156697	0	0.1916	0.015456	0.00318895	0.0372559	0	0.0635863	0.0200715	0.0217947	0.0382837	0.0802466	0.276141	0.00112413	0	0.0465519	0	0	0.00289353	0	0.474064	0.879944
TCGA.CJ.4903	0.00841001	0	0.00715399	0.259399	0	0.214997	0	0.0289647	0	0.0168322	0	0.0673171	0.0981828	0	0.0610308	0.180763	0.00727307	0.000152445	0	0.0495245	0	0	0.015	0.21777	1.01384
TCGA.CJ.4904	0.0189933	0	0.00759392	0.0464495	0	0.284928	0	0.0118706	0.00896581	0.0116793	0	0.076888	0.0232262	0	0.186928	0.149956	0.0160271	0.00395487	0.15254	0	0	0	0	0.407381	0.917103
TCGA.CJ.4905	0.00640017	0	0	0.188542	0	0.207673	0	0	0.0121061	0	0.155447	0.00538473	0.101054	0.00303572	0.0632895	0.178813	0.00409186	0	0.0740303	0	0	0.000132889	0.015	0.217984	1.01005
TCGA.CJ.4907	0.0307721	0	0.00677241	0.0583416	0	0.243037	0	0.00844055	0.0062293	0	0.0129368	0.0636996	0.10701	0	0.0940926	0.269652	0.00434883	0.000415896	0.0901931	0	0	0.00405859	0.017	0.196548	1.00813
TCGA.CJ.4908	0.048501	0	0.00142304	0.242182	0	0.142724	0	0.0248419	0.0117312	0	0.0194436	0.0240757	0.0905496	0.0129466	0.078763	0.231264	0	0	0.0659946	0	0	0.00556	0.011	0.238706	0.991881
TCGA.CJ.4912	0.0606288	0	0.178732	0.0308189	0	0.134268	0	0.0246327	0.0849249	0.00801258	0	0.118207	0.0258521	0.13444	0.0161321	0.159497	0	0.00725619	0.0110635	0	0	0.00553462	0.064	0.144886	1.0234
TCGA.CJ.4916	0.0147859	0	0.00786304	0.428235	0	0.0655631	0	0.055271	0	0.0740375	0	0.112022	0.0212724	0	0.0911444	0.0866131	0.0184543	0	0.0247384	0	0	0	0	0.561924	0.828392
TCGA.CJ.4918	0.0369641	0	0.0369668	0.19063	0	0.102892	0.00126202	0.0293918	0.0346689	0.0470948	0	0.000852699	0.0308746	0.0917966	0.0696384	0.306535	0	0	0.0164088	0	0	0.00402361	0	0.408308	0.912888
TCGA.CJ.4920	0.0293769	0	0.0105663	0.0779117	0	0.301589	0	0.0247703	0.0400539	0	0.0300188	0.0207965	0.127658	0.0323972	0.0655773	0.227956	0	0	0.00596079	0.00483523	0	0.00053254	0.012	0.231332	0.995078
TCGA.CJ.4923	0.0227552	0	0.0359938	0.215699	0	0.127672	0	0.0380488	0.0847775	0	0	0.0533612	0.00175258	0.14763	0.133832	0.115899	0	0	0.0185747	0	0	0.0040047	0	0.580115	0.818742
TCGA.CJ.5671	0.00402995	0	0.0165474	0.13309	0	0.171169	0.0261492	0.000609396	0.0387547	0.0322997	0	0.0168573	0.0359982	0.162385	0.0444764	0.259184	0.0074515	0	0.0509985	0	0	0	0	0.535531	0.847981
TCGA.CJ.5672	0	0	0.0206267	0.398187	0	0.0593728	0	0.0301367	0.0646476	0.0538611	0	0.0634608	0.07131	0	0.0548123	0.147336	0.00608709	0	0.0301618	0	0	0	0	0.457443	0.891924
TCGA.CJ.5675	0.0132792	0	0	0.566917	0	0.0108412	0	0.0442745	0.0497455	0.0433763	0	0.0535433	0.0275558	0	0.0665047	0.0773793	0.0151236	0	0.0295234	0	0	0.00193603	0	0.525466	0.855129
TCGA.CJ.5676	0.00144738	0	0.0464198	0.212238	0	0.230381	0	0.0156185	0.0378052	0	0	0.0378921	0.0905992	0	0.0513413	0.241401	0	0	0.0314022	0	0	0.00345493	0.005	0.293397	0.968106
TCGA.CJ.5677	0.0185832	0	0.0107908	0.0709229	0	0.147836	0	0	0.00603949	0	0	0.0184129	0.102025	0.240688	0.0503063	0.302326	0	0	0.0320685	0	0	0	0.001	0.32233	0.962871
TCGA.CJ.5678	0	0	0.0868569	0.375912	0	0.0899619	0.0164685	0.0189528	0.0639974	0	0	0.0640079	0.0312169	0	0.0925376	0.129893	0.0108461	0.000218657	0.0191307	0	0	0	0	0.437638	0.901035
TCGA.CJ.5679	0.0267789	0	0.00272099	0.140369	0	0.156799	0.00602157	0	0.0377202	0	0.0530845	0.000144804	0	0.42206	0.0199342	0.112421	0	0.00463608	0.0173096	0	0	0	0.044	0.161854	1.06098
TCGA.CJ.5680	0	0.00313902	0	0.0735604	0	0.229784	0	0	0.00351256	0	0.00978276	0.0556267	0.208286	0.00500101	0.0564689	0.213417	2.57495e-05	0	0.115352	0	0	0.026044	0.073	0.138154	1.0336
TCGA.CJ.5681	0.0537277	0	0.00154258	0.0319754	0	0.0604596	0	0	0.0253756	0	0	0.0294468	0.0600113	0.0815131	0	0.162348	0.42285	0.0183089	0.04858	0	0.0038608	0	0.001	0.343455	0.951045
TCGA.CJ.5682	0.0233685	0	0.0203595	0.242298	0	0.210087	0	0	0.0108403	0	0.0320514	0.0780211	0.0505626	0	0.0988718	0.118901	0.00339857	0	0.109288	0	0	0.00195166	0.009	0.245704	0.999767
TCGA.CJ.5683	0.0438754	0	0.0354008	0.191322	0	0.242029	0	0.00272143	0	0	0.00808826	0.0411677	0.113499	0.0136568	0.0551464	0.213424	0	0	0.0342101	0	0.00545917	0	0.671	0.0115011	1.08714
TCGA.CJ.5684	0.0488437	0	0.0162718	0.35353	0	0.0848531	0	0.0283285	0.0288827	0.00202546	0	0.121953	0.00935682	0	0.0897318	0.0990317	0.0237521	0	0.0934397	0	0	0	0	0.4152	0.916654
TCGA.CJ.5686	0.0303448	0	0.0290337	0.123735	0	0.306845	0.0374746	0.0311758	0.0119724	0.0247863	0.0208627	0	0.070859	0	0.0776969	0.213055	0.00169159	0.00261421	0	0.0103686	0	0.00748431	0.001	0.341326	0.945422
TCGA.CJ.5689	0.0348332	0	0.0267013	0.285858	0	0	0.00961919	0.01474	0.024504	0	0	0.116572	0.0672826	0.0141313	0.033583	0.239328	0.023365	0	0.10845	0	0	0.00103196	0	0.396581	0.919135
TCGA.CJ.6027	0.0086034	0	0.00292915	0.413003	0	0	0.0498279	0.0455554	0.00137595	0.126736	0	0.0284358	0	0.0419899	0.106705	0.16106	0.00168507	0	0.00999305	0	0	0.00210035	0	0.53733	0.843301
TCGA.CJ.6028	0.00987783	0	0.08359	0.227292	0	0.131385	0.0254674	0.0572927	0.00126401	0.0960497	0	0.015599	0.0159325	0.0657966	0.0675881	0.180139	0	0	0.0193365	0	0	0.00339003	0	0.382447	0.926227
TCGA.CJ.6030	0.0126635	0	0	0.156109	0	0.201367	0	0.0389229	0.0167187	0.00289471	0	0.0111476	0.100586	0	0.065534	0.31934	0.0147056	0	0.0536736	0	0	0.00633685	0	0.423772	0.905081
TCGA.CJ.6031	0.00837627	0	0.0162949	0.325746	0	0	0.00324775	0.0046652	0.023894	0.00425635	0	0.06682	0.0173463	0.0770355	0.0799479	0.262151	0.00974191	0	0.088489	0	0	0.011987	0	0.488136	0.872126
TCGA.CJ.6032	0.0482186	0	0.00131732	0.24594	0	0.138267	0	0.0360656	0.0067461	0.031934	0	0.0433742	0.0611424	0	0.141337	0.233988	0.000909804	0	0.0107594	0	0	0	0.079	0.135808	1.05472
TCGA.CJ.6033	0.0467617	0	0.00245976	0.165753	0	0.0562032	0.00377717	0.00735487	0.081173	0.0503231	0.022434	0	0.0740298	0.174666	0.0887647	0.204009	0	0	0.022291	0	0	0	0.11	0.11998	1.04816
TCGA.CW.5580	0.0368127	0	0	0.033287	0	0.188616	0	0	0	0	0.0203279	0.040897	0.249143	0	0.0899123	0.264911	0.0210375	0.0390865	0	0.00987373	0	0.0060954	0.011	0.236274	0.99769
TCGA.CW.5581	0.0434099	0	0	0.1971	0	0.365755	0.012515	0	0.0131421	0	0.0100183	0.0149493	0.0295751	0	0.103714	0.126601	0.0308717	0.0081222	0.0419494	0	0	0.00227704	0.013	0.228078	1.00864
TCGA.CW.5583	0.083105	0	0.0144959	0.154071	0	0.16648	0	0.00566386	0.0283411	0	0.0805879	0.0337143	0.044412	0	0.0965726	0.163098	3.42623e-05	0	0.0982696	0	0	0.0311545	0.039	0.167694	1.02288
TCGA.CW.5584	0.00700186	0	0.0105126	0.0109543	0	0.260967	0	0	0.0195908	0	0	0.0426765	0.249625	0	0.121012	0.190339	0.0106757	0	0.0766458	0	0	0	0.008	0.249728	0.988215
TCGA.CW.5585	0.0105463	0	0	0.0664032	0	0.246742	0	0	0.023618	0	0.138687	0.0401927	0.142911	0.00508841	0.0838813	0.154865	0.00473815	0	0.0823269	0	0	0	0.665	0.01243	1.0967
TCGA.CW.5587	0.00416349	0	0.00503674	0.398687	0	0	0	0.0202691	0.0368579	0.0340334	0	0.0719292	0.0770815	0	0.106318	0.202217	0.0063262	0	0.0370813	0	0	0	0	0.512112	0.85846
TCGA.CW.5588	0.00812899	0	0.00508846	0.0429345	0	0.205714	0	0.00709672	0.0150411	0	0	0.0312066	0.0304484	0.103353	0.0646589	0.376194	0.0062433	0	0.0845911	0	0	0.0193014	0.001	0.351121	0.942125
TCGA.CW.5589	0.0199294	0	0.0227711	0.0736981	0	0.180384	0.00146449	0	0.00561334	0	0.0251022	0.0316774	0.0121216	0.0757675	0.0455734	0.389218	0.0448307	0.00423825	0.0584409	0	0	0.00916977	0.001	0.330404	0.950963
TCGA.CW.5590	0.0440104	0	0	0.182986	0	0.249773	0	0.0221691	0.0165729	0	0	0.0941648	0.0293771	0.0272891	0.132714	0.178798	0	0	0.0221459	0	0	0	0	0.399373	0.922638
TCGA.CW.5591	0.0499856	0	0	0.066923	0	0.146602	0	0	0.0193025	0	0	0.0795815	0.131489	0	0.036983	0.317277	0.0205005	0	0.121937	0	0	0.00941828	0.525	0.0302453	1.07538
TCGA.CW.6087	0	0	0.0136546	0.361854	0	0	0.0259045	0.0454799	0.0673046	0.0130799	0	0.0573137	0.0744101	0	0.129653	0.183414	0	0	0.019586	0	0.002104	0.00624141	0	0.546457	0.837646
TCGA.CW.6088	0.0282396	0	0.0105556	0.0647663	0	0.221742	0	0	0	0	0.0448341	0.0232816	0.0722823	0	0.0910637	0.330962	0.0013312	0.000864597	0.0947639	0	0	0.0153129	0.085	0.133536	1.03504
TCGA.CW.6090	0.0195214	0	0	0.096386	0	0.112302	0.0185798	0.0134413	0.0197686	0	0.00658442	0.0129682	0.0258958	0.0661189	0.0278135	0.478973	0.00580967	0	0.0837733	0	0	0.012064	0	0.496018	0.867759
TCGA.CW.6093	0.0259167	0	0	0.0618033	0	0.225264	0	0	0	0.00795479	0.0902523	0.0222647	0.191079	0	0.0445145	0.190939	0.00508769	0.015555	0.113364	0	0	0.00600491	0.077	0.136032	1.03182
TCGA.CW.6097	0.0588277	0	0	0.133665	0	0.376325	0	0	0.012046	0	0	0.0352765	0.0244068	0.0357034	0.113765	0.124133	0.0254846	0	0.0529774	0	0	0.00738944	0	0.455156	0.889803
TCGA.CZ.4853	0.035045	0	0.00809041	0.0579359	0	0.328048	0	0	0.0293262	0	0.0267345	0.0306598	0.0528856	0	0.154511	0.175695	0.0139526	0.00303221	0.0840841	0	0	0	0.045	0.159401	1.0332
TCGA.CZ.4854	0.0107894	0	0.0749751	0.157731	0	0.142798	0	0.0458853	0.0382286	0.0236001	0	0.0318849	0	0.178939	0.0760421	0.183076	0	0	0.0229908	0	0	0.0130589	0.005	0.306271	0.961616
TCGA.CZ.4856	0.0109951	0	0.0421078	0.270491	0	0.153408	0	0.0221271	0.0470137	0	0.0096586	0.0394123	0.00699601	0	0.100076	0.234726	0.0122766	0	0.0507124	0	0	0	0.001	0.319795	0.958745
TCGA.CZ.4857	0.0271647	0	0	0.127189	0	0.238624	0.012518	0.0192478	0.0347361	0	0.00720138	0.0323476	0.112011	0.0455253	0.0682308	0.222423	0.00028888	0	0.0367487	0	0	0.0157427	0.015	0.216289	1.0004
TCGA.CZ.4858	0	0	0.0243463	0.346639	0	0	0.129584	0.0498403	0.0366794	0.11441	0	0	0	0.0687428	0.0904903	0.124018	0.00810278	0	0.00477512	0	0	0.00237162	0	0.44336	0.898139
TCGA.CZ.4859	0.0264756	0	0.00680566	0.177935	0	0.202247	0	0	0.0132508	0	0.046459	0.0406753	0.138705	0	0.0997775	0.125632	0.00987749	0.0208088	0.0804409	0	0	0.0109101	0.113	0.117939	1.04774
TCGA.CZ.4860	0	0	0.0137447	0.131909	0	0.289377	0.0176453	0.00953012	0.0413099	0	0	0.0123557	0.06583	0.0376623	0.114893	0.236621	0	0	0.0146551	0	0	0.0144667	0.017	0.200134	1.01422
TCGA.CZ.4861	0.00630323	0	0	0.0230453	0	0.27095	0.0216993	0.0168579	0.0269015	0	0	0.0167096	0.092196	0	0.151263	0.28028	0.0134369	0	0	0.0199575	0.0277903	0.0326091	0	0.458928	0.887743
TCGA.CZ.4862	0.0190662	0	0.0108573	0.315227	0	0.208533	0	0.0276615	0.0289413	0	0	0.0385668	0.0613057	0	0.114915	0.138182	0.00458252	0	0.0321609	0	0	0	0	0.375304	0.936464
TCGA.CZ.4863	0	0	0.00493557	0.469403	0	0	0.000838714	0.0662119	0.0332588	0.0291028	0	0.0446938	0.0943946	0	0.065477	0.159278	0.0070062	0	0.0253987	0	0	0	0	0.425958	0.910569
TCGA.CZ.4864	0	0	0.008425	0.313146	0	0.104142	0	0.0602887	0.0304283	0	0	0.0366098	0.0944885	0	0.118433	0.191331	0.000102028	0	0.0418969	0	0	0.000709117	0	0.425759	0.906225
TCGA.CZ.4865	0.0182287	0	0.0473388	0.175238	0	0.193102	0	0.0084246	0.0219783	0.000255765	0	0.0752873	0.0618683	0	0.144825	0.133707	0.0355462	0	0.0781073	0	0	0.00609257	0	0.386295	0.924987
TCGA.CZ.4866	0.0173926	0	0.0031016	0.0572276	0	0.158389	0	0	0.000327874	0	0.00584577	0.0160785	0.110681	0.106596	0.0499802	0.439732	0	0	0.0314722	0	0	0.00317493	0.011	0.236812	1.00553
TCGA.CZ.5451	0.0133729	0	0	0.134855	0	0.32773	0	0.0128985	0	0	0.019782	0.0620056	0.0148589	0	0.10215	0.250849	0.00328075	0	0.0582178	0	0	0	0.419	0.0440025	1.09061
TCGA.CZ.5452	0.000828651	0	0.0290978	0.395742	0	0.132033	0	0.0511543	0.0512226	0	0	0.0830266	0.0577568	0	0.0545055	0.141582	0	0	0	0	0	0.00305117	0	0.475597	0.882108
TCGA.CZ.5453	0.0038904	0	0.0197053	0	0	0.239558	0	0	0.0035664	0	0.0170977	0.0771413	0.106786	0	0.0616647	0.381888	0	0.00137244	0.0818582	0	0.000712076	0.00475937	0.392	0.0485854	1.07539
TCGA.CZ.5454	0.0124287	0	0	0.0652178	0	0.102065	0.0131608	0	0.0169139	0	0	0.0199451	0	0.129064	0.0147253	0.549012	0.0256791	0.0132588	0.0181923	0	0	0.0203369	0	0.430514	0.909975
TCGA.CZ.5455	0.0133169	0	0.00466755	0.265613	0	0.0214832	0.0148133	0.0393532	0.0119918	0.0992837	0	0.014852	0.0430085	0.0100406	0.128553	0.276314	0	0	0.046991	0	0	0.00971868	0.008	0.248513	0.997668
TCGA.CZ.5456	0.00908509	0	0.0730094	0.0756529	0	0.298812	0.00549153	0	0.0317211	0.0030724	0	0.0110176	0.0101053	0.137967	0.0127643	0.286711	0.00143706	0	0	0.0267127	0.00181484	0.0146256	0.002	0.313966	0.958642
TCGA.CZ.5457	0.0280876	0	0.0784695	0.169253	0	0.107594	0.000570681	0	0	0.0133008	0.0014763	0.0214074	0.100139	0	0.082534	0.318302	0	0	0.0698804	0	0	0.00898518	0.002	0.316617	0.953143
TCGA.CZ.5458	0.0300419	0	0.00336686	0.212349	0	0.330186	0	0	0	0	0.0277731	0.0191238	0.112148	0	0.0800315	0.157454	0	0.00251731	0.0218772	0	0	0.00313103	0.005	0.296149	0.973225
TCGA.CZ.5459	0.0578403	0	0.00367054	0.250815	0	0.168109	0	0.0412765	0.0279285	0	0	0.0423763	0.0200929	0.0162524	0.136494	0.157761	0	0.00398406	0.0696967	0	0	0.00370339	0.008	0.249111	0.996488
TCGA.CZ.5460	0.0415173	0	0.0082427	0.199622	0	0.209451	0	0.0442947	0.0871582	0	0	0.0687871	0.0643619	0.0284755	0.0698353	0.123533	0	0	0.0379128	0	0	0.0168089	0.102	0.124768	1.05144
TCGA.CZ.5461	0.0271706	0	0	0.0894251	0	0.300824	0	0.0063681	0.0302024	0	0	0.0206601	0.125675	0	0.157386	0.177667	0.000655253	0.00203919	0.061928	0	0	0	0.006	0.275913	0.980071
TCGA.CZ.5462	0.0318777	0	0.0224342	0.0219008	0	0.212029	0	0.0254363	0	0.0927086	0	0.0492832	0.115771	0.0300807	0.12466	0.164119	0.00497259	0	0	0.0541896	0	0.0505381	0.005	0.28806	0.972953
TCGA.CZ.5463	0.0349713	0	0.00486452	0.137397	0	0.212615	0	0.0227061	0.0129386	0.0461405	0	0.0273725	0.0392717	0	0.198036	0.229683	0	0	0.0334734	0	0	0.000529628	0.003	0.312427	0.971462
TCGA.CZ.5464	0.00649913	0	0.015599	0.187511	0	0.138825	0	0.0316157	0.063245	0	0	0.0805785	0.0651904	0.0467136	0.0977471	0.203916	0.00785115	0	0.0545316	0	0	0.000176901	0	0.376579	0.929206
TCGA.CZ.5465	0.0187216	0	0.0192032	0	0	0.362628	0	0.0211715	0.00443268	0	0	0.0744467	0.0319373	0.0536139	0.139488	0.140883	0.0139951	0.0015472	0.110859	0	0	0.00707285	0.09	0.129677	1.04324
TCGA.CZ.5466	0.0127377	0	0	0.194255	0	0.156343	0	0.0134335	0.0547643	0	0	0.0593595	0.0141376	0.0933737	0.081908	0.242523	0.0282212	0	0.0482731	0	0	0.000670483	0	0.466498	0.88364
TCGA.CZ.5467	0.0193782	0	0.028276	0.00570831	0	0.304132	0	0.0118276	0.0224027	0.00286434	0	0.036703	0.0534377	0.0150124	0.163782	0.147302	0.0132997	0	0.174579	0	0	0.00129437	0.015	0.216367	1.00441
TCGA.CZ.5468	0.0455106	0	0.00420806	0.120074	0	0.174994	0	0.0259994	0.0449274	0.022646	0	0.0547973	0.0105625	0.19305	0.0324796	0.246706	0	0	0.0189048	0	0	0.00514067	0.046	0.157264	1.03584
TCGA.CZ.5469	0.00627404	0	0	0.165875	0	0.18206	0	0	0.0462704	0	0	0.047396	0.0301005	0.113887	0.038344	0.312243	0.00437728	0	0.0408987	0	0	0.0122735	0.421	0.0434663	1.08384
TCGA.CZ.5470	0.0170058	0	0.0357421	0.269525	0	0.0678443	0	0.0342837	0.0470373	0	0	0.0635013	0.107463	0	0.0811469	0.185151	0.0223487	0	0.0689512	0	0	0	0.001	0.323929	0.952752
TCGA.CZ.5982	0.0285657	0	0.00309183	0.0724834	0	0.320431	0	0.0172234	0	0	0.0491172	0	0.162565	0	0.0909778	0.126281	0.0194812	0	0.086402	0	0	0.0233796	0.251	0.0707251	1.06016
TCGA.CZ.5984	0.0303834	0	0.0751359	0.0763152	0	0.294537	0.0104798	0.00403179	0.02952	0	0	0.0148925	0.0633684	0	0.0814005	0.160952	0.107377	0	0.0489656	0	0	0.00264183	0.016	0.211078	0.994291
TCGA.CZ.5985	0.02197	0	0.0413832	0.153448	0	0.160159	0.0119064	0.0178568	0	0	0	0.0241293	0.0817108	0.0740307	0.0912884	0.277637	0.00717475	0	0.0330759	0	0	0.00422995	0.001	0.357254	0.936462
TCGA.CZ.5986	0.049222	0	0	0.0271065	0	0.28702	0.0309767	0	0.00220822	0.0220577	0.0276464	0	0.0304619	0	0.141799	0.279132	0.0501611	0	0.0482545	0	0	0.00395326	0.058	0.149317	1.03279
TCGA.CZ.5987	0.0150826	0	0.030877	0.188872	0	0.247751	0	0.0464815	0.0592851	0	0	0.00288126	0.118916	0	0.106977	0.139825	0	0	0.0375706	0	0	0.00548168	0.014	0.223768	1.0022
TCGA.CZ.5988	0.0426193	0	0	0.142882	0	0.299624	0.0134165	0.0254959	0	0.060745	0	0.0139745	0.019058	0.0660887	0.119355	0.169058	0	0	0.0276838	0	0	0	0.016	0.209793	1.01491
TCGA.CZ.5989	0.0671187	0	0	0	0	0.366026	0.0158477	0.0138929	0	0.135741	0	0.0227462	0.030722	0	0.0842184	0.224695	0.00314742	0	0.0318402	0	0.00400487	0	0.026	0.180506	1.02289
TCGA.DV.5565	0	0	0.00244264	0.107024	0	0.188564	0	0.028797	0.0299148	0	0.0189079	0.0470112	0.13593	0.0868268	0.0893479	0.192854	0	0.0241604	0.0451651	0	0	0.00305429	0.021	0.191978	1.01259
TCGA.DV.5566	0.0630187	0	0	0.148517	0	0.207926	0	0.0242662	0.019886	0	0	0.0582211	0.0765141	0	0.156188	0.211143	0	0	0.0171247	0	0	0.0171953	0.027	0.179582	1.02966
TCGA.DV.5567	0.0067584	0	0.00190954	0.032446	0	0.293164	0	0	0	0	0.0246175	0.0658237	0.0140677	0.031884	0.0419929	0.263973	0	0.0453421	0.178021	0	0	0	0.44	0.040881	1.07419
TCGA.DV.5568	0.0176827	0	0.0037292	0.21982	0	0.0382491	0	0.0393353	0.0407285	0.0435652	0	0.0360917	0	0.305452	0.0572741	0.172012	0	0	0.0236029	0	0	0.002458	0	0.480812	0.876626
TCGA.DV.5569	0.065464	0	0	0.163299	0	0.240495	0.0112421	0.00368891	0.0154528	0.00710568	0	0.0227253	0.0537791	0.0693432	0.12383	0.177414	0.00237605	0	0.037676	0	0.00527528	0.000833731	0.009	0.246289	0.991452
TCGA.DV.5573	0	0	0.0163283	0.513069	0	0	0	0.0584781	0.0433233	0.0300375	0	0.0997556	0.0387508	0	0.04455	0.145725	0.00576684	0	0.00358381	0	0	0.000631922	0	0.544079	0.840322
TCGA.DV.5574	0.0501327	0	0.0441408	0.270339	0	0.00502563	0.0331947	0.00411245	0	0.0802343	0	0.00698289	0.046099	0.0350405	0.0519478	0.307435	0.0388704	0	0.0264444	0	0	0	0	0.438588	0.897799
TCGA.DV.5575	0.00779015	0	0.0210815	0.283141	0	0.238376	0	0.00288491	0.00648997	0	0	0.0384286	0.0576449	0	0.124598	0.194557	0.0145685	0	0	0.005235	0.0016954	0.00350954	0.008	0.251379	1.00057
TCGA.DV.5576	0.0468416	0	0.00598119	0.0022529	0	0.236599	0	0	0	0	0.0673082	0.0624919	0.0689121	0.0300871	0.0815669	0.248949	0	0	0.136937	0	0	0.0120728	0.654	0.0140201	1.08194
TCGA.DV.A4VX	0.0031039	0	0	0.318716	0	0.11793	0.00291096	0.074696	0.0471371	0	0	0.0359045	0.022127	0.130442	0.0842549	0.129652	0	0	0	0	0	0.0331252	0.085	0.133462	1.05798
TCGA.DV.A4VZ	0.101656	0	0.0234016	0	0	0.376287	0	0	0	0	0.0160176	0.0509507	0.00433536	0.130438	0.0375188	0.217755	0	0.00099267	0.0406462	0	0	0	0.866	-0.012384	1.09621
TCGA.DV.A4W0	0.00535522	0	0.0209588	0.053442	0	0.279778	0	0	0.00867805	0	0.0343731	0.0109156	0.0127743	0.0734728	0.0795444	0.296808	0.00085393	0	0.123046	0	0	0	0.095	0.127181	1.03795
TCGA.EU.5904	0.10123	0	0.0171253	0.0875845	0	0.375868	0	0.0208468	0	0	0	0.0452799	0.0510404	0	0.0831436	0.144487	0.00162107	0.00521586	0	0.0424705	0.000215836	0.0238716	0.31	0.0607803	1.07407
TCGA.EU.5905	0.00662487	0	0.0118748	0.0301165	0	0.31374	0.00547311	0	0.0370098	0	0.0466815	0	0.0182221	0.00888133	0.0772138	0.324717	0	0.000377614	0.112401	0	0	0.00666627	0.041	0.164962	1.0214
TCGA.EU.5906	0.00415583	0	0.00327254	0.0217679	0	0.300455	0.00581111	0	0.00526945	0	0.0331135	0	0.0490013	0.0137171	0.0934197	0.286373	0.0147906	0.00252098	0.123543	0	0	0.0427896	0.012	0.230044	0.992756
TCGA.EU.5907	0	0	0.00723957	0.00571129	0	0.291073	0.00156554	0.0177017	0.00463677	0.00747876	0	0.0451765	0.0972614	0	0.120503	0.330542	0	0	0.0704225	0	0	0.000687491	0.169	0.0949195	1.05847
TCGA.G6.A5PC	0.0191871	0	0.017069	0.572907	0	0	0	0.0160356	0.0715752	0	0	0.0551586	0.0459566	0	0.0689986	0.116779	0	0	0.0163332	0	0	0	0.001	0.328778	0.978071
TCGA.G6.A8L6	0	0.00309899	0	0.110733	0	0.25378	0	0	0.0510173	0	0.0405844	0.0685778	0.200679	0.0126777	0.0756293	0.105866	0.00300041	0	0.0743554	0	0	0	0.008	0.255	0.98777
TCGA.G6.A8L7	0	0	0.0302303	0.274306	0	0.0197242	0.0445136	0.0226886	0.182191	0	0.0421386	0.199674	0.0255167	0	0.0593832	0.0657319	0	0	0.0339017	0	0	0	0.023	0.185723	1.07416
TCGA.G6.A8L8	0	0	0	0.0948617	0	0.298008	0	0	0.0538887	0	0.086355	0.13163	0.0437772	0.0162147	0.0547384	0.0605152	0.0582363	0.00979376	0.0919809	0	0	0	0.32	0.0596204	1.10093
TCGA.GK.A6C7	0.0127951	0	0.00615008	0.152762	0	0.215339	0	0.00980909	0.000236514	0	0.110349	0.0777086	0.086589	0	0.0784883	0.114279	0.0317412	0	0.103753	0	0	0	0.018	0.194998	1.02361
TCGA.MM.A563	0	0	0.0209946	0.182608	0	0.150663	0.00241221	0.00313614	0.0652983	0	0	0.0439326	0.0627793	0.0643017	0.130194	0.163889	0.0353613	0	0.0744297	0	0	0	0	0.527743	0.851932
TCGA.MM.A564	0	0	0.0153254	0.0856463	0	0.129642	0	0	0.0117535	0	0.23064	0.091174	0.119627	0.0246462	0.0347438	0.11245	0	0.00590542	0.138446	0	0	0	0.012	0.235135	1.01846
TCGA.MM.A84U	0	0.000704341	0.0251056	0.117763	0	0.2943	0	0	0.0743511	0	0.0276762	0.0636882	0.0933619	0	0.0791746	0.155409	0.00866525	0	0.0597998	0	0	0	0.012	0.230388	0.999095
TCGA.MW.A4EC	0.0200441	0	0.0115912	0.0915714	0	0.228786	0	0.00540608	0.0300144	0	0	0.0661513	0.0942926	0.00859911	0.105368	0.216536	0.0244849	0	0.0971552	0	0	0	0.015	0.213043	1.00083
TCGA.T7.A92I	0.0476876	0	0.0026178	0.133976	0	0.397613	0	0	0	0	0	0.0212806	0.122654	0	0.0223319	0.166936	0.0523395	0.00483886	0	0.0251667	0	0.0025582	0.135	0.106982	1.05465
