# Supplementary material for: Functional enrichment analysis of LYSET and identification of related hub gene signatures as novel biomarkers to predict prognosis and immune infiltration status of clear cell renal cell carcinoma
Source: J Cancer Res Clin Oncol. 2023 Sep 23;149(18):16905–29. doi: 10.1007/s00432-023-05280-2 (PMC10645642; doi:10.1007/s00432-023-05280-2)
Supplement: Supplementary file 4 — Supplementary file4 (ZIP 3199 KB) [file 432_2023_5280_MOESM4_ESM.zip › Supplementary Tables/Table 16. TMB scores of 330 samples.xlsx]

## Sheet: Sheet 1
Table 16. TMB scores of all samples
Number	Tumor_Sample_Barcode	RiskScore	RiskGroup	total	total_perMB	total_perMB_log
1	TCGA.BP.4177	0.973321	Low Risk	7	0.14	-0.853872
2	TCGA.AK.3453	0.998318	Low Risk	9	0.18	-0.744727
3	TCGA.B0.5117	1.03387	Low Risk	9	0.18	-0.744727
4	TCGA.DV.5569	1.28721	Low Risk	11	0.22	-0.657577
5	TCGA.B0.5083	1.17429	Low Risk	13	0.26	-0.585027
6	TCGA.DV.5567	1	Low Risk	13	0.26	-0.585027
7	TCGA.B8.A54K	0.554958	Low Risk	14	0.28	-0.552842
8	TCGA.AS.3777	1.34387	Low Risk	15	0.3	-0.522879
9	TCGA.B8.5165	0.825304	Low Risk	15	0.3	-0.522879
10	TCGA.6D.AA2E	1.34611	Low Risk	19	0.38	-0.420216
11	TCGA.BP.5194	0.702493	Low Risk	19	0.38	-0.420216
12	TCGA.CZ.5454	1.0753	Low Risk	19	0.38	-0.420216
13	TCGA.BP.4987	0.596089	Low Risk	21	0.42	-0.376751
14	TCGA.BP.5184	0.765784	Low Risk	21	0.42	-0.376751
15	TCGA.CZ.5458	0.920486	Low Risk	21	0.42	-0.376751
16	TCGA.DV.5575	1.33491	Low Risk	21	0.42	-0.376751
17	TCGA.CW.5583	0.705228	Low Risk	22	0.44	-0.356547
18	TCGA.AK.3465	1.34473	Low Risk	23	0.46	-0.337242
19	TCGA.BP.5007	1.04848	Low Risk	23	0.46	-0.337242
20	TCGA.B0.5100	1.35953	Low Risk	24	0.48	-0.318759
21	TCGA.B4.5834	1.09938	Low Risk	24	0.48	-0.318759
22	TCGA.A3.A8OW	1.19443	Low Risk	26	0.52	-0.283997
23	TCGA.B8.4146	-0.298619	Low Risk	27	0.54	-0.267606
24	TCGA.BP.4973	1.00444	Low Risk	27	0.54	-0.267606
25	TCGA.BP.5186	1.03169	Low Risk	27	0.54	-0.267606
26	TCGA.CJ.5684	0.59586	Low Risk	27	0.54	-0.267606
27	TCGA.B0.5711	0.980557	Low Risk	28	0.56	-0.251812
28	TCGA.BP.4982	1.17804	Low Risk	28	0.56	-0.251812
29	TCGA.BP.5001	0.593829	Low Risk	28	0.56	-0.251812
30	TCGA.BP.4972	1.39933	Low Risk	29	0.58	-0.236572
31	TCGA.T7.A92I	-1.70424	Low Risk	29	0.58	-0.236572
32	TCGA.AK.3447	0.786618	Low Risk	30	0.6	-0.221849
33	TCGA.B0.5113	1.40176	Low Risk	30	0.6	-0.221849
34	TCGA.CW.5591	0.959824	Low Risk	30	0.6	-0.221849
35	TCGA.CZ.5460	0.711163	Low Risk	31	0.62	-0.207608
36	TCGA.A3.3370	1.05692	Low Risk	32	0.64	-0.19382
37	TCGA.BP.4992	1.06354	Low Risk	32	0.64	-0.19382
38	TCGA.BP.5000	0.690008	Low Risk	32	0.64	-0.19382
39	TCGA.BP.5170	0.989712	Low Risk	32	0.64	-0.19382
40	TCGA.BP.5190	0.627081	Low Risk	32	0.64	-0.19382
41	TCGA.BP.5200	1.29583	Low Risk	32	0.64	-0.19382
42	TCGA.BP.5202	0.784321	Low Risk	32	0.64	-0.19382
43	TCGA.B0.5699	0.649094	Low Risk	33	0.66	-0.180456
44	TCGA.BP.4968	1.44253	Low Risk	33	0.66	-0.180456
45	TCGA.BP.4971	1.27733	Low Risk	33	0.66	-0.180456
46	TCGA.BP.5174	1.25035	Low Risk	33	0.66	-0.180456
47	TCGA.BP.5175	0.541321	Low Risk	33	0.66	-0.180456
48	TCGA.CZ.5469	1.13077	Low Risk	33	0.66	-0.180456
49	TCGA.BP.5006	1.08662	Low Risk	34	0.68	-0.167491
50	TCGA.BP.5008	1.31654	Low Risk	34	0.68	-0.167491
51	TCGA.BP.5177	0.979588	Low Risk	34	0.68	-0.167491
52	TCGA.BP.4977	1.10233	Low Risk	35	0.7	-0.154902
53	TCGA.BP.5180	1.00179	Low Risk	35	0.7	-0.154902
54	TCGA.BP.5201	0.886271	Low Risk	35	0.7	-0.154902
55	TCGA.B0.5081	1.2804	Low Risk	36	0.72	-0.142668
56	TCGA.CJ.4900	1.02535	Low Risk	36	0.72	-0.142668
57	TCGA.CJ.4916	1.0752	Low Risk	36	0.72	-0.142668
58	TCGA.EU.5904	1.01979	Low Risk	36	0.72	-0.142668
59	TCGA.B0.5121	0.576242	Low Risk	37	0.74	-0.130768
60	TCGA.BP.4999	1.15723	Low Risk	37	0.74	-0.130768
61	TCGA.CJ.5678	1.29368	Low Risk	37	0.74	-0.130768
62	TCGA.CZ.5463	1.03478	Low Risk	37	0.74	-0.130768
63	TCGA.DV.5566	0.974579	Low Risk	37	0.74	-0.130768
64	TCGA.BP.4962	0.933859	Low Risk	39	0.78	-0.107905
65	TCGA.BP.4981	0.800632	Low Risk	39	0.78	-0.107905
66	TCGA.MM.A563	1.45357	Low Risk	39	0.78	-0.107905
67	TCGA.A3.3326	1.17896	Low Risk	40	0.8	-0.09691
68	TCGA.BP.5169	0.449426	Low Risk	40	0.8	-0.09691
69	TCGA.CW.5585	0.604812	Low Risk	40	0.8	-0.09691
70	TCGA.CJ.4903	1.0918	Low Risk	41	0.82	-0.0861861
71	TCGA.B0.5077	1.31173	Low Risk	42	0.84	-0.0757207
72	TCGA.B2.5635	1.14641	Low Risk	42	0.84	-0.0757207
73	TCGA.B2.5639	0.671757	Low Risk	42	0.84	-0.0757207
74	TCGA.BP.5009	1.00822	Low Risk	42	0.84	-0.0757207
75	TCGA.B4.5377	1.41153	Low Risk	43	0.86	-0.0655015
76	TCGA.BP.5192	0.345553	Low Risk	43	0.86	-0.0655015
77	TCGA.CZ.5987	1.25602	Low Risk	43	0.86	-0.0655015
78	TCGA.B0.5120	1.37756	Low Risk	44	0.88	-0.0555173
79	TCGA.B0.5696	1.36943	Low Risk	44	0.88	-0.0555173
80	TCGA.B0.5706	0.899855	Low Risk	44	0.88	-0.0555173
81	TCGA.BP.5178	0.797599	Low Risk	44	0.88	-0.0555173
82	TCGA.BP.5181	0.820095	Low Risk	44	0.88	-0.0555173
83	TCGA.BP.5187	1.02506	Low Risk	44	0.88	-0.0555173
84	TCGA.BP.5191	0.357109	Low Risk	44	0.88	-0.0555173
85	TCGA.B0.5691	1.16866	Low Risk	45	0.9	-0.0457575
86	TCGA.B8.5159	0.563773	Low Risk	45	0.9	-0.0457575
87	TCGA.A3.3373	1.30872	Low Risk	47	0.94	-0.0268721
88	TCGA.B0.5402	0.192477	Low Risk	47	0.94	-0.0268721
89	TCGA.CZ.5986	1.16764	Low Risk	47	0.94	-0.0268721
90	TCGA.B0.4842	1.32342	Low Risk	48	0.96	-0.0177288
91	TCGA.CJ.4901	1.29264	Low Risk	48	0.96	-0.0177288
92	TCGA.CJ.4907	1.30036	Low Risk	48	0.96	-0.0177288
93	TCGA.CW.5581	0.699927	Low Risk	48	0.96	-0.0177288
94	TCGA.CZ.5466	1.28289	Low Risk	48	0.96	-0.0177288
95	TCGA.B0.5695	1.07857	Low Risk	49	0.98	-0.00877392
96	TCGA.A3.3385	-0.630758	Low Risk	50	1	0
97	TCGA.CJ.4923	1.34031	Low Risk	50	1	0
98	TCGA.CJ.5683	1.1912	Low Risk	50	1	0
99	TCGA.CW.5589	1.1347	Low Risk	50	1	0
100	TCGA.A3.3358	1.30046	Low Risk	51	1.02	0.00860017
101	TCGA.A3.3380	1.10999	Low Risk	51	1.02	0.00860017
102	TCGA.B8.4153	0.762806	Low Risk	51	1.02	0.00860017
103	TCGA.BP.4801	1.21674	Low Risk	51	1.02	0.00860017
104	TCGA.BP.4967	1.08268	Low Risk	51	1.02	0.00860017
105	TCGA.A3.3383	1.34152	Low Risk	52	1.04	0.0170333
106	TCGA.B0.5088	0.967145	Low Risk	52	1.04	0.0170333
107	TCGA.B2.5635	1.14641	Low Risk	52	1.04	0.0170333
108	TCGA.B8.4622	1.29026	Low Risk	52	1.04	0.0170333
109	TCGA.B8.A54I	0.73363	Low Risk	52	1.04	0.0170333
110	TCGA.CJ.5676	0.924803	Low Risk	52	1.04	0.0170333
111	TCGA.A3.3322	0.845652	Low Risk	53	1.06	0.0253059
112	TCGA.B0.5116	1.19895	Low Risk	53	1.06	0.0253059
113	TCGA.BP.4993	1.43812	Low Risk	53	1.06	0.0253059
114	TCGA.G6.A5PC	1.12178	Low Risk	53	1.06	0.0253059
115	TCGA.G6.A8L6	1.08114	Low Risk	53	1.06	0.0253059
116	TCGA.CZ.4856	1.29187	Low Risk	54	1.08	0.0334238
117	TCGA.EU.5906	1.16493	Low Risk	54	1.08	0.0334238
118	TCGA.B0.5700	1.05102	Low Risk	55	1.1	0.0413927
119	TCGA.BP.4960	0.869865	Low Risk	55	1.1	0.0413927
120	TCGA.B0.5085	0.55683	Low Risk	56	1.12	0.049218
121	TCGA.BP.5010	0.746742	Low Risk	56	1.12	0.049218
122	TCGA.CJ.6031	1.30737	Low Risk	56	1.12	0.049218
123	TCGA.G6.A8L7	0.996662	Low Risk	56	1.12	0.049218
124	TCGA.A3.3367	0.752115	Low Risk	57	1.14	0.0569049
125	TCGA.B0.5705	0.738556	Low Risk	59	1.18	0.071882
126	TCGA.B4.5844	1.44163	Low Risk	59	1.18	0.071882
127	TCGA.BP.5182	1.27992	Low Risk	59	1.18	0.071882
128	TCGA.CZ.5453	1.05545	Low Risk	60	1.2	0.0791812
129	TCGA.B0.5698	1.39936	Low Risk	61	1.22	0.0863598
130	TCGA.B0.5703	1.08297	Low Risk	61	1.22	0.0863598
131	TCGA.CJ.5682	1.2425	Low Risk	61	1.22	0.0863598
132	TCGA.A3.3331	0.963332	Low Risk	62	1.24	0.0934217
133	TCGA.CJ.5677	1.35527	Low Risk	62	1.24	0.0934217
134	TCGA.CJ.4869	1.37692	Low Risk	63	1.26	0.100371
135	TCGA.B0.5099	1.23908	Low Risk	64	1.28	0.10721
136	TCGA.B0.5106	1.38146	Low Risk	64	1.28	0.10721
137	TCGA.BP.5198	1.36915	Low Risk	64	1.28	0.10721
138	TCGA.MM.A84U	1.3497	Low Risk	64	1.28	0.10721
139	TCGA.CZ.5457	1.38583	Low Risk	65	1.3	0.113943
140	TCGA.AS.3778	1.25274	Low Risk	68	1.36	0.133539
141	TCGA.BP.4963	1.44551	Low Risk	69	1.38	0.139879
142	TCGA.CJ.4912	0.66293	Low Risk	69	1.38	0.139879
143	TCGA.CZ.5451	1.08735	Low Risk	69	1.38	0.139879
144	TCGA.MM.A564	1.05715	Low Risk	69	1.38	0.139879
145	TCGA.BP.4964	0.83731	Low Risk	70	1.4	0.146128
146	TCGA.BP.5185	0.263676	Low Risk	70	1.4	0.146128
147	TCGA.A3.3320	0.722144	Low Risk	72	1.44	0.158362
148	TCGA.CZ.5459	1.03226	Low Risk	72	1.44	0.158362
149	TCGA.DV.A4VX	1.44778	Low Risk	74	1.48	0.170262
150	TCGA.B0.5119	0.871874	Low Risk	75	1.5	0.176091
151	TCGA.BP.4976	1.05367	Low Risk	75	1.5	0.176091
152	TCGA.A3.3357	1.07875	Low Risk	76	1.52	0.181844
153	TCGA.B0.5075	1.33087	Low Risk	78	1.56	0.193125
154	TCGA.CJ.5672	1.32613	Low Risk	81	1.62	0.209515
155	TCGA.B0.5712	1.2404	Low Risk	84	1.68	0.225309
156	TCGA.CZ.4853	0.337162	Low Risk	84	1.68	0.225309
157	TCGA.CZ.5465	1.11154	Low Risk	90	1.8	0.255273
158	TCGA.CZ.4859	0.867384	Low Risk	93	1.86	0.269513
159	TCGA.BP.5168	0.612589	Low Risk	94	1.88	0.274158
160	TCGA.BP.5176	1.0823	Low Risk	97	1.94	0.287802
161	TCGA.A3.3313	1.25899	Low Risk	98	1.96	0.292256
162	TCGA.A3.A8OV	1.17755	Low Risk	117	2.34	0.369216
163	TCGA.A3.3374	1.23302	Low Risk	125	2.5	0.39794
164	TCGA.B8.5546	1.70958	High Risk	7	0.14	-0.853872
165	TCGA.DV.A4VZ	2.23648	High Risk	7	0.14	-0.853872
166	TCGA.BP.4760	1.51045	High Risk	9	0.18	-0.744727
167	TCGA.AK.3443	1.52783	High Risk	10	0.2	-0.69897
168	TCGA.BP.4795	2.31355	High Risk	13	0.26	-0.585027
169	TCGA.DV.5576	1.55319	High Risk	13	0.26	-0.585027
170	TCGA.B2.5636	2.10434	High Risk	14	0.28	-0.552842
171	TCGA.DV.5568	1.51078	High Risk	15	0.3	-0.522879
172	TCGA.AK.3427	1.69033	High Risk	16	0.32	-0.49485
173	TCGA.AK.3440	2.1084	High Risk	17	0.34	-0.468521
174	TCGA.CW.6097	2.82533	High Risk	17	0.34	-0.468521
175	TCGA.DV.5574	1.64953	High Risk	18	0.36	-0.443697
176	TCGA.B8.5545	1.83331	High Risk	20	0.4	-0.39794
177	TCGA.B8.A8YJ	2.40068	High Risk	20	0.4	-0.39794
178	TCGA.CJ.4908	1.9315	High Risk	22	0.44	-0.356547
179	TCGA.CJ.5681	3.95187	High Risk	22	0.44	-0.356547
180	TCGA.B8.A54F	1.66914	High Risk	23	0.46	-0.337242
181	TCGA.CJ.4899	1.92406	High Risk	23	0.46	-0.337242
182	TCGA.B0.5707	2.30207	High Risk	24	0.48	-0.318759
183	TCGA.B8.5552	1.86931	High Risk	24	0.48	-0.318759
184	TCGA.CZ.5452	1.60757	High Risk	24	0.48	-0.318759
185	TCGA.A3.A8CQ	1.88646	High Risk	25	0.5	-0.30103
186	TCGA.B0.5400	1.6159	High Risk	25	0.5	-0.30103
187	TCGA.BP.4970	2.15185	High Risk	26	0.52	-0.283997
188	TCGA.A3.A6NL	1.89763	High Risk	27	0.54	-0.267606
189	TCGA.A3.A8OX	1.5114	High Risk	28	0.56	-0.251812
190	TCGA.B0.4700	1.65671	High Risk	28	0.56	-0.251812
191	TCGA.B2.A4SR	1.57666	High Risk	29	0.58	-0.236572
192	TCGA.BP.4961	1.78054	High Risk	29	0.58	-0.236572
193	TCGA.BP.4998	2.14298	High Risk	29	0.58	-0.236572
194	TCGA.CZ.5455	2.39556	High Risk	29	0.58	-0.236572
195	TCGA.DV.5573	1.70026	High Risk	29	0.58	-0.236572
196	TCGA.BP.4974	2.14208	High Risk	30	0.6	-0.221849
197	TCGA.B0.5710	1.73924	High Risk	31	0.62	-0.207608
198	TCGA.B8.4148	2.11758	High Risk	31	0.62	-0.207608
199	TCGA.BP.4991	1.93765	High Risk	31	0.62	-0.207608
200	TCGA.CZ.4863	2.49784	High Risk	31	0.62	-0.207608
201	TCGA.CZ.5988	1.76742	High Risk	31	0.62	-0.207608
202	TCGA.B0.5693	1.48717	High Risk	33	0.66	-0.180456
203	TCGA.B4.5843	1.49638	High Risk	33	0.66	-0.180456
204	TCGA.BP.4986	2.20368	High Risk	33	0.66	-0.180456
205	TCGA.BP.4995	1.46075	High Risk	33	0.66	-0.180456
206	TCGA.CZ.5984	1.7075	High Risk	33	0.66	-0.180456
207	TCGA.MW.A4EC	1.59204	High Risk	33	0.66	-0.180456
208	TCGA.A3.3316	1.693	High Risk	34	0.68	-0.167491
209	TCGA.B0.5108	2.19355	High Risk	34	0.68	-0.167491
210	TCGA.B8.A54G	2.27041	High Risk	34	0.68	-0.167491
211	TCGA.B0.4945	2.10125	High Risk	35	0.7	-0.154902
212	TCGA.B0.5812	1.87119	High Risk	35	0.7	-0.154902
213	TCGA.CJ.5680	2.01634	High Risk	35	0.7	-0.154902
214	TCGA.CZ.5982	2.13337	High Risk	35	0.7	-0.154902
215	TCGA.CZ.5989	2.08256	High Risk	35	0.7	-0.154902
216	TCGA.B2.5633	1.95725	High Risk	36	0.72	-0.142668
217	TCGA.B8.5551	2.38354	High Risk	36	0.72	-0.142668
218	TCGA.B8.A54E	2.06768	High Risk	36	0.72	-0.142668
219	TCGA.A3.3376	2.31501	High Risk	37	0.74	-0.130768
220	TCGA.CJ.6032	2.07897	High Risk	37	0.74	-0.130768
221	TCGA.B0.5084	1.64935	High Risk	38	0.76	-0.119186
222	TCGA.B2.5633	1.95725	High Risk	38	0.76	-0.119186
223	TCGA.BP.4988	2.3126	High Risk	39	0.78	-0.107905
224	TCGA.BP.5196	1.93179	High Risk	39	0.78	-0.107905
225	TCGA.B0.5109	2.79064	High Risk	40	0.8	-0.09691
226	TCGA.BP.5004	1.51138	High Risk	40	0.8	-0.09691
227	TCGA.BP.5183	1.46887	High Risk	40	0.8	-0.09691
228	TCGA.EU.5907	2.77745	High Risk	40	0.8	-0.09691
229	TCGA.A3.3323	1.82495	High Risk	41	0.82	-0.0861861
230	TCGA.B2.4102	2.03761	High Risk	41	0.82	-0.0861861
231	TCGA.BP.5189	1.65635	High Risk	41	0.82	-0.0861861
232	TCGA.CJ.4904	1.66189	High Risk	41	0.82	-0.0861861
233	TCGA.CJ.4905	1.69235	High Risk	41	0.82	-0.0861861
234	TCGA.B0.5697	2.38791	High Risk	42	0.84	-0.0757207
235	TCGA.B2.4101	1.51199	High Risk	42	0.84	-0.0757207
236	TCGA.B8.5553	1.50107	High Risk	42	0.84	-0.0757207
237	TCGA.BP.4965	1.83445	High Risk	42	0.84	-0.0757207
238	TCGA.A3.3365	2.66233	High Risk	43	0.86	-0.0655015
239	TCGA.B8.4151	1.55571	High Risk	43	0.86	-0.0655015
240	TCGA.B8.5549	1.46226	High Risk	43	0.86	-0.0655015
241	TCGA.CJ.6028	1.96868	High Risk	43	0.86	-0.0655015
242	TCGA.CZ.5470	1.50017	High Risk	43	0.86	-0.0655015
243	TCGA.CZ.5985	1.86949	High Risk	43	0.86	-0.0655015
244	TCGA.A3.A6NJ	1.65421	High Risk	44	0.88	-0.0555173
245	TCGA.BP.4770	2.94001	High Risk	44	0.88	-0.0555173
246	TCGA.B0.5104	1.73009	High Risk	46	0.92	-0.0362122
247	TCGA.B0.5107	1.70945	High Risk	46	0.92	-0.0362122
248	TCGA.CW.6087	4.51385	High Risk	46	0.92	-0.0362122
249	TCGA.A3.3311	1.52468	High Risk	47	0.94	-0.0268721
250	TCGA.CJ.5671	1.54937	High Risk	47	0.94	-0.0268721
251	TCGA.CW.5588	1.69292	High Risk	47	0.94	-0.0268721
252	TCGA.A3.3378	1.4988	High Risk	48	0.96	-0.0177288
253	TCGA.B0.5692	1.50653	High Risk	48	0.96	-0.0177288
254	TCGA.B0.5690	1.77905	High Risk	49	0.98	-0.00877392
255	TCGA.B8.5158	2.01155	High Risk	49	0.98	-0.00877392
256	TCGA.B8.A54J	1.78034	High Risk	49	0.98	-0.00877392
257	TCGA.CJ.5686	1.9873	High Risk	49	0.98	-0.00877392
258	TCGA.AK.3455	1.99227	High Risk	50	1	0
259	TCGA.B4.5836	1.60492	High Risk	50	1	0
260	TCGA.B8.4143	2.1341	High Risk	50	1	0
261	TCGA.B8.A54D	1.73982	High Risk	50	1	0
262	TCGA.DV.5565	1.71609	High Risk	50	1	0
263	TCGA.CZ.5456	2.38592	High Risk	51	1.02	0.00860017
264	TCGA.B0.5110	1.71947	High Risk	52	1.04	0.0170333
265	TCGA.B0.5115	1.5158	High Risk	52	1.04	0.0170333
266	TCGA.B8.5162	1.55858	High Risk	52	1.04	0.0170333
267	TCGA.BP.4989	1.49447	High Risk	52	1.04	0.0170333
268	TCGA.CJ.5675	2.08827	High Risk	52	1.04	0.0170333
269	TCGA.EU.5905	1.70239	High Risk	52	1.04	0.0170333
270	TCGA.B0.5097	2.15594	High Risk	53	1.06	0.0253059
271	TCGA.CZ.5461	1.81238	High Risk	53	1.06	0.0253059
272	TCGA.B8.A7U6	2.13989	High Risk	54	1.08	0.0334238
273	TCGA.CZ.5462	3.30495	High Risk	55	1.1	0.0413927
274	TCGA.A3.3319	2.74684	High Risk	56	1.12	0.049218
275	TCGA.B0.5702	1.57506	High Risk	56	1.12	0.049218
276	TCGA.BP.4983	2.80385	High Risk	56	1.12	0.049218
277	TCGA.CJ.4902	1.73471	High Risk	56	1.12	0.049218
278	TCGA.DV.A4W0	1.73361	High Risk	56	1.12	0.049218
279	TCGA.A3.3317	2.34913	High Risk	57	1.14	0.0569049
280	TCGA.B0.5709	2.05756	High Risk	57	1.14	0.0569049
281	TCGA.B8.5163	2.80787	High Risk	57	1.14	0.0569049
282	TCGA.CZ.4864	2.00493	High Risk	57	1.14	0.0569049
283	TCGA.B4.5838	1.9915	High Risk	58	1.16	0.064458
284	TCGA.B2.5641	1.77704	High Risk	59	1.18	0.071882
285	TCGA.B4.5832	5.78511	High Risk	59	1.18	0.071882
286	TCGA.B0.5092	1.70402	High Risk	61	1.22	0.0863598
287	TCGA.CJ.6033	1.69154	High Risk	61	1.22	0.0863598
288	TCGA.CW.5587	1.74774	High Risk	61	1.22	0.0863598
289	TCGA.A3.A6NI	1.82836	High Risk	62	1.24	0.0934217
290	TCGA.BP.5173	1.64424	High Risk	62	1.24	0.0934217
291	TCGA.CJ.4882	1.48326	High Risk	62	1.24	0.0934217
292	TCGA.CJ.4918	1.68674	High Risk	62	1.24	0.0934217
293	TCGA.A3.A8OU	1.56497	High Risk	63	1.26	0.100371
294	TCGA.B8.A54H	2.22768	High Risk	63	1.26	0.100371
295	TCGA.BP.5195	1.61187	High Risk	63	1.26	0.100371
296	TCGA.A3.3308	2.4515	High Risk	64	1.28	0.10721
297	TCGA.A3.3372	1.70766	High Risk	64	1.28	0.10721
298	TCGA.B4.5835	2.41903	High Risk	64	1.28	0.10721
299	TCGA.G6.A8L8	1.73641	High Risk	64	1.28	0.10721
300	TCGA.A3.3387	2.83372	High Risk	65	1.3	0.113943
301	TCGA.CJ.5689	1.51757	High Risk	65	1.3	0.113943
302	TCGA.CJ.6027	1.75767	High Risk	66	1.32	0.120574
303	TCGA.B0.4827	1.65901	High Risk	67	1.34	0.127105
304	TCGA.B0.5095	2.46658	High Risk	67	1.34	0.127105
305	TCGA.BP.5199	1.66711	High Risk	67	1.34	0.127105
306	TCGA.B0.5094	1.86963	High Risk	68	1.36	0.133539
307	TCGA.A3.3363	3.7116	High Risk	69	1.38	0.139879
308	TCGA.BP.4985	1.9931	High Risk	69	1.38	0.139879
309	TCGA.3Z.A93Z	1.63323	High Risk	71	1.42	0.152288
310	TCGA.CZ.4865	2.24997	High Risk	71	1.42	0.152288
311	TCGA.B0.5096	1.82518	High Risk	72	1.44	0.158362
312	TCGA.B8.5164	2.40648	High Risk	72	1.44	0.158362
313	TCGA.BP.4782	1.94551	High Risk	74	1.48	0.170262
314	TCGA.CW.5580	1.83479	High Risk	74	1.48	0.170262
315	TCGA.A3.3346	2.21205	High Risk	75	1.5	0.176091
316	TCGA.B8.4621	1.97232	High Risk	75	1.5	0.176091
317	TCGA.CJ.5679	1.47393	High Risk	76	1.52	0.181844
318	TCGA.CW.6090	1.73869	High Risk	79	1.58	0.198657
319	TCGA.B0.5701	1.59457	High Risk	81	1.62	0.209515
320	TCGA.B8.5550	2.33828	High Risk	81	1.62	0.209515
321	TCGA.GK.A6C7	2.12425	High Risk	81	1.62	0.209515
322	TCGA.A3.A6NN	1.76929	High Risk	86	1.72	0.235528
323	TCGA.CW.6093	2.36064	High Risk	88	1.76	0.245513
324	TCGA.B0.5713	1.90409	High Risk	90	1.8	0.255273
325	TCGA.CJ.6030	1.98368	High Risk	94	1.88	0.274158
326	TCGA.B0.4823	1.64983	High Risk	95	1.9	0.278754
327	TCGA.CZ.5468	2.44507	High Risk	99	1.98	0.296665
328	TCGA.A3.3382	2.5093	High Risk	102	2.04	0.30963
329	TCGA.CJ.4920	1.59342	High Risk	124	2.48	0.394452
330	TCGA.B0.5098	3.97002	High Risk	554	11.08	1.04454
