# Supplementary material for: Functional enrichment analysis of LYSET and identification of related hub gene signatures as novel biomarkers to predict prognosis and immune infiltration status of clear cell renal cell carcinoma
Source: J Cancer Res Clin Oncol. 2023 Sep 23;149(18):16905–29. doi: 10.1007/s00432-023-05280-2 (PMC10645642; doi:10.1007/s00432-023-05280-2)
Supplement: Supplementary file 4 — Supplementary file4 (ZIP 3199 KB) [file 432_2023_5280_MOESM4_ESM.zip › Supplementary Tables/Table 17. Cell marker genes for single-cell sequencing analysis.xlsx]

## Sheet: Sheet1
Table 17. Cell marker genes for single-cell sequencing analysis
Cancer cells	CA9	NDUFA4L2
B cells	CD19	CD79A
T cells	CD3D	CD3E
Effector CD8+ T cells	CCL5	NKG7	CD8A
T helper cells	CD40LG	IL7R
NK cells	KLRD1	PRF1
Treg cells	TNFRSF18	CTLA4
Macrophages	CD68	CD163
M1 macrophages	CD86	VSIR
M2 macrophages	CD209	MSR1
Dentritic cells	CLEC9A	FLT3	FCER1A
Fibroblasts	PDGFRB	COL1A1	ACTA2
Neutrophils	MNDA	S100A9
Vascular endothelial cells	PECAM1	PLVAP
Mast cells	TPSB2	TPSAB1
