# Supplementary material for: Functional enrichment analysis of LYSET and identification of related hub gene signatures as novel biomarkers to predict prognosis and immune infiltration status of clear cell renal cell carcinoma
Source: J Cancer Res Clin Oncol. 2023 Sep 23;149(18):16905–29. doi: 10.1007/s00432-023-05280-2 (PMC10645642; doi:10.1007/s00432-023-05280-2)
Supplement: Supplementary file 4 — Supplementary file4 (ZIP 3199 KB) [file 432_2023_5280_MOESM4_ESM.zip › Supplementary Tables/Table 2. GO analysis results (BP).xlsx]

## Sheet: GO BP 1234
Table 2. GO analysis results (BP)
Category	Term	Count	%	PValue	Genes	List Total	Pop Hits	Pop Total	Fold Enrichment	Bonferroni	Benjamini	FDR
GOTERM_BP_DIRECT	GO:0016192~vesicle-mediated transport	44	3.55125	1.37e-11	NAPA, RTN3, RAB1A, ARF4, SEC23A, GOLT1B, STXBP3, SAR1B, COPB1, GDI2, CLTC, AP4E1, ARL1, CHM, CLTA, NAPG, SCFD1, GOLGA4, AP5M1, AP1S2, STX5, AP4S1, ZFPL1, VTI1B, SPAG9, RAB2A, NSF, RAB2B, VPS18, HSPA8, CCZ1B, RAB27A, TVP23B, ARFGAP3, AP5B1, RAB10, RAB32, NECAP1, VAMP7, CNIH1, RAB14, ERGIC2, PICALM, ARF6	1121	234	19308	3.23868	4.77e-08	4.77e-08	4.72e-08	Select
GOTERM_BP_DIRECT	GO:0006886~intracellular protein transport	52	4.19693	1.1e-10	VPS29, ARF4, C17ORF75, CSE1L, CLTC, AP4E1, CLTA, CHM, TIMM17A, AP1S2, TLK1, ARFIP1, SEC61B, TMED7, NSF, VPS18, COG3, TIMM21, ARFGAP3, FAM91A1, RAB32, SELENOS, EXOC6, ARF6, NAPA, RAB1A, SEC23A, TMED10, RAB5C, STXBP3, SAR1B, COPB1, ARL1, VPS26A, NAPG, SCFD1, STX5, AP4S1, RAB28, STX3, TBC1D15, SNX5, SNX6, VTI1B, ARCN1, SEC23IP, APPBP2, RAB14, RAB18, RUNDC1, VIPAS39, RAB5A	1121	328	19308	2.73062	3.84e-07	1.92e-07	1.9e-07
GOTERM_BP_DIRECT	GO:0015031~protein transport	62	5.00404	1.92e-10	PLEKHF2, WASHC5, VPS29, GOLT1B, GDI2, SNX12, IER3IP1, GLE1, DENND10, TMED7, NSF, RAB2A, RAB2B, GABARAPL2, PDCD6IP, AP1AR, AP5B1, LSG1, VAMP7, NUP50, ZW10, UNC50, ATG4A, AAGAB, EXOC5, STAM2, NUP58, PPID, ARL8B, CHMP5, RAB7A, EXOC1, ENY2, SEC23A, TSG101, MACIR, PSEN1, LIN7C, SDAD1, NUP160, MTM1, SNX4, SCFD1, AP5M1, VPS50, AP4S1, ENTR1, VTI1B, TIMM8A, MTX2, CMTM6, CTNS, STAM, KTN1, ARCN1, UEVLD, TTC…	1121	439	19308	2.43253	6.71e-07	2.24e-07	2.22e-07	Select
GOTERM_BP_DIRECT	GO:0032543~mitochondrial translation	25	2.01776	7.72e-10	MRPS16, MRPS35, GFM2, MRPS14, MRPS33, MRPS11, MRPL19, MRPL39, MRPS10, MRPL15, MRPL35, MRPL32, MRPL4, MRPL3, MRPL42, IARS2, MRPS28, MRPS22, MRPS23, MRPL49, MRPL47, MRPS7, MRPL44, MRPS9, MRPL50	1121	96	19308	4.48539	2.7e-06	6.74e-07	6.67e-07
GOTERM_BP_DIRECT	GO:0006888~ER to Golgi vesicle-mediated transport	29	2.3406	1.24e-09	RAB1A, ARF4, SEC23A, VCP, TMED10, GOLT1B, SAR1B, CUL3, COPB1, MIA2, KLHL12, IER3IP1, SCFD1, STX5, TRAPPC13, TMED7, VTI1B, RAB2A, TRAPPC4, COG3, TRAPPC8, ARCN1, SEC23IP, VAMP7, VAPA, ZW10, YIPF6, TRIP11, ERGIC2	1121	130	19308	3.84226	4.34e-06	8.68e-07	8.59e-07	Select
GOTERM_BP_DIRECT	GO:0043161~proteasome-mediated ubiquitin-dependent protein catabolic process	36	2.90557	1.74e-08	USP14, PSMD12, VCP, PSMD11, CUL3, UBE2D3, FBXO45, MTM1, PSMD6, ZNRF2, PSMD7, HECTD1, PSMB5, PCBP2, PSMD1, DCAF11, KLHDC2, AREL1, FEM1B, UBE2G1, UBE2A, PPP2R5C, ARMC8, RAD23B, TOPORS, ITCH, PSMA3, PSMC6, PSMA4, APPBP2, PSMC1, PSMC2, PLAA, UBE2K, BIRC2, NFE2L2	1121	211	19308	2.93868	6.06e-05	1.01e-05	1e-05	Select
GOTERM_BP_DIRECT	GO:0006511~ubiquitin-dependent protein catabolic process	42	3.38983	5.21e-08	PSMD11, USP38, USP16, CUL5, RNF13, USP10, KLHL15, USP32, CUL3, CUL2, UBE2D3, NEDD8, RNF6, FBXO45, RCHY1, ZNRF3, UBQLN1, USP1, USP51, FBXO8, FBXO7, UBQLN2, SKP1, UBL4A, USP46, AREL1, NDFIP1, UBE2G1, UBE2A, FBXO10, TOPORS, COPS3, ITCH, PSMA3, PSMA4, TOLLIP, PSMC2, UBE2N, RLIM, UBA1, UBE2K, CUL4B	1121	282	19308	2.56526	0.000182	2.6e-05	2.57e-05
GOTERM_BP_DIRECT	GO:0006446~regulation of translational initiation	13	1.04923	6.9e-08	EIF2B2, NCBP1, NCBP2, DDX1, BZW1, EIF1, GLE1, IMPACT, EIF5, ALKBH1, EIF1B, EIF4G2, PAIP1	1121	31	19308	7.22293	0.000241	3.01e-05	2.98e-05
GOTERM_BP_DIRECT	GO:0006099~tricarboxylic acid cycle	13	1.04923	1.56e-07	FH, MDH1, MRPS36, IDH1, IREB2, DLST, SDHD, SDHB, SUCLA2, SUCLG2, SUCLG1, ACO1, IDH3A	1121	33	19308	6.78518	0.000544	6.04e-05	5.98e-05
GOTERM_BP_DIRECT	GO:0000045~autophagosome assembly	17	1.37207	6.46e-07	RAB1A, ATG3, GABARAPL2, TMEM41B, WDR45B, WIPI1, WIPI2, PSEN1, MTM1, MAP1LC3B, ATG101, RB1CC1, UBQLN1, ATG5, RAB7A, UBQLN2, ATG2B	1121	65	19308	4.50471	0.00225197	0.000225	0.000223	Select
GOTERM_BP_DIRECT	GO:0031124~mRNA 3'-end processing	8	0.645682	5.19e-06	NUDT21, NCBP1, CLP1, NCBP2, PAPOLA, CSTF1, RPRD1B, RPRD1A	1121	14	19308	9.84223	0.0179625	0.00164779	0.00163175
GOTERM_BP_DIRECT	GO:0016567~protein ubiquitination	55	4.43906	6.38e-06	LRR1, UBE2D3, MAGEF1, DCAF4, FBXO3, FBXO7, SKP1, RSPRY1, VPS18, ATG3, AREL1, MUL1, FBXO10, MED27, UBE2V2, G2E3, CBLL1, VCP, CUL5, KLHL15, CUL3, SEL1L, CUL2, XIAP, RNF6, FBXO45, RCHY1, DCAF17, ZNRF3, BTBD1, UBR7, RNF138, DCAF10, DCAF11, SOCS6, DCAF12, DCAF13, SOCS4, ATG5, KLHDC2, FEM1B, FBXO33, KLHL9, AIMP2, ITCH, RNF103, APPBP2, KLHL7, UBE2N, RLIM, ASB7, UBA1, SAE1, CUL4B, NFE2L2	1121	496	19308	1.90991	0.0220373	0.00185697	0.00183889
GOTERM_BP_DIRECT	GO:0006164~purine nucleotide biosynthetic process	8	0.645682	9.24e-06	PRPSAP1, PRPS1, PRPSAP2, MTHFD1, GMPR2, MTHFD2L, HPRT1, GART	1121	15	19308	9.18608	0.0317654	0.00248313	0.00245896
GOTERM_BP_DIRECT	GO:0006281~DNA repair	37	2.98628	1.87e-05	FH, VCP, FEN1, USP10, FMR1, UBE2D3, XPA, ZBTB1, UNG, ZMPSTE24, SUMO1, ALKBH1, SWI5, USP1, USP51, RFC3, SUPT16H, FANCM, PARP2, NSMCE3, ACTL6A, SMARCA5, HUS1, UBE2A, APTX, INIP, ERCC4, TTC5, SHLD3, APEX1, TDP1, MORF4L2, CINP, PSME4, RAD1, MNAT1, ASF1A	1121	294	19308	2.16763	0.0632006	0.00466325	0.00461784
GOTERM_BP_DIRECT	GO:0006914~autophagy	24	1.93705	2.01e-05	RAB1A, MOAP1, VPS18, GABARAPL2, VCP, USP10, TRAPPC4, CLTC, WIPI1, GPR137B, TM9SF1, MAP1LC3B, ATG101, TOLLIP, RB1CC1, CHMP2B, UBQLN1, ANXA7, EPG5, ATG4A, C19ORF12, NRBF2, ATG5, CHMP5	1121	151	19308	2.73757	0.0677684	0.00467822	0.00463267	Select
GOTERM_BP_DIRECT	GO:0051301~cell division	42	3.38983	0.000117	ANAPC13, CDC123, CCNK, TSG101, USP16, ZWILCH, MIS12, NCAPG2, CLTC, CLTA, ABRAXAS2, WASL, BRCC3, USP39, TENT4B, ANAPC10, SKA2, KATNA1, CDC26, RAD21, BUB3, ENTR1, RAE1, NEK9, SETDB2, HAUS4, LIG4, VRK1, CDC6, CKAP5, HAUS2, SPART, KLHL9, DYNC1LI1, STAG2, CDK4, ZW10, CINP, MPLKIP, ARL8B, NUP37, ARF6	1121	383	19308	1.88878	0.335153	0.0255109	0.0252625
GOTERM_BP_DIRECT	GO:0006839~mitochondrial transport	9	0.726392	0.000137	HSP90AA1, ABCB10, SLC25A17, MTX2, SLC25A30, PSEN1, TMEM14B, TMEM14C, SLC25A13	1121	28	19308	5.53626	0.380038	0.0259775	0.0257245
GOTERM_BP_DIRECT	GO:0006105~succinate metabolic process	5	0.403551	0.000154	SUCLA2, ALDH5A1, SDHAF3, SUCLG2, SDHB	1121	6	19308	14.3533	0.415403	0.0259775	0.0257245
GOTERM_BP_DIRECT	GO:0006457~protein folding	24	1.93705	0.000158	CCT2, HSPA8, ERO1B, HSP90AA1, PPIL1, HSPA4, VBP1, PTGES3, CCDC47, NGLY1, AHSA1, DNAJC25, MESD, CLPX, DNAJA1, CCT6A, ERP44, BAG5, NUDCD2, DNAJB4, DNAJA2, CDC37L1, FKBP4, PPID	1121	172	19308	2.40334	0.42313	0.0259775	0.0257245
GOTERM_BP_DIRECT	GO:0007040~lysosome organization	12	0.968523	0.00016	MFSD8, VPS18, WASHC5, GRN, ZFYVE26, NAGLU, HEXB, TMEM106B, TPP1, LAMTOR1, CLN6, CHMP5	1121	52	19308	3.97475	0.427344	0.0259775	0.0257245	Select
GOTERM_BP_DIRECT	GO:0045454~cell redox homeostasis	11	0.887813	0.000168	PRDX3, ERP44, GCLC, TXNRD3, SELENOS, GLRX5, APEX1, SELENOT, GLRX2, DLD, NFE2L2	1121	44	19308	4.30598	0.444408	0.0259775	0.0257245
GOTERM_BP_DIRECT	GO:0045116~protein neddylation	8	0.645682	0.000171	COPS4, COPS3, DCUN1D5, DCUN1D4, UBA3, NEDD8, NAE1, COPS8	1121	22	19308	6.26324	0.449833	0.0259775	0.0257245
GOTERM_BP_DIRECT	GO:0051131~chaperone-mediated protein complex assembly	8	0.645682	0.000171	CCT2, HSP90AA1, BBS10, HSPA4, PTGES3, PSMG1, PSMG2, NDUFAF1	1121	22	19308	6.26324	0.449833	0.0259775	0.0257245
GOTERM_BP_DIRECT	GO:0006397~mRNA processing	28	2.25989	0.000191	TRUB1, RBM27, TRUB2, TSEN15, CSTF3, FMR1, GEMIN2, DDX1, SRSF1, USP39, HNRNPLL, IWS1, SNRPD1, C1QBP, PAPOLA, SMNDC1, BCAS2, HSPA8, LSM1, LSM3, PTBP3, HNRNPL, NUDT21, PRPF18, PDE12, XRN2, FASTKD5, RBM23	1121	220	19308	2.19213	0.487074	0.027815	0.0275441
GOTERM_BP_DIRECT	GO:0030433~ubiquitin-dependent ERAD pathway	15	1.21065	0.000214	VCP, HSPA5, CCDC47, SEL1L, ERLEC1, FOXRED2, RNF103, PSMC6, SELENOS, JKAMP, UBQLN1, SEC61B, STT3B, UBXN4, UBQLN2	1121	81	19308	3.18961	0.525619	0.0298266	0.0295362
GOTERM_BP_DIRECT	GO:0032981~mitochondrial respiratory chain complex I assembly	13	1.04923	0.000233	NDUFB6, DMAC1, NDUFA5, NUBPL, TIMM21, TMEM186, OXA1L, NDUFAF4, NDUFAB1, TMEM126A, NDUFS1, TMEM126B, NDUFAF1	1121	63	19308	3.55414	0.55712	0.0313216	0.0310167
GOTERM_BP_DIRECT	GO:0016241~regulation of macroautophagy	12	0.968523	0.00027	ATP6V1G1, RHEB, ATP6V0A2, UBQLN1, ATP6V1H, VPS26A, ATP6V1E1, ATP6V1D, SNX5, EXOC1, SNX6, UBQLN2	1121	55	19308	3.75794	0.609973	0.0348671	0.0345276
GOTERM_BP_DIRECT	GO:0044804~nucleophagy	5	0.403551	0.000342	ATG3, WDR45B, WIPI1, WIPI2, ATG5	1121	7	19308	12.3028	0.697302	0.042672	0.0422565
GOTERM_BP_DIRECT	GO:0006103~2-oxoglutarate metabolic process	7	0.564972	0.000381	PHYH, MRPS36, IDH1, GOT2, DLST, L2HGDH, DLD	1121	18	19308	6.69819	0.735984	0.0459136	0.0454665
GOTERM_BP_DIRECT	GO:0008333~endosome to lysosome transport	11	0.887813	0.000428	PLEKHF2, UEVLD, VPS18, TSG101, VAMP7, EPG5, VIPAS39, SCYL2, CHMP5, MTM1, RAB7A	1121	49	19308	3.86659	0.775852	0.0498377	0.0493524	Seclect
GOTERM_BP_DIRECT	GO:0007049~cell cycle	38	3.06699	0.000515	SUV39H2, ANAPC13, CDC123, CCNK, TSG101, CLTA, BRCC3, USP39, TENT4B, ANAPC10, RCBTB1, RB1CC1, KATNA1, CDC26, TLK2, TLK1, ENTR1, MAPK6, RAE1, MCTS1, NEK9, PRNP, YTHDF2, LIG4, CGRRF1, THAP1, KLHL9, DYNC1LI1, EID1, THAP5, PSME3, CINP, MPLKIP, ERH, MNAT1, ARL8B, NUP37, ARF6	1121	359	19308	1.82314	0.834359	0.0579829	0.0574184
GOTERM_BP_DIRECT	GO:0097352~autophagosome maturation	10	0.807103	0.000565	MFSD8, VCP, MAP1LC3B, TSG101, SNX14, LAMP2, CHMP2B, UBQLN1, EPG5, CHMP5	1121	42	19308	4.10093	0.860921	0.0598913	0.0593082
GOTERM_BP_DIRECT	GO:0043248~proteasome assembly	6	0.484262	0.000566	PSMD11, PSMD5, OTUD6B, POMP, PSMG1, PSMG2	1121	13	19308	7.9495	0.861512	0.0598913	0.0593082
GOTERM_BP_DIRECT	GO:0006378~mRNA polyadenylation	9	0.726392	0.000722	NUDT21, CLP1, CSTF3, CSTF2, CPSF2, PAPOLA, MTPAP, GRSF1, TENT4B	1121	35	19308	4.429	0.919674	0.0741399	0.073418
GOTERM_BP_DIRECT	GO:0006974~cellular response to DNA damage stimulus	31	2.50202	0.000801	ATF2, FH, CCNK, VCP, USP16, DCUN1D5, USP10, FMR1, TAF9, ZBTB1, XIAP, FBXO45, PSEN1, CDKN2AIP, YY1, TLK2, TLK1, MCTS1, CBX1, HUS1, VRK1, PPP4R3A, APTX, TOPORS, INIP, TTC5, POLE3, PSME4, UBA1, RAD1, CUL4B	1121	278	19308	1.92065	0.93916	0.0776873	0.0769309
GOTERM_BP_DIRECT	GO:0000422~mitophagy	10	0.807103	0.000809	GABARAPL2, ATG3, MAP1LC3B, WDR45B, RB1CC1, WIPI1, WIPI2, FBXO7, ATG5, ATG2B	1121	44	19308	3.91452	0.940767	0.0776873	0.0769309
GOTERM_BP_DIRECT	GO:0006413~translational initiation	11	0.887813	0.000823	MTFMT, EIF2B2, EIF1AX, EIF3J, ABCE1, EIF1B, EIF4E, EIF2S1, EIF4G2, EIF1, PAIP1	1121	53	19308	3.57477	0.943619	0.0776873	0.0769309
GOTERM_BP_DIRECT	GO:0042147~retrograde transport, endosome to Golgi	14	1.12994	0.00094	SPAG9, VPS29, GOLT1B, CLTC, ARL1, VPS26A, HEATR5A, VPS50, RAB9A, STX5, SNX5, SNX6, RAB7A, VTI1B	1121	83	19308	2.90524	0.962471	0.0837513	0.0829359
GOTERM_BP_DIRECT	GO:0070584~mitochondrion morphogenesis	7	0.564972	0.000959	PNPT1, OPA1, POLDIP2, NUBPL, SLIRP, DNM1L, MTM1	1121	21	19308	5.7413	0.964974	0.0837513	0.0829359
GOTERM_BP_DIRECT	GO:0007042~lysosomal lumen acidification	7	0.564972	0.000959	TMEM199, GRN, ATP6AP1, ATP6V1H, TMEM106B, ATP6V1D, CLN6	1121	21	19308	5.7413	0.964974	0.0837513	0.0829359
GOTERM_BP_DIRECT	GO:0051028~mRNA transport	14	1.12994	0.00163273	SLBP, NCBP1, NCBP2, DHX9, FMR1, EIF4A3, SRSF1, NXT2, NUP50, G3BP2, NUP35, NUP54, NUP58, NUP37	1121	88	19308	2.74017	0.996675	0.13683	0.135498
GOTERM_BP_DIRECT	GO:0007030~Golgi organization	18	1.45278	0.00164572	RAB2A, PI4K2B, RAB2B, RAB1A, TMED10, ATL2, COG3, ARL1, TRAPPC8, LYSMD3, GOLPH3, SEC23IP, BAG5, GOLGA5, ZW10, TRIP11, PRKD1, TMED7	1121	132	19308	2.34871	0.996822	0.13683	0.135498
GOTERM_BP_DIRECT	GO:0016236~macroautophagy	12	0.968523	0.00173558	GABARAPL2, VCP, MAP1LC3B, TSG101, CHMP2B, UBQLN1, PLAA, STAM, ZFYVE1, STAM2, ATG5, VTI1B	1121	68	19308	3.03951	0.997679	0.138373	0.137026
GOTERM_BP_DIRECT	GO:0006104~succinyl-CoA metabolic process	4	0.322841	0.00178184	SUCLA2, SUCLG2, DLST, ACOT4	1121	5	19308	13.7791	0.998026	0.138373	0.137026
GOTERM_BP_DIRECT	GO:0002084~protein depalmitoylation	5	0.403551	0.00178316	ABHD13, LYPLA1, ABHD17B, ABHD17C, LYPLAL1	1121	10	19308	8.61195	0.998035	0.138373	0.137026
GOTERM_BP_DIRECT	GO:0034644~cellular response to UV	11	0.887813	0.0019363	YY1, PCNA, ERCC4, NSMCE3, SMPD1, FMR1, DHX36, ZBTB1, TRIAP1, EIF2S1, CUL4B	1121	59	19308	3.21124	0.99885	0.14699	0.145559
GOTERM_BP_DIRECT	GO:0030488~tRNA methylation	8	0.645682	0.00245002	TRMT5, TRMT6, TRMO, TRMT12, THUMPD3, LCMT2, METTL6, TRMT2B	1121	33	19308	4.17549	0.99981	0.182031	0.180259
GOTERM_BP_DIRECT	GO:0000375~RNA splicing, via transesterification reactions	7	0.564972	0.00256582	PRPF4, TRA2B, GEMIN2, LSM1, MPHOSPH10, SMNDC1, BCAS2	1121	25	19308	4.82269	0.999873	0.185137	0.183335
GOTERM_BP_DIRECT	GO:0071786~endoplasmic reticulum tubular network organization	5	0.403551	0.00267409	RAB10, RTN3, TMEM33, RAB18, TMEM170A	1121	11	19308	7.82905	0.999913	0.185137	0.183335
GOTERM_BP_DIRECT	GO:0032446~protein modification by small protein conjugation	5	0.403551	0.00267409	UBA3, UBA2, UBA1, NAE1, SAE1	1121	11	19308	7.82905	0.999913	0.185137	0.183335
GOTERM_BP_DIRECT	GO:0031647~regulation of protein stability	14	1.12994	0.0027039	UBL4A, HSPA8, CMTM6, PINX1, MUL1, SLC51B, APTX, CDKN2AIP, MOSMO, DAD1, LAMP2, KRAS, PRKD1, FBXO7	1121	93	19308	2.59285	0.999922	0.185137	0.183335
GOTERM_BP_DIRECT	GO:0000398~mRNA splicing, via spliceosome	23	1.85634	0.00336064	HSPA8, PPIL1, NCBP1, NCBP2, EIF4A3, SRSF1, PLRG1, HTATSF1, USP39, CRNKL1, LSM3, SMU1, PRPF4, PHF5A, HNRNPK, SNW1, SNRPD1, TRA2B, HNRNPF, SRSF3, SNRPB2, HNRNPC, BCAS2	1121	202	19308	1.96114	0.999992	0.22568	0.223483
GOTERM_BP_DIRECT	GO:0070936~protein K48-linked ubiquitination	11	0.887813	0.00359494	ITCH, ZNRF2, UBE2Q2, CUL3, UBE2D3, RNF6, UBE2G1, UBE2A, UBE2K, TOPORS, SKP1	1121	64	19308	2.96036	0.999997	0.233562	0.231288
GOTERM_BP_DIRECT	GO:0060261~positive regulation of transcription initiation from RNA polymerase II promoter	10	0.807103	0.00361178	GTF2A1, GTF2A2, TAF13, MED21, SUB1, TAF9, DHX36, TAF7, MED27, MED6	1121	54	19308	3.18961	0.999997	0.233562	0.231288
GOTERM_BP_DIRECT	GO:0006364~rRNA processing	17	1.37207	0.00380839	UTP15, UTP11, POP4, EIF4A3, FCF1, DDX10, UTP18, TENT4B, WDR43, MRPL44, DKC1, C1D, XRN2, ESF1, MPHOSPH10, EXOSC3, RPP38	1121	131	19308	2.23516	0.999998	0.234532	0.232249
GOTERM_BP_DIRECT	GO:0034501~protein localization to kinetochore	5	0.403551	0.00382828	ZWILCH, ZW10, MIS12, CHAMP1, BUB3	1121	12	19308	7.17663	0.999998	0.234532	0.232249
GOTERM_BP_DIRECT	GO:0006388~tRNA splicing, via endonucleolytic cleavage and ligation	5	0.403551	0.00382828	CLP1, TSEN15, DDX1, FAM98B, RTRAF	1121	12	19308	7.17663	0.999998	0.234532	0.232249
GOTERM_BP_DIRECT	GO:0006986~response to unfolded protein	10	0.807103	0.00410094	DNAJA1, HSPA8, ERP44, HSP90AA1, HSPA4, JKAMP, DNAJB4, STT3B, TOR1B, UBXN4	1121	55	19308	3.13162	0.999999	0.243535	0.241163
GOTERM_BP_DIRECT	GO:0016226~iron-sulfur cluster assembly	8	0.645682	0.0041147	ISCA2, ISCA1, NUBPL, GLRX5, NDUFAB1, CIAPIN1, CIAO2A, FXN	1121	36	19308	3.82753	0.999999	0.243535	0.241163
GOTERM_BP_DIRECT	GO:0009267~cellular response to starvation	12	0.968523	0.00425588	HSPA8, MAP1LC3B, RRAGC, TTC5, MAX, WDR45B, RRAGD, LAMP2, WIPI1, WIPI2, ZFYVE1, ATG5	1121	76	19308	2.71956	1	0.247692	0.24528
GOTERM_BP_DIRECT	GO:0006506~GPI anchor biosynthetic process	7	0.564972	0.00470437	DPM1, PIGC, PIGA, PIGW, PIGF, PIGH, PIGX	1121	28	19308	4.30598	1	0.269306	0.266684
GOTERM_BP_DIRECT	GO:0007007~inner mitochondrial membrane organization	6	0.484262	0.00485506	CHCHD3, OPA1, MTX2, IMMT, GHITM, MAIP1	1121	20	19308	5.16717	1	0.273449	0.270787
GOTERM_BP_DIRECT	GO:0043484~regulation of RNA splicing	12	0.968523	0.00520459	HNRNPL, ENY2, HNRNPF, TRA2B, TAF9, SRSF1, TADA1, HNRNPH2, RBM12, HNRNPLL, GRSF1, PTBP3	1121	78	19308	2.64983	1	0.279264	0.276545
GOTERM_BP_DIRECT	GO:0031398~positive regulation of protein ubiquitination	12	0.968523	0.00520459	PSMD10, AIMP2, NDFIP1, HSPA5, NSMCE3, CUL3, UBQLN1, CRY1, XIAP, RCHY1, FBXO33, BIRC2	1121	78	19308	2.64983	1	0.279264	0.276545
GOTERM_BP_DIRECT	GO:0042769~DNA damage response, detection of DNA damage	5	0.403551	0.00527819	DNAJA1, MRPS9, MRPS35, MRPS11, USP1	1121	13	19308	6.62458	1	0.279264	0.276545
GOTERM_BP_DIRECT	GO:0098789~pre-mRNA cleavage required for polyadenylation	5	0.403551	0.00527819	NUDT21, NCBP1, NCBP2, CSTF2, CPSF2	1121	13	19308	6.62458	1	0.279264	0.276545
GOTERM_BP_DIRECT	GO:0001561~fatty acid alpha-oxidation	4	0.322841	0.00571082	PHYH, SLC25A17, HACL1, PEX13	1121	7	19308	9.84223	1	0.297644	0.294746
GOTERM_BP_DIRECT	GO:0006879~cellular iron ion homeostasis	10	0.807103	0.00588328	TMEM199, SMAD4, ATP6V1G1, NDFIP1, ATP6AP1, IREB2, ATP6V0A2, ACO1, HIF1A, FXN	1121	58	19308	2.96964	1	0.302124	0.299182
GOTERM_BP_DIRECT	GO:0050687~negative regulation of defense response to virus	5	0.403551	0.00705405	PPM1B, ITCH, C1QBP, PCBP2, ATG5	1121	14	19308	6.1514	1	0.356996	0.35352
GOTERM_BP_DIRECT	GO:0010821~regulation of mitochondrion organization	6	0.484262	0.00748938	PRMT6, GOLPH3, RHOT1, RAP1GDS1, MUL1, DNM1L	1121	22	19308	4.69743	1	0.363475	0.359936
GOTERM_BP_DIRECT	GO:0090201~negative regulation of release of cytochrome c from mitochondria	6	0.484262	0.00748938	PSMD10, OPA1, TRIAP1, GHITM, FXN, BCL2L2	1121	22	19308	4.69743	1	0.363475	0.359936
GOTERM_BP_DIRECT	GO:0090148~membrane fission	8	0.645682	0.00751553	TSG101, CHMP2B, EXOC6, EXOC5, STAM, STAM2, EXOC1, CHMP5	1121	40	19308	3.44478	1	0.363475	0.359936
GOTERM_BP_DIRECT	GO:0007005~mitochondrion organization	12	0.968523	0.00759843	RAB32, PRDX3, ARMCX3, RHOT1, OPA1, ADCK1, MTX2, SIRT5, GABPB1, DNM1L, SLC25A33, FXN	1121	82	19308	2.52057	1	0.363475	0.359936
GOTERM_BP_DIRECT	GO:0000724~double-strand break repair via homologous recombination	13	1.04923	0.00805757	EXD2, FEN1, RMI1, NSMCE3, HUS1, INIP, YY1, MORF4L1, ZFYVE26, RNF138, ERCC4, SWI5, UBE2N	1121	94	19308	2.38203	1	0.372434	0.368808
GOTERM_BP_DIRECT	GO:0040008~regulation of growth	10	0.807103	0.00821023	MCTS1, PPP2CA, MORF4L1, NSMCE3, BRMS1L, MORF4L2, ACTL6A, YEATS4, SOCS6, SOCS4	1121	61	19308	2.82359	1	0.372434	0.368808
GOTERM_BP_DIRECT	GO:0006890~retrograde vesicle-mediated transport, Golgi to ER	9	0.726392	0.0086094	ARF4, GOLPH3, SCFD1, TMED10, PITPNB, ZW10, COG3, ERGIC2, ARCN1	1121	51	19308	3.03951	1	0.372434	0.368808
GOTERM_BP_DIRECT	GO:0006470~protein dephosphorylation	18	1.45278	0.00861305	STYX, PTPN21, PPP4R3A, PPP2R5C, MTMR6, MTM1, PPP2CA, FAM220A, DUSP11, PPP6C, PPM1A, PPM1B, UBLCP1, PPP2R1B, PPP2R5E, PTPMT1, ACP1, PTPN3	1121	155	19308	2.0002	1	0.372434	0.368808
GOTERM_BP_DIRECT	GO:0017196~N-terminal peptidyl-methionine acetylation	4	0.322841	0.00874559	NAA30, NAA20, NAA35, NAA15	1121	8	19308	8.61195	1	0.372434	0.368808
GOTERM_BP_DIRECT	GO:0036295~cellular response to increased oxygen levels	4	0.322841	0.00874559	TMEM199, ATP6V1G1, ATP6AP1, ATP6V0A2	1121	8	19308	8.61195	1	0.372434	0.368808
GOTERM_BP_DIRECT	GO:0061684~chaperone-mediated autophagy	4	0.322841	0.00874559	HSPA8, HSP90AA1, LAMP2, ATG5	1121	8	19308	8.61195	1	0.372434	0.368808
GOTERM_BP_DIRECT	GO:1905146~lysosomal protein catabolic process	4	0.322841	0.00874559	TMEM199, LAMP2, TMEM106B, TPP1	1121	8	19308	8.61195	1	0.372434	0.368808
GOTERM_BP_DIRECT	GO:0070585~protein localization to mitochondrion	4	0.322841	0.00874559	DNAJA1, MTCH2, DNM1L, MARCHF5	1121	8	19308	8.61195	1	0.372434	0.368808
GOTERM_BP_DIRECT	GO:2000434~regulation of protein neddylation	5	0.403551	0.0091835	COPS4, COPS3, DCUN1D5, COPS8, HIF1A	1121	15	19308	5.7413	1	0.381771	0.378054
GOTERM_BP_DIRECT	GO:1903543~positive regulation of exosomal secretion	5	0.403551	0.0091835	SDCBP, TSG101, PDCD6IP, STAM, RAB7A	1121	15	19308	5.7413	1	0.381771	0.378054
GOTERM_BP_DIRECT	GO:0006913~nucleocytoplasmic transport	9	0.726392	0.0096709	GLE1, NUP50, NUP35, NUP54, NXT2, RAE1, NUP58, NUP160, NUP37	1121	52	19308	2.98106	1	0.386019	0.38226
GOTERM_BP_DIRECT	GO:0006720~isoprenoid metabolic process	3	0.242131	0.00969658	PLPP6, PHYH, GGPS1	1121	3	19308	17.2239	1	0.386019	0.38226
GOTERM_BP_DIRECT	GO:1903551~regulation of extracellular exosome assembly	3	0.242131	0.00969658	TSG101, PDCD6IP, STAM	1121	3	19308	17.2239	1	0.386019	0.38226
GOTERM_BP_DIRECT	GO:0045739~positive regulation of DNA repair	8	0.645682	0.0098384	YY1, PCNA, DHX9, CEBPG, UBE2N, UBE2V2, CCDC117, BRCC3	1121	42	19308	3.28074	1	0.386019	0.38226
GOTERM_BP_DIRECT	GO:0061025~membrane fusion	8	0.645682	0.0098384	NAPA, BLOC1S6, OPA1, VAPA, ANXA7, DNM1L, NAPG, VTI1B	1121	42	19308	3.28074	1	0.386019	0.38226
GOTERM_BP_DIRECT	GO:0032456~endocytic recycling	10	0.807103	0.0101114	VPS29, SNX4, RAB14, VPS50, CMTM6, SNX12, EPG5, VPS26A, ENTR1, ARF6	1121	63	19308	2.73395	1	0.392321	0.388502
GOTERM_BP_DIRECT	GO:0006464~cellular protein modification process	13	1.04923	0.0102733	UBL4A, ATG3, TSG101, UBE2D3, ARAF, NEDD8, UEVLD, TTLL5, UBA3, UBA1, SAE1, SEPHS1, PIGH	1121	97	19308	2.30836	1	0.394224	0.390386
GOTERM_BP_DIRECT	GO:0048208~COPII vesicle coating	6	0.484262	0.010982	PPP6C, TMED10, CUL3, TRAPPC4, KLHL12, TRAPPC8	1121	24	19308	4.30598	1	0.416839	0.412781
GOTERM_BP_DIRECT	GO:0006282~regulation of DNA repair	8	0.645682	0.0111781	ENY2, TAF9, UBE2N, USP1, UBE2V2, TADA1, TAF7, BRCC3	1121	43	19308	3.20445	1	0.419719	0.415633
GOTERM_BP_DIRECT	GO:0051865~protein autoubiquitination	11	0.887813	0.0121472	ITCH, HECTD1, RNF13, CUL3, UBE2D3, TRIM37, BRCC3, UBE2A, RCHY1, RNF141, MARCHF5	1121	76	19308	2.49293	1	0.440841	0.436549
GOTERM_BP_DIRECT	GO:0007059~chromosome segregation	11	0.887813	0.0121472	NTMT1, MIS12, SETDB2, TLK2, TLK1, ABRAXAS2, CENPN, CIAO2A, ARL8B, SKA2, NUP37	1121	76	19308	2.49293	1	0.440841	0.436549
GOTERM_BP_DIRECT	GO:0042776~mitochondrial ATP synthesis coupled proton transport	10	0.807103	0.012326	ATP5F1A, ATP5F1B, NDUFB6, NDUFA5, ATP5PB, NDUFAB1, NDUFS1, SDHD, SDHB, ATP5MG	1121	65	19308	2.64983	1	0.440841	0.436549
GOTERM_BP_DIRECT	GO:0008380~RNA splicing	21	1.69492	0.01248	HSPA8, PPIL1, NCBP1, NCBP2, GEMIN2, FMR1, LSM1, USP39, IWS1, PTBP3, SMU1, PPP2CA, PRPF4, PRPF18, RRAGC, SNRPD1, C1QBP, MPHOSPH10, HNRNPC, RBM23, BCAS2	1121	200	19308	1.80851	1	0.440841	0.436549
GOTERM_BP_DIRECT	GO:0010498~proteasomal protein catabolic process	7	0.564972	0.0124981	ATE1, PSMA3, VCP, PSMA4, PSMB5, SOCS6, CUL4B	1121	34	19308	3.5461	1	0.440841	0.436549
GOTERM_BP_DIRECT	GO:0051085~chaperone mediated protein folding requiring cofactor	7	0.564972	0.0124981	HSPA8, TOR1A, HSPA5, PTGES3, DNAJB4, SDF2, TOR1B	1121	34	19308	3.5461	1	0.440841	0.436549
GOTERM_BP_DIRECT	GO:0034063~stress granule assembly	6	0.484262	0.0130861	YTHDF1, YTHDF2, YTHDF3, OGFOD1, G3BP2, EIF2S1	1121	25	19308	4.13374	1	0.452441	0.448036
GOTERM_BP_DIRECT	GO:0060999~positive regulation of dendritic spine development	6	0.484262	0.0130861	FMR1, C21ORF91, LLPH, PSEN1, MAPK6, EIF4G2	1121	25	19308	4.13374	1	0.452441	0.448036
GOTERM_BP_DIRECT	GO:0006904~vesicle docking involved in exocytosis	7	0.564972	0.0143626	RAB10, VPS18, STXBP3, EXOC6, EXOC5, EXOC1, VTI1B	1121	35	19308	3.44478	1	0.482253	0.477558
GOTERM_BP_DIRECT	GO:0006891~intra-Golgi vesicle-mediated transport	7	0.564972	0.0143626	NAPA, NSF, GABARAPL2, COPB1, COG3, NAPG, VTI1B	1121	35	19308	3.44478	1	0.482253	0.477558
GOTERM_BP_DIRECT	GO:0046034~ATP metabolic process	7	0.564972	0.0143626	HSPA8, ATP5F1A, VCP, ENTPD5, CTNS, NDUFS1, CLPX	1121	35	19308	3.44478	1	0.482253	0.477558
GOTERM_BP_DIRECT	GO:0065003~macromolecular complex assembly	17	1.37207	0.0152953	ATF1, MAX, DHX9, GMNN, RANBP9, WASL, NAPG, AIMP2, NEMF, ZW10, CAPZA2, NDUFAF1, MNAT1, DNM1L, PPID, SKAP2, PICALM	1121	152	19308	1.92636	1	0.508678	0.503725
GOTERM_BP_DIRECT	GO:0000245~spliceosomal complex assembly	6	0.484262	0.0154461	NCBP1, SNRPD1, DDX1, GEMIN2, USP39, CRNKL1	1121	26	19308	3.97475	1	0.508846	0.503891
GOTERM_BP_DIRECT	GO:0051123~RNA polymerase II transcriptional preinitiation complex assembly	9	0.726392	0.0164857	GTF2A1, DR1, GTF2A2, TAF13, MED21, TAF9, TAF7, MED27, MED6	1121	57	19308	2.71956	1	0.534208	0.529007
GOTERM_BP_DIRECT	GO:0090305~nucleic acid phosphodiester bond hydrolysis	11	0.887813	0.017044	TATDN3, EXD2, FEN1, FANCM, PDE12, DDX1, TDP1, RAD1, APTX, TSN, MRPL44	1121	80	19308	2.36829	1	0.534208	0.529007
GOTERM_BP_DIRECT	GO:0006474~N-terminal protein amino acid acetylation	4	0.322841	0.0171755	NAA50, NAA20, NAA35, NAA15	1121	10	19308	6.88956	1	0.534208	0.529007
GOTERM_BP_DIRECT	GO:0045050~protein insertion into ER membrane by stop-transfer membrane-anchor sequence	4	0.322841	0.0171755	MMGT1, EMC3, EMC7, EMC8	1121	10	19308	6.88956	1	0.534208	0.529007
GOTERM_BP_DIRECT	GO:0061795~Golgi lumen acidification	4	0.322841	0.0171755	ATP6AP1, ATP6V0A2, ATP6V1H, ATP6V1D	1121	10	19308	6.88956	1	0.534208	0.529007
GOTERM_BP_DIRECT	GO:0016070~RNA metabolic process	4	0.322841	0.0171755	DUSP11, XRN2, LSM1, TSN	1121	10	19308	6.88956	1	0.534208	0.529007
GOTERM_BP_DIRECT	GO:0050821~protein stabilization	22	1.77563	0.0172868	CCT2, GRN, HSP90AA1, DNAAF2, VBP1, PTGES3, SEL1L, TAF9, COG3, MUL1, NAPG, RPAP3, STK3, SAV1, CCT6A, BAG5, SUMO1, PDCD10, LAMP2, CDC37L1, MFSD1, NAA15	1121	220	19308	1.72239	1	0.534208	0.529007
GOTERM_BP_DIRECT	GO:0006275~regulation of DNA replication	8	0.645682	0.017871	YY1, PPP2CA, PCNA, ACTL6A, POLE3, GMNN, SMARCA5, JADE3	1121	47	19308	2.93173	1	0.539643	0.534388
GOTERM_BP_DIRECT	GO:0071816~tail-anchored membrane protein insertion into ER membrane	5	0.403551	0.0179263	UBL4A, MMGT1, EMC3, EMC7, EMC8	1121	18	19308	4.78442	1	0.539643	0.534388
GOTERM_BP_DIRECT	GO:0019076~viral release from host cell	5	0.403551	0.0179263	TSG101, VAPA, CHMP2B, PPID, RAB7A	1121	18	19308	4.78442	1	0.539643	0.534388
GOTERM_BP_DIRECT	GO:0006915~apoptotic process	49	3.9548	0.0184011	ARL6IP1, ZFAND6, UBE2D3, APIP, CAAP1, TRIAP1, GHITM, OPA1, C1QBP, C19ORF12, MAP2K4, AREL1, PDCD6IP, TNFRSF19, MUL1, GLRX2, FBXO10, RRAGC, DAD1, PSME3, C1D, TAX1BP1, G2E3, PRKD1, BIRC2, PPID, PSMD10, MAGEH1, RTN3, MINDY3, PSEN1, STK3, SAV1, PPP2CA, PRDX3, BCL2L13, ATP5F1A, RAD21, SMNDC1, ATG5, FEM1B, API5, RMDN3, C6ORF120, AIMP2, ITCH, CYCS, CIAPIN1, BCL2L2	1121	607	19308	1.3904	1	0.547416	0.542086
GOTERM_BP_DIRECT	GO:0051084~'de novo' posttranslational protein folding	3	0.242131	0.0186482	CHCHD4, ENTPD5, SELENOF	1121	4	19308	12.9179	1	0.547416	0.542086
GOTERM_BP_DIRECT	GO:0043488~regulation of mRNA stability	7	0.564972	0.0186548	YTHDF1, YTHDF2, YTHDF3, APEX1, FMR1, DHX36, ZC3H14	1121	37	19308	3.25858	1	0.547416	0.542086
GOTERM_BP_DIRECT	GO:0033617~mitochondrial respiratory chain complex IV assembly	6	0.484262	0.0209803	OXA1L, SCO1, COX16, TACO1, TIMM21, SMIM20	1121	28	19308	3.69084	1	0.608875	0.602946
GOTERM_BP_DIRECT	GO:0008033~tRNA processing	7	0.564972	0.0210979	DTWD2, TRUB2, TP53RK, DKC1, DDX1, TRNT1, GRSF1	1121	38	19308	3.17283	1	0.608875	0.602946
GOTERM_BP_DIRECT	GO:0006631~fatty acid metabolic process	12	0.968523	0.0215346	LYPLA1, ASAH1, ACBD5, PNPLA8, ACOT2, ACOT1, HACL1, ACSL3, CROT, ABHD5, HADH, ACOT4	1121	95	19308	2.17565	1	0.615716	0.609721
GOTERM_BP_DIRECT	GO:0000038~very long-chain fatty acid metabolic process	5	0.403551	0.0216876	ACSL1, ACOT2, ACOT1, HSD17B4, ACOT4	1121	19	19308	4.53261	1	0.615716	0.609721
GOTERM_BP_DIRECT	GO:0006325~chromatin organization	24	1.93705	0.0223414	PRMT6, SUV39H2, PRMT5, ENY2, USP16, UTP3, CBX1, DEK, BRCC3, UBE2A, RCBTB1, ZMPSTE24, COPRS, MORF4L1, HMGN4, AEBP2, RIOX1, KANSL2, MORF4L2, HAT1, TLK2, TLK1, RBBP7, RCOR1	1121	253	19308	1.63389	1	0.616924	0.610917
GOTERM_BP_DIRECT	GO:0036444~mitochondrial calcium uptake	4	0.322841	0.0226135	MCUR1, OPA1, MICU2, MAIP1	1121	11	19308	6.26324	1	0.616924	0.610917
GOTERM_BP_DIRECT	GO:0000338~protein deneddylation	4	0.322841	0.0226135	COPS4, COPS3, TOR1A, COPS8	1121	11	19308	6.26324	1	0.616924	0.610917
GOTERM_BP_DIRECT	GO:0009165~nucleotide biosynthetic process	4	0.322841	0.0226135	PRPSAP1, PRPS1, PRPSAP2, PNP	1121	11	19308	6.26324	1	0.616924	0.610917
GOTERM_BP_DIRECT	GO:0006686~sphingomyelin biosynthetic process	4	0.322841	0.0226135	SPTLC1, VAPA, SPTLC2, OSBP	1121	11	19308	6.26324	1	0.616924	0.610917
GOTERM_BP_DIRECT	GO:0006302~double-strand break repair	10	0.807103	0.0248852	EXD2, VCP, FEN1, PARP2, DDX1, RAD21, TDP1, LIG4, BRCC3, APTX	1121	73	19308	2.35944	1	0.673636	0.667077
GOTERM_BP_DIRECT	GO:0009116~nucleoside metabolic process	5	0.403551	0.0258957	PRPSAP1, PRPS1, PRPSAP2, PNP, UPRT	1121	20	19308	4.30598	1	0.695598	0.688826
GOTERM_BP_DIRECT	GO:0000082~G1/S transition of mitotic cell cycle	10	0.807103	0.0269269	ACVR1, PPP6C, CUL5, CDK4, CUL3, CUL2, MNAT1, EIF4E, GSPT1, CUL4B	1121	74	19308	2.32756	1	0.717777	0.710788
GOTERM_BP_DIRECT	GO:0070979~protein K11-linked ubiquitination	6	0.484262	0.0276665	ANAPC13, AREL1, CDC26, UBE2D3, UBE2A, ANAPC10	1121	30	19308	3.44478	1	0.731905	0.724779
GOTERM_BP_DIRECT	GO:0006353~DNA-templated transcription, termination	4	0.322841	0.0288752	PRMT5, DHX9, XRN2, MTERF1	1121	12	19308	5.7413	1	0.758137	0.750756
GOTERM_BP_DIRECT	GO:0001649~osteoblast differentiation	14	1.12994	0.0294495	SMAD4, DHX9, CCDC47, CLTC, RRAS2, HSD17B4, ATP5F1B, CREB3L1, PSMC2, CAT, RDH14, HNRNPC, IARS1, ASF1A	1121	125	19308	1.92908	1	0.767445	0.759973
GOTERM_BP_DIRECT	GO:0061077~chaperone-mediated protein folding	7	0.564972	0.0296978	CCT6A, CCT2, TOR1A, CHORDC1, DNAJC24, FKBP4, PPID	1121	41	19308	2.94067	1	0.767532	0.760059
GOTERM_BP_DIRECT	GO:0030242~pexophagy	3	0.242131	0.0298924	ACBD5, RB1CC1, TRAPPC8	1121	5	19308	10.3343	1	0.767532	0.760059
GOTERM_BP_DIRECT	GO:1903077~negative regulation of protein localization to plasma membrane	5	0.403551	0.03056	HECTD1, CLTC, PPFIA1, NUMB, PICALM	1121	21	19308	4.10093	1	0.773301	0.765771
GOTERM_BP_DIRECT	GO:0022904~respiratory electron transport chain	5	0.403551	0.03056	NDUFA5, ETFRF1, UQCRFS1, ETFA, SDHB	1121	21	19308	4.10093	1	0.773301	0.765771
GOTERM_BP_DIRECT	GO:1902600~hydrogen ion transmembrane transport	15	1.21065	0.0311436	DMAC2L, SLC25A3, ATP6V1G1, ATP6AP1, ATP5PB, CTNS, ATP5F1A, ATP5F1B, SLC9A6, ATP6V0A2, ATP6V1H, UQCRFS1, ATP6V1E1, ATP5MG, ATP6V1D	1121	139	19308	1.8587	1	0.779192	0.771605
GOTERM_BP_DIRECT	GO:0051881~regulation of mitochondrial membrane potential	6	0.484262	0.0314622	SPART, PRDX3, PPA2, MUL1, NDUFS1, SLC25A33	1121	31	19308	3.33366	1	0.779192	0.771605
GOTERM_BP_DIRECT	GO:0036258~multivesicular body assembly	6	0.484262	0.0314622	TSG101, PDCD6IP, CHMP2B, STAM, STAM2, CHMP5	1121	31	19308	3.33366	1	0.779192	0.771605
GOTERM_BP_DIRECT	GO:0015914~phospholipid transport	7	0.564972	0.0330076	VAPA, SCP2, NPC2, PITPNB, OSBP, TRIAP1, PRELID3B	1121	42	19308	2.87065	1	0.811709	0.803806
GOTERM_BP_DIRECT	GO:0032418~lysosome localization	6	0.484262	0.0355681	SPAG9, PIP4P1, BLOC1S2, TMEM106B, LAMTOR1, ARL8B	1121	32	19308	3.22948	1	0.831474	0.823378
GOTERM_BP_DIRECT	GO:0007004~telomere maintenance via telomerase	5	0.403551	0.0356868	HSP90AA1, DKC1, PTGES3, PINX1, NOP10	1121	22	19308	3.91452	1	0.831474	0.823378
GOTERM_BP_DIRECT	GO:0009650~UV protection	4	0.322841	0.0359543	FEN1, ERCC4, CAT, XPA	1121	13	19308	5.29966	1	0.831474	0.823378
GOTERM_BP_DIRECT	GO:0033235~positive regulation of protein sumoylation	4	0.322841	0.0359543	TOLLIP, UBA2, MUL1, SAE1	1121	13	19308	5.29966	1	0.831474	0.823378
GOTERM_BP_DIRECT	GO:0071712~ER-associated misfolded protein catabolic process	4	0.322841	0.0359543	POMT2, VCP, TOR1A, NGLY1	1121	13	19308	5.29966	1	0.831474	0.823378
GOTERM_BP_DIRECT	GO:0015693~magnesium ion transport	4	0.322841	0.0359543	MRS2, MMGT1, MAGT1, NIPA2	1121	13	19308	5.29966	1	0.831474	0.823378
GOTERM_BP_DIRECT	GO:0045039~protein import into mitochondrial inner membrane	4	0.322841	0.0359543	TIMM10B, TIMM8A, TIMM29, TIMM9	1121	13	19308	5.29966	1	0.831474	0.823378
GOTERM_BP_DIRECT	GO:0031123~RNA 3'-end processing	4	0.322841	0.0359543	CSTF3, PAPOLA, MTPAP, TENT4B	1121	13	19308	5.29966	1	0.831474	0.823378
GOTERM_BP_DIRECT	GO:0032367~intracellular cholesterol transport	4	0.322841	0.0359543	SCP2, NPC2, OSBP, SERAC1	1121	13	19308	5.29966	1	0.831474	0.823378
GOTERM_BP_DIRECT	GO:0034504~protein localization to nucleus	7	0.564972	0.0365476	TOR1A, CNEP1R1, RAP1GDS1, XPA, PLRG1, TOR1B, TOPORS	1121	43	19308	2.80389	1	0.839632	0.831457
GOTERM_BP_DIRECT	GO:0006479~protein methylation	6	0.484262	0.0399892	PCMT1, PRMT3, EEF2KMT, FAM98B, METTL9, GSPT1	1121	33	19308	3.13162	1	0.90007	0.891307
GOTERM_BP_DIRECT	GO:0045995~regulation of embryonic development	7	0.564972	0.0403216	YY1, DR1, RAB14, ACTL6A, DHX36, MBIP, NFE2L2	1121	44	19308	2.74017	1	0.90007	0.891307
GOTERM_BP_DIRECT	GO:1904263~positive regulation of TORC1 signaling	5	0.403551	0.0412796	PIP4P1, RRAGD, CTNS, GPR137B, GPR137C	1121	23	19308	3.74433	1	0.90007	0.891307
GOTERM_BP_DIRECT	GO:0045943~positive regulation of transcription from RNA polymerase I promoter	5	0.403551	0.0412796	UTP15, ACTR6, SMARCA5, DEK, WDR43	1121	23	19308	3.74433	1	0.90007	0.891307
GOTERM_BP_DIRECT	GO:0010499~proteasomal ubiquitin-independent protein catabolic process	5	0.403551	0.0412796	PSMA3, PSMA4, PSMB5, PSME4, NFE2L2	1121	23	19308	3.74433	1	0.90007	0.891307
GOTERM_BP_DIRECT	GO:0043966~histone H3 acetylation	8	0.645682	0.042224	DR1, ENY2, TAF9, POLE3, MBIP, TADA1, TAF7, JADE3	1121	56	19308	2.46056	1	0.90007	0.891307
GOTERM_BP_DIRECT	GO:0002191~cap-dependent translational initiation	3	0.242131	0.0431337	SLBP, NCBP1, NCBP2	1121	6	19308	8.61195	1	0.90007	0.891307
GOTERM_BP_DIRECT	GO:0006015~5-phosphoribose 1-diphosphate biosynthetic process	3	0.242131	0.0431337	PRPSAP1, PRPS1, PRPSAP2	1121	6	19308	8.61195	1	0.90007	0.891307
GOTERM_BP_DIRECT	GO:0099041~vesicle tethering to Golgi	3	0.242131	0.0431337	C17ORF75, TRIP11, FAM91A1	1121	6	19308	8.61195	1	0.90007	0.891307
GOTERM_BP_DIRECT	GO:1901289~succinyl-CoA catabolic process	3	0.242131	0.0431337	SUCLA2, SUCLG2, SUCLG1	1121	6	19308	8.61195	1	0.90007	0.891307
GOTERM_BP_DIRECT	GO:0070925~organelle assembly	3	0.242131	0.0431337	YTHDF1, YTHDF2, YTHDF3	1121	6	19308	8.61195	1	0.90007	0.891307
GOTERM_BP_DIRECT	GO:0031503~protein complex localization	4	0.322841	0.0438362	WASHC5, DLG1, WASL, FKBP4	1121	14	19308	4.92112	1	0.90007	0.891307
GOTERM_BP_DIRECT	GO:0019985~translesion synthesis	4	0.322841	0.0438362	VCP, PCNA, USP10, ZBTB1	1121	14	19308	4.92112	1	0.90007	0.891307
GOTERM_BP_DIRECT	GO:0006465~signal peptide processing	4	0.322841	0.0438362	IMMP1L, SPCS2, SPCS1, SEC11A	1121	14	19308	4.92112	1	0.90007	0.891307
GOTERM_BP_DIRECT	GO:0031053~primary miRNA processing	4	0.322841	0.0438362	NCBP1, NCBP2, SRSF3, MRPL44	1121	14	19308	4.92112	1	0.90007	0.891307
GOTERM_BP_DIRECT	GO:0045047~protein targeting to ER	4	0.322841	0.0438362	SPCS2, SPCS1, SRP54, SRPRB	1121	14	19308	4.92112	1	0.90007	0.891307
GOTERM_BP_DIRECT	GO:0007175~negative regulation of epidermal growth factor-activated receptor activity	4	0.322841	0.0438362	TSG101, PSEN1, SOCS4, SNX6	1121	14	19308	4.92112	1	0.90007	0.891307
GOTERM_BP_DIRECT	GO:0000209~protein polyubiquitination	17	1.37207	0.0440739	AREL1, CUL3, UBE2D3, MUL1, UBE2G1, UBE2A, TOPORS, ITCH, HECTD1, UBE2Q2, UBE2N, UBE2V2, BLMH, UBE2K, BIRC2, SKP1, MARCHF5	1121	173	19308	1.69252	1	0.90007	0.891307
GOTERM_BP_DIRECT	GO:0042789~mRNA transcription from RNA polymerase II promoter	7	0.564972	0.0443334	ATF2, NCBP1, NCBP2, TAF13, TAF9, ZBTB1, TAF7	1121	45	19308	2.67927	1	0.90007	0.891307
GOTERM_BP_DIRECT	GO:0043967~histone H4 acetylation	7	0.564972	0.0443334	NAA50, MORF4L1, ATF2, MORF4L2, ACTL6A, HAT1, YEATS4	1121	45	19308	2.67927	1	0.90007	0.891307
GOTERM_BP_DIRECT	GO:0006284~base-excision repair	6	0.484262	0.0447291	PRMT6, FEN1, PARP2, APEX1, XPA, UNG	1121	34	19308	3.03951	1	0.902855	0.894064
GOTERM_BP_DIRECT	GO:0006406~mRNA export from nucleus	8	0.645682	0.0458273	GLE1, ENY2, NCBP1, NCBP2, EIF4A3, SRSF3, RAE1, NUP160	1121	57	19308	2.41739	1	0.919707	0.910752
GOTERM_BP_DIRECT	GO:0018279~protein N-linked glycosylation via asparagine	5	0.403551	0.0473391	DPM1, FUT8, DAD1, STT3B, MAGT1	1121	24	19308	3.58831	1	0.944618	0.935421
GOTERM_BP_DIRECT	GO:0032008~positive regulation of TOR signaling	6	0.484262	0.0497901	GOLPH3, RRAGC, RHEB, RRAGD, LAMTOR1, LAMTOR3	1121	35	19308	2.95267	1	0.987882	0.978263
GOTERM_BP_DIRECT	GO:0006351~transcription, DNA-templated	12	0.968523	0.0514267	CREB3, SMAD4, POLR3B, RRAGC, FUBP3, POLR2B, POLR2C, DRG1, POLR2K, TOPORS, LIN52, THAP1	1121	109	19308	1.89621	1	1	0.990547
GOTERM_BP_DIRECT	GO:0046512~sphingosine biosynthetic process	4	0.322841	0.0524994	ASAH1, SPTLC1, SPTLC2, SPTSSA	1121	15	19308	4.59304	1	1	0.990547
GOTERM_BP_DIRECT	GO:0043486~histone exchange	4	0.322841	0.0524994	ACTR6, ACTL6A, YEATS4, SPTY2D1	1121	15	19308	4.59304	1	1	0.990547
GOTERM_BP_DIRECT	GO:0030970~retrograde protein transport, ER to cytosol	4	0.322841	0.0524994	VCP, SELENOS, SEL1L, SEC61B	1121	15	19308	4.59304	1	1	0.990547
GOTERM_BP_DIRECT	GO:1904874~positive regulation of telomerase RNA localization to Cajal body	4	0.322841	0.0524994	CCT6A, CCT2, DKC1, NOP10	1121	15	19308	4.59304	1	1	0.990547
GOTERM_BP_DIRECT	GO:0000380~alternative mRNA splicing, via spliceosome	5	0.403551	0.0538635	NCBP1, NCBP2, DHX9, SRSF1, STRAP	1121	25	19308	3.44478	1	1	0.990547
GOTERM_BP_DIRECT	GO:0006418~tRNA aminoacylation for protein translation	5	0.403551	0.0538635	NARS1, NARS2, DARS2, IARS2, IARS1	1121	25	19308	3.44478	1	1	0.990547
GOTERM_BP_DIRECT	GO:0006400~tRNA modification	5	0.403551	0.0538635	DTWD2, TRUB1, LCMT2, ELP5, C9ORF64	1121	25	19308	3.44478	1	1	0.990547
GOTERM_BP_DIRECT	GO:0042026~protein refolding	5	0.403551	0.0538635	DNAJA1, HSPA8, HSP90AA1, HSPA5, DNAJA2	1121	25	19308	3.44478	1	1	0.990547
GOTERM_BP_DIRECT	GO:0045921~positive regulation of exocytosis	5	0.403551	0.0538635	RAB2B, ATP6AP1, RAB27A, RAB9A, RAB5A	1121	25	19308	3.44478	1	1	0.990547
GOTERM_BP_DIRECT	GO:0045727~positive regulation of translation	10	0.807103	0.0541025	HNRNPL, YTHDF1, YTHDF3, CDK4, OTUD6B, FMR1, EIF4A3, LARP4, ELAVL1, EIF4G2	1121	84	19308	2.05047	1	1	0.990547
GOTERM_BP_DIRECT	GO:0043631~RNA polyadenylation	3	0.242131	0.0581028	PNPT1, PAPOLA, TENT4B	1121	7	19308	7.38167	1	1	0.990547
GOTERM_BP_DIRECT	GO:0006449~regulation of translational termination	3	0.242131	0.0581028	GLE1, OGFOD1, GSPT1	1121	7	19308	7.38167	1	1	0.990547
GOTERM_BP_DIRECT	GO:0031442~positive regulation of mRNA 3'-end processing	3	0.242131	0.0581028	NCBP1, NCBP2, DHX36	1121	7	19308	7.38167	1	1	0.990547
GOTERM_BP_DIRECT	GO:1902523~positive regulation of protein K63-linked ubiquitination	3	0.242131	0.0581028	UBE2N, UBE2V2, BIRC2	1121	7	19308	7.38167	1	1	0.990547
GOTERM_BP_DIRECT	GO:0006266~DNA ligation	3	0.242131	0.0581028	XRCC6, LIG4, APTX	1121	7	19308	7.38167	1	1	0.990547
GOTERM_BP_DIRECT	GO:0048026~positive regulation of mRNA splicing, via spliceosome	5	0.403551	0.0608485	HSPA8, PRMT5, SNW1, NCBP1, TRA2B	1121	26	19308	3.31229	1	1	0.990547
GOTERM_BP_DIRECT	GO:0046716~muscle cell cellular homeostasis	5	0.403551	0.0608485	CFL2, LAMP2, HIF1A, FXN, MTM1	1121	26	19308	3.31229	1	1	0.990547
GOTERM_BP_DIRECT	GO:0070266~necroptotic process	4	0.322841	0.0619166	ITPK1, TRPM7, DNM1L, BIRC2	1121	16	19308	4.30598	1	1	0.990547
GOTERM_BP_DIRECT	GO:0006497~protein lipidation	4	0.322841	0.0619166	WDR45B, WIPI1, WIPI2, ATG5	1121	16	19308	4.30598	1	1	0.990547
GOTERM_BP_DIRECT	GO:0000302~response to reactive oxygen species	4	0.322841	0.0619166	TRA2B, CAT, NUDT15, HIF1A	1121	16	19308	4.30598	1	1	0.990547
GOTERM_BP_DIRECT	GO:0051560~mitochondrial calcium ion homeostasis	4	0.322841	0.0619166	IMMT, C19ORF12, MICU2, MAIP1	1121	16	19308	4.30598	1	1	0.990547
GOTERM_BP_DIRECT	GO:0032968~positive regulation of transcription elongation from RNA polymerase II promoter	7	0.564972	0.0628034	CCNK, SUPT16H, NCBP1, NCBP2, MED21, MED27, MED6	1121	49	19308	2.46056	1	1	0.990547
GOTERM_BP_DIRECT	GO:0043066~negative regulation of apoptotic process	40	3.22841	0.0696276	PSMD10, ARF4, ARL6IP1, MAPKAP1, ZFAND6, GLO1, TAF9, APIP, ARAF, XIAP, PSEN1, TRIAP1, UNG, PRDX3, OPA1, PDCD10, ATG5, PRNP, AREL1, HSPA5, API5, TOPORS, DNAJA1, GOLPH3, ITCH, GCLC, UFM1, HNRNPK, DAD1, NDUFAF4, CAT, TAX1BP1, NAA35, PSMG2, NAA15, CIAPIN1, MNAT1, FXN, BIRC2, BCL2L2	1121	526	19308	1.3098	1	1	0.990547
GOTERM_BP_DIRECT	GO:0006352~DNA-templated transcription, initiation	6	0.484262	0.0732542	H4C9, TAF13, TAF9, SMARCA5, TAF7, POLR1F	1121	39	19308	2.64983	1	1	0.990547
GOTERM_BP_DIRECT	GO:0007032~endosome organization	6	0.484262	0.0732542	PLEKHF2, VPS18, PI4K2B, WASHC5, CHMP2B, LAMTOR1	1121	39	19308	2.64983	1	1	0.990547
GOTERM_BP_DIRECT	GO:1900407~regulation of cellular response to oxidative stress	3	0.242131	0.0745552	FUT8, PNPLA8, MAPKAP1	1121	8	19308	6.45897	1	1	0.990547
GOTERM_BP_DIRECT	GO:0003360~brainstem development	3	0.242131	0.0745552	ATF2, SMAD4, GART	1121	8	19308	6.45897	1	1	0.990547
GOTERM_BP_DIRECT	GO:0017183~peptidyl-diphthamide biosynthetic process from peptidyl-histidine	3	0.242131	0.0745552	DPH3, DPH6, DNAJC24	1121	8	19308	6.45897	1	1	0.990547
GOTERM_BP_DIRECT	GO:0048312~intracellular distribution of mitochondria	3	0.242131	0.0745552	ARMC1, OPA1, DNM1L	1121	8	19308	6.45897	1	1	0.990547
GOTERM_BP_DIRECT	GO:1903071~positive regulation of ER-associated ubiquitin-dependent protein catabolic process	3	0.242131	0.0745552	UBQLN1, UBQLN2, NFE2L2	1121	8	19308	6.45897	1	1	0.990547
GOTERM_BP_DIRECT	GO:0000387~spliceosomal snRNP assembly	5	0.403551	0.0761721	COIL, PRMT5, SNRPD1, GEMIN2, STRAP	1121	28	19308	3.0757	1	1	0.990547
GOTERM_BP_DIRECT	GO:0070050~neuron cellular homeostasis	5	0.403551	0.0761721	HEXB, CHMP2B, TMEM106B, IMMT, PSEN1	1121	28	19308	3.0757	1	1	0.990547
GOTERM_BP_DIRECT	GO:2000779~regulation of double-strand break repair	5	0.403551	0.0761721	MORF4L1, MORF4L2, ACTL6A, YEATS4, DEK	1121	28	19308	3.0757	1	1	0.990547
GOTERM_BP_DIRECT	GO:0001676~long-chain fatty acid metabolic process	5	0.403551	0.0761721	ACSL1, ACOT2, ACOT1, ACSL3, ACOT4	1121	28	19308	3.0757	1	1	0.990547
GOTERM_BP_DIRECT	GO:0050714~positive regulation of protein secretion	7	0.564972	0.0792253	GOLPH3, TMED10, IER3IP1, DNM1L, PPID, EXOC1, ARF6	1121	52	19308	2.3186	1	1	0.990547
GOTERM_BP_DIRECT	GO:0030968~endoplasmic reticulum unfolded protein response	7	0.564972	0.0792253	ERLEC1, VCP, SELENOS, HSPA5, CREB3L1, MBTPS2, NFE2L2	1121	52	19308	2.3186	1	1	0.990547
GOTERM_BP_DIRECT	GO:0060548~negative regulation of cell death	9	0.726392	0.0820126	IMPACT, SMAD4, PDE12, CHMP2B, ADNP2, PRKD1, FERMT2, ATG5, CHMP5	1121	78	19308	1.98737	1	1	0.990547
GOTERM_BP_DIRECT	GO:0034389~lipid particle organization	4	0.322841	0.082882	SPART, RAB18, FITM2, PPID	1121	18	19308	3.82753	1	1	0.990547
GOTERM_BP_DIRECT	GO:0048193~Golgi vesicle transport	4	0.322841	0.082882	GOLGA4, GOLGA5, ARL1, PRKD1	1121	18	19308	3.82753	1	1	0.990547
GOTERM_BP_DIRECT	GO:0006754~ATP biosynthetic process	4	0.322841	0.082882	DMAC2L, ATP5F1A, ATP5F1B, SLC25A13	1121	18	19308	3.82753	1	1	0.990547
GOTERM_BP_DIRECT	GO:0034497~protein localization to pre-autophagosomal structure	4	0.322841	0.082882	WDR45B, WIPI1, TRAPPC8, WIPI2	1121	18	19308	3.82753	1	1	0.990547
GOTERM_BP_DIRECT	GO:0045190~isotype switching	4	0.322841	0.082882	LIG4, EXOSC3, MLH1, UNG	1121	18	19308	3.82753	1	1	0.990547
GOTERM_BP_DIRECT	GO:0035518~histone H2A monoubiquitination	4	0.322841	0.082882	TRIM37, BRCC3, CUL4B, SKP1	1121	18	19308	3.82753	1	1	0.990547
GOTERM_BP_DIRECT	GO:0035522~monoubiquitinated histone H2A deubiquitination	5	0.403551	0.0844916	ENY2, USP16, TAF9, TADA1, TAF7	1121	29	19308	2.96964	1	1	0.990547
GOTERM_BP_DIRECT	GO:0000462~maturation of SSU-rRNA from tricistronic rRNA transcript (SSU-rRNA, 5.8S rRNA, LSU-rRNA)	5	0.403551	0.0844916	UTP3, MRPS11, NGDN, DCAF13, WDR43	1121	29	19308	2.96964	1	1	0.990547
GOTERM_BP_DIRECT	GO:0055088~lipid homeostasis	7	0.564972	0.0851859	MTCH2, PNPLA8, ADCK1, SAR1B, PNPLA4, FITM2, ABHD5	1121	53	19308	2.27486	1	1	0.990547
GOTERM_BP_DIRECT	GO:0045732~positive regulation of protein catabolic process	10	0.807103	0.0855362	NSF, VCP, HSP90AA1, ITCH, NDFIP1, AREL1, RDX, STX5, CUL4B, RAB7A	1121	92	19308	1.87216	1	1	0.990547
GOTERM_BP_DIRECT	GO:0090382~phagosome maturation	3	0.242131	0.0922687	RAB32, RAB14, RAB7A	1121	9	19308	5.7413	1	1	0.990547
GOTERM_BP_DIRECT	GO:0010637~negative regulation of mitochondrial fusion	3	0.242131	0.0922687	ADCK1, MUL1, DNM1L	1121	9	19308	5.7413	1	1	0.990547
GOTERM_BP_DIRECT	GO:1990481~mRNA pseudouridine synthesis	3	0.242131	0.0922687	TRUB1, TRUB2, DKC1	1121	9	19308	5.7413	1	1	0.990547
GOTERM_BP_DIRECT	GO:0006625~protein targeting to peroxisome	3	0.242131	0.0922687	ZFAND6, HACL1, PEX12	1121	9	19308	5.7413	1	1	0.990547
GOTERM_BP_DIRECT	GO:0090522~vesicle tethering involved in exocytosis	3	0.242131	0.0922687	EXOC6, EXOC5, EXOC1	1121	9	19308	5.7413	1	1	0.990547
GOTERM_BP_DIRECT	GO:0046755~viral budding	3	0.242131	0.0922687	TSG101, PDCD6IP, CHMP5	1121	9	19308	5.7413	1	1	0.990547
GOTERM_BP_DIRECT	GO:0006260~DNA replication	12	0.968523	0.0928072	FEN1, SUPT16H, DUT, RFC3, SET, PCNA, RMI1, DHX9, POLE3, CINP, LIG4, RBBP7	1121	121	19308	1.70816	1	1	0.990547
GOTERM_BP_DIRECT	GO:0006605~protein targeting	6	0.484262	0.0941738	LAMP2, AP4E1, RAB27A, AP4S1, NUP54, SYNJ2BP	1121	42	19308	2.46056	1	1	0.990547
GOTERM_BP_DIRECT	GO:0002098~tRNA wobble uridine modification	4	0.322841	0.094356	DPH3, KTI12, ELP4, ELP5	1121	19	19308	3.62609	1	1	0.990547
GOTERM_BP_DIRECT	GO:1902236~negative regulation of endoplasmic reticulum stress-induced intrinsic apoptotic signaling pathway	4	0.322841	0.094356	CREB3, OPA1, SELENOS, CREB3L1	1121	19	19308	3.62609	1	1	0.990547
GOTERM_BP_DIRECT	GO:0006119~oxidative phosphorylation	4	0.322841	0.094356	C2ORF69, UQCRC2, FXN, TEFM	1121	19	19308	3.62609	1	1	0.990547
GOTERM_BP_DIRECT	GO:1901800~positive regulation of proteasomal protein catabolic process	4	0.322841	0.094356	PSMC6, PSMC1, FMR1, PSMC2	1121	19	19308	3.62609	1	1	0.990547
GOTERM_BP_DIRECT	GO:0000712~resolution of meiotic recombination intermediates	4	0.322841	0.094356	FANCM, ERCC4, RMI1, MLH1	1121	19	19308	3.62609	1	1	0.990547
GOTERM_BP_DIRECT	GO:0016579~protein deubiquitination	11	0.887813	0.0963626	USP46, USP14, USP38, USP16, USP32, USP10, OTUD6B, USP1, USP51, BRCC3, USP39	1121	108	19308	1.75429	1	1	0.990547
GOTERM_BP_DIRECT	GO:0032436~positive regulation of proteasomal ubiquitin-dependent protein catabolic process	9	0.726392	0.0970707	PSMD10, VCP, GCLC, HECTD1, SUMO1, UBE2V2, PSEN1, RCHY1, SOCS4	1121	81	19308	1.91377	1	1	0.990547
GOTERM_BP_DIRECT	GO:0031397~negative regulation of protein ubiquitination	7	0.564972	0.0978246	DNAJA1, GCLC, BAG5, PRMT3, PINX1, CRY1, ATG5	1121	55	19308	2.19213	1	1	0.990547
GOTERM_BP_DIRECT	GO:0006412~translation	19	1.53349	0.0982191	MRPS16, MRPS14, MRPS33, MRPS11, MRPS23, MRPL19, MRPL49, MRPL15, LARP4, MRPS7, MRPL35, YARS2, GSPT1, MRPL32, MRPL4, MRPL42, MRPL3, AIMP2, MRPS9	1121	223	19308	1.46751	1	1	0.990547
