# Supplementary material for: Functional enrichment analysis of LYSET and identification of related hub gene signatures as novel biomarkers to predict prognosis and immune infiltration status of clear cell renal cell carcinoma
Source: J Cancer Res Clin Oncol. 2023 Sep 23;149(18):16905–29. doi: 10.1007/s00432-023-05280-2 (PMC10645642; doi:10.1007/s00432-023-05280-2)
Supplement: Supplementary file 4 — Supplementary file4 (ZIP 3199 KB) [file 432_2023_5280_MOESM4_ESM.zip › Supplementary Tables/Table 3. GO analysis results (CC).xlsx]

## Sheet: GO CC1234
Table 3. GO analysis results (CC)
Category	Term	Count	%	PValue	Genes	List Total	Pop Hits	Pop Total	Fold Enrichment	Bonferroni	Benjamini	FDR
GOTERM_CC_DIRECT	GO:0005739~mitochondrion	223	17.9984	1.81e-44	ISCA2, ISCA1, ARAF, GHITM, ZFYVE1, LACTB, SCP2, ALKBH1, MTERF1, MMUT, FBXO7, PDHX, ACSL1, CMC2, NGDN, CLPX, ARMC1, SCO1, MTHFD1, PPA2, PDE12, FDX1, MTHFD2L, ACOT2, TMEM126A, SUCLG2, TFAM, SUCLG1, TMEM126B, UQCRC2, MMADHC, EXD2, MRPL19, TRMT2B, MRPL15, ADH5, PRDX3, RHOT1, PTPMT1, BLOC1S2, DHX36, MTERF3, ATPSCKMT, AMMECR1, RMDN3, ZBTB6, NDUFAF4, NDUFAF1, MRS2, FEN1, GFM1, MRPS16, HIBADH, SLC44A1, G…	1183	1437	20562	2.6973	1.49e-41	1.49e-41	1.39e-41
GOTERM_CC_DIRECT	GO:0005654~nucleoplasm	400	32.2841	2.5e-34	ATF1, ATF2, SCOC, POP4, GABPB1, DCAF4, PSMD6, PSMD7, SCP2, PSMD5, CLP1, ALKBH1, PSMD1, NGDN, HUS1, ARMC8, HCFC2, CLPX, MED6, EID1, EID2, PSME3, PSME4, UQCRC2, ASF1A, SKAP2, SLBP, SET, MAPKAP1, XPA, MYNN, WDR61, ZNF24, HIF1A, ANAPC10, RAD21, RDH14, NRBF2, ARL14EP, ZNF260, TMEM192, MAD2L1BP, CDC6, HNRNPL, HNRNPK, HNRNPF, TDP1, NAPEPLD, PSMG1, HNRNPC, FERMT2, ATG2B, SETD3, NCAPG2, PRKAG1, PHF6, WDR4…	1183	3963	20562	1.75435	2.06e-31	1.03e-31	9.58e-32
GOTERM_CC_DIRECT	GO:0005829~cytosol	498	40.1937	5.98e-32	PI4K2B, VPS29, SCOC, ARAF, GLE1, LACTB, PCMT1, PSMD6, PSMD7, SCP2, PSMD5, CLP1, FGFR1OP2, AP1S2, PSMD1, GABARAPL2, ATG3, DNAAF2, HUS1, ARMC8, FNDC3A, HCFC2, CLPX, ARMC1, DYNC1LI1, MTHFD1, PRKAR1A, PSME3, PSME4, ACOT2, ACOT1, HPRT1, PRKD1, TARS1, ACOT4, SKAP2, SLBP, SET, SAR1B, MAPKAP1, VPS26A, WDR61, HIF1A, ADH5, ANAPC10, MTMR6, SKA2, PRDX3, BLOC1S6, BLOC1S2, RAD21, RDH14, ZNF146, CEP78, VTI1B, A…	1183	5510	20562	1.57094	4.93e-29	1.64e-29	1.53e-29
GOTERM_CC_DIRECT	GO:0005743~mitochondrial inner membrane	81	6.53753	5.15e-19	MRS2, SLC25A3, MTCH2, MRPS16, MRPS14, MRPS11, MRPL39, MRPS10, HCCS, MAIP1, MRPL35, TMEM186, MRPL32, MRPL4, MRPL42, MRPL3, CHCHD3, OPA1, TIMM17A, SLC25A40, UQCRFS1, TMEM14B, TMEM14C, MRPS28, TIMM29, MRPS22, MRPS23, MRPL49, MRPL47, TIMM21, SDHD, MRPS7, COQ10B, SDHB, CLPX, MRPL44, IMMP1L, MRPL50, MRPS9, SLC25A17, MTHFD2L, TMEM126A, NDUFS1, TMEM126B, L2HGDH, UQCRC2, MICU2, SMIM20, SLC25A13, COX16, MR…	1183	465	20562	3.0277	4.24e-16	1.06e-16	9.87e-17
GOTERM_CC_DIRECT	GO:0005759~mitochondrial matrix	62	5.00404	7.85e-13	ISCA2, ISCA1, GFM1, HIBADH, GFM2, ETFA, MAIP1, YARS2, C1QBP, NARS2, MTERF1, MMUT, HADH, IDH3A, PDHX, GLRX5, SIRT5, DARS2, TRNT1, GLRX2, CLPX, OXA1L, ALDH5A1, PPA2, PDE12, SDHAF3, FDX1, MTHFD2L, FASTKD5, ACOT2, SUCLG2, TFAM, SUCLG1, NDUFS1, DLD, FXN, EXD2, TRUB2, FH, OAT, C2ORF69, POLDIP2, DLST, AK3, PRDX3, ATP5F1A, ATP5F1B, IARS2, TEFM, PNPT1, TRMT10C, ATP5PB, NUBPL, GOT2, GSTZ1, NUDT9, SUCLA2, T…	1183	389	20562	2.77027	6.47e-10	1.29e-10	1.2e-10
GOTERM_CC_DIRECT	GO:0005789~endoplasmic reticulum membrane	117	9.4431	8.11e-12	PI4K2B, ERO1B, ARL6IP1, TMEM41B, PITPNB, ZFYVE1, ZDHHC4, HHAT, CREB3L1, OSBP, SLC39A7, RAB2A, GABARAPL2, RAB2B, ACSL1, MMGT1, ALG2, ALG13, ACSL3, TMEM170A, DPM1, SELENOS, TMX2, SLC9A6, TMX1, ZW10, SELENOT, RTN3, VCP, TMED10, SAR1B, COPB1, SEL1L, PSEN1, DNAJC25, HACD2, ZMPSTE24, SDCBP, SCFD1, ATG101, RDH11, RDH10, RDH14, FDFT1, VTI1B, PNPT1, HSPA5, TMEM50B, DOLK, TMEM199, DLG1, RNF103, CNIH1, RHEB…	1183	1054	20562	1.92942	6.68e-09	1.11e-09	1.04e-09
GOTERM_CC_DIRECT	GO:0016020~membrane	224	18.0791	3.22e-11	PI4K2B, ARL6IP1, EIF4A3, GHITM, ZFYVE1, GLE1, PSMD7, GOLGA5, SCP2, CREB3L1, PSMD1, TMPO, ACVR1, GABARAPL2, ACSL1, ENTPD5, COG3, ALG2, ACSL3, FNDC3A, MED6, PLPP6, DYNC1LI1, MTHFD1, PRKAR1A, PSME3, ZW10, XRN2, TMEM126A, TMEM126B, PRKD1, DHX9, HNRNPLL, MTMR6, ZMPSTE24, SNX4, AP5M1, RHOT1, RAD21, PCBP2, RDH14, ATG5, XRCC6, H4C9, RAB27A, LARP4, GPR137B, HNRNPL, AIMP2, HNRNPK, STAG2, FUBP3, HNRNPF, HNR…	1183	2547	20562	1.52862	2.65e-08	3.79e-09	3.53e-09
GOTERM_CC_DIRECT	GO:0005765~lysosomal membrane	56	4.51977	1.64e-10	RNF13, SPPL2A, MFSD8, ZFYVE26, PIP4P1, LAMP2, AP1S2, MFSD1, ATP6V1E1, NSF, RAB2A, VPS18, ATP6V1G1, ATP6AP1, STARD3NL, SLC30A4, AP5B1, VAMP7, TMEM106B, ARL8B, CHMP5, RAB7A, GRN, RAB5C, SLC3A2, PSEN1, NAPG, ZNRF2, AP5M1, BLOC1S2, ATP6V0A2, ATP6V1H, RDH14, FNIP2, ATP6V1D, VTI1B, SPAG9, CD164, HSPA8, CCZ1B, TMEM192, CTNS, GPR137B, GPR137C, TM9SF1, GPR143, OSTM1, RAB14, RHEB, SNX14, CHMP2B, UBA1, LAMT…	1183	376	20562	2.58869	1.35e-07	1.69e-08	1.57e-08	Select
GOTERM_CC_DIRECT	GO:0000502~proteasome complex	19	1.53349	1.51e-09	PSMD10, USP14, PSMD12, VCP, PSMD11, RAD23B, PSMD6, PSMA3, PSMC6, PSMD7, PSMA4, PSMB5, PSMD5, PSMC1, PSME3, PSMC2, PSME4, UBQLN1, PSMD1	1183	57	20562	5.79374	1.24e-06	1.38e-07	1.28e-07
GOTERM_CC_DIRECT	GO:0005634~nucleus	437	35.2704	1.67e-09	ATF1, ATF2, POP4, MSANTD4, GABPB1, PSMD7, CLP1, ALKBH1, CREB3L1, ADNP2, PSMD1, HUS1, DDX10, WDR72, ARMC8, HCFC2, MED6, EID1, EID2, PSME3, PSME4, PRKD1, ASF1A, SLBP, EXD2, SET, MRPL19, XPA, ZNF24, HIF1A, PTPMT1, BLOC1S2, RAD21, RDH14, ZNF146, NAA50, ZNF140, ZNF260, THAP12, MAD2L1BP, RMDN3, CDC6, EIF1, HNRNPL, FAM220A, HNRNPK, HNRNPF, TDP1, PSMG1, HNRNPC, PSMG2, FERMT2, NCAPG2, PRKAG1, SRP54, CHM, …	1183	5984	20562	1.26932	1.38e-06	1.38e-07	1.28e-07
GOTERM_CC_DIRECT	GO:0005764~lysosome	45	3.63196	2.52e-08	GRN, ASAH1, WDR45B, HEXB, CLTC, VPS26A, PRCP, ZFYVE26, AP5M1, NAGLU, CTSL, SMPD1, RB1CC1, LAMP2, MFSD1, ACP5, EPG5, AGA, SNX6, VPS18, HSPA8, CD164, FUCA2, TMEM192, CTNS, RAB27A, OCRL, GALC, TMEM199, RAB14, RRAGC, NPC2, SNX14, VMA21, CAT, RRAGD, CHMP2B, OCIAD1, TMEM106B, RAB9A, TPP1, LAMTOR1, GLA, RAB7A, ARL8B	1183	309	20562	2.53125	2.08e-05	1.89e-06	1.76e-06	Select
GOTERM_CC_DIRECT	GO:0005783~endoplasmic reticulum	107	8.636	6.14e-07	ERO1B, WASHC5, GOLT1B, ZFYVE1, ZDHHC4, HHAT, SCP2, CREB3L1, ALKBH1, SLC39A7, SLC30A9, ACSL1, ENTPD5, ANGEL1, ACSL3, CGRRF1, DPM1, RAB32, MINPP1, SELENOS, ZW10, SELENOT, RTN3, VCP, SET, TMED10, SAR1B, SEL1L, PSEN1, HACD2, MTMR6, RDH14, FDFT1, PRNP, TOR1A, NDFIP1, HSPA5, TRAPPC4, TMEM50B, DOLK, TOR1B, TMEM230, TMEM199, DLG1, RNF103, ACO1, PSMG1, STT3B, POMT2, PLEKHF2, RNF13, CCDC47, SRP54, MIA2, MA…	1183	1142	20562	1.62854	0.000506	4.22e-05	3.92e-05
GOTERM_CC_DIRECT	GO:0005737~cytoplasm	395	31.8805	7.15e-07	ATF2, UXS1, GLE1, PCMT1, LSM12, SCP2, ALKBH1, MMUT, GABARAPL2, DNAAF2, WDR72, ARMC8, FNDC3A, HCFC2, DYNC1LI1, PRKAR1A, PSME3, HPRT1, PRKD1, TARS1, SKAP2, SLBP, EXD2, SET, MAPKAP1, XPA, HIF1A, MTMR6, SKA2, PRPSAP1, PRDX3, BLOC1S6, PRPSAP2, RDH10, NRBF2, ATG5, NAA50, CHKA, EIF2AK1, RDX, MAD2L1BP, RMDN3, CDC6, EIF1, HNRNPL, HNRNPK, EIF5, TOLLIP, TDP1, NAPEPLD, PSMG1, FERMT2, ARF4, SETD3, PRKAG1, SRP…	1183	5576	20562	1.23127	0.000589	4.53e-05	4.22e-05
GOTERM_CC_DIRECT	GO:0005770~late endosome	26	2.09847	1.13e-06	VPS29, GRN, TSG101, SPPL2A, MTM1, ZFYVE26, AP5M1, LAMP2, DENND10, VPS18, HSPA8, SLC31A1, SLC30A4, TMEM192, CTNS, RAB27A, AP1AR, AP5B1, TMEM230, RAB14, SLC9A6, SNX14, CHMP2B, RAB9A, VIPAS39, RAB7A	1183	148	20562	3.05346	0.000928	6.63e-05	6.17e-05	Select
GOTERM_CC_DIRECT	GO:0005763~mitochondrial small ribosomal subunit	12	0.968523	1.29e-06	MRPS28, MRPL42, MRPS9, MRPS16, MRPS35, MRPS14, MRPS22, MRPS33, MRPS11, MRPS23, MRPS10, MRPS7	1183	33	20562	6.32045	0.00106627	7.11e-05	6.62e-05
GOTERM_CC_DIRECT	GO:0042470~melanosome	21	1.69492	1.42e-06	RAB2A, RAB1A, HSPA8, HSP90AA1, RAB5C, TMED10, PDCD6IP, HSPA5, CLTC, RAB27A, CTNS, SLC3A2, RAB32, SDCBP, GPR143, SYPL1, TMEM33, RAB9A, TPP1, STX3, RAB5A	1183	103	20562	3.54375	0.0011655	7.29e-05	6.78e-05
GOTERM_CC_DIRECT	GO:0005758~mitochondrial intermembrane space	19	1.53349	3.02e-06	TIMM8A, PNPT1, TIMM29, TIMM9, IMMT, SIRT5, TRIAP1, CHCHD4, TIMM10B, GOLPH3, OPA1, SDHAF3, CAT, CYCS, NDUFS1, MICU2, CIAPIN1, COA7, PRELID3B	1183	90	20562	3.66937	0.0024884	0.000147	0.000136
GOTERM_CC_DIRECT	GO:0070062~extracellular exosome	174	14.0436	1.51e-05	UXS1, CSE1L, SYAP1, SPPL2A, UBE2D3, GHITM, TXNDC16, PCMT1, C1GALT1C1, GOLGA4, PSMD7, CHCHD3, ALCAM, PNP, NAGLU, NARS1, PPP2R1B, CAPN7, CFL2, LAMP2, FAM3C, ATP6V1E1, RAB2A, RAB2B, ATP6V1G1, MINPP1, MTHFD1, SYPL1, SUB1, UBE2V2, SMS, PLAA, HPRT1, FKBP4, TARS1, ARL8B, PSMD12, VCP, TSG101, RAB5C, STXBP3, CUL3, GLO1, ACTR3B, ADH5, ZMPSTE24, SDCBP, FUT8, PDCD10, DHX36, ESD, PCBP2, ATP6V1H, TSPAN3, ATP6V…	1183	2218	20562	1.36354	0.0123467	0.00069	0.000642
GOTERM_CC_DIRECT	GO:0000139~Golgi membrane	65	5.24617	1.93e-05	PI4K2B, SCOC, RNF13, GOLT1B, PITPNB, SPRING1, ZDHHC4, C1GALT1C1, HHAT, GOLGA4, GOLGA5, OSBP, AP1S2, RXYLT1, ARFIP1, TMED7, DNM1L, RAB2A, RAB2B, GABARAPL2, ATP6AP1, MMGT1, COG3, PAQR3, RRAS2, WIPI1, FNDC3A, ARFGAP3, CREB3, B3GNT2, RTN3, RAB1A, SEC23A, TMED10, COPB1, ARL1, MOSPD1, PSEN1, ATP2C1, SCFD1, FUT8, PDCD10, ATP6V0A2, ATP6V1H, STX5, ATP6V1D, SLC35A2, NDFIP1, TRAPPC4, TMEM50B, ARCN1, RAB10, …	1183	651	20562	1.73545	0.0157886	0.00082	0.000764
GOTERM_CC_DIRECT	GO:0005777~peroxisome	20	1.61421	1.99e-05	IDI1, PHYH, ACBD5, PNPLA8, IDH1, MUL1, HSD17B4, CROT, PEX12, PEX13, DHRS4, TMEM135, SLC25A17, SCP2, CAT, ISOC1, HACL1, TRIM37, DNM1L, ACOT4	1183	112	20562	3.10379	0.0162746	0.00082	0.000764
GOTERM_CC_DIRECT	GO:0022624~proteasome accessory complex	8	0.645682	2.38e-05	PSMD6, PSMD12, PSMD11, PSMC6, PSMD5, PSMC1, PSMC2, PSMD1	1183	17	20562	8.1794	0.0194145	0.000926	0.000862
GOTERM_CC_DIRECT	GO:0031965~nuclear membrane	32	2.58273	2.47e-05	MINDY3, MRPS14, ZBTB1, YEATS4, RNF6, PSEN1, GLE1, SDCBP, SUMO1, RB1CC1, KPNA4, SEPHS1, TMPO, KLHDC2, PRNP, LYPLA1, AKIRIN1, TOR1A, MRPS23, MAD2L1BP, PLRG1, TOR1B, UTP18, NUDT9, PLPP6, VAPA, CDK4, NUP50, CNEP1R1, NUP35, NUP54, NUP58	1183	242	20562	2.29835	0.0201563	0.000926	0.000862
GOTERM_CC_DIRECT	GO:0005681~spliceosomal complex	21	1.69492	2.61e-05	HSPA8, PPIL1, API5, GEMIN2, PLRG1, HTATSF1, USP39, CRNKL1, LSM3, PRPF4, PHF5A, PRPF18, HNRNPK, SNW1, SNRPD1, RHEB, TRA2B, SNRPB2, HNRNPC, SMNDC1, BCAS2	1183	124	20562	2.9436	0.0212926	0.000936	0.000871
GOTERM_CC_DIRECT	GO:0005794~Golgi apparatus	97	7.82889	0.000104	SCOC, PITPNB, SYAP1, ZFYVE1, ZDHHC4, HHAT, GOLGA4, GOLGA5, OSBP, AP1S2, RXYLT1, FAM3C, SLC39A7, ZFPL1, NSF, RAB2A, GABARAPL2, RAB2B, MMGT1, SLC30A5, COG3, PAQR3, AP1AR, FNDC3A, ACSL3, MOSMO, UNC50, PRKD1, RTN3, TMED10, SAR1B, CUL3, MAPKAP1, COPB1, ARL1, PSEN1, FUT8, PDCD10, VTI1B, PRNP, NDFIP1, TRAPPC4, RAB27A, COQ6, DLG1, GKAP1, NAPEPLD, ACO1, PSMG1, TPP1, ACBD3, PICALM, NFE2L2, ARF4, USP32, GDI…	1183	1141	20562	1.47763	0.0824397	0.00358469	0.00333672
GOTERM_CC_DIRECT	GO:0005741~mitochondrial outer membrane	26	2.09847	0.000122	ATF2, EXD2, MTCH2, SLC44A1, PGRMC1, RHOT1, OPA1, MFN1, DNM1L, MARCHF5, ATAD1, MOAP1, PRNP, MTERF3, ACSL1, STARD7, MTX2, RMDN3, MUL1, ACSL3, SPART, RAB32, ARMC1, KRAS, RTN4IP1, BCL2L2	1183	193	20562	2.34151	0.0954616	0.00401298	0.00373538
GOTERM_CC_DIRECT	GO:0005811~lipid particle	17	1.37207	0.000254	VCP, SET, RAB5C, CHKA, ACSL3, ABHD5, ZFYVE1, SPART, TMEM135, SCCPDH, RDH10, SMPD1, ZW10, RAB18, PNPLA4, RAB7A, ATG2B	1183	103	20562	2.86875	0.18918	0.00806473	0.00750685
GOTERM_CC_DIRECT	GO:0031966~mitochondrial membrane	22	1.77563	0.000315	NDUFB6, PNPLA8, ATPSCKMT, SDHB, BCL2L13, OXA1L, TMEM135, MAP1LC3B, SLC25A17, ATP5F1B, TMX2, OPA1, NDUFAF4, NDUFAB1, SLC25A30, C19ORF12, DNM1L, SLC25A33, TMEM14B, TMEM14C, RAB7A, CCDC90B	1183	159	20562	2.40495	0.228851	0.00962346	0.00895775
GOTERM_CC_DIRECT	GO:0005762~mitochondrial large ribosomal subunit	12	0.968523	0.000347	MRPL4, MRPL42, MRPL3, MRPL50, MRPL19, MRPL49, MRPL39, MRPL47, MRPL15, MRPL35, MRPL32, MRPL44	1183	57	20562	3.65921	0.248486	0.0102006	0.00949495
GOTERM_CC_DIRECT	GO:0031901~early endosome membrane	24	1.93705	0.00044	PLEKHF2, PI4K2B, WASHC5, TSG101, RAB5C, MMGT1, CMTM6, SNX12, OCRL, STAM, PSEN1, SNX4, ITCH, SNX19, RAB14, SLC9A6, NAPEPLD, RAB5A, STAM2, TMEM9B, SNX5, SNX6, VTI1B, ARF6	1183	186	20562	2.24274	0.304203	0.0125041	0.0116391	Select
GOTERM_CC_DIRECT	GO:0034045~pre-autophagosomal structure membrane	7	0.564972	0.000505	WDR45B, RB1CC1, WIPI1, WIPI2, ATG5, RAB7A, ATG2B	1183	19	20562	6.40361	0.340657	0.0138802	0.0129201
GOTERM_CC_DIRECT	GO:0010494~cytoplasmic stress granule	15	1.21065	0.000597	YTHDF1, VCP, YTHDF2, YTHDF3, NUFIP2, DDX1, FMR1, LARP4, ELAVL1, EIF2S1, HNRNPK, OGFOD1, DHX36, G3BP2, EIF4E	1183	90	20562	2.89687	0.388863	0.0158802	0.0147817
GOTERM_CC_DIRECT	GO:1990904~ribonucleoprotein complex	23	1.85634	0.00085	SUZ12, SLBP, HSPA8, NCBP1, DHX9, DDX1, FMR1, EIF4A3, LSM1, HNRNPLL, ELAVL1, ILF2, HNRNPL, HNRNPK, HNRNPF, PCBP2, G3BP2, HNRNPH2, SLIRP, GRSF1, RBM12, ZC3H14, TEFM	1183	183	20562	2.18453	0.503792	0.0218895	0.0203753
GOTERM_CC_DIRECT	GO:0005730~nucleolus	109	8.79742	0.000938	ZNF330, POP4, FMR1, GEMIN2, EIF4A3, FCF1, THUMPD3, GLE1, OSBP, RPP38, SLC30A5, NGDN, HUS1, VRK1, ZBTB33, ILF2, DKC1, SUB1, MORF4L2, XRN2, PPID, IPPK, HOMEZ, SLBP, TSG101, DHX9, CUL2, ZCCHC9, TWF1, CDKN2AIP, MBIP, DPH6, LLPH, ZC3H14, ZNF146, NAA50, ARL14EP, HSPA8, XRCC6, SMARCA5, MAD2L1BP, CDK8, MOB1A, STAG2, RIOX1, UBLCP1, CDK4, MPHOSPH10, NOL11, POMT2, FEN1, TSEN15, PAK1IP1, PINX1, TENT4B, PHF6,…	1183	1397	20562	1.35616	0.538514	0.0234225	0.0218022
GOTERM_CC_DIRECT	GO:0042645~mitochondrial nucleoid	10	0.807103	0.00106408	DDX28, TRMT10C, ATP5F1B, POLDIP2, FASTKD5, TFAM, MTERF1, GRSF1, CLPX, TEFM	1183	46	20562	3.77853	0.584083	0.0257883	0.0240044
GOTERM_CC_DIRECT	GO:0000407~pre-autophagosomal structure	8	0.645682	0.00129025	ATG101, WDR45B, RB1CC1, WIPI1, TRAPPC8, WIPI2, ZFYVE1, ATG2B	1183	30	20562	4.635	0.654877	0.0295325	0.0274896
GOTERM_CC_DIRECT	GO:0101031~chaperone complex	8	0.645682	0.00129025	HSPA8, DNAAF2, PTGES3, CCDC47, PSMG1, SDF2, PSMG2, RPAP3	1183	30	20562	4.635	0.654877	0.0295325	0.0274896
GOTERM_CC_DIRECT	GO:0005768~endosome	33	2.66344	0.00145366	PI4K2B, WASHC5, VPS29, GRN, SCOC, TSG101, RAB5C, RNF13, CLTC, VPS26A, BLOC1S6, SMPD1, ENTR1, ATP6V1E1, SNX5, SNX6, VPS18, CD164, PDCD6IP, STARD3NL, TMEM192, AP1AR, WDR72, RAB10, TM9SF2, GOLPH3, CHMP2B, OCIAD1, TMEM106B, VIPAS39, STEAP1, RAB5A, ARF6	1183	317	20562	1.8094	0.69841	0.0323734	0.030134	Select
GOTERM_CC_DIRECT	GO:0005778~peroxisomal membrane	12	0.968523	0.00161734	ATAD1, TMEM135, ACBD5, SLC25A17, PNPLA8, ACSL1, CAT, HSD17B4, ACSL3, PEX12, PEX13, DHRS4	1183	68	20562	3.06728	0.736517	0.0350708	0.0326447
GOTERM_CC_DIRECT	GO:0005838~proteasome regulatory particle	5	0.403551	0.00172463	PSMD6, PSMD12, PSMD7, PSMC1, PSMD1	1183	10	20562	8.69062	0.758846	0.0364382	0.0339176
GOTERM_CC_DIRECT	GO:1904813~ficolin-1-rich granule lumen	17	1.37207	0.00199461	HSPA8, ASAH1, XRCC6, PSMD12, VCP, HSP90AA1, PSMD11, CAB39, IDH1, ILF2, PSMD6, PSMD7, PNP, PSMC2, CAT, YPEL5, ACTR10	1183	124	20562	2.38291	0.807026	0.041089	0.0382467
GOTERM_CC_DIRECT	GO:0035578~azurophil granule lumen	14	1.12994	0.00205562	CCT2, GRN, VCP, HEXB, GDI2, FUCA2, C6ORF120, SDCBP, NPC2, TOLLIP, PSMD1, AGA, ACTR10, GLA	1183	91	20562	2.67404	0.816506	0.0413129	0.0384551
GOTERM_CC_DIRECT	GO:0030496~midbody	22	1.77563	0.00226062	ZNF330, TXNDC9, HSPA5, POLDIP2, RDX, ABRAXAS2, TOPORS, SPART, KLHL9, ZFYVE26, SCCPDH, KATNBL1, KATNA1, RAD21, CHMP2B, MPLKIP, ERH, EXOC5, ENTR1, YPEL5, ARL8B, CHMP5	1183	185	20562	2.06696	0.845081	0.0443511	0.0412831
GOTERM_CC_DIRECT	GO:0080008~Cul4-RING E3 ubiquitin ligase complex	8	0.645682	0.00232907	DCAF17, DCAF10, PLRG1, DCAF11, DCAF12, DCAF4, DCAF13, CUL4B	1183	33	20562	4.21363	0.853597	0.0446314	0.0415441
GOTERM_CC_DIRECT	GO:0000151~ubiquitin ligase complex	16	1.29136	0.00244152	DCUN1D5, DCUN1D4, RANBP9, BRCC3, ARMC8, MED27, RCHY1, FBXO10, TOPORS, MED6, MED21, UBE2N, FBXO8, YPEL5, CBLL1, FBXO7	1183	115	20562	2.41826	0.866583	0.0457231	0.0425602
GOTERM_CC_DIRECT	GO:0031902~late endosome membrane	18	1.45278	0.00262081	VPS18, TSG101, RNF13, STARD3NL, SLC30A4, SPPL2A, AP5M1, PIP4P1, VAMP7, SNX14, LAMP2, CHMP2B, TMEM106B, LAMTOR1, LAMTOR3, RAB7A, ARL8B, VTI1B	1183	139	20562	2.25081	0.88495	0.04799	0.0446703
GOTERM_CC_DIRECT	GO:0005782~peroxisomal matrix	10	0.807103	0.00298623	PHYH, SCP2, IDH1, CAT, ACOT2, HSD17B4, HACL1, CROT, ACOT4, DHRS4	1183	53	20562	3.27948	0.914934	0.0524899	0.0488589
GOTERM_CC_DIRECT	GO:0030176~integral component of endoplasmic reticulum membrane	17	1.37207	0.00299396	ARL6IP1, HSPA5, MMGT1, CCDC47, FITM2, DOLK, HACD2, KTN1, ZMPSTE24, PLPP6, CREB3, SPCS1, SELENOS, TMEM33, DOLPP1, EMC3, EMC7	1183	129	20562	2.29055	0.915477	0.0524899	0.0488589
GOTERM_CC_DIRECT	GO:0005802~trans-Golgi network	22	1.77563	0.00331889	PI4K2B, GRN, SCOC, C17ORF75, AP4E1, ARL1, WIPI1, OCRL, FAM91A1, ATP2C1, TMEM230, RAB32, RAB10, GOLPH3, GOLGA4, VAMP7, RAB14, OSBP, LAMP2, YIPF6, AP4S1, PRKD1	1183	191	20562	2.00203	0.935385	0.0569742	0.053033
GOTERM_CC_DIRECT	GO:0030904~retromer complex	5	0.403551	0.0037057	VPS29, SNX12, VPS26A, SNX5, SNX6	1183	12	20562	7.24218	0.953073	0.0623162	0.0580055
GOTERM_CC_DIRECT	GO:0031305~integral component of mitochondrial inner membrane	9	0.726392	0.00431277	OXA1L, SLC25A3, MCUR1, SCO1, COX16, TIMM17A, COX11, L2HGDH, GHITM	1183	46	20562	3.40068	0.971601	0.0707157	0.065824
GOTERM_CC_DIRECT	GO:0010008~endosome membrane	27	2.17918	0.00437682	VPS29, TSG101, UBE2D3, VPS26A, ABHD17C, WDR44, ZNRF2, ATP6V0A2, ATP6V1H, ATP6V1D, SCYL2, VPS18, CD164, NDFIP1, ATP6AP1, SLC30A4, WIPI1, TM9SF2, ABHD17B, SLC9A6, NUMB, UBA1, STEAP1, LAMTOR3, RAB5A, RAB7A, CHMP5	1183	260	20562	1.80497	0.973067	0.0707157	0.065824
GOTERM_CC_DIRECT	GO:0071013~catalytic step 2 spliceosome	13	1.04923	0.00486063	PPIL1, EIF4A3, SRSF1, PLRG1, CRNKL1, LSM3, HNRNPK, SNW1, SNRPD1, HNRNPF, SNRPB2, HNRNPC, BCAS2	1183	89	20562	2.53883	0.981956	0.0770222	0.0716943
GOTERM_CC_DIRECT	GO:0044233~ER-mitochondrion membrane contact site	6	0.484262	0.00584699	RAB32, TMX2, TMEM41B, SERAC1, ZFYVE1, ATG5	1183	21	20562	4.96607	0.99203	0.0909041	0.0846158
GOTERM_CC_DIRECT	GO:0005769~early endosome	30	2.42131	0.00634757	PLEKHF2, RAB1A, WASHC5, VPS29, TSG101, RAB5C, USP10, SNX12, VPS26A, CLN6, PRDX3, SNX4, ZFYVE26, AP1S2, ENTR1, VPS18, MMGT1, AP1AR, OCRL, NIPA2, TMEM230, RAB32, ITCH, RAB14, SLC9A6, NUMB, NAPEPLD, VIPAS39, RAB5A, PICALM	1183	308	20562	1.69298	0.994737	0.096404	0.0897353
GOTERM_CC_DIRECT	GO:0071007~U2-type catalytic step 2 spliceosome	7	0.564972	0.00643473	PPIL1, SNW1, SNRPD1, SNRPB2, PLRG1, CRNKL1, BCAS2	1183	30	20562	4.05562	0.995104	0.096404	0.0897353
GOTERM_CC_DIRECT	GO:0005643~nuclear pore	13	1.04923	0.00692107	ENY2, NUP160, GLE1, SUMO1, NUP50, CHMP2B, NUP35, NUP54, RAE1, NUP58, NUP37, CHMP5, KPNA1	1183	93	20562	2.42963	0.996729	0.101839	0.094794
GOTERM_CC_DIRECT	GO:0000421~autophagosome membrane	9	0.726392	0.00817627	GABARAPL2, TM9SF1, MAP1LC3B, RB1CC1, CHMP2B, WIPI1, PRKD1, CHMP5, RAB7A	1183	51	20562	3.06728	0.998846	0.118197	0.110021
GOTERM_CC_DIRECT	GO:0000776~kinetochore	18	1.45278	0.00896338	ZWILCH, PINX1, ACTL6A, MIS12, PSEN1, CKAP5, PHF6, NUP160, SKA2, DYNC1LI1, NUDCD2, ZW10, CHMP2B, CHAMP1, CENPN, BUB3, NUP37, CHMP5	1183	157	20562	1.99275	0.9994	0.127342	0.118533
GOTERM_CC_DIRECT	GO:0030670~phagocytic vesicle membrane	11	0.887813	0.00955756	RAB32, RAB10, PIP4P1, VAMP7, LAMP2, ATP6V0A2, RAB9A, OCRL, RAB5A, ATG5, RAB7A	1183	74	20562	2.5837	0.999634	0.133482	0.124248
GOTERM_CC_DIRECT	GO:0016607~nuclear speck	38	3.06699	0.0103303	RBM27, SRSF1, POMP, NCAPG2, CTR9, EIF4A3, SRP54, AK6, RCHY1, HIF1A, DUSP11, HECTD1, SUMO1, DHX36, SNRPB2, ZC3H14, SMNDC1, BCAS2, API5, PPP4R3A, PLRG1, CRNKL1, PATL1, TOPORS, SMU1, COPS4, PRPF4, MORF4L1, SNW1, PHF5A, PRPF18, APEX1, PSME4, RFXAP, SRSF3, TRIP11, AAGAB, CBLL1	1183	432	20562	1.5289	0.999808	0.141515	0.131726
GOTERM_CC_DIRECT	GO:0005776~autophagosome	11	0.887813	0.0104762	HSPA8, VPS18, GABARAPL2, MAP1LC3B, UBQLN1, WIPI2, NRBF2, ZFYVE1, TMEM230, ATG5, UBQLN2	1183	75	20562	2.54925	0.99983	0.141515	0.131726
GOTERM_CC_DIRECT	GO:0035770~ribonucleoprotein granule	5	0.403551	0.0113356	DDX28, HNRNPL, TRUB2, FASTKD5, GRSF1	1183	16	20562	5.43164	0.999917	0.150654	0.140233
GOTERM_CC_DIRECT	GO:0071986~Ragulator complex	4	0.322841	0.0122523	RRAGC, RRAGD, LAMTOR1, LAMTOR3	1183	9	20562	7.72499	0.999961	0.157403	0.146515
GOTERM_CC_DIRECT	GO:0008540~proteasome regulatory particle, base subcomplex	4	0.322841	0.0122523	PSMC6, PSMC1, PSMC2, PSMD1	1183	9	20562	7.72499	0.999961	0.157403	0.146515
GOTERM_CC_DIRECT	GO:0005761~mitochondrial ribosome	6	0.484262	0.0126214	MRPS14, MRPS22, MRPL49, MRPL39, MRPL35, MRPL32	1183	25	20562	4.1715	0.999972	0.157403	0.146515
GOTERM_CC_DIRECT	GO:0032991~macromolecular complex	56	4.51977	0.0127493	FEN1, GOLT1B, CLTC, TRIAP1, SCP2, PPFIA1, DNM1L, FBXO7, HSP90AA1, ACTL6A, WIPI2, SLC51B, CKAP5, OXA1L, PRKAR1A, HAT1, CAT, TFAM, FKBP4, ASF1A, VCP, SET, NUFIP1, CAB39, USP10, DHX9, PSEN1, HIF1A, STK3, STRN3, ZMPSTE24, PRDX3, SNX4, ZNRF2, BTBD1, MIER3, TRA2B, EEF2KMT, UBQLN1, COX11, NAE1, MAPK6, ATG5, XRCC6, H4C9, HSPA5, PTGES3, GOT2, GPN3, CDK8, ITCH, TOLLIP, UBE2N, UBA3, HNRNPC, STT3B	1183	703	20562	1.38456	0.999974	0.157403	0.146515
GOTERM_CC_DIRECT	GO:0005840~ribosome	19	1.53349	0.0127986	MRPS28, MRPS16, MRPS14, MRPS33, MRPS11, MRPS22, MRPS23, MRPL19, MRPL49, MRPS7, MRPL35, MRPL32, MRPL44, MRPL4, MRPL42, MRPL3, MRPS9, FUBP3, APEX1	1183	176	20562	1.87638	0.999975	0.157403	0.146515
GOTERM_CC_DIRECT	GO:0071339~MLL1 complex	7	0.564972	0.0137879	MAX, TEX10, TAF9, TAF7, HCFC2, E2F6, SENP3	1183	35	20562	3.47625	0.999989	0.167077	0.155519
GOTERM_CC_DIRECT	GO:0034774~secretory granule lumen	14	1.12994	0.0148507	HSPA8, XRCC6, PSMD12, VCP, HSP90AA1, PSMD11, CAB39, IDH1, GDI2, PSMD6, PSMD7, PNP, PSMC2, CAT	1183	115	20562	2.11598	0.999996	0.177347	0.165079
GOTERM_CC_DIRECT	GO:0012507~ER to Golgi transport vesicle membrane	9	0.726392	0.0156971	SEC23A, SEC23IP, TMED10, CNIH1, SAR1B, VMA21, SLC30A5, STX5, VTI1B	1183	57	20562	2.74441	0.999998	0.184778	0.171996
GOTERM_CC_DIRECT	GO:0072546~ER membrane protein complex	4	0.322841	0.0167641	MMGT1, EMC3, EMC7, EMC8	1183	10	20562	6.95249	0.999999	0.194558	0.1811
GOTERM_CC_DIRECT	GO:0035577~azurophil granule membrane	9	0.726392	0.0173198	RAB5C, VAMP7, VAPA, LAMP2, CMTM6, PRCP, MAGT1, LAMTOR1, PSEN1	1183	58	20562	2.69709	0.999999	0.198216	0.184504
GOTERM_CC_DIRECT	GO:0005844~polysome	7	0.564972	0.0179234	IMPACT, FUBP3, VBP1, DHX9, FMR1, DRG1, EIF2S1	1183	37	20562	3.28834	1	0.202314	0.188319
GOTERM_CC_DIRECT	GO:0043231~intracellular membrane-bounded organelle	73	5.89185	0.0204296	VPS29, RNF13, SPPL2A, CROT, MAP1LC3B, SCP2, CTSL, OSBP, LAMP2, AP1S2, DNM1L, MTPAP, PDCD6IP, HSDL1, STARD3NL, VBP1, LRRC40, FNDC3A, GLRX2, ARMC8, CGRRF1, THAP1, PSMA4, VAMP7, SLC9A6, RRAGC, RRAGD, CAT, G2E3, UPRT, STAM2, ERGIC2, VCP, COPB1, RNF6, PRCP, KLHL12, ABHD5, RCHY1, CLN6, ZNRF2, ATP6V0A2, AP4S1, HACL1, SNX5, VTI1B, ARL14EP, PRNP, TOR1A, CCZ1B, HSPA5, CMTM6, SMARCA5, CTNS, STAM, SMARCA1, R…	1183	984	20562	1.28946	1	0.227487	0.21175
GOTERM_CC_DIRECT	GO:0000221~vacuolar proton-transporting V-type ATPase, V1 domain	4	0.322841	0.0220804	ATP6V1G1, ATP6V1H, ATP6V1E1, ATP6V1D	1183	11	20562	6.32045	1	0.24259	0.225809
GOTERM_CC_DIRECT	GO:0032040~small-subunit processome	7	0.564972	0.0228366	UTP11, UTP3, NGDN, FCF1, MPHOSPH10, UTP18, DCAF13	1183	39	20562	3.11971	1	0.247596	0.230469
GOTERM_CC_DIRECT	GO:0043202~lysosomal lumen	12	0.968523	0.023347	GALC, HSPA8, HSP90AA1, ASAH1, NAGLU, NPC2, CTSL, SMPD1, HEXB, LAMP2, TPP1, GLA	1183	97	20562	2.15026	1	0.249844	0.232561
GOTERM_CC_DIRECT	GO:0036464~cytoplasmic ribonucleoprotein granule	11	0.887813	0.0237234	EID1, YTHDF2, BTBD1, DHX9, FMR1, PSMC2, LIG4, SNRPB2, GABPB1, EIF4E, PATL1	1183	85	20562	2.24934	1	0.250617	0.23328
GOTERM_CC_DIRECT	GO:0033162~melanosome membrane	5	0.403551	0.0251483	RAB32, GPR143, RAB27A, CTNS, RAB7A	1183	20	20562	4.34531	1	0.262306	0.244161
GOTERM_CC_DIRECT	GO:0000775~chromosome, centromeric region	9	0.726392	0.0272694	PPP2CA, SUV39H2, ZNF330, STAG2, FMR1, RAD21, CBX1, NGDN, PPP2R5C	1183	63	20562	2.48303	1	0.280874	0.261445
GOTERM_CC_DIRECT	GO:0000974~Prp19 complex	4	0.322841	0.0282053	HSPA8, PLRG1, CRNKL1, BCAS2	1183	12	20562	5.79374	1	0.286928	0.26708
GOTERM_CC_DIRECT	GO:0097422~tubular endosome	3	0.242131	0.029389	VPS26A, SNX5, SNX6	1183	5	20562	10.4287	1	0.288292	0.268349
GOTERM_CC_DIRECT	GO:0002189~ribose phosphate diphosphokinase complex	3	0.242131	0.029389	PRPSAP1, PRPS1, PRPSAP2	1183	5	20562	10.4287	1	0.288292	0.268349
GOTERM_CC_DIRECT	GO:0017059~serine C-palmitoyltransferase complex	3	0.242131	0.029389	SPTLC1, SPTLC2, SPTSSA	1183	5	20562	10.4287	1	0.288292	0.268349
GOTERM_CC_DIRECT	GO:0030134~ER to Golgi transport vesicle	7	0.564972	0.0317797	SEC23IP, TMED10, YIPF6, KLHL12, IER3IP1, TMED7, ERGIC2	1183	42	20562	2.89687	1	0.307238	0.285985
GOTERM_CC_DIRECT	GO:0005635~nuclear envelope	19	1.53349	0.03234	TOR1A, CSE1L, TOR1B, TMEM170A, NUP160, MTMR6, GLE1, SUMO1, TMEM33, NUP50, CNEP1R1, NAPEPLD, NUP35, NUP54, UBXN4, RAE1, NUP58, TMPO, NUP37	1183	195	20562	1.69356	1	0.307238	0.285985
GOTERM_CC_DIRECT	GO:0012505~endomembrane system	15	1.21065	0.0324389	RAB1A, RAB5C, MOSPD2, TMEM230, RAB32, TMEM199, PGRMC1, MAP1LC3B, RAB14, TMX1, RAB18, STX5, RAB28, STX3, RAB5A	1183	141	20562	1.84907	1	0.307238	0.285985
GOTERM_CC_DIRECT	GO:0005845~mRNA cap binding complex	4	0.322841	0.0351335	NCBP1, NCBP2, FMR1, EIF4E	1183	13	20562	5.34807	1	0.325281	0.30278
GOTERM_CC_DIRECT	GO:0033176~proton-transporting V-type ATPase complex	4	0.322841	0.0351335	ATP6AP1, ATP6V0A2, ATP6V1H, ATP6V1D	1183	13	20562	5.34807	1	0.325281	0.30278
GOTERM_CC_DIRECT	GO:0005813~centrosome	43	3.47054	0.0359983	TXNDC9, PCNA, DHX9, CUL3, ZBTB1, ABRAXAS2, PSEN1, AK6, GLE1, ZFYVE26, PSMB5, PPP2R3C, CAPN7, KATNA1, BLOC1S2, ENTR1, ATP6V1D, DCAF12, DCAF13, BCAS2, CNTLN, CEP78, SKP1, RTRAF, NEK9, SMAD4, MDH1, HAUS4, CKAP5, DYNLL2, HAUS2, DYNC1LI1, NUDT21, TTC8, TTLL5, PRKAR1A, APEX1, RRAGD, MPLKIP, HYLS1, CEP20, YPEL5, NFE2L2	1183	548	20562	1.36386	1	0.326526	0.303939
GOTERM_CC_DIRECT	GO:0016604~nuclear body	29	2.3406	0.0360606	PCNA, NUFIP2, DHX9, GEMIN2, CSTF2, C11ORF71, ZBTB1, HIF1A, YARS2, COIL, SNAPC5, SUMO1, CHAMP1, SUZ12, KLHDC2, RMI1, TINF2, RANBP9, HCFC2, MRPL44, NUDT9, NUDT21, CREB3, LSG1, SNW1, TOLLIP, DRG1, NAA15, NOP10	1183	340	20562	1.48252	1	0.326526	0.303939
GOTERM_CC_DIRECT	GO:0000781~chromosome, telomeric region	17	1.37207	0.0412119	XRCC6, FEN1, H4C9, PCNA, NSMCE3, PTGES3, TINF2, CBX1, PINX1, LIG4, TOX4, POLR2B, ERCC4, APEX1, HAT1, DHX36, RBBP7	1183	173	20562	1.70798	1	0.366824	0.341449
GOTERM_CC_DIRECT	GO:0042719~mitochondrial intermembrane space protein transporter complex	3	0.242131	0.0424219	TIMM10B, TIMM8A, TIMM9	1183	6	20562	8.69062	1	0.366824	0.341449
GOTERM_CC_DIRECT	GO:0005787~signal peptidase complex	3	0.242131	0.0424219	SPCS2, SPCS1, SEC11A	1183	6	20562	8.69062	1	0.366824	0.341449
GOTERM_CC_DIRECT	GO:0033116~endoplasmic reticulum-Golgi intermediate compartment membrane	10	0.807103	0.0425292	RAB2A, TMEM199, TMED10, CNIH1, ATP6AP1, VMA21, TRIP11, STX5, TMED7, ERGIC2	1183	81	20562	2.14583	1	0.366824	0.341449
GOTERM_CC_DIRECT	GO:0001772~immunological synapse	7	0.564972	0.0427368	DLG1, DUSP3, ALCAM, PDCD6IP, PRKAR1A, NPTN, SOCS6	1183	45	20562	2.70375	1	0.366824	0.341449
GOTERM_CC_DIRECT	GO:0031307~integral component of mitochondrial outer membrane	5	0.403551	0.0460455	ARMCX3, RHOT1, MFN1, MUL1, SYNJ2BP	1183	24	20562	3.62109	1	0.391149	0.364091
GOTERM_CC_DIRECT	GO:0001650~fibrillar center	15	1.21065	0.0481118	UTP15, NUFIP1, SMARCA5, PLRG1, WDR43, THAP1, COIL, DUSP11, ZNRF2, STAG2, DKC1, UBE2N, SNRPB2, RAE1, RPP38	1183	149	20562	1.74979	1	0.404532	0.376549
GOTERM_CC_DIRECT	GO:0048471~perinuclear region of cytoplasm	56	4.51977	0.0503779	FMR1, SYAP1, NXT2, ZFYVE1, WDR44, OSBP, LAMP2, TLK2, EPG5, DNM1L, HSP90AA1, GGPS1, ANGEL1, ALG2, ACSL3, VAMP7, EXOC6, FKBP4, EXOC1, SEC23A, VCP, SET, MOSPD1, TWF1, PSEN1, MTMR6, BAG5, VPS50, TRA2B, UBQLN1, ATP6V0A2, EIF4E, SNX5, RTRAF, VTI1B, SPAG9, TSNAX, HSPA8, NDFIP1, TMEM192, RAB10, DNAJA1, HNRNPL, COPS3, DLG1, VAPA, RAB14, CDK4, KLHL7, APEX1, TOLLIP, TRIM37, ATXN10, SLIRP, COPS8, PICALM	1183	764	20562	1.27402	1	0.418848	0.389874
GOTERM_CC_DIRECT	GO:0031461~cullin-RING ubiquitin ligase complex	4	0.322841	0.0513394	CUL5, CUL3, CUL2, CUL4B	1183	15	20562	4.635	1	0.418848	0.389874
GOTERM_CC_DIRECT	GO:0030127~COPII vesicle coat	4	0.322841	0.0513394	SEC23A, SAR1B, KLHL12, TMED7	1183	15	20562	4.635	1	0.418848	0.389874
GOTERM_CC_DIRECT	GO:0000932~P-body	11	0.887813	0.0519315	YTHDF1, YTHDF2, PSMA4, YTHDF3, BTBD1, PSMC2, LSM1, EIF4E, ELAVL1, PATL1, LSM3	1183	97	20562	1.97107	1	0.419525	0.390504
GOTERM_CC_DIRECT	GO:0090543~Flemming body	6	0.484262	0.0534536	TSG101, PDCD6IP, CHAMP1, EXOC6, EXOC1, ARF6	1183	36	20562	2.89687	1	0.427629	0.398048
GOTERM_CC_DIRECT	GO:0044613~nuclear pore central transport channel	3	0.242131	0.0571637	NUP35, NUP54, NXT2	1183	7	20562	7.4491	1	0.444367	0.413628
GOTERM_CC_DIRECT	GO:0042721~mitochondrial inner membrane protein insertion complex	3	0.242131	0.0571637	TIMM10B, TIMM29, TIMM9	1183	7	20562	7.4491	1	0.444367	0.413628
GOTERM_CC_DIRECT	GO:0030119~AP-type membrane coat adaptor complex	3	0.242131	0.0571637	AP5M1, AP1S2, AP5B1	1183	7	20562	7.4491	1	0.444367	0.413628
GOTERM_CC_DIRECT	GO:0005795~Golgi stack	6	0.484262	0.0590052	NSF, RAB14, TRAPPC4, VRK1, OCRL, ZFYVE1	1183	37	20562	2.81858	1	0.454395	0.422962
GOTERM_CC_DIRECT	GO:0030133~transport vesicle	11	0.887813	0.0614688	PLEKHF2, BLOC1S6, ERG28, TMED10, GOLGA5, COPB1, RAB9A, TRIP11, AP1AR, TMED7, ARCN1	1183	100	20562	1.91194	1	0.468984	0.436543
GOTERM_CC_DIRECT	GO:0097431~mitotic spindle pole	6	0.484262	0.0648727	STAG2, KATNBL1, KATNA1, RMDN3, YPEL5, RAE1	1183	38	20562	2.74441	1	0.490414	0.45649
GOTERM_CC_DIRECT	GO:0031201~SNARE complex	7	0.564972	0.0657155	NAPA, SNX4, VAMP7, STX5, STX3, NAPG, VTI1B	1183	50	20562	2.43337	1	0.492269	0.458216
GOTERM_CC_DIRECT	GO:0000922~spindle pole	13	1.04923	0.0678406	CUL3, ABRAXAS2, BRCC3, CDC6, CKAP5, TOPORS, PPP2CA, DYNC1LI1, NUDCD2, KATNA1, RAD21, ZW10, RAE1	1183	129	20562	1.7516	1	0.503609	0.468772
GOTERM_CC_DIRECT	GO:0000159~protein phosphatase type 2A complex	4	0.322841	0.0705161	PPP2CA, PPP2R1B, PPP2R5E, PPP2R5C	1183	17	20562	4.0897	1	0.505883	0.470889
GOTERM_CC_DIRECT	GO:0099524~postsynaptic cytosol	4	0.322841	0.0705161	HSPA8, EIF4A3, FBXO45, EIF4E	1183	17	20562	4.0897	1	0.505883	0.470889
GOTERM_CC_DIRECT	GO:0016589~NURF complex	3	0.242131	0.0733751	SMARCA5, RBBP7, SMARCA1	1183	8	20562	6.51796	1	0.505883	0.470889
GOTERM_CC_DIRECT	GO:0030132~clathrin coat of coated pit	3	0.242131	0.0733751	CLTC, CLTA, PICALM	1183	8	20562	6.51796	1	0.505883	0.470889
GOTERM_CC_DIRECT	GO:0000506~glycosylphosphatidylinositol-N-acetylglucosaminyltransferase (GPI-GnT) complex	3	0.242131	0.0733751	PIGC, PIGA, PIGH	1183	8	20562	6.51796	1	0.505883	0.470889
GOTERM_CC_DIRECT	GO:0036513~Derlin-1 retrotranslocation complex	3	0.242131	0.0733751	VCP, SELENOS, SEL1L	1183	8	20562	6.51796	1	0.505883	0.470889
GOTERM_CC_DIRECT	GO:0072669~tRNA-splicing ligase complex	3	0.242131	0.0733751	DDX1, FAM98B, RTRAF	1183	8	20562	6.51796	1	0.505883	0.470889
GOTERM_CC_DIRECT	GO:1904949~ATPase complex	3	0.242131	0.0733751	VCP, RBBP7, SMARCA1	1183	8	20562	6.51796	1	0.505883	0.470889
GOTERM_CC_DIRECT	GO:1904115~axon cytoplasm	8	0.645682	0.0736723	ARMCX3, BLOC1S6, OPA1, BLOC1S2, HIF1A, ACTR10, ZC3H14, ARL8B	1183	64	20562	2.17265	1	0.505883	0.470889
GOTERM_CC_DIRECT	GO:0035861~site of double-strand break	9	0.726392	0.0787789	ACTR3, ATF2, VCP, FH, RNF138, SHLD3, SMARCA5, HUS1, INIP	1183	78	20562	2.00553	1	0.536478	0.499367
GOTERM_CC_DIRECT	GO:0016282~eukaryotic 43S preinitiation complex	4	0.322841	0.0811403	EIF3J, DHX29, EIF1B, EIF1	1183	18	20562	3.8625	1	0.54803	0.51012
GOTERM_CC_DIRECT	GO:0005637~nuclear inner membrane	7	0.564972	0.0823825	PLPP6, RNF13, DPY19L4, TRA2B, UNC50, TMPO, ZMPSTE24	1183	53	20562	2.29563	1	0.551896	0.513719
GOTERM_CC_DIRECT	GO:0033588~Elongator holoenzyme complex	3	0.242131	0.0908388	KTI12, ELP4, ELP5	1183	9	20562	5.79374	1	0.602855	0.561153
GOTERM_CC_DIRECT	GO:0016592~mediator complex	6	0.484262	0.0914526	CDK8, CDK4, MED21, CCNC, MED27, MED6	1183	42	20562	2.48303	1	0.602855	0.561153
