# Supplementary material for: Functional enrichment analysis of LYSET and identification of related hub gene signatures as novel biomarkers to predict prognosis and immune infiltration status of clear cell renal cell carcinoma
Source: J Cancer Res Clin Oncol. 2023 Sep 23;149(18):16905–29. doi: 10.1007/s00432-023-05280-2 (PMC10645642; doi:10.1007/s00432-023-05280-2)
Supplement: Supplementary file 4 — Supplementary file4 (ZIP 3199 KB) [file 432_2023_5280_MOESM4_ESM.zip › Supplementary Tables/Table 4. GO analysis results (MF).xlsx]

## Sheet: GO MF1234
Table 4. GO analysis results (MF)
Category	Term	Count	%	PValue	Genes	List Total	Pop Hits	Pop Total	Fold Enrichment	Bonferroni	Benjamini	FDR
GOTERM_MF_DIRECT	GO:0005515~protein binding	983	79.3382	5.7e-50	C5ORF22, ATF1, ATF2, SCOC, POP4, ARAF, SPRING1, GHITM, ZFYVE1, ZFYVE26, PSMD6, LSM12, PSMD7, SCP2, PSMD5, FGFR1OP2, PSMD1, MTERF1, ATG3, GABARAPL2, STARD7, NGDN, EID1, EID2, SCO1, MTHFD1, PRKAR1A, PSME3, PSME4, UNC50, TMEM126B, UQCRC2, SKAP2, SLBP, EXD2, SET, SAR1B, MRPL19, MYNN, MRPL15, ZNF24, HACD2, MTMR6, PRPSAP1, PCNX4, PRPSAP2, RHOT1, RDH11, RDH10, VTI1B, ATG5, MCTS1, MTERF3, ZNF260, EIF2AK1…	1153	12554	18869	1.28142	6.45e-47	6.45e-47	6.39e-47
GOTERM_MF_DIRECT	GO:0003723~RNA binding	183	14.77	2.98e-21	FMR1, EIF4A3, FCF1, THUMPD3, YARS2, BZW1, YY1, SNRPD1, PAPOLA, MTERF1, MTPAP, SUPT16H, EIF1AX, NGDN, DDX10, ALG13, FNDC3A, TRNT1, ILF2, CRNKL1, RPP25L, DYNC1LI1, DKC1, SUB1, XRN2, UNC50, SRSF3, TFAM, ERH, SUCLG1, FKBP4, EIF1B, FKBP3, SLBP, VCP, DHX9, DDX1, CSTF3, ZCCHC9, IREB2, CSTF2, MRPL15, HTATSF1, HNRNPLL, CDKN2AIP, GSPT1, DHX36, PCBP2, G3BP2, CSTF1, LLPH, RBM12, ZC3H14, ZC3H15, MCTS1, HSPA8,…	1153	1471	18869	2.03591	3.38e-18	1.69e-18	1.67e-18
GOTERM_MF_DIRECT	GO:0019003~GDP binding	21	1.69492	2.29e-08	RAB2A, RAB5C, SRP54, RRAS2, RAB27A, RAP2C, RAB10, DYNC1LI1, RAB14, RRAGC, RHEB, RRAGD, RAB18, SUCLG2, RAB9A, KRAS, RAB28, RAB5A, RAB7A, ARL8B, ARF6	1153	77	18869	4.46322	2.6e-05	8.66e-06	8.58e-06
GOTERM_MF_DIRECT	GO:0005525~GTP binding	50	4.03551	2.41e-06	ARF4, GFM1, GFM2, SRP54, HHAT, OPA1, NKIRAS1, SEPHS1, DNM1L, RAB2A, RAB2B, HSP90AA1, RRAS2, RAP2C, RAB32, LSG1, TUBB2A, RRAGC, RRAGD, SUCLG2, UPRT, FKBP4, ARL8B, RAB7A, ARF6, RAB1A, RAB5C, SAR1B, ATL2, ARL1, GTPBP10, AK3, GSPT1, RHOT1, MFN1, RAB28, EIF2B2, RAB27A, GPN3, RAB10, EIF5, RAB14, RHEB, RAB18, DRG1, RAB9A, SRPRB, KRAS, ADSS2, RAB5A	1153	399	18869	2.05077	0.00272518	0.000682	0.000676
GOTERM_MF_DIRECT	GO:0000287~magnesium ion binding	34	2.74415	5.51e-06	IDI1, EXD2, PRPS1, FEN1, GTPBP10, STK3, PRPSAP1, THTPA, SRR, PRPSAP2, IMPA1, OPA1, DHX36, PAPOLA, HACL1, MTPAP, ENOPH1, AASDHPPT, PSPH, IDH3A, DUT, IDH1, ITPK1, PPM1A, GCLC, PPM1B, SUCLA2, RRAGC, PPA2, RHEB, UBA2, SUCLG2, ADSS2, HPRT1	1153	233	18869	2.38805	0.00621457	0.00124679	0.00123467
GOTERM_MF_DIRECT	GO:0051537~2 iron, 2 sulfur cluster binding	10	0.807103	1.38e-05	ISCA2, ISCA1, GLRX5, FDX1, UQCRFS1, NDUFS1, CIAPIN1, GLRX2, SDHB, FXN	1153	26	18869	6.29428	0.0155457	0.00261128	0.0025859
GOTERM_MF_DIRECT	GO:0004842~ubiquitin-protein transferase activity	34	2.74415	3.12e-05	CUL5, RNF13, CUL3, CUL2, UBE2D3, XIAP, RNF6, RCHY1, ZNRF3, HECTD1, UBE2Q2, FBXO3, FBXO7, RSPRY1, AREL1, MUL1, ZFP91, UBE2G1, UBE2A, PEX12, FBXO10, TOPORS, KLHL9, ITCH, RNF103, G2E3, UBE2N, RLIM, TRIM37, CBLL1, UBE2K, RNF141, BIRC2, CUL4B	1153	253	18869	2.19927	0.0347075	0.00504622	0.00499718	Select
GOTERM_MF_DIRECT	GO:0003729~mRNA binding	33	2.66344	4.31e-05	SLBP, RBM47, DHX9, TACO1, CSTF3, FMR1, CSTF2, SRSF1, EIF4A3, HNRNPLL, ELAVL1, C1QBP, TRA2B, PCBP2, G3BP2, YTHDF1, HSP90AA1, YTHDF2, NCBP1, YTHDF3, NCBP2, LSM1, MRPS7, TSN, PTBP3, HNRNPL, NUDT21, HNRNPK, FUBP3, STRAP, SLIRP, GRSF1, EIF4G2	1153	246	18869	2.19532	0.047661	0.00610414	0.00604483
GOTERM_MF_DIRECT	GO:0016787~hydrolase activity	34	2.74415	0.000129	IDI1, ASAH1, VCP, USP38, TP53RK, DHX9, DDX1, NGLY1, EIF4A3, SLC3A2, ABHD5, THTPA, NAGLU, SMPD1, DHX36, ACP5, AGA, ATP6V1E1, LYPLA1, XRCC6, TOR1A, TEX30, PNPLA8, ENTPD5, ITPK1, SMARCA5, DDX10, BPGM, SMARCA1, GPN3, NUDT21, PLPP6, GLA, LYPLAL1	1153	272	18869	2.04564	0.136339	0.016285	0.0161268	Select
GOTERM_MF_DIRECT	GO:0003924~GTPase activity	40	3.22841	0.000277	RAB1A, ARF4, GFM1, RAB5C, GFM2, SAR1B, ATL2, SRP54, ARL1, GTPBP10, GSPT1, RHOT1, OPA1, NKIRAS1, MFN1, RAB28, MMUT, DNM1L, RAB2A, RAB2B, RRAS2, RAB27A, GPN3, RAB10, RAP2C, RAB32, LSG1, TUBB2A, RAB14, RRAGC, RHEB, RRAGD, RAB18, DRG1, RAB9A, KRAS, RAB5A, RAB7A, ARL8B, ARF6	1153	355	18869	1.84396	0.269067	0.0313391	0.0310345
GOTERM_MF_DIRECT	GO:0003743~translation initiation factor activity	13	1.04923	0.000433	MCTS1, RRN3, EIF2B2, EIF1AX, EIF2AK1, EIF2S1, EIF1, EIF5, EIF3J, DHX29, EIF1B, EIF4E, EIF4G2	1153	64	18869	3.32417	0.387624	0.044573	0.0441399
GOTERM_MF_DIRECT	GO:0032977~membrane insertase activity	6	0.484262	0.00105794	OXA1L, MMGT1, TIMM9, EMC3, EMC7, EMC8	1153	14	18869	7.01363	0.698269	0.0921425	0.0912471
GOTERM_MF_DIRECT	GO:0031625~ubiquitin protein ligase binding	34	2.74415	0.00107589	VCP, TSG101, CUL5, CUL3, CUL2, NEDD8, HIF1A, MAP1LC3B, BAG5, SUMO1, PCBP2, PSMD1, NAE1, DNM1L, FBXO7, CCT2, GABARAPL2, MOAP1, HSPA8, HSP90AA1, HSPA5, MUL1, UBE2G1, UBE2A, SPART, DNAJA1, PSMA3, PRKAR1A, JKAMP, TOLLIP, UBE2N, TRIM37, UBE2K, CUL4B	1153	306	18869	1.81835	0.704344	0.0921425	0.0912471
GOTERM_MF_DIRECT	GO:0043022~ribosome binding	13	1.04923	0.00113957	YTHDF1, HSPA5, YTHDF3, CCDC47, FMR1, PRMT3, EIF2S1, MAIP1, IMPACT, SPCS1, TTC5, SEC61B, NAA15	1153	71	18869	2.99643	0.72493	0.0921425	0.0912471
GOTERM_MF_DIRECT	GO:0000049~tRNA binding	13	1.04923	0.0018586	TRMT10C, DARS2, THUMPD3, TRNT1, ELP5, YARS2, YRDC, NEMF, ALKBH1, IARS2, IARS1, TARS1, DTD2	1153	75	18869	2.83662	0.878264	0.140263	0.1389
GOTERM_MF_DIRECT	GO:0051082~unfolded protein binding	18	1.45278	0.00259092	CCT2, HSPA8, ERO1B, HSP90AA1, TOR1A, HSPA5, VBP1, PTGES3, CLPX, DNAJA1, CCT6A, TIMM10B, ERLEC1, NUDCD2, DNAJB4, DNAJA2, CDC37L1, NDUFAF1	1153	131	18869	2.24864	0.946961	0.183307	0.181526
GOTERM_MF_DIRECT	GO:0051087~chaperone binding	16	1.29136	0.00279023	UBL4A, HSPA8, PRNP, GRN, HSPA5, PTGES3, TIMM9, AHSA1, DNAJA1, SLC25A17, BAG5, DNAJB4, DNAJA2, CDC37L1, FNIP2, BIRC2	1153	110	18869	2.38038	0.957699	0.185796	0.183991
GOTERM_MF_DIRECT	GO:0003684~damaged DNA binding	12	0.968523	0.00456132	XRCC6, FEN1, PCNA, PARP2, ERCC4, APEX1, XPA, RAD1, APTX, RAD23B, CUL4B, UNG	1153	73	18869	2.69016	0.994345	0.284542	0.281777
GOTERM_MF_DIRECT	GO:0017025~TBP-class protein binding	7	0.564972	0.00499295	GTF2A1, DR1, GTF2A2, TAF13, HNRNPF, PSMC1, PSMC2	1153	27	18869	4.24281	0.996539	0.284542	0.281777
GOTERM_MF_DIRECT	GO:0043130~ubiquitin binding	14	1.12994	0.00502724	USP16, TSG101, UBE2A, STAM, RAD23B, UEVLD, TOLLIP, UBE2N, PLAA, BUB3, RAE1, FBXO7, STAM2, BIRC2	1153	95	18869	2.4117	0.996671	0.284542	0.281777
GOTERM_MF_DIRECT	GO:0003725~double-stranded RNA binding	12	0.968523	0.00562132	YRDC, DHX9, DDX1, STRBP, DHX36, CLTC, ZFR, SLC3A2, ILF2, APTX, ELAVL1, MRPL44	1153	75	18869	2.61842	0.998307	0.303016	0.300071
GOTERM_MF_DIRECT	GO:0051020~GTPase binding	8	0.645682	0.00636623	GOLGA4, HSP90AA1, RRAGC, RRAGD, CLTA, IARS1, LAMTOR1, MARCHF5	1153	37	18869	3.53841	0.999275	0.324647	0.321492
GOTERM_MF_DIRECT	GO:0008641~small protein activating enzyme activity	4	0.322841	0.00659618	UBA2, UBA1, NAE1, SAE1	1153	7	18869	9.35151	0.999442	0.324647	0.321492
GOTERM_MF_DIRECT	GO:0046982~protein heterodimerization activity	36	2.90557	0.00696181	ATF1, GTF2A1, ATF2, GTF2A2, MAX, FMR1, TAF9, ZBTB1, HIF1A, PPP2CA, SDCBP, KATNA1, NAE1, SEPHS1, MAPK6, FBXO7, H2AZ1, H2AZ2, PRMT5, DR1, H4C9, CHUK, TAF13, ALG2, SLC51B, VAPA, RRAGC, POLE3, RRAGD, UBA3, UBA2, TAF7, MICU2, SAE1, SOS2, BCL2L2	1153	371	18869	1.58799	0.999632	0.328365	0.325175
GOTERM_MF_DIRECT	GO:0044877~macromolecular complex binding	39	3.1477	0.00789928	NAPA, ATF1, ATF2, SLC25A3, VCP, TSG101, TMED10, PCNA, STXBP3, MAX, CUL2, PINX1, CEBPG, CLTA, STRN3, SDCBP, SCFD1, OPA1, ATG101, DNM1L, TSNAX, NSF, PRNP, XRCC6, CHUK, DYNLL2, TSN, GCLC, CDK4, APEX1, UBA3, SUCLG2, KRAS, VIPAS39, NUP54, UQCRC2, BIRC2, BCL2L2, NUP58	1153	414	18869	1.54164	0.999874	0.35768	0.354204
GOTERM_MF_DIRECT	GO:0000993~RNA polymerase II core binding	7	0.564972	0.00856902	DHX9, CTR9, RPRD1B, ELP4, RPRD1A, WDR43, RTRAF	1153	30	18869	3.81853	0.999941	0.373082	0.369457
GOTERM_MF_DIRECT	GO:0070034~telomerase RNA binding	6	0.484262	0.00925795	DKC1, DHX36, PINX1, HNRNPC, TENT4B, NOP10	1153	22	18869	4.46322	0.999973	0.388148	0.384376
GOTERM_MF_DIRECT	GO:0052689~carboxylic ester hydrolase activity	7	0.564972	0.0100888	LYPLA1, ESD, ACOT2, ACOT1, ABHD5, LYPLAL1, ACOT4	1153	31	18869	3.69535	0.99999	0.388591	0.384815
GOTERM_MF_DIRECT	GO:0004776~succinate-CoA ligase (GDP-forming) activity	3	0.242131	0.0107191	SUCLA2, SUCLG2, SUCLG1	1153	3	18869	16.3651	0.999995	0.388591	0.384815
GOTERM_MF_DIRECT	GO:0004775~succinate-CoA ligase (ADP-forming) activity	3	0.242131	0.0107191	SUCLA2, SUCLG2, SUCLG1	1153	3	18869	16.3651	0.999995	0.388591	0.384815
GOTERM_MF_DIRECT	GO:0005524~ATP binding	117	9.4431	0.0108179	PI4K2B, TP53RK, EIF4A3, UBE2D3, ARAF, YARS2, NARS1, CLP1, CHORDC1, NARS2, PAPOLA, MTPAP, SEPHS1, NSF, ACVR1, MAP2K4, ACSL1, ENTPD5, DDX10, LIG4, VRK1, ACSL3, TRNT1, GTF2F2, CLPX, DYNC1LI1, MTHFD1, SUCLG2, PRKD1, FKBP4, TARS1, IPPK, VCP, DHX9, DDX1, AK3, TWF1, AK6, ACTR3B, STK3, DHX36, TRPM7, DPH6, HACL1, NEK9, HSPA8, XRCC6, TOR1A, EIF2B2, CHKA, FANCM, HSPA5, HSPA4, EIF2AK1, SMARCA5, KTI12, UBE2A,…	1153	1545	18869	1.2393	0.999996	0.388591	0.384815
GOTERM_MF_DIRECT	GO:0045296~cadherin binding	31	2.50202	0.0109849	RAB1A, TXNDC9, TWF1, SLC3A2, PSEN1, BZW1, LIMA1, PCMT1, STX5, ZC3H15, SNX5, TMPO, ACVR1, HSPA8, HSPA5, IDH1, RDX, AHSA1, CKAP5, KTN1, DLG1, HNRNPK, EIF5, VAPA, GLOD4, CHMP2B, NUMB, DHX29, EIF4G2, PICALM, CHMP5	1153	316	18869	1.60544	0.999996	0.388591	0.384815
GOTERM_MF_DIRECT	GO:0046961~proton-transporting ATPase activity, rotational mechanism	6	0.484262	0.0135076	ATP6V1G1, ATP5F1B, ATP6V0A2, ATP6V1H, ATP6V1E1, ATP6V1D	1153	24	18869	4.09128	1	0.46335	0.458848
GOTERM_MF_DIRECT	GO:0016887~ATPase activity	33	2.66344	0.0152096	DDX28, VCP, DHX9, DDX1, EIF4A3, AK6, ATP2C1, ATP5F1A, KATNA1, DHX36, ATP6V1H, ATAD1, NSF, CCT2, HSPA8, ATP6V1G1, HSP90AA1, TOR1A, FANCM, HSPA5, SMARCA5, DDX10, DDX52, MLH1, TOR1B, MLH3, CLPX, CCT6A, PSMC6, ABCB10, PSMC1, PSMC2, DHX29	1153	351	18869	1.5386	1	0.504856	0.49995
GOTERM_MF_DIRECT	GO:0031593~polyubiquitin binding	7	0.564972	0.0157814	VCP, ZFAND6, UBQLN1, ABRAXAS2, BRCC3, RAD23B, UBQLN2	1153	34	18869	3.36929	1	0.504856	0.49995
GOTERM_MF_DIRECT	GO:0004518~nuclease activity	6	0.484262	0.0160555	TATDN3, FEN1, FANCM, TSEN15, DDX1, XRN2	1153	25	18869	3.92763	1	0.504856	0.49995
GOTERM_MF_DIRECT	GO:0043024~ribosomal small subunit binding	5	0.403551	0.0173486	DHX29, ABCE1, EIF1B, EIF1, UNG	1153	17	18869	4.81327	1	0.516806	0.511784
GOTERM_MF_DIRECT	GO:0008474~palmitoyl-(protein) hydrolase activity	5	0.403551	0.0173486	ABHD13, LYPLA1, ABHD17B, ABHD17C, LYPLAL1	1153	17	18869	4.81327	1	0.516806	0.511784
GOTERM_MF_DIRECT	GO:1990756~protein binding, bridging involved in substrate recognition for ubiquitination	7	0.564972	0.01809	KLHDC2, APPBP2, FEM1B, KLHL15, FBXO7, DCAF12, SKP1	1153	35	18869	3.27303	1	0.525075	0.519972
GOTERM_MF_DIRECT	GO:1990247~N6-methyladenosine-containing RNA binding	4	0.322841	0.0197013	YTHDF1, YTHDF2, YTHDF3, HNRNPC	1153	10	18869	6.54605	1	0.543948	0.538662
GOTERM_MF_DIRECT	GO:0004596~peptide alpha-N-acetyltransferase activity	4	0.322841	0.0197013	NAA50, NAA30, NAA20, NAA15	1153	10	18869	6.54605	1	0.543948	0.538662
GOTERM_MF_DIRECT	GO:0032266~phosphatidylinositol-3-phosphate binding	8	0.645682	0.0206035	SNX4, ZFYVE26, WDR45B, SNX12, WIPI1, WIPI2, ZFYVE1, ATG2B	1153	46	18869	2.84611	1	0.555314	0.549918
GOTERM_MF_DIRECT	GO:0051539~4 iron, 4 sulfur cluster binding	8	0.645682	0.0229749	ISCA2, NUBPL, IREB2, ACO1, NDUFS1, CIAPIN1, ABCE1, SDHB	1153	47	18869	2.78555	1	0.59522	0.589436
GOTERM_MF_DIRECT	GO:0003697~single-stranded DNA binding	14	1.12994	0.0231357	TSNAX, DHX9, MLH1, APTX, RAD23B, TSN, FUBP3, RNF138, ERCC4, SUB1, TDP1, PCBP2, DHX36, NUP35	1153	115	18869	1.99228	1	0.59522	0.589436
GOTERM_MF_DIRECT	GO:0001671~ATPase activator activity	6	0.484262	0.0255513	DNAJA1, NKRF, DNAJB4, DNAJA2, AHSA1, DNAJC24	1153	28	18869	3.50681	1	0.614102	0.608135
GOTERM_MF_DIRECT	GO:0080025~phosphatidylinositol-3,5-bisphosphate binding	6	0.484262	0.0255513	WDR45B, MAPKAP1, SNX14, WIPI1, WIPI2, SNX5	1153	28	18869	3.50681	1	0.614102	0.608135
GOTERM_MF_DIRECT	GO:0008198~ferrous iron binding	6	0.484262	0.0255513	PHYH, ALKBH1, DPH3, ACP5, DNAJC24, FXN	1153	28	18869	3.50681	1	0.614102	0.608135
GOTERM_MF_DIRECT	GO:0009055~electron carrier activity	10	0.807103	0.0260397	FDX1, COX11, CYCS, ETFA, NDUFS1, SDHD, CIAPIN1, GLRX2, SDHB, ADH5	1153	70	18869	2.33788	1	0.614102	0.608135
GOTERM_MF_DIRECT	GO:0003899~DNA-directed 5'-3' RNA polymerase activity	7	0.564972	0.0296134	POLR3B, POLR2B, MED21, POLR2C, POLR3F, POLR1F, POLR2K	1153	39	18869	2.93733	1	0.657419	0.651031
GOTERM_MF_DIRECT	GO:0004843~thiol-dependent ubiquitin-specific protease activity	14	1.12994	0.0296529	USP46, USP14, MINDY3, USP38, USP16, USP10, USP32, ALG13, BRCC3, USP39, SENP3, OTUD6B, USP1, USP51	1153	119	18869	1.92531	1	0.657419	0.651031
GOTERM_MF_DIRECT	GO:0002039~p53 binding	10	0.807103	0.0306198	PRMT5, TP53RK, USP10, PSME3, TAF9, MUL1, TRIAP1, RCHY1, HIF1A, CDKN2AIP	1153	72	18869	2.27294	1	0.657419	0.651031
GOTERM_MF_DIRECT	GO:0016740~transferase activity	18	1.45278	0.0309664	UBE2D3, CHM, DLST, SIRT5, UBE2G1, UBE2A, GSTZ1, ZNRF3, SPTLC1, SPTLC2, UBE2N, UBA2, NAA35, KRAS, SEPHS1, HADH, GART, BIRC2	1153	170	18869	1.73278	1	0.657419	0.651031
GOTERM_MF_DIRECT	GO:0004758~serine C-palmitoyltransferase activity	3	0.242131	0.0329075	SPTLC1, SPTLC2, SPTSSA	1153	5	18869	9.81908	1	0.657419	0.651031
GOTERM_MF_DIRECT	GO:0044388~small protein activating enzyme binding	3	0.242131	0.0329075	SUMO1, UBA2, SAE1	1153	5	18869	9.81908	1	0.657419	0.651031
GOTERM_MF_DIRECT	GO:0004749~ribose phosphate diphosphokinase activity	3	0.242131	0.0329075	PRPSAP1, PRPS1, PRPSAP2	1153	5	18869	9.81908	1	0.657419	0.651031
GOTERM_MF_DIRECT	GO:0000339~RNA cap binding	4	0.322841	0.0329717	NCBP1, NCBP2, LSM1, EIF4E	1153	12	18869	5.45504	1	0.657419	0.651031
GOTERM_MF_DIRECT	GO:0016616~oxidoreductase activity, acting on the CH-OH group of donors, NAD or NADP as acceptor	7	0.564972	0.0331033	UEVLD, HIBADH, MDH1, RDH11, RDH10, HADH, IDH3A	1153	40	18869	2.8639	1	0.657419	0.651031
GOTERM_MF_DIRECT	GO:0042802~identical protein binding	123	9.92736	0.0379729	ATF1, ATF2, ARL6IP1, UXS1, FMR1, CCNC, GLE1, LACTB, ALCAM, PNP, FGFR1OP2, MMUT, MTPAP, SEPHS1, HADH, PSPH, TMEM14B, MUL1, THAP1, TMX2, SUB1, PSME3, XRN2, HPRT1, PRKD1, CEP20, CBLL1, TARS1, SLBP, VCP, MAX, CUL3, KLHL12, ZNF24, ADH5, SAV1, STK3, PRPSAP1, PRDX3, SDCBP, BLOC1S6, PRPSAP2, BTBD1, ATG101, ESD, MBIP, RPRD1B, HACL1, RPRD1A, PRNP, SMAD4, TOR1A, CHKA, IDH1, CBX1, GOT2, TOR1B, HNRNPK, GKAP1,…	1153	1714	18869	1.17439	1	0.729822	0.72273
GOTERM_MF_DIRECT	GO:0031491~nucleosome binding	6	0.484262	0.0380384	SUPT16H, PARP2, ACTR6, SMARCA5, SMARCA1, GLYR1	1153	31	18869	3.16745	1	0.729822	0.72273
GOTERM_MF_DIRECT	GO:0003735~structural constituent of ribosome	19	1.53349	0.0408873	MRPS16, MRPS35, MRPS14, MRPS33, MRPS11, MRPS22, MRPS23, MRPL19, MRPL49, MRPL47, MRPL15, MRPS7, MRPL35, MRPL32, MRPL44, MRPL4, MRPL42, MRPL3, MRPS9	1153	189	18869	1.64517	1	0.762688	0.755277
GOTERM_MF_DIRECT	GO:0060090~binding, bridging	17	1.37207	0.0410989	IPPK, MAP2K4, PRNP, H2AZ2, NCBP1, MAPKAP1, CBX1, SAV1, DYNC1LI1, AIMP2, DLG1, CHCHD3, RB1CC1, PSMG1, PSMG2, LAMTOR1, LAMTOR3	1153	163	18869	1.70679	1	0.762688	0.755277
GOTERM_MF_DIRECT	GO:0000149~SNARE binding	9	0.726392	0.0434999	NAPA, NSF, GABARAPL2, VAMP7, VPS50, STX5, STX3, VTI1B, PICALM	1153	65	18869	2.26594	1	0.794224	0.786506
GOTERM_MF_DIRECT	GO:0042803~protein homodimerization activity	56	4.51977	0.0458362	ATF2, UXS1, FMR1, SPPL2A, ELAVL1, YARS2, PSMD7, GOLGA5, IMPA1, MFSD1, MMUT, SEPHS1, DNM1L, MTPAP, PSPH, ACVR1, HSP90AA1, PDCD6IP, CDADC1, STARD3NL, CHUK, DARS2, DCK, THAP1, OXA1L, CREB3, CAT, EXD2, PRPS1, GTF2A2, TSG101, CARNMT1, TIMM9, RPE, XPA, ZBTB1, HSD17B4, RCHY1, CLN6, BLOC1S6, SRR, PGRMC1, PDCD10, SNX6, SMAD4, CHKA, IDH1, EIF2AK1, TMEM192, GSTZ1, NUDT21, ABCB10, KLHL7, TRIM37, GLA, BCL2L2	1153	716	18869	1.27995	1	0.817105	0.809165
GOTERM_MF_DIRECT	GO:0008233~peptidase activity	12	0.968523	0.0466766	LACTB, SPCS2, SPCS1, PSMB5, PSMC2, USP1, TPP1, PPP2R5C, ABHD5, AGA, SEC11A, ZMPSTE24	1153	102	18869	1.92531	1	0.817105	0.809165
GOTERM_MF_DIRECT	GO:0036402~proteasome-activating ATPase activity	3	0.242131	0.0473873	PSMC6, PSMC1, PSMC2	1153	6	18869	8.18257	1	0.817105	0.809165
GOTERM_MF_DIRECT	GO:0000175~3'-5'-exoribonuclease activity	6	0.484262	0.048116	EXD2, PNPT1, PDE12, XRN2, ANGEL1, EXOSC3	1153	33	18869	2.97548	1	0.817105	0.809165
GOTERM_MF_DIRECT	GO:0051536~iron-sulfur cluster binding	5	0.403551	0.0483622	ISCA1, NUBPL, GLRX5, IREB2, NDUFS1	1153	23	18869	3.55764	1	0.817105	0.809165
GOTERM_MF_DIRECT	GO:0052650~NADP-retinol dehydrogenase activity	4	0.322841	0.0498322	RDH11, RDH10, RDH14, DHRS4	1153	14	18869	4.67575	1	0.82956	0.821499
GOTERM_MF_DIRECT	GO:0030145~manganese ion binding	9	0.726392	0.0544262	EXD2, PPM1A, IDI1, PPM1B, FEN1, IMPA1, PAPOLA, ATP2C1, MTPAP	1153	68	18869	2.16597	1	0.892905	0.884228
GOTERM_MF_DIRECT	GO:0051117~ATPase binding	11	0.887813	0.0570686	GABARAPL2, ATP6V1G1, NUFIP1, SELENOS, TAF9, RDX, ATP6V0A2, TMEM106B, PSEN1, ATP6V1E1, PTPN3	1153	93	18869	1.93566	1	0.922881	0.913914
GOTERM_MF_DIRECT	GO:0043021~ribonucleoprotein complex binding	6	0.484262	0.0596244	PRMT5, ITCH, EIF4A3, SRP54, CKAP5, PHF6	1153	35	18869	2.80545	1	0.950631	0.941393
GOTERM_MF_DIRECT	GO:0048039~ubiquinone binding	3	0.242131	0.0637038	SDHD, SDHB, COQ10B	1153	7	18869	7.01363	1	0.974496	0.965027
GOTERM_MF_DIRECT	GO:0019787~ubiquitin-like protein transferase activity	3	0.242131	0.0637038	UBL4A, ATG3, ITCH	1153	7	18869	7.01363	1	0.974496	0.965027
GOTERM_MF_DIRECT	GO:0097177~mitochondrial ribosome binding	3	0.242131	0.0637038	OXA1L, TACO1, C1QBP	1153	7	18869	7.01363	1	0.974496	0.965027
GOTERM_MF_DIRECT	GO:0016922~ligand-dependent nuclear receptor binding	7	0.564972	0.0649066	ASAH1, SLC30A9, SNW1, C1D, UBA3, CRY1, HIF1A	1153	47	18869	2.43736	1	0.979657	0.970137
GOTERM_MF_DIRECT	GO:0061631~ubiquitin conjugating enzyme activity	6	0.484262	0.0659155	UBE2Q2, UBE2D3, UBE2N, UBE2G1, UBE2A, UBE2K	1153	36	18869	2.72752	1	0.981794	0.972254
GOTERM_MF_DIRECT	GO:0004722~protein serine/threonine phosphatase activity	8	0.645682	0.0719333	PPP2CA, PPP6C, PPM1A, PPM1B, PPA2, UBLCP1, LRRC40, MTMR6	1153	60	18869	2.18202	1	1	0.991158
GOTERM_MF_DIRECT	GO:0008139~nuclear localization sequence binding	5	0.403551	0.0792735	KPNA4, TNPO1, RANBP6, NUP58, KPNA1	1153	27	18869	3.03058	1	1	0.991158
GOTERM_MF_DIRECT	GO:0097602~cullin family protein binding	5	0.403551	0.0792735	KLHL9, DCUN1D5, BTBD1, DCUN1D4, SKP1	1153	27	18869	3.03058	1	1	0.991158
GOTERM_MF_DIRECT	GO:0097573~glutathione oxidoreductase activity	3	0.242131	0.0815791	TXNRD3, GLRX5, GLRX2	1153	8	18869	6.13693	1	1	0.991158
GOTERM_MF_DIRECT	GO:0034046~poly(G) binding	3	0.242131	0.0815791	PNPT1, FMR1, PATL1	1153	8	18869	6.13693	1	1	0.991158
GOTERM_MF_DIRECT	GO:0046332~SMAD binding	7	0.564972	0.0890324	YY1, ACVR1, EID2, SNW1, CREB3L1, FERMT2, SAV1	1153	51	18869	2.24619	1	1	0.991158
GOTERM_MF_DIRECT	GO:0070628~proteasome binding	4	0.322841	0.0934011	USP14, PSME4, PSMG1, RAD23B	1153	18	18869	3.6367	1	1	0.991158
GOTERM_MF_DIRECT	GO:0046933~proton-transporting ATP synthase activity, rotational mechanism	4	0.322841	0.0934011	ATP5F1A, ATP5F1B, ATP5PB, ATP5MG	1153	18	18869	3.6367	1	1	0.991158
GOTERM_MF_DIRECT	GO:0015095~magnesium ion transmembrane transporter activity	4	0.322841	0.0934011	MRS2, MMGT1, MAGT1, NIPA2	1153	18	18869	3.6367	1	1	0.991158
GOTERM_MF_DIRECT	GO:0019905~syntaxin binding	8	0.645682	0.094292	NAPA, VPS18, BLOC1S6, SCFD1, TMED10, VAMP7, STXBP3, NAPG	1153	64	18869	2.04564	1	1	0.991158
GOTERM_MF_DIRECT	GO:0051287~NAD binding	6	0.484262	0.0945913	HIBADH, MDH1, IDH1, DLD, GLYR1, IDH3A	1153	40	18869	2.45477	1	1	0.991158
GOTERM_MF_DIRECT	GO:0003724~RNA helicase activity	9	0.726392	0.0969627	DDX28, FANCM, DHX9, DDX1, DHX36, EIF4A3, DDX10, DDX52, DHX29	1153	77	18869	1.91281	1	1	0.991158
GOTERM_MF_DIRECT	GO:0047485~protein N-terminus binding	12	0.968523	0.097013	SDCBP, MORF4L1, SCFD1, PDCD10, ERCC4, ALG2, STX5, EXOC5, MNAT1, APTX, BIRC2, ARF6	1153	116	18869	1.69294	1	1	0.991158
