# Supplementary material for: Functional enrichment analysis of LYSET and identification of related hub gene signatures as novel biomarkers to predict prognosis and immune infiltration status of clear cell renal cell carcinoma
Source: J Cancer Res Clin Oncol. 2023 Sep 23;149(18):16905–29. doi: 10.1007/s00432-023-05280-2 (PMC10645642; doi:10.1007/s00432-023-05280-2)
Supplement: Supplementary file 4 — Supplementary file4 (ZIP 3199 KB) [file 432_2023_5280_MOESM4_ESM.zip › Supplementary Tables/Table 5. KEGG analysis results.xlsx]

## Sheet: KEGG 1234
Table 5. KEGG analysis results
Category	Term	Count	%	PValue	Genes	List Total	Pop Hits	Pop Total	Fold Enrichment	Bonferroni	Benjamini	FDR
KEGG_PATHWAY	hsa05014:Amyotrophic lateral sclerosis	54	4.35835	1.13e-08	NXT2, GLE1, PSMD6, MAP1LC3B, PSMD7, RB1CC1, ANXA7, PSMD1, UQCRFS1, NCBP1, WIPI1, WIPI2, SDHD, SDHB, PSMA3, PSMA4, TUBB2A, NUP50, CAT, SRSF3, NDUFS1, NUP54, UQCRC2, NUP58, RAB1A, PSMD12, VCP, PSMD11, NDUFB6, NUP160, ATP5F1A, PSMB5, ATP5F1B, ATG101, UBQLN1, NRBF2, RAE1, UBQLN2, NDUFA5, HSPA5, ATP5PB, EIF2S1, PSMC6, PSMC1, PSMC2, NDUFAB1, CHMP2B, CYCS, NUP35, ACTR10, RAB5A, DNAL1, NUP37, ATG2B	526	364	8164	2.30255	3.28e-06	3.28e-06	3.03e-06
KEGG_PATHWAY	hsa00020:Citrate cycle (TCA cycle)	12	0.968523	1.25e-06	FH, SUCLA2, MDH1, IDH1, SUCLG2, DLST, ACO1, SUCLG1, SDHD, SDHB, DLD, IDH3A	526	30	8164	6.20837	0.000363	0.000181	0.000168
KEGG_PATHWAY	hsa01100:Metabolic pathways	141	11.3801	3.67e-06	PI4K2B, MTFMT, UXS1, C1GALT1C1, PNP, NAGLU, SCP2, RXYLT1, CHAC2, MMUT, ATP6V1E1, SEPHS1, HADH, PSPH, PDHX, ATP6V1G1, ACSL1, ENTPD5, ALG2, ALG13, OCRL, ACSL3, SDHD, SDHB, DPM1, MINPP1, MTHFD1, MTHFD2L, SMS, ACOT2, ACOT1, SUCLG2, SUCLG1, HPRT1, UQCRC2, ACOT4, IPPK, IDI1, GLO1, AK6, HACD2, ADH5, MTMR6, MTM1, FUT8, RDH11, RDH10, ESD, ATP6V0A2, COX11, ATP6V1H, ATP5MG, ATP6V1D, FDFT1, CHKA, TGDS, IDH1,…	526	1540	8164	1.42107	0.0010665	0.000287	0.000265
KEGG_PATHWAY	hsa03050:Proteasome	14	1.12994	3.94e-06	PSMD12, PSMD11, POMP, PSMD6, PSMA3, PSMC6, PSMD7, PSMA4, PSMB5, PSMC1, PSME3, PSMC2, PSME4, PSMD1	526	46	8164	4.72376	0.00114726	0.000287	0.000265	Select
KEGG_PATHWAY	hsa03060:Protein export	10	0.807103	6.36e-06	IMMP1L, OXA1L, SPCS2, SPCS1, HSPA5, SRP54, SRPRB, SEC61B, SEC11A, SRP9	526	23	8164	6.74822	0.00184864	0.00037	0.000342
KEGG_PATHWAY	hsa04142:Lysosome	24	1.93705	9.7e-06	CD164, ASAH1, ATP6AP1, HEXB, FUCA2, CLTC, AP4E1, CTNS, CLTA, MFSD8, GALC, NAGLU, CTSL, NPC2, SMPD1, LAMP2, AP1S2, ATP6V0A2, ACP5, ATP6V1H, TPP1, AP4S1, AGA, GLA	526	132	8164	2.82198	0.00281774	0.00043	0.000397	Select
KEGG_PATHWAY	hsa04141:Protein processing in endoplasmic reticulum	28	2.25989	1.12e-05	ERO1B, SEC23A, VCP, SAR1B, SEL1L, NGLY1, UBE2D3, ERLEC1, UBQLN1, SEC61B, UBXN4, UBQLN2, SKP1, HSPA8, HSP90AA1, HSPA5, EIF2AK1, UBE2G1, EIF2S1, RAD23B, DNAJA1, SELENOS, DAD1, DNAJA2, PLAA, STT3B, MBTPS2, NFE2L2	526	171	8164	2.54144	0.00325834	0.00043	0.000397	Select
KEGG_PATHWAY	hsa05016:Huntington disease	41	3.30912	1.18e-05	PSMD12, PSMD11, NDUFB6, CLTC, CLTA, PSMD6, ATP5F1A, PSMD7, ATP5F1B, PSMB5, ATG101, POLR2B, RB1CC1, CREB3L1, POLR2C, PSMD1, UQCRFS1, NRBF2, POLR2K, NDUFA5, ATP5PB, WIPI1, WIPI2, SDHD, SDHB, CREB3, PSMA3, PSMC6, TUBB2A, PSMA4, PSMC1, PSMC2, NDUFAB1, TFAM, CYCS, NDUFS1, UQCRC2, ACTR10, RCOR1, DNAL1, ATG2B	526	306	8164	2.0796	0.00343317	0.00043	0.000397
KEGG_PATHWAY	hsa04140:Autophagy - animal	24	1.93705	2.94e-05	RAB1A, ATG3, GABARAPL2, RRAS2, WIPI1, WIPI2, ZFYVE1, EIF2S1, HIF1A, PPP2CA, MAP1LC3B, RRAGC, ATG101, CTSL, RHEB, RB1CC1, RRAGD, LAMP2, ATG4A, KRAS, NRBF2, ATG5, RAB7A, ATG2B	526	141	8164	2.64186	0.00851416	0.00095	0.000878	Select
KEGG_PATHWAY	hsa04120:Ubiquitin mediated proteolysis	24	1.93705	3.3e-05	ANAPC13, CUL5, CUL3, CUL2, UBE2D3, XIAP, UBE2G1, UBE2A, RCHY1, ANAPC10, KLHL9, ITCH, UBE2Q2, CDC26, UBE2N, UBA3, UBA2, TRIM37, UBA1, SAE1, UBE2K, BIRC2, CUL4B, SKP1	526	142	8164	2.62325	0.00955687	0.00096	0.000888
KEGG_PATHWAY	hsa01200:Carbon metabolism	20	1.61421	0.00012	PRPS1, FH, MDH1, RPE, IDH1, GOT2, DLST, SDHD, SDHB, ADH5, SUCLA2, CAT, ESD, SUCLG2, SUCLG1, ACO1, MMUT, DLD, PSPH, IDH3A	526	115	8164	2.69929	0.0344422	0.00314166	0.00290414
KEGG_PATHWAY	hsa03015:mRNA surveillance pathway	18	1.45278	0.00013	NCBP1, NCBP2, CSTF3, CSTF2, EIF4A3, CPSF2, PPP2R5C, NXT2, GSPT1, PPP2CA, GLE1, NUDT21, PPP2R1B, CLP1, PPP2R3C, PPP2R5E, PAPOLA, CSTF1	526	97	8164	2.88017	0.0370004	0.00314166	0.00290414
KEGG_PATHWAY	hsa00190:Oxidative phosphorylation	21	1.69492	0.000332	ATP6V1G1, NDUFB6, ATP6AP1, NDUFA5, ATP5PB, SDHD, SDHB, ATP5F1A, ATP5F1B, PPA2, NDUFAB1, ATP6V0A2, COX11, ATP6V1H, UQCRFS1, CYCS, NDUFS1, UQCRC2, ATP6V1E1, ATP5MG, ATP6V1D	526	134	8164	2.43238	0.0921789	0.00743783	0.00687552
KEGG_PATHWAY	hsa03040:Spliceosome	22	1.77563	0.000437	HSPA8, PPIL1, NCBP1, NCBP2, EIF4A3, SRSF1, PLRG1, USP39, CRNKL1, LSM3, PRPF4, PHF5A, PRPF18, HNRNPK, SNW1, SNRPD1, TRA2B, SRSF3, SNRPB2, HNRNPC, SMNDC1, BCAS2	526	147	8164	2.32286	0.119544	0.00909193	0.00840456
KEGG_PATHWAY	hsa03013:Nucleocytoplasmic transport	18	1.45278	0.000489	NCBP1, NCBP2, CSE1L, EIF4A3, NXT2, NUP160, GLE1, SUMO1, TMEM33, NUP50, NUP35, KPNA4, NUP54, TNPO1, RAE1, NUP58, NUP37, KPNA1	526	108	8164	2.58682	0.132546	0.00947724	0.00876075
KEGG_PATHWAY	hsa04136:Autophagy - other	9	0.726392	0.000736	PPP2CA, GABARAPL2, ATG3, ATG101, ATG4A, WIPI1, WIPI2, ATG5, ATG2B	526	32	8164	4.36526	0.192784	0.0133803	0.0123688
KEGG_PATHWAY	hsa05012:Parkinson disease	32	2.58273	0.000877	PSMD12, PSMD11, NDUFB6, PSMD6, ATP5F1A, PSMD7, ATP5F1B, PSMB5, SLC39A9, MFN1, PSMD1, UQCRFS1, SLC39A7, NDUFA5, HSPA5, ATP5PB, UBE2G1, SDHD, EIF2S1, SDHB, PSMA3, PSMC6, TUBB2A, PSMA4, PSMC1, PSMC2, NDUFAB1, CYCS, UBA1, NDUFS1, UQCRC2, NFE2L2	526	266	8164	1.86718	0.225381	0.015016	0.0138808
KEGG_PATHWAY	hsa05022:Pathways of neurodegeneration - multiple diseases	49	3.9548	0.00110997	ARAF, ZFYVE1, PSMD6, MAP1LC3B, PSMD7, RB1CC1, PSMD1, UQCRFS1, WIPI1, WIPI2, SDHD, SDHB, PSMA3, PSMA4, TUBB2A, CAT, NDUFS1, UQCRC2, PPID, RAB1A, PSMD12, VCP, PSMD11, NDUFB6, PSEN1, ATP5F1A, PSMB5, ATP5F1B, ATG101, MFN1, NRBF2, PRNP, NDUFA5, HSPA5, ATP5PB, UBE2G1, EIF2S1, PSMC6, PSMC1, PSMC2, NDUFAB1, CHMP2B, CYCS, KRAS, UBA1, ACTR10, RAB5A, DNAL1, ATG2B	526	476	8164	1.59774	0.276157	0.0179445	0.0165879
KEGG_PATHWAY	hsa05017:Spinocerebellar ataxia	20	1.61421	0.00194331	PSMD12, PSMD11, WIPI1, WIPI2, PSMD6, PSMA3, PSMC6, PSMD7, PSMA4, PSMB5, OPA1, ATG101, PSMC1, RB1CC1, PSMC2, PSMD1, CYCS, ATXN10, NRBF2, ATG2B	526	143	8164	2.17076	0.432239	0.0297634	0.0275132
KEGG_PATHWAY	hsa05020:Prion disease	31	2.50202	0.00266748	ATF2, PSMD12, PSMD11, NDUFB6, PSMD6, ATP5F1A, PSMD7, ATP5F1B, PSMB5, CREB3L1, PSMD1, UQCRFS1, HSPA8, PRNP, NDUFA5, HSPA5, ATP5PB, SDHD, EIF2S1, SDHB, CREB3, PSMA3, PSMC6, TUBB2A, PSMA4, PSMC1, PSMC2, NDUFAB1, CYCS, NDUFS1, UQCRC2	526	273	8164	1.76245	0.540343	0.0388119	0.0358777
KEGG_PATHWAY	hsa05010:Alzheimer disease	40	3.22841	0.00282147	RTN3, PSMD12, PSMD11, NDUFB6, ARAF, PSEN1, PSMD6, ATP5F1A, PSMD7, ATP5F1B, PSMB5, ATG101, SLC39A9, RB1CC1, PSMD1, UQCRFS1, NRBF2, SLC39A7, NAE1, NDUFA5, CHUK, ATP5PB, WIPI1, WIPI2, SDHD, EIF2S1, SDHB, PSMA3, PSMC6, TUBB2A, PSMA4, PSMC1, PSMC2, NDUFAB1, CYCS, KRAS, NDUFS1, UQCRC2, PPID, ATG2B	526	384	8164	1.61676	0.560539	0.0388885	0.0359485
KEGG_PATHWAY	hsa04144:Endocytosis	29	2.3406	0.00294003	WASHC5, VPS29, ARF4, TSG101, RAB5C, CLTC, SNX12, CLTA, VPS26A, WASL, ACTR3B, SNX4, SNX5, SNX6, ACTR3, HSPA8, PDCD6IP, STAM, ARFGAP3, SPART, RAB10, ITCH, CHMP2B, CAPZA2, STAM2, RAB5A, RAB7A, CHMP5, ARF6	526	251	8164	1.79325	0.575485	0.0388885	0.0359485	Select
KEGG_PATHWAY	hsa04714:Thermogenesis	27	2.17918	0.00382799	ATF2, NDUFB6, COX16, PRKAG1, ATP5F1A, ATP5F1B, CREB3L1, COX11, UQCRFS1, ATP5MG, COA7, NDUFA5, ATP5PB, ACSL1, ACTL6A, ACSL3, SDHD, SDHB, CREB3, RHEB, NDUFAF4, NDUFAB1, KRAS, NDUFS1, UQCRC2, NDUFAF1, SOS2	526	232	8164	1.80631	0.672439	0.0484324	0.0447708
KEGG_PATHWAY	hsa00563:Glycosylphosphatidylinositol (GPI)-anchor biosynthesis	7	0.564972	0.00523128	PIGC, PIGA, PIGK, PIGW, PIGF, PIGH, PIGX	526	26	8164	4.17871	0.782661	0.0634293	0.0586339
KEGG_PATHWAY	hsa04146:Peroxisome	13	1.04923	0.0058634	PHYH, ACSL1, IDH1, HSD17B4, ACSL3, CROT, PEX12, PEX13, DHRS4, SLC25A17, SCP2, CAT, HACL1	526	82	8164	2.46063	0.819364	0.0660202	0.0610289
KEGG_PATHWAY	hsa04137:Mitophagy - animal	12	0.968523	0.00589871	GABARAPL2, BCL2L13, MAP1LC3B, RHOT1, MFN1, TAX1BP1, RRAS2, KRAS, HIF1A, TBC1D15, ATG5, RAB7A	526	72	8164	2.58682	0.821221	0.0660202	0.0610289
KEGG_PATHWAY	hsa04216:Ferroptosis	8	0.645682	0.0145415	PRNP, GCLC, MAP1LC3B, ACSL1, PCBP2, SLC3A2, ACSL3, ATG5	526	41	8164	3.02847	0.985915	0.156725	0.144876
KEGG_PATHWAY	hsa03008:Ribosome biogenesis in eukaryotes	14	1.12994	0.0222108	UTP15, POP4, FCF1, AK6, NXT2, UTP18, WDR43, RPP25L, LSG1, DKC1, XRN2, MPHOSPH10, NOP10, RPP38	526	109	8164	1.99351	0.99855	0.230833	0.213382
KEGG_PATHWAY	hsa01040:Biosynthesis of unsaturated fatty acids	6	0.484262	0.0268093	SCP2, ACOT2, ACOT1, HSD17B4, HACD2, ACOT4	526	27	8164	3.44909	0.999632	0.269018	0.248679
KEGG_PATHWAY	hsa03420:Nucleotide excision repair	8	0.645682	0.0292497	RFC3, PCNA, ERCC4, POLE3, XPA, MNAT1, RAD23B, CUL4B	526	47	8164	2.64186	0.999823	0.283722	0.262272
KEGG_PATHWAY	hsa05132:Salmonella infection	25	2.01776	0.0305309	RAB5C, CSE1L, WASL, ACTR3B, KPNA4, SKP1, KPNA1, ACTR3, MAP2K4, VPS18, HSP90AA1, CHUK, DYNLL2, DYNC1LI1, TUBB2A, RAB9A, CYCS, EXOC5, ACBD3, RAB5A, ACTR10, BIRC2, RAB7A, ARL8B, ARF6	526	249	8164	1.55832	0.999879	0.286597	0.26493
KEGG_PATHWAY	hsa00510:N-Glycan biosynthesis	8	0.645682	0.0394316	DPM1, FUT8, DAD1, DOLPP1, ALG2, ALG13, DOLK, STT3B	526	50	8164	2.48335	0.999992	0.358582	0.331472
KEGG_PATHWAY	hsa04150:mTOR signaling pathway	17	1.37207	0.0425561	ATP6V1G1, CAB39, CHUK, MAPKAP1, SLC3A2, RRAGC, RHEB, RRAGD, ATP6V1H, KRAS, LAMTOR1, ATP6V1E1, FNIP2, LAMTOR3, ATP6V1D, EIF4E, SOS2	526	156	8164	1.69138	0.999997	0.375268	0.346897
KEGG_PATHWAY	hsa04152:AMPK signaling pathway	14	1.12994	0.0466245	RAB2A, CAB39, PRKAG1, PPP2R5C, ELAVL1, RAB10, PPP2CA, CREB3, RAB14, PPP2R1B, PPP2R3C, PPP2R5E, RHEB, CREB3L1	526	121	8164	1.79581	0.999999	0.399051	0.368882
KEGG_PATHWAY	hsa00600:Sphingolipid metabolism	8	0.645682	0.0516887	GALC, ASAH1, SPTLC1, SPTLC2, SMPD1, HEXB, GLA, SGPP1	526	53	8164	2.34278	1	0.429755	0.397265
KEGG_PATHWAY	hsa03410:Base excision repair	6	0.484262	0.0576244	FEN1, PCNA, PARP2, APEX1, POLE3, UNG	526	33	8164	2.82198	1	0.460494	0.42568
KEGG_PATHWAY	hsa04211:Longevity regulating pathway	11	0.887813	0.058743	CREB3, ATF2, ATG101, RHEB, CREB3L1, RB1CC1, CAT, PRKAG1, KRAS, EIF4E, ATG5	526	89	8164	1.91832	1	0.460494	0.42568
KEGG_PATHWAY	hsa04962:Vasopressin-regulated water reabsorption	7	0.564972	0.060756	NSF, DYNC1LI1, CREB3, RAB5C, CREB3L1, RAB5A, DYNLL2	526	44	8164	2.46924	1	0.460494	0.42568
KEGG_PATHWAY	hsa04721:Synaptic vesicle cycle	10	0.807103	0.0617157	NAPA, NSF, ATP6V1G1, CLTC, ATP6V0A2, ATP6V1H, CLTA, STX3, ATP6V1E1, ATP6V1D	526	78	8164	1.98986	1	0.460494	0.42568
KEGG_PATHWAY	hsa03020:RNA polymerase	6	0.484262	0.0641492	POLR3B, POLR2B, POLR2C, POLR3F, POLR1F, POLR2K	526	34	8164	2.73898	1	0.460611	0.425788
KEGG_PATHWAY	hsa03018:RNA degradation	10	0.807103	0.0658893	PNPT1, XRN2, C1D, DHX36, LSM1, EXOSC3, TENT4B, PATL1, LSM3, MPHOSPH6	526	79	8164	1.96467	1	0.460611	0.425788
KEGG_PATHWAY	hsa03022:Basal transcription factors	7	0.564972	0.0664799	GTF2A1, GTF2A2, TAF13, TAF9, TAF7, MNAT1, GTF2F2	526	45	8164	2.41436	1	0.460611	0.425788
KEGG_PATHWAY	hsa05208:Chemical carcinogenesis - reactive oxygen species	21	1.69492	0.0812867	MAP2K4, NDUFB6, NDUFA5, CHUK, ATP5PB, ARAF, SDHD, HIF1A, SDHB, ATP5F1A, ATP5F1B, NDUFAB1, CAT, UQCRFS1, KRAS, NDUFS1, PRKD1, UQCRC2, ACP1, SOS2, NFE2L2	526	223	8164	1.46161	1	0.550103	0.508514
KEGG_PATHWAY	hsa00062:Fatty acid elongation	5	0.403551	0.0917764	ACOT2, ACOT1, HADH, HACD2, ACOT4	526	27	8164	2.87424	1	0.606975	0.561087
KEGG_PATHWAY	hsa05110:Vibrio cholerae infection	7	0.564972	0.0996205	ATP6V1G1, ATP6AP1, ATP6V0A2, ATP6V1H, SEC61B, ATP6V1E1, ATP6V1D	526	50	8164	2.17293	1	0.644213	0.59551
