# Supplementary material for: Functional enrichment analysis of LYSET and identification of related hub gene signatures as novel biomarkers to predict prognosis and immune infiltration status of clear cell renal cell carcinoma
Source: J Cancer Res Clin Oncol. 2023 Sep 23;149(18):16905–29. doi: 10.1007/s00432-023-05280-2 (PMC10645642; doi:10.1007/s00432-023-05280-2)
Supplement: Supplementary file 4 — Supplementary file4 (ZIP 3199 KB) [file 432_2023_5280_MOESM4_ESM.zip › Supplementary Tables/Table 6. 310 research genes from 20 enriched gene sets.xlsx]

## Sheet: Sheet1
Table 6. 310 genes from 20 enriched gene sets related to AAMR
CUL5
RNF13
CUL3
CUL2
UBE2D3
XIAP
RNF6
RCHY1
ZNRF3
HECTD1
UBE2Q2
FBXO3
FBXO7
RSPRY1
AREL1
MUL1
ZFP91
UBE2G1
UBE2A
PEX12
FBXO10
TOPORS
KLHL9
ITCH
RNF103
G2E3
UBE2N
RLIM
TRIM37
CBLL1
UBE2K
RNF141
BIRC2
CUL4B
IDI1
ASAH1
VCP
USP38
TP53RK
DHX9
DDX1
NGLY1
EIF4A3
SLC3A2
ABHD5
THTPA
NAGLU
SMPD1
DHX36
ACP5
AGA
ATP6V1E1
LYPLA1
XRCC6
TOR1A
TEX30
PNPLA8
ENTPD5
ITPK1
SMARCA5
DDX10
BPGM
SMARCA1
GPN3
NUDT21
PLPP6
GLA
LYPLAL1
PSMD12
PSMD11
POMP
PSMD6
PSMA3
PSMC6
PSMD7
PSMA4
PSMB5
PSMC1
PSME3
PSMC2
PSME4
PSMD1
CD164
ATP6AP1
HEXB
FUCA2
CLTC
AP4E1
CTNS
CLTA
MFSD8
GALC
CTSL
NPC2
LAMP2
AP1S2
ATP6V0A2
ATP6V1H
TPP1
AP4S1
ERO1B
SEC23A
SAR1B
SEL1L
ERLEC1
UBQLN1
SEC61B
UBXN4
UBQLN2
SKP1
HSPA8
HSP90AA1
HSPA5
EIF2AK1
EIF2S1
RAD23B
DNAJA1
SELENOS
DAD1
DNAJA2
PLAA
STT3B
MBTPS2
NFE2L2
RAB1A
ATG3
GABARAPL2
RRAS2
WIPI1
WIPI2
ZFYVE1
HIF1A
PPP2CA
MAP1LC3B
RRAGC
ATG101
RHEB
RB1CC1
RRAGD
ATG4A
KRAS
NRBF2
ATG5
RAB7A
ATG2B
WASHC5
VPS29
ARF4
TSG101
RAB5C
SNX12
VPS26A
WASL
ACTR3B
SNX4
SNX5
SNX6
ACTR3
PDCD6IP
STAM
ARFGAP3
SPART
RAB10
CHMP2B
CAPZA2
STAM2
RAB5A
CHMP5
ARF6
SPPL2A
ZFYVE26
PIP4P1
MFSD1
NSF
RAB2A
VPS18
ATP6V1G1
STARD3NL
SLC30A4
AP5B1
VAMP7
TMEM106B
ARL8B
GRN
PSEN1
NAPG
ZNRF2
AP5M1
BLOC1S2
RDH14
FNIP2
ATP6V1D
VTI1B
SPAG9
CCZ1B
TMEM192
GPR137B
GPR137C
TM9SF1
GPR143
OSTM1
RAB14
SNX14
UBA1
LAMTOR1
SLC49A4
LAMTOR3
TMEM9B
WDR45B
PRCP
EPG5
RAB27A
OCRL
TMEM199
VMA21
CAT
OCIAD1
RAB9A
MTM1
DENND10
SLC31A1
AP1AR
TMEM230
SLC9A6
VIPAS39
PLEKHF2
PI4K2B
MMGT1
CMTM6
SNX19
NAPEPLD
SCOC
BLOC1S6
ENTR1
WDR72
TM9SF2
GOLPH3
STEAP1
NAPA
RTN3
GOLT1B
STXBP3
COPB1
GDI2
ARL1
CHM
SCFD1
GOLGA4
STX5
ZFPL1
RAB2B
TVP23B
RAB32
NECAP1
CNIH1
ERGIC2
PICALM
IER3IP1
GLE1
TMED7
LSG1
NUP50
ZW10
UNC50
AAGAB
EXOC5
NUP58
PPID
EXOC1
ENY2
MACIR
LIN7C
SDAD1
NUP160
VPS50
TIMM8A
MTX2
KTN1
ARCN1
UEVLD
TTC8
NUP37
TMED10
MIA2
KLHL12
TRAPPC13
TRAPPC4
COG3
TRAPPC8
SEC23IP
VAPA
YIPF6
TRIP11
USP14
FBXO45
PCBP2
DCAF11
KLHDC2
FEM1B
PPP2R5C
ARMC8
APPBP2
TMEM41B
MOAP1
USP10
TOLLIP
ANXA7
C19ORF12
CLN6
SCYL2
