# Supplementary material for: Functional enrichment analysis of LYSET and identification of related hub gene signatures as novel biomarkers to predict prognosis and immune infiltration status of clear cell renal cell carcinoma
Source: J Cancer Res Clin Oncol. 2023 Sep 23;149(18):16905–29. doi: 10.1007/s00432-023-05280-2 (PMC10645642; doi:10.1007/s00432-023-05280-2)
Supplement: Supplementary file 4 — Supplementary file4 (ZIP 3199 KB) [file 432_2023_5280_MOESM4_ESM.zip › Supplementary Tables/Table 7. Unsupervised cluster analysis based on 1234 TMEM251-coexpression genes.xlsx]

## Sheet: Consensus Cluster.k=5.consensus
Table 7. Unsupervised cluster analysis based on 1234 TMEM251-coexpression genes
TCGA.3Z.A93Z	1
TCGA.6D.AA2E	2
TCGA.A3.3306	3
TCGA.A3.3307	3
TCGA.A3.3308	4
TCGA.A3.3311	4
TCGA.A3.3313	2
TCGA.A3.3316	4
TCGA.A3.3317	4
TCGA.A3.3319	4
TCGA.A3.3320	3
TCGA.A3.3322	3
TCGA.A3.3323	3
TCGA.A3.3324	4
TCGA.A3.3325	3
TCGA.A3.3326	3
TCGA.A3.3328	2
TCGA.A3.3329	3
TCGA.A3.3331	3
TCGA.A3.3335	4
TCGA.A3.3343	3
TCGA.A3.3346	4
TCGA.A3.3347	5
TCGA.A3.3349	3
TCGA.A3.3351	3
TCGA.A3.3352	3
TCGA.A3.3357	4
TCGA.A3.3358	4
TCGA.A3.3359	3
TCGA.A3.3362	4
TCGA.A3.3363	5
TCGA.A3.3365	3
TCGA.A3.3367	3
TCGA.A3.3370	3
TCGA.A3.3372	3
TCGA.A3.3373	4
TCGA.A3.3374	2
TCGA.A3.3376	5
TCGA.A3.3378	5
TCGA.A3.3380	3
TCGA.A3.3382	3
TCGA.A3.3383	4
TCGA.A3.3385	3
TCGA.A3.3387	4
TCGA.A3.A6NI	4
TCGA.A3.A6NJ	3
TCGA.A3.A6NL	3
TCGA.A3.A6NN	3
TCGA.A3.A8CQ	3
TCGA.A3.A8OU	3
TCGA.A3.A8OV	3
TCGA.A3.A8OW	3
TCGA.A3.A8OX	4
TCGA.AK.3425	4
TCGA.AK.3426	1
TCGA.AK.3427	2
TCGA.AK.3428	3
TCGA.AK.3429	5
TCGA.AK.3431	3
TCGA.AK.3433	2
TCGA.AK.3434	1
TCGA.AK.3436	4
TCGA.AK.3440	2
TCGA.AK.3443	2
TCGA.AK.3445	5
TCGA.AK.3447	2
TCGA.AK.3450	4
TCGA.AK.3451	1
TCGA.AK.3453	1
TCGA.AK.3454	1
TCGA.AK.3455	4
TCGA.AK.3456	2
TCGA.AK.3458	1
TCGA.AK.3460	3
TCGA.AK.3461	3
TCGA.AK.3465	2
TCGA.AS.3777	2
TCGA.AS.3778	3
TCGA.B0.4688	5
TCGA.B0.4690	5
TCGA.B0.4691	1
TCGA.B0.4693	4
TCGA.B0.4694	4
TCGA.B0.4696	5
TCGA.B0.4697	1
TCGA.B0.4698	5
TCGA.B0.4699	2
TCGA.B0.4700	1
TCGA.B0.4701	3
TCGA.B0.4703	5
TCGA.B0.4706	1
TCGA.B0.4707	4
TCGA.B0.4710	3
TCGA.B0.4712	5
TCGA.B0.4713	4
TCGA.B0.4714	1
TCGA.B0.4718	1
TCGA.B0.4810	1
TCGA.B0.4811	1
TCGA.B0.4813	1
TCGA.B0.4814	3
TCGA.B0.4815	5
TCGA.B0.4816	3
TCGA.B0.4817	1
TCGA.B0.4818	3
TCGA.B0.4819	1
TCGA.B0.4821	1
TCGA.B0.4822	1
TCGA.B0.4823	3
TCGA.B0.4824	3
TCGA.B0.4827	5
TCGA.B0.4828	3
TCGA.B0.4833	1
TCGA.B0.4834	2
TCGA.B0.4836	3
TCGA.B0.4837	1
TCGA.B0.4838	4
TCGA.B0.4839	1
TCGA.B0.4841	1
TCGA.B0.4842	1
TCGA.B0.4843	1
TCGA.B0.4844	1
TCGA.B0.4845	3
TCGA.B0.4846	3
TCGA.B0.4847	1
TCGA.B0.4848	4
TCGA.B0.4849	1
TCGA.B0.4852	4
TCGA.B0.4945	3
TCGA.B0.5075	2
TCGA.B0.5077	4
TCGA.B0.5080	5
TCGA.B0.5081	1
TCGA.B0.5083	2
TCGA.B0.5084	1
TCGA.B0.5085	1
TCGA.B0.5088	1
TCGA.B0.5092	1
TCGA.B0.5094	4
TCGA.B0.5095	5
TCGA.B0.5096	4
TCGA.B0.5097	5
TCGA.B0.5098	5
TCGA.B0.5099	3
TCGA.B0.5100	1
TCGA.B0.5102	1
TCGA.B0.5104	4
TCGA.B0.5106	1
TCGA.B0.5107	1
TCGA.B0.5108	5
TCGA.B0.5109	5
TCGA.B0.5110	3
TCGA.B0.5113	3
TCGA.B0.5115	3
TCGA.B0.5116	3
TCGA.B0.5117	2
TCGA.B0.5119	3
TCGA.B0.5120	3
TCGA.B0.5121	1
TCGA.B0.5399	3
TCGA.B0.5400	1
TCGA.B0.5402	3
TCGA.B0.5690	3
TCGA.B0.5691	3
TCGA.B0.5692	4
TCGA.B0.5693	3
TCGA.B0.5694	3
TCGA.B0.5695	3
TCGA.B0.5696	4
TCGA.B0.5697	5
TCGA.B0.5698	5
TCGA.B0.5699	3
TCGA.B0.5700	1
TCGA.B0.5701	4
TCGA.B0.5702	1
TCGA.B0.5703	3
TCGA.B0.5705	3
TCGA.B0.5706	5
TCGA.B0.5707	5
TCGA.B0.5709	5
TCGA.B0.5710	3
TCGA.B0.5711	3
TCGA.B0.5712	4
TCGA.B0.5713	3
TCGA.B0.5812	3
TCGA.B2.3923	2
TCGA.B2.3924	5
TCGA.B2.4098	4
TCGA.B2.4099	3
TCGA.B2.4101	3
TCGA.B2.4102	4
TCGA.B2.5633	5
TCGA.B2.5635	4
TCGA.B2.5636	5
TCGA.B2.5639	4
TCGA.B2.5641	4
TCGA.B2.A4SR	3
TCGA.B4.5377	4
TCGA.B4.5378	3
TCGA.B4.5832	4
TCGA.B4.5834	3
TCGA.B4.5835	5
TCGA.B4.5836	4
TCGA.B4.5838	4
TCGA.B4.5843	4
TCGA.B4.5844	3
TCGA.B8.4143	5
TCGA.B8.4146	4
TCGA.B8.4148	3
TCGA.B8.4151	3
TCGA.B8.4153	1
TCGA.B8.4154	1
TCGA.B8.4619	2
TCGA.B8.4620	5
TCGA.B8.4621	2
TCGA.B8.4622	4
TCGA.B8.5158	5
TCGA.B8.5159	4
TCGA.B8.5162	5
TCGA.B8.5163	5
TCGA.B8.5164	5
TCGA.B8.5165	5
TCGA.B8.5545	5
TCGA.B8.5546	2
TCGA.B8.5549	4
TCGA.B8.5550	4
TCGA.B8.5551	5
TCGA.B8.5552	5
TCGA.B8.5553	4
TCGA.B8.A54D	4
TCGA.B8.A54E	2
TCGA.B8.A54F	3
TCGA.B8.A54G	1
TCGA.B8.A54H	4
TCGA.B8.A54I	1
TCGA.B8.A54J	3
TCGA.B8.A54K	3
TCGA.B8.A7U6	3
TCGA.B8.A8YJ	5
TCGA.BP.4158	3
TCGA.BP.4159	1
TCGA.BP.4160	5
TCGA.BP.4161	4
TCGA.BP.4162	4
TCGA.BP.4163	4
TCGA.BP.4164	3
TCGA.BP.4165	1
TCGA.BP.4166	5
TCGA.BP.4167	1
TCGA.BP.4169	5
TCGA.BP.4170	5
TCGA.BP.4173	5
TCGA.BP.4174	4
TCGA.BP.4176	4
TCGA.BP.4177	3
TCGA.BP.4325	4
TCGA.BP.4326	5
TCGA.BP.4327	1
TCGA.BP.4329	3
TCGA.BP.4330	3
TCGA.BP.4331	4
TCGA.BP.4332	3
TCGA.BP.4334	1
TCGA.BP.4335	1
TCGA.BP.4337	4
TCGA.BP.4338	5
TCGA.BP.4340	4
TCGA.BP.4341	1
TCGA.BP.4342	3
TCGA.BP.4343	5
TCGA.BP.4344	3
TCGA.BP.4345	5
TCGA.BP.4346	5
TCGA.BP.4347	4
TCGA.BP.4349	3
TCGA.BP.4351	1
TCGA.BP.4352	1
TCGA.BP.4353	5
TCGA.BP.4354	5
TCGA.BP.4355	1
TCGA.BP.4756	2
TCGA.BP.4758	1
TCGA.BP.4759	1
TCGA.BP.4760	5
TCGA.BP.4761	1
TCGA.BP.4762	5
TCGA.BP.4763	3
TCGA.BP.4765	3
TCGA.BP.4766	3
TCGA.BP.4768	3
TCGA.BP.4769	5
TCGA.BP.4770	1
TCGA.BP.4771	5
TCGA.BP.4774	3
TCGA.BP.4775	4
TCGA.BP.4776	1
TCGA.BP.4777	4
TCGA.BP.4781	5
TCGA.BP.4782	4
TCGA.BP.4784	5
TCGA.BP.4787	4
TCGA.BP.4789	3
TCGA.BP.4790	5
TCGA.BP.4795	5
TCGA.BP.4797	4
TCGA.BP.4798	5
TCGA.BP.4799	5
TCGA.BP.4801	5
TCGA.BP.4803	3
TCGA.BP.4804	1
TCGA.BP.4807	3
TCGA.BP.4959	4
TCGA.BP.4960	1
TCGA.BP.4961	3
TCGA.BP.4962	4
TCGA.BP.4963	2
TCGA.BP.4964	3
TCGA.BP.4965	4
TCGA.BP.4967	4
TCGA.BP.4968	1
TCGA.BP.4969	4
TCGA.BP.4970	5
TCGA.BP.4971	1
TCGA.BP.4972	5
TCGA.BP.4973	3
TCGA.BP.4974	3
TCGA.BP.4975	3
TCGA.BP.4976	4
TCGA.BP.4977	4
TCGA.BP.4981	1
TCGA.BP.4982	3
TCGA.BP.4983	5
TCGA.BP.4985	5
TCGA.BP.4986	5
TCGA.BP.4987	3
TCGA.BP.4988	1
TCGA.BP.4989	5
TCGA.BP.4991	5
TCGA.BP.4992	1
TCGA.BP.4993	3
TCGA.BP.4994	2
TCGA.BP.4995	2
TCGA.BP.4998	5
TCGA.BP.4999	3
TCGA.BP.5000	1
TCGA.BP.5001	1
TCGA.BP.5004	4
TCGA.BP.5006	3
TCGA.BP.5007	3
TCGA.BP.5008	3
TCGA.BP.5009	4
TCGA.BP.5010	1
TCGA.BP.5168	3
TCGA.BP.5169	1
TCGA.BP.5170	1
TCGA.BP.5173	3
TCGA.BP.5174	4
TCGA.BP.5175	1
TCGA.BP.5176	1
TCGA.BP.5177	1
TCGA.BP.5178	1
TCGA.BP.5180	1
TCGA.BP.5181	3
TCGA.BP.5182	5
TCGA.BP.5183	4
TCGA.BP.5184	3
TCGA.BP.5185	1
TCGA.BP.5186	3
TCGA.BP.5187	3
TCGA.BP.5189	4
TCGA.BP.5190	4
TCGA.BP.5191	1
TCGA.BP.5192	3
TCGA.BP.5194	3
TCGA.BP.5195	5
TCGA.BP.5196	1
TCGA.BP.5198	5
TCGA.BP.5199	1
TCGA.BP.5200	5
TCGA.BP.5201	1
TCGA.BP.5202	3
TCGA.CJ.4634	3
TCGA.CJ.4635	3
TCGA.CJ.4636	4
TCGA.CJ.4637	5
TCGA.CJ.4638	4
TCGA.CJ.4639	3
TCGA.CJ.4640	5
TCGA.CJ.4641	4
TCGA.CJ.4642	1
TCGA.CJ.4643	3
TCGA.CJ.4644	5
TCGA.CJ.4868	5
TCGA.CJ.4869	1
TCGA.CJ.4870	1
TCGA.CJ.4871	4
TCGA.CJ.4872	1
TCGA.CJ.4873	1
TCGA.CJ.4874	4
TCGA.CJ.4875	1
TCGA.CJ.4876	1
TCGA.CJ.4878	1
TCGA.CJ.4881	1
TCGA.CJ.4882	5
TCGA.CJ.4884	4
TCGA.CJ.4885	3
TCGA.CJ.4886	3
TCGA.CJ.4887	1
TCGA.CJ.4888	1
TCGA.CJ.4889	5
TCGA.CJ.4890	5
TCGA.CJ.4891	1
TCGA.CJ.4892	3
TCGA.CJ.4893	4
TCGA.CJ.4894	5
TCGA.CJ.4895	5
TCGA.CJ.4897	4
TCGA.CJ.4899	5
TCGA.CJ.4900	1
TCGA.CJ.4901	5
TCGA.CJ.4902	1
TCGA.CJ.4903	4
TCGA.CJ.4904	5
TCGA.CJ.4905	3
TCGA.CJ.4907	3
TCGA.CJ.4908	5
TCGA.CJ.4912	1
TCGA.CJ.4916	3
TCGA.CJ.4918	5
TCGA.CJ.4920	3
TCGA.CJ.4923	1
TCGA.CJ.5671	5
TCGA.CJ.5672	5
TCGA.CJ.5675	4
TCGA.CJ.5676	1
TCGA.CJ.5677	1
TCGA.CJ.5678	1
TCGA.CJ.5679	4
TCGA.CJ.5680	2
TCGA.CJ.5681	2
TCGA.CJ.5682	3
TCGA.CJ.5683	3
TCGA.CJ.5684	3
TCGA.CJ.5686	4
TCGA.CJ.5689	5
TCGA.CJ.6027	5
TCGA.CJ.6028	5
TCGA.CJ.6030	5
TCGA.CJ.6031	5
TCGA.CJ.6032	4
TCGA.CJ.6033	1
TCGA.CW.5580	4
TCGA.CW.5581	4
TCGA.CW.5583	3
TCGA.CW.5584	4
TCGA.CW.5585	3
TCGA.CW.5587	4
TCGA.CW.5588	4
TCGA.CW.5589	3
TCGA.CW.5590	3
TCGA.CW.5591	4
TCGA.CW.6087	5
TCGA.CW.6088	3
TCGA.CW.6090	5
TCGA.CW.6093	5
TCGA.CW.6097	5
TCGA.CZ.4853	3
TCGA.CZ.4854	4
TCGA.CZ.4856	4
TCGA.CZ.4857	5
TCGA.CZ.4858	5
TCGA.CZ.4859	4
TCGA.CZ.4860	5
TCGA.CZ.4861	5
TCGA.CZ.4862	5
TCGA.CZ.4863	4
TCGA.CZ.4864	4
TCGA.CZ.4865	3
TCGA.CZ.4866	2
TCGA.CZ.5451	3
TCGA.CZ.5452	4
TCGA.CZ.5453	3
TCGA.CZ.5454	5
TCGA.CZ.5455	4
TCGA.CZ.5456	4
TCGA.CZ.5457	5
TCGA.CZ.5458	3
TCGA.CZ.5459	3
TCGA.CZ.5460	3
TCGA.CZ.5461	4
TCGA.CZ.5462	4
TCGA.CZ.5463	4
TCGA.CZ.5464	4
TCGA.CZ.5465	3
TCGA.CZ.5466	4
TCGA.CZ.5467	3
TCGA.CZ.5468	5
TCGA.CZ.5469	1
TCGA.CZ.5470	4
TCGA.CZ.5982	5
TCGA.CZ.5984	4
TCGA.CZ.5985	4
TCGA.CZ.5986	3
TCGA.CZ.5987	4
TCGA.CZ.5988	5
TCGA.CZ.5989	4
TCGA.DV.5565	5
TCGA.DV.5566	4
TCGA.DV.5567	3
TCGA.DV.5568	1
TCGA.DV.5569	5
TCGA.DV.5573	4
TCGA.DV.5574	5
TCGA.DV.5575	3
TCGA.DV.5576	4
TCGA.DV.A4VX	4
TCGA.DV.A4VZ	1
TCGA.DV.A4W0	3
TCGA.EU.5904	3
TCGA.EU.5905	5
TCGA.EU.5906	3
TCGA.EU.5907	4
TCGA.G6.A5PC	1
TCGA.G6.A8L6	1
TCGA.G6.A8L7	1
TCGA.G6.A8L8	1
TCGA.GK.A6C7	3
TCGA.MM.A563	1
TCGA.MM.A564	1
TCGA.MM.A84U	1
TCGA.MW.A4EC	1
TCGA.T7.A92I	4
