# Supplementary material for: Functional enrichment analysis of LYSET and identification of related hub gene signatures as novel biomarkers to predict prognosis and immune infiltration status of clear cell renal cell carcinoma
Source: J Cancer Res Clin Oncol. 2023 Sep 23;149(18):16905–29. doi: 10.1007/s00432-023-05280-2 (PMC10645642; doi:10.1007/s00432-023-05280-2)
Supplement: Supplementary file 4 — Supplementary file4 (ZIP 3199 KB) [file 432_2023_5280_MOESM4_ESM.zip › Supplementary Tables/Table 8. Unsupervised cluster analysis based on 310 genes from the 20 enriched gene sets.xlsx]

## Sheet: Consensus Cluster.k=6.consensus
Table 8. Unsupervised cluster analysis based on 310 genes from the 20 enriched gene sets
TCGA.3Z.A93Z	1
TCGA.6D.AA2E	2
TCGA.A3.3306	3
TCGA.A3.3307	3
TCGA.A3.3308	4
TCGA.A3.3311	3
TCGA.A3.3313	3
TCGA.A3.3316	3
TCGA.A3.3317	3
TCGA.A3.3319	4
TCGA.A3.3320	5
TCGA.A3.3322	5
TCGA.A3.3323	5
TCGA.A3.3324	3
TCGA.A3.3325	5
TCGA.A3.3326	2
TCGA.A3.3328	2
TCGA.A3.3329	3
TCGA.A3.3331	5
TCGA.A3.3335	3
TCGA.A3.3343	6
TCGA.A3.3346	6
TCGA.A3.3347	4
TCGA.A3.3349	5
TCGA.A3.3351	5
TCGA.A3.3352	5
TCGA.A3.3357	4
TCGA.A3.3358	5
TCGA.A3.3359	5
TCGA.A3.3362	5
TCGA.A3.3363	3
TCGA.A3.3365	3
TCGA.A3.3367	5
TCGA.A3.3370	5
TCGA.A3.3372	5
TCGA.A3.3373	4
TCGA.A3.3374	2
TCGA.A3.3376	5
TCGA.A3.3378	4
TCGA.A3.3380	5
TCGA.A3.3382	3
TCGA.A3.3383	1
TCGA.A3.3385	5
TCGA.A3.3387	3
TCGA.A3.A6NI	2
TCGA.A3.A6NJ	6
TCGA.A3.A6NL	6
TCGA.A3.A6NN	6
TCGA.A3.A8CQ	4
TCGA.A3.A8OU	6
TCGA.A3.A8OV	1
TCGA.A3.A8OW	6
TCGA.A3.A8OX	3
TCGA.AK.3425	6
TCGA.AK.3426	1
TCGA.AK.3427	2
TCGA.AK.3428	5
TCGA.AK.3429	4
TCGA.AK.3431	5
TCGA.AK.3433	2
TCGA.AK.3434	1
TCGA.AK.3436	3
TCGA.AK.3440	2
TCGA.AK.3443	2
TCGA.AK.3445	4
TCGA.AK.3447	2
TCGA.AK.3450	4
TCGA.AK.3451	1
TCGA.AK.3453	1
TCGA.AK.3454	1
TCGA.AK.3455	5
TCGA.AK.3456	2
TCGA.AK.3458	1
TCGA.AK.3460	5
TCGA.AK.3461	5
TCGA.AK.3465	2
TCGA.AS.3777	3
TCGA.AS.3778	6
TCGA.B0.4688	5
TCGA.B0.4690	4
TCGA.B0.4691	6
TCGA.B0.4693	5
TCGA.B0.4694	6
TCGA.B0.4696	2
TCGA.B0.4697	1
TCGA.B0.4698	2
TCGA.B0.4699	2
TCGA.B0.4700	1
TCGA.B0.4701	3
TCGA.B0.4703	3
TCGA.B0.4706	1
TCGA.B0.4707	4
TCGA.B0.4710	5
TCGA.B0.4712	4
TCGA.B0.4713	4
TCGA.B0.4714	1
TCGA.B0.4718	1
TCGA.B0.4810	1
TCGA.B0.4811	1
TCGA.B0.4813	1
TCGA.B0.4814	5
TCGA.B0.4815	6
TCGA.B0.4816	6
TCGA.B0.4817	1
TCGA.B0.4818	1
TCGA.B0.4819	6
TCGA.B0.4821	1
TCGA.B0.4822	1
TCGA.B0.4823	5
TCGA.B0.4824	1
TCGA.B0.4827	4
TCGA.B0.4828	6
TCGA.B0.4833	1
TCGA.B0.4834	2
TCGA.B0.4836	5
TCGA.B0.4837	1
TCGA.B0.4838	5
TCGA.B0.4839	1
TCGA.B0.4841	1
TCGA.B0.4842	1
TCGA.B0.4843	1
TCGA.B0.4844	6
TCGA.B0.4845	1
TCGA.B0.4846	5
TCGA.B0.4847	1
TCGA.B0.4848	5
TCGA.B0.4849	1
TCGA.B0.4852	3
TCGA.B0.4945	5
TCGA.B0.5075	2
TCGA.B0.5077	5
TCGA.B0.5080	6
TCGA.B0.5081	1
TCGA.B0.5083	2
TCGA.B0.5084	2
TCGA.B0.5085	1
TCGA.B0.5088	1
TCGA.B0.5092	1
TCGA.B0.5094	4
TCGA.B0.5095	5
TCGA.B0.5096	3
TCGA.B0.5097	3
TCGA.B0.5098	2
TCGA.B0.5099	5
TCGA.B0.5100	1
TCGA.B0.5102	1
TCGA.B0.5104	5
TCGA.B0.5106	6
TCGA.B0.5107	1
TCGA.B0.5108	2
TCGA.B0.5109	4
TCGA.B0.5110	3
TCGA.B0.5113	3
TCGA.B0.5115	6
TCGA.B0.5116	5
TCGA.B0.5117	2
TCGA.B0.5119	5
TCGA.B0.5120	5
TCGA.B0.5121	1
TCGA.B0.5399	1
TCGA.B0.5400	1
TCGA.B0.5402	5
TCGA.B0.5690	6
TCGA.B0.5691	5
TCGA.B0.5692	6
TCGA.B0.5693	5
TCGA.B0.5694	6
TCGA.B0.5695	5
TCGA.B0.5696	6
TCGA.B0.5697	3
TCGA.B0.5698	3
TCGA.B0.5699	5
TCGA.B0.5700	1
TCGA.B0.5701	3
TCGA.B0.5702	1
TCGA.B0.5703	5
TCGA.B0.5705	5
TCGA.B0.5706	4
TCGA.B0.5707	6
TCGA.B0.5709	3
TCGA.B0.5710	5
TCGA.B0.5711	5
TCGA.B0.5712	4
TCGA.B0.5713	5
TCGA.B0.5812	5
TCGA.B2.3923	2
TCGA.B2.3924	3
TCGA.B2.4098	3
TCGA.B2.4099	3
TCGA.B2.4101	3
TCGA.B2.4102	3
TCGA.B2.5633	3
TCGA.B2.5635	3
TCGA.B2.5636	5
TCGA.B2.5639	3
TCGA.B2.5641	3
TCGA.B2.A4SR	5
TCGA.B4.5377	3
TCGA.B4.5378	5
TCGA.B4.5832	5
TCGA.B4.5834	5
TCGA.B4.5835	2
TCGA.B4.5836	4
TCGA.B4.5838	3
TCGA.B4.5843	4
TCGA.B4.5844	5
TCGA.B8.4143	3
TCGA.B8.4146	5
TCGA.B8.4148	5
TCGA.B8.4151	5
TCGA.B8.4153	1
TCGA.B8.4154	5
TCGA.B8.4619	2
TCGA.B8.4620	4
TCGA.B8.4621	2
TCGA.B8.4622	5
TCGA.B8.5158	4
TCGA.B8.5159	3
TCGA.B8.5162	3
TCGA.B8.5163	3
TCGA.B8.5164	3
TCGA.B8.5165	3
TCGA.B8.5545	5
TCGA.B8.5546	2
TCGA.B8.5549	5
TCGA.B8.5550	3
TCGA.B8.5551	3
TCGA.B8.5552	5
TCGA.B8.5553	3
TCGA.B8.A54D	6
TCGA.B8.A54E	2
TCGA.B8.A54F	5
TCGA.B8.A54G	1
TCGA.B8.A54H	5
TCGA.B8.A54I	4
TCGA.B8.A54J	1
TCGA.B8.A54K	6
TCGA.B8.A7U6	5
TCGA.B8.A8YJ	3
TCGA.BP.4158	5
TCGA.BP.4159	1
TCGA.BP.4160	3
TCGA.BP.4161	5
TCGA.BP.4162	3
TCGA.BP.4163	3
TCGA.BP.4164	5
TCGA.BP.4165	1
TCGA.BP.4166	3
TCGA.BP.4167	1
TCGA.BP.4169	5
TCGA.BP.4170	3
TCGA.BP.4173	3
TCGA.BP.4174	3
TCGA.BP.4176	3
TCGA.BP.4177	5
TCGA.BP.4325	5
TCGA.BP.4326	4
TCGA.BP.4327	1
TCGA.BP.4329	5
TCGA.BP.4330	5
TCGA.BP.4331	3
TCGA.BP.4332	5
TCGA.BP.4334	2
TCGA.BP.4335	1
TCGA.BP.4337	1
TCGA.BP.4338	3
TCGA.BP.4340	5
TCGA.BP.4341	1
TCGA.BP.4342	5
TCGA.BP.4343	3
TCGA.BP.4344	5
TCGA.BP.4345	6
TCGA.BP.4346	3
TCGA.BP.4347	3
TCGA.BP.4349	1
TCGA.BP.4351	1
TCGA.BP.4352	4
TCGA.BP.4353	5
TCGA.BP.4354	4
TCGA.BP.4355	1
TCGA.BP.4756	2
TCGA.BP.4758	1
TCGA.BP.4759	6
TCGA.BP.4760	5
TCGA.BP.4761	1
TCGA.BP.4762	3
TCGA.BP.4763	3
TCGA.BP.4765	5
TCGA.BP.4766	5
TCGA.BP.4768	4
TCGA.BP.4769	5
TCGA.BP.4770	1
TCGA.BP.4771	3
TCGA.BP.4774	5
TCGA.BP.4775	3
TCGA.BP.4776	1
TCGA.BP.4777	3
TCGA.BP.4781	3
TCGA.BP.4782	5
TCGA.BP.4784	5
TCGA.BP.4787	3
TCGA.BP.4789	5
TCGA.BP.4790	3
TCGA.BP.4795	5
TCGA.BP.4797	3
TCGA.BP.4798	3
TCGA.BP.4799	4
TCGA.BP.4801	2
TCGA.BP.4803	5
TCGA.BP.4804	6
TCGA.BP.4807	5
TCGA.BP.4959	3
TCGA.BP.4960	1
TCGA.BP.4961	5
TCGA.BP.4962	6
TCGA.BP.4963	5
TCGA.BP.4964	5
TCGA.BP.4965	3
TCGA.BP.4967	5
TCGA.BP.4968	1
TCGA.BP.4969	1
TCGA.BP.4970	3
TCGA.BP.4971	1
TCGA.BP.4972	2
TCGA.BP.4973	5
TCGA.BP.4974	5
TCGA.BP.4975	5
TCGA.BP.4976	5
TCGA.BP.4977	5
TCGA.BP.4981	1
TCGA.BP.4982	5
TCGA.BP.4983	3
TCGA.BP.4985	5
TCGA.BP.4986	3
TCGA.BP.4987	5
TCGA.BP.4988	1
TCGA.BP.4989	2
TCGA.BP.4991	5
TCGA.BP.4992	1
TCGA.BP.4993	6
TCGA.BP.4994	2
TCGA.BP.4995	2
TCGA.BP.4998	5
TCGA.BP.4999	5
TCGA.BP.5000	1
TCGA.BP.5001	1
TCGA.BP.5004	3
TCGA.BP.5006	3
TCGA.BP.5007	6
TCGA.BP.5008	5
TCGA.BP.5009	6
TCGA.BP.5010	1
TCGA.BP.5168	6
TCGA.BP.5169	4
TCGA.BP.5170	1
TCGA.BP.5173	5
TCGA.BP.5174	4
TCGA.BP.5175	1
TCGA.BP.5176	4
TCGA.BP.5177	6
TCGA.BP.5178	1
TCGA.BP.5180	1
TCGA.BP.5181	6
TCGA.BP.5182	2
TCGA.BP.5183	4
TCGA.BP.5184	5
TCGA.BP.5185	1
TCGA.BP.5186	5
TCGA.BP.5187	5
TCGA.BP.5189	3
TCGA.BP.5190	4
TCGA.BP.5191	1
TCGA.BP.5192	5
TCGA.BP.5194	5
TCGA.BP.5195	4
TCGA.BP.5196	4
TCGA.BP.5198	3
TCGA.BP.5199	1
TCGA.BP.5200	3
TCGA.BP.5201	1
TCGA.BP.5202	3
TCGA.CJ.4634	5
TCGA.CJ.4635	5
TCGA.CJ.4636	6
TCGA.CJ.4637	4
TCGA.CJ.4638	1
TCGA.CJ.4639	5
TCGA.CJ.4640	4
TCGA.CJ.4641	3
TCGA.CJ.4642	2
TCGA.CJ.4643	5
TCGA.CJ.4644	4
TCGA.CJ.4868	6
TCGA.CJ.4869	1
TCGA.CJ.4870	1
TCGA.CJ.4871	3
TCGA.CJ.4872	6
TCGA.CJ.4873	1
TCGA.CJ.4874	5
TCGA.CJ.4875	1
TCGA.CJ.4876	4
TCGA.CJ.4878	4
TCGA.CJ.4881	1
TCGA.CJ.4882	6
TCGA.CJ.4884	4
TCGA.CJ.4885	5
TCGA.CJ.4886	5
TCGA.CJ.4887	1
TCGA.CJ.4888	6
TCGA.CJ.4889	3
TCGA.CJ.4890	2
TCGA.CJ.4891	1
TCGA.CJ.4892	1
TCGA.CJ.4893	4
TCGA.CJ.4894	3
TCGA.CJ.4895	4
TCGA.CJ.4897	5
TCGA.CJ.4899	5
TCGA.CJ.4900	1
TCGA.CJ.4901	5
TCGA.CJ.4902	6
TCGA.CJ.4903	4
TCGA.CJ.4904	3
TCGA.CJ.4905	5
TCGA.CJ.4907	5
TCGA.CJ.4908	3
TCGA.CJ.4912	1
TCGA.CJ.4916	4
TCGA.CJ.4918	5
TCGA.CJ.4920	5
TCGA.CJ.4923	1
TCGA.CJ.5671	2
TCGA.CJ.5672	4
TCGA.CJ.5675	6
TCGA.CJ.5676	1
TCGA.CJ.5677	4
TCGA.CJ.5678	1
TCGA.CJ.5679	4
TCGA.CJ.5680	5
TCGA.CJ.5681	2
TCGA.CJ.5682	5
TCGA.CJ.5683	6
TCGA.CJ.5684	6
TCGA.CJ.5686	3
TCGA.CJ.5689	6
TCGA.CJ.6027	6
TCGA.CJ.6028	3
TCGA.CJ.6030	6
TCGA.CJ.6031	6
TCGA.CJ.6032	4
TCGA.CJ.6033	4
TCGA.CW.5580	3
TCGA.CW.5581	5
TCGA.CW.5583	5
TCGA.CW.5584	5
TCGA.CW.5585	6
TCGA.CW.5587	4
TCGA.CW.5588	3
TCGA.CW.5589	6
TCGA.CW.5590	5
TCGA.CW.5591	3
TCGA.CW.6087	3
TCGA.CW.6088	5
TCGA.CW.6090	3
TCGA.CW.6093	3
TCGA.CW.6097	3
TCGA.CZ.4853	5
TCGA.CZ.4854	3
TCGA.CZ.4856	5
TCGA.CZ.4857	3
TCGA.CZ.4858	4
TCGA.CZ.4859	5
TCGA.CZ.4860	4
TCGA.CZ.4861	3
TCGA.CZ.4862	3
TCGA.CZ.4863	3
TCGA.CZ.4864	3
TCGA.CZ.4865	6
TCGA.CZ.4866	3
TCGA.CZ.5451	6
TCGA.CZ.5452	2
TCGA.CZ.5453	5
TCGA.CZ.5454	6
TCGA.CZ.5455	3
TCGA.CZ.5456	3
TCGA.CZ.5457	4
TCGA.CZ.5458	6
TCGA.CZ.5459	1
TCGA.CZ.5460	6
TCGA.CZ.5461	3
TCGA.CZ.5462	3
TCGA.CZ.5463	3
TCGA.CZ.5464	5
TCGA.CZ.5465	5
TCGA.CZ.5466	2
TCGA.CZ.5467	5
TCGA.CZ.5468	4
TCGA.CZ.5469	1
TCGA.CZ.5470	6
TCGA.CZ.5982	3
TCGA.CZ.5984	3
TCGA.CZ.5985	3
TCGA.CZ.5986	3
TCGA.CZ.5987	6
TCGA.CZ.5988	5
TCGA.CZ.5989	5
TCGA.DV.5565	6
TCGA.DV.5566	5
TCGA.DV.5567	5
TCGA.DV.5568	1
TCGA.DV.5569	5
TCGA.DV.5573	5
TCGA.DV.5574	2
TCGA.DV.5575	5
TCGA.DV.5576	5
TCGA.DV.A4VX	1
TCGA.DV.A4VZ	1
TCGA.DV.A4W0	5
TCGA.EU.5904	5
TCGA.EU.5905	5
TCGA.EU.5906	3
TCGA.EU.5907	4
TCGA.G6.A5PC	1
TCGA.G6.A8L6	1
TCGA.G6.A8L7	1
TCGA.G6.A8L8	1
TCGA.GK.A6C7	5
TCGA.MM.A563	1
TCGA.MM.A564	1
TCGA.MM.A84U	1
TCGA.MW.A4EC	1
TCGA.T7.A92I	2
