# Supplementary material for: Functional enrichment analysis of LYSET and identification of related hub gene signatures as novel biomarkers to predict prognosis and immune infiltration status of clear cell renal cell carcinoma
Source: J Cancer Res Clin Oncol. 2023 Sep 23;149(18):16905–29. doi: 10.1007/s00432-023-05280-2 (PMC10645642; doi:10.1007/s00432-023-05280-2)
Supplement: Supplementary file 4 — Supplementary file4 (ZIP 3199 KB) [file 432_2023_5280_MOESM4_ESM.zip › Supplementary Tables/Table 9. Unsupervised cluster analysis based on GSVA enrichment scores.xlsx]

## Sheet: Consensus Cluster.k=5.consensus
Table 9. Unsupervised cluster analysis based on GSVA enrichment scores
TCGA.CJ.4642	1
TCGA.BP.5169	2
TCGA.BP.5191	1
TCGA.BP.5175	2
TCGA.G6.A5PC	2
TCGA.B8.A54I	1
TCGA.BP.5178	3
TCGA.BP.4992	4
TCGA.CJ.4638	2
TCGA.B0.4697	3
TCGA.BP.5190	2
TCGA.BP.4981	2
TCGA.B0.5096	4
TCGA.B0.5706	5
TCGA.B0.4841	4
TCGA.B0.4839	2
TCGA.B0.4713	3
TCGA.B0.5081	3
TCGA.BP.5000	5
TCGA.B0.5085	1
TCGA.BP.4960	2
TCGA.BP.5177	3
TCGA.BP.5174	1
TCGA.BP.5009	5
TCGA.BP.5185	1
TCGA.CJ.4912	4
TCGA.B0.4707	3
TCGA.BP.4761	2
TCGA.B0.5107	3
TCGA.BP.5170	3
TCGA.CZ.5469	2
TCGA.BP.5010	3
TCGA.B0.4847	1
TCGA.AK.3453	1
TCGA.B8.4619	5
TCGA.BP.4768	5
TCGA.MM.A84U	1
TCGA.BP.4798	1
TCGA.B0.4819	3
TCGA.BP.4971	1
TCGA.B0.4842	1
TCGA.BP.5180	1
TCGA.B0.5106	2
TCGA.BP.4163	5
TCGA.B0.4811	3
TCGA.BP.5196	3
TCGA.BP.4969	2
TCGA.B0.5121	3
TCGA.AK.3426	2
TCGA.BP.5189	5
TCGA.BP.4758	2
TCGA.CJ.4873	1
TCGA.B0.4822	2
TCGA.CJ.5676	2
TCGA.CJ.4916	1
TCGA.BP.4355	3
TCGA.CJ.4893	4
TCGA.BP.4983	3
TCGA.B0.5694	1
TCGA.B0.4817	2
TCGA.BP.4347	4
TCGA.CJ.4875	1
TCGA.AK.3454	2
TCGA.BP.4771	1
TCGA.B8.A54K	5
TCGA.A3.3319	3
TCGA.BP.4763	4
TCGA.BP.5198	3
TCGA.BP.4759	1
TCGA.DV.5576	4
TCGA.B2.4098	5
TCGA.B0.4833	1
TCGA.BP.5195	4
TCGA.A3.3311	5
TCGA.CJ.4869	2
TCGA.CJ.4923	3
TCGA.CJ.4884	5
TCGA.CJ.4920	3
TCGA.B0.4945	4
TCGA.BP.4327	1
TCGA.B0.5092	3
TCGA.CJ.4894	4
TCGA.DV.A4VZ	3
TCGA.A3.3357	1
TCGA.B0.4843	3
TCGA.B0.4815	3
TCGA.B8.5550	2
TCGA.BP.4337	2
TCGA.B2.5635	4
TCGA.BP.4988	3
TCGA.B8.5162	1
TCGA.CJ.5677	2
TCGA.BP.4338	3
TCGA.BP.4970	5
TCGA.BP.4986	4
TCGA.MM.A564	2
TCGA.BP.4989	3
TCGA.CJ.4918	4
TCGA.CJ.4637	3
TCGA.B2.4102	5
TCGA.CJ.4900	3
TCGA.A3.3326	1
TCGA.B2.5641	1
TCGA.BP.4352	3
TCGA.CJ.4882	5
TCGA.A3.3324	5
TCGA.A3.3323	5
TCGA.CJ.5680	5
TCGA.BP.4345	3
TCGA.B0.5692	1
TCGA.BP.4165	2
TCGA.BP.4346	1
TCGA.CJ.5686	4
TCGA.BP.4973	1
TCGA.B0.4821	3
TCGA.BP.4976	5
TCGA.B0.5116	3
TCGA.BP.4964	5
TCGA.A3.3316	5
TCGA.CJ.4897	5
TCGA.BP.4962	1
TCGA.B0.5097	4
TCGA.CJ.4641	3
TCGA.B0.4691	3
TCGA.B8.5159	5
TCGA.B8.5551	2
TCGA.B0.5100	3
TCGA.B0.5711	5
TCGA.BP.4804	1
TCGA.BP.5001	1
TCGA.B4.5378	4
TCGA.AS.3777	3
TCGA.A3.3349	5
TCGA.CJ.4903	1
TCGA.CJ.4881	2
TCGA.BP.4965	5
TCGA.CZ.4856	5
TCGA.BP.4351	3
TCGA.AK.3451	2
TCGA.CZ.5984	4
TCGA.B8.4620	3
TCGA.CJ.4905	4
TCGA.B0.5075	1
TCGA.CZ.5452	1
TCGA.BP.4967	5
TCGA.BP.4166	4
TCGA.EU.5905	5
TCGA.BP.4999	4
TCGA.BP.4335	2
TCGA.B0.4836	3
TCGA.CW.5587	1
TCGA.CJ.4908	3
TCGA.BP.5183	1
TCGA.B0.4834	5
TCGA.CZ.5458	5
TCGA.BP.4173	2
TCGA.BP.5007	5
TCGA.BP.4985	3
TCGA.B0.5077	2
TCGA.B0.4838	3
TCGA.BP.4341	5
TCGA.B0.5712	5
TCGA.B0.5117	5
TCGA.BP.4349	3
TCGA.B0.5094	3
TCGA.CJ.5672	1
TCGA.BP.4326	3
TCGA.CZ.4853	5
TCGA.B8.A54F	4
TCGA.BP.4959	5
TCGA.BP.4167	2
TCGA.B8.A54D	1
TCGA.BP.5168	1
TCGA.BP.5181	5
TCGA.BP.4159	3
TCGA.BP.4797	5
TCGA.B8.4143	3
TCGA.CZ.4858	3
TCGA.BP.5194	5
TCGA.BP.5173	2
TCGA.CJ.4636	1
TCGA.B8.5158	1
TCGA.CJ.5679	2
TCGA.CW.6097	4
TCGA.B8.5553	5
TCGA.BP.4330	5
TCGA.CJ.4901	3
TCGA.B2.4101	4
TCGA.B0.4714	1
TCGA.DV.5567	4
TCGA.B0.4706	5
TCGA.B0.5095	3
TCGA.AK.3428	4
TCGA.CZ.5987	5
TCGA.BP.4974	3
TCGA.BP.4803	5
TCGA.CW.5588	5
TCGA.DV.A4VX	2
TCGA.B0.4703	3
TCGA.B0.5088	1
TCGA.CJ.4871	4
TCGA.A3.3351	5
TCGA.CJ.4907	4
TCGA.B0.5691	5
TCGA.BP.5004	3
TCGA.AK.3429	2
TCGA.CZ.4863	4
TCGA.B0.5710	4
TCGA.CJ.4888	1
TCGA.BP.4162	4
TCGA.CZ.5468	2
TCGA.AK.3465	4
TCGA.A3.3317	4
TCGA.B2.5636	4
TCGA.AK.3445	1
TCGA.BP.4982	4
TCGA.BP.4760	4
TCGA.A3.3385	5
TCGA.BP.4961	4
TCGA.CJ.4902	3
TCGA.BP.4977	5
TCGA.CJ.5671	1
TCGA.CZ.4861	4
TCGA.EU.5904	5
TCGA.B0.4818	5
TCGA.A3.3387	4
TCGA.CW.5583	5
TCGA.CJ.4889	5
TCGA.A3.3370	5
TCGA.AK.3436	3
TCGA.BP.4342	4
TCGA.BP.5187	4
TCGA.CZ.4854	4
TCGA.CJ.5689	2
TCGA.B8.5163	4
TCGA.B2.5633	4
TCGA.A3.3347	3
TCGA.B8.5165	4
TCGA.A3.3331	5
TCGA.BP.4991	4
TCGA.CJ.4872	3
TCGA.BP.4769	4
TCGA.B8.4153	2
TCGA.B4.5836	5
TCGA.B0.5084	2
TCGA.BP.4174	2
TCGA.B0.5115	2
TCGA.CZ.5988	4
TCGA.A3.3372	4
TCGA.CZ.5470	2
TCGA.B0.5113	4
TCGA.B0.5705	1
TCGA.CZ.5464	3
TCGA.B8.A8YJ	3
TCGA.BP.5184	5
TCGA.B0.5080	4
TCGA.A3.3382	3
TCGA.B0.5697	2
TCGA.B0.5099	3
TCGA.BP.4169	3
TCGA.A3.A6NI	1
TCGA.BP.5201	3
TCGA.CJ.4876	3
TCGA.A3.3335	5
TCGA.B0.5400	2
TCGA.CZ.5463	4
TCGA.BP.5176	1
TCGA.BP.4787	5
TCGA.CZ.4866	5
TCGA.B0.5690	4
TCGA.B8.5549	5
TCGA.BP.4158	1
TCGA.CZ.5451	1
TCGA.CJ.6033	3
TCGA.AS.3778	1
TCGA.B0.4718	3
TCGA.B0.5120	3
TCGA.CJ.4639	4
TCGA.CJ.5683	2
TCGA.BP.4331	1
TCGA.CZ.5985	5
TCGA.BP.4774	3
TCGA.BP.5200	4
TCGA.B4.5834	4
TCGA.BP.4795	4
TCGA.B0.4827	1
TCGA.CW.5584	5
TCGA.CJ.4904	3
TCGA.DV.5565	3
TCGA.A3.3367	5
TCGA.BP.4344	4
TCGA.B0.5701	1
TCGA.DV.5569	2
TCGA.B0.5402	4
TCGA.A3.3376	4
TCGA.CJ.6031	1
TCGA.AK.3427	5
TCGA.B0.4814	5
TCGA.B0.4837	2
TCGA.BP.4354	3
TCGA.B4.5843	5
TCGA.A3.3322	1
TCGA.CJ.4870	1
TCGA.A3.3343	1
TCGA.B0.5083	5
TCGA.A3.3380	5
TCGA.CJ.6027	3
TCGA.B2.5639	1
TCGA.AK.3455	1
TCGA.BP.4334	5
TCGA.CJ.4886	4
TCGA.BP.4784	4
TCGA.BP.4170	1
TCGA.BP.5186	5
TCGA.CJ.4885	3
TCGA.BP.4177	4
TCGA.CZ.5456	5
TCGA.3Z.A93Z	2
TCGA.BP.5199	3
TCGA.BP.4776	2
TCGA.BP.4329	5
TCGA.B0.5702	1
TCGA.B0.4816	5
TCGA.A3.3378	1
TCGA.AK.3460	1
TCGA.BP.4790	5
TCGA.BP.4975	5
TCGA.BP.4799	3
TCGA.BP.4789	4
TCGA.B0.5108	3
TCGA.B0.5399	1
TCGA.B0.5709	5
TCGA.CJ.4874	2
TCGA.B0.4693	4
TCGA.BP.4993	2
TCGA.B8.A54H	3
TCGA.CJ.5684	1
TCGA.BP.5192	3
TCGA.CZ.5466	1
TCGA.BP.4998	5
TCGA.A3.3374	1
TCGA.CJ.6030	1
TCGA.B0.5119	5
TCGA.B0.4848	3
TCGA.CW.5580	5
TCGA.B8.4621	5
TCGA.CZ.5453	1
TCGA.BP.4762	5
TCGA.CJ.4644	2
TCGA.AK.3450	1
TCGA.G6.A8L8	1
TCGA.MM.A563	1
TCGA.CJ.4640	2
TCGA.CJ.4635	1
TCGA.AK.3425	1
TCGA.BP.4987	5
TCGA.A3.3306	5
TCGA.BP.4756	1
TCGA.BP.4963	4
TCGA.DV.A4W0	4
TCGA.A3.3362	3
TCGA.CW.5581	5
TCGA.B0.4828	3
TCGA.CW.5591	4
TCGA.A3.A6NL	1
TCGA.AK.3456	5
TCGA.CZ.5462	3
TCGA.A3.A8OU	1
TCGA.BP.4782	2
TCGA.B0.4700	3
TCGA.G6.A8L7	2
TCGA.DV.5568	2
TCGA.BP.4995	5
TCGA.BP.4968	2
TCGA.B0.4690	3
TCGA.CJ.4890	1
TCGA.B0.4701	3
TCGA.B2.3924	4
TCGA.B0.4824	1
TCGA.CZ.5461	4
TCGA.CW.6087	3
TCGA.CZ.4864	5
TCGA.B0.5104	4
TCGA.B0.4852	4
TCGA.A3.3308	3
TCGA.AK.3433	5
TCGA.CJ.4895	2
TCGA.B0.5696	2
TCGA.B8.5164	5
TCGA.B0.5713	4
TCGA.CW.5585	5
TCGA.BP.5008	3
TCGA.B0.4810	3
TCGA.CZ.5467	4
TCGA.B0.5695	5
TCGA.CJ.4887	1
TCGA.BP.5182	1
TCGA.BP.4972	5
TCGA.B4.5838	4
TCGA.B0.4845	3
TCGA.DV.5566	2
TCGA.CZ.5454	1
TCGA.DV.5574	2
TCGA.CJ.5675	1
TCGA.B0.5109	3
TCGA.B0.4844	3
TCGA.DV.5573	3
TCGA.B0.5110	4
TCGA.CZ.5455	4
TCGA.A3.3346	2
TCGA.B8.A54G	1
TCGA.CZ.4860	3
TCGA.CJ.4899	4
TCGA.B0.5707	2
TCGA.B2.A4SR	5
TCGA.B0.4698	4
TCGA.CJ.4868	2
TCGA.B8.4622	5
TCGA.CJ.4891	2
TCGA.CZ.4865	3
TCGA.B0.4694	1
TCGA.B8.A54J	3
TCGA.G6.A8L6	2
TCGA.B0.5693	4
TCGA.BP.4353	4
TCGA.CW.5589	1
TCGA.B8.A7U6	3
TCGA.A3.3320	4
TCGA.BP.4994	5
TCGA.CZ.4857	3
TCGA.CJ.5678	2
TCGA.B0.4849	3
TCGA.GK.A6C7	3
TCGA.BP.4766	1
TCGA.BP.4777	1
TCGA.BP.4765	4
TCGA.B8.4154	1
TCGA.CW.5590	3
TCGA.B0.5703	1
TCGA.A3.3313	5
TCGA.BP.4781	5
TCGA.BP.5006	4
TCGA.B0.4696	3
TCGA.B0.5698	3
TCGA.AK.3434	2
TCGA.BP.4775	5
TCGA.CJ.4643	5
TCGA.CJ.4892	1
TCGA.CZ.5460	1
TCGA.CZ.5459	1
TCGA.B8.4148	4
TCGA.A3.3359	5
TCGA.A3.A8OW	1
TCGA.B8.5552	4
TCGA.CJ.4634	5
TCGA.B8.A54E	1
TCGA.B0.5812	4
TCGA.BP.5202	1
TCGA.A3.3352	1
TCGA.A3.A6NJ	2
TCGA.BP.4807	5
TCGA.CJ.5682	5
TCGA.BP.4176	1
TCGA.BP.4801	1
TCGA.CW.6088	4
TCGA.A3.3373	5
TCGA.CZ.5465	3
TCGA.B0.4823	1
TCGA.BP.4164	3
TCGA.B0.4710	3
TCGA.BP.4161	5
TCGA.B4.5844	4
TCGA.A3.A8OV	1
TCGA.BP.4325	5
TCGA.CZ.4862	4
TCGA.A3.3358	1
TCGA.EU.5906	4
TCGA.BP.4340	5
TCGA.BP.4332	4
TCGA.CW.6093	4
TCGA.B0.5098	3
TCGA.6D.AA2E	1
TCGA.B0.5700	2
TCGA.DV.5575	4
TCGA.CJ.6032	3
TCGA.AK.3443	5
TCGA.A3.A6NN	1
TCGA.A3.3329	3
TCGA.CZ.5989	4
TCGA.B8.5545	4
TCGA.AK.3461	3
TCGA.BP.4770	2
TCGA.CW.6090	2
TCGA.AK.3431	4
TCGA.B8.4151	5
TCGA.BP.4160	3
TCGA.CZ.5986	4
TCGA.CJ.6028	4
TCGA.B0.4813	3
TCGA.B0.5699	5
TCGA.B2.3923	4
TCGA.B0.5102	1
TCGA.A3.3365	4
TCGA.B0.4846	4
TCGA.CJ.4878	3
TCGA.AK.3447	5
TCGA.B2.4099	4
TCGA.A3.A8OX	2
TCGA.B0.4712	3
TCGA.B4.5377	4
TCGA.CZ.5982	4
TCGA.A3.A8CQ	5
TCGA.AK.3440	5
TCGA.A3.3307	4
TCGA.BP.4343	4
TCGA.A3.3325	3
TCGA.MW.A4EC	2
TCGA.CZ.4859	5
TCGA.CZ.5457	1
TCGA.A3.3328	4
TCGA.A3.3363	1
TCGA.AK.3458	5
TCGA.B0.4699	4
TCGA.B4.5832	4
TCGA.T7.A92I	1
TCGA.A3.3383	2
TCGA.B8.5546	1
TCGA.EU.5907	3
TCGA.B8.4146	4
TCGA.B4.5835	2
TCGA.CJ.5681	1
TCGA.B0.4688	3
